# Supplementary material for: Differential RNA-seq, Multi-Network Analysis and Metabolic Regulation Analysis of Kluyveromyces marxianus Reveals a Compartmentalised Response to Xylose
Source: PLoS One. 2016 Jun 17;11(6):e0156242. doi: 10.1371/journal.pone.0156242 (PMC4912071; doi:10.1371/journal.pone.0156242)
Supplement: S1 Draft Genome — (FA) [file pone.0156242.s001.fa]

>0 79 63580
GATATGTCTTCGAAACCTCAGGTTTCTGGTATTAGAACTCAAGAATTTCTACGAAGACCACAGCCGATTTTGCCCAAAG
>1 72 6148
AACCTCCTCTGCAGTTGGCTTTTCAACTTTTCTGACAAGTTCTTCGTATTCCGCCTTATGTAACGTTCTGTG
>2 397 16811
TATATGAGCTACTGTAAGTTGCCTGTAGCACAAAAGTGTTAAGAAGCCTTCTACGTTGAATAGATGAATATGTTAAGCTGTCAGATCAGCACACTAGCATACTAGTCCAGAATTTCAAGGAGTCTTCCTTGATTAGTTCGTTCGTATCTTCTACGGTAGCACTAGTAGTCACTTTGAGAAGTTTTACAAGCCTTTCGTCAATCGGAATTACTTGAATCAAATCATCGAGGACATCCAGAGCTAAATTGTATTCGAATATGTTGTATTCTTCTGAAAAATCTAGAGACTGCTGGTATTTCTGTAAAATAATACATGAAATTGATAAGGTTAGAGTTGCGGATCGTAGGGGATAGCTGAAGTTCCAATCTAAATGATCAACCAGTTCTTGCGCATTCTT
>3 5323 142684
AAAAAAACAAATGTATAAAAATGGAATAAGAGATTTAACGAATTTAAACGCGAACCTTACACTTGAGGAAAAGAGGAGAACGCTTTATAGCTGCGAAGGAGTGTCTCAATTTCACATTTAGTAACTTGCAAGAATTTTCACGGCAATAGAGAATAGATTGCCCGAGTCCCTATTGTACTGCTTACCATAAATTTGACTTTAATAAGAGTCAATTGGATATAACTTCGCATAAACTAAAAACATACCATAACCTTCAAAGATGAGTGACAACGTATACATTGTTGCTGCTGCAAGAACACCTATCGGCTCATTCCAAGGTTCATTGGCCTCGAAGACTTACGTTGATTTGGGTTCTACCGCTGTTAAAGGTGCTTTGGCGCAGGTACCAGAACTAGATCCAAACTCTGTTGAAGAGATTTTCTTCGGTAATGTTTTACCTGCCAATGTTGGTCAAGCTCCTGCTAGACAGGTTGCTTTGGCCTCTGGTTTGGGCAAACATATTGTTGCTACCACTGTTAACAAGGTGTGCGCCTCTGGTATGAAGGCTATCATCTTGGGTGCCCAAACCATCAAGACTGGTACCGCCGACATCGTTGTTGCTGGTGGTGCCGAATCTATGACCAATACCCCATACTATTTGCCAGCCCTACGTGCTGGTGCCAGATTTGGTGAAAGCAAGACCATTGACGGTATCGTGAGGGACGGTTTGAATGACGCATATGATCACCAAGCTATGGGTGTTCACGCTGAAAAATGTGCTTCCGACTTCAACTTCACCAGAGAAGCTCAAGATGACTTTGCTATCAAATCATACCAAAAGGCTCAACTAGCGCATTCTCAGGGCAAATTCAATGCCGAAATTGTGCCAGTTACAATTAAGGGTTTCAGAGGCAAACCAGACACCCAAGTCACCAGCGATGAGGAACCAAGCAAGCTTAATGTCGACAAATTAAGATCTGCCAGAGCTGTTTTCGCTAGTAATGGTAAAGGTACCGTTACTGCTCCAAACGCTTCCCCTATCAATGATGGTGGTGCTGCCGTTATCCTAGTTTCTGAAAAGAAACTAAAGGAGCTAAATTTGAAGCCTTTGGCTTTGATCAGAGGTTGGGGTGAAGCTGCCCACGAACCTGCTGACTTCACGTGGGCTCCTTCCTTAGCTGTTCCAAAGGCTTTGAAGCACGCTGGTATTGCAAGTATCGATGAAGTTGACTTCGTCGAATTGAACGAAGCCTTCTCTGTTGTTGGTTTGGTGAACACTCAAAAATTGGGCCTAGACCCTGCTAAGGTCAACGTCTATGGTGGTGCTGTCGCTTTAGGTCATCCATTGGGCTGTTCCGGTGCTAGAGTAGTCGTAACTTTGGCTAGTGTTTTAAGACAAGAGAACGGTAAGATCGGTGTTGCCGGTATCTGTAACGGTGGTGGTGGTGCTTCTTCTATTGTTATTGAAAGAGTTTAAGTCACCTGTTACTTTAAAGAGATAACTGAAAGAGGACGAAATCACCGTAACACTAATTATTAACTTGCTGCACATAAGAATATACACTTATAAACACAATTCCCCTAAAATATATATCGCATCCATCTTCTATCTTAGAGTTCAACCTAACTGTTCTTCCATTTAATAAAAAATCAAACACACACCATCTTATAATAAAACCATTGAGAAATAATAATGATTAATTGTAGTTATGTAACCTATAGCTTCTTTAATATAGGACTTTGATACTTATCGACTACCACCTCTATCTTTTTGGGGTTTCGTTGTGCTTATGTTTTCTATTCTTGTGCTGGTCATAAATAAATATTAGTAGCAAACCTTTAAAGTAACTCTTCTTTCTACATAACATATGATTAAAAACGCCAAGAAGAAAATAGCTTTTAAAATGTGAGATTCAAATCACTCTAGTAAAAGAAGTGATCAAGGGAGAGCAATTGATAAACTGAGAACAAGATGAGTGATACCAAGAAAGTGTTTGTTATTGGTGGAACATGTGGAACAGGTAAGAGTACGATTGCCGAAAGATTATGTGAGATTTTACGCCAAGAAGACCCTACTCAGTCAGGATACGAGTTTGTTGAAGGTGATTTGTTACACCCGATAGAAAATATCAAGAAGATGACTAGTAGCATTCCATTAACAGATGATGATAGATGGGGCTGGTTAGAGAAAGTTAGTGATAAAGGGTATTTAAAAGCAGACCAATTTGGTAGCTGTATCATTACGTGCTCAAGTCTGAAGAAAAAATACCGGGATTTTATTAGGAAAAGACATCCAGACTGCAGATTTATCTTCTTCATTTTGTATGGAACTAAGGAGGAAATCATAAAGAGAGTTGTGCATCGAGAATCCCACTTCATGAAATCTGACATGGTTGATTCACAGTTCCGGGATCTTGAATTACCGCAAGAAGAGGAAAAAGATTCTATAATCGTAAATGTTACAGGAAGAACTCCAGAGGAAGTGACCCAAGAGGTTTTCAACCACGTTAAAGGTTTGTGAAGGAAATCTGGAGACGTTTTAAATTGATATCGCTATTAAGTCTATAAAGTACTCGTAATATTGGAGAGTGTTAAATAAAATTCTATATATACAAAAAAATACTGGAAATAAAGGTCGTTGTGGTATTTTCCAAAAATTAAAAAAAAAAAAAACGATCCGAGCGCTTGCCGTTTTTTCGGAGGTCTTATCTATCAATTCGAAATATGTTGTTGAGTTGTGAAAACTAATGTTGATGATGTGTTTTTAAGTTTTTTAATTTTTATTATCATCATTATTATTACTATGGTTGTTCTCATTATTAATGCCAGGAATGCTAGTAGCGAGGGAGCCAGCTTTCCAGAGTGGAATTTGCCAATGTATTTTGCGATTCATTAGTAGAAAGGTTGAACTGTGAATATTGCATGGTCAACCATAACTTGGATGGGCTCTCTTGGCTCAAGTATCCGTCTGGTGTAATCGTTGTATTAGGGAAAGGGGTCTGTTTAGTATTGCCCTTTTCCTGCATTAGTTCCAGATCTTCTTCACTTGAATAACCTGGAAAATTAGTATTGCTTCCGATGTCGTAATCTCTATATAGTTCATCAGAAGATTCCGAAAGATCTTCCTCAAGATCTGCGTTCAAAGAATCGAATTTGCTAACCATATTTTTGATCTTCATACTGTAATCCCCACAAATAAAATGATTTAACTGTCTAGGGGTTAAAGAGGGTACGTCAGACAATGGTCCCGATGTGGTAAAATGCTCACATTTTGAAACTGCCTTTATAAGTGAGATAAGATCGGTTCTCTTAGTTGGATCCACCTGAAGGATCGAGTTTAAGATGTTGAATAAATCTTCAGAAAGTGGCAATATTTTCGTTAATACTCTTGCATCATTGATGAAATACTTGAATGTGTTGTCGTGTTTTTGATGAGCCTTGAGCCAAGGGTTTCTTATGCAAGTTAGGTTTATTAGGATGATACCCAATGACCACACATCACCACAAGCTGTGGGGAACATCTGGTGTCCTTCGCTATTTTGGGTTTCTGCCGAGTGAAGGATAGAAGATGGACACGATACTCTTTCTGGTGCCATATAATAAGAAGAACCGACACAAACGTTGGCGTTAATGTATGGGGCTGTGGTAGCCAAACCGAAGTCACACAACTTTACGTTATCGTTAGCGTCCAATAGAATATTTTCTGGCTTAATGTCACAATGGTAAACACCGACTGTATGGCAGTGATGGATAACGGAACACAACTGCAAGAAAGCCTTTTTGATAAGGAGTCCATCATTCGAGAAATGTTGATTTTCGACAATTGACGTGAACAAGTCCATTGGGTAATAGTCCATGACAACGAAAGTCGCTAGCGAAGACTCCAAAATCTGGTGAATAGTCACAACGTTTTCGTGCATATGACACCTCAACTGCAGTTGGATTTCCCTATAATGTGGAGCATGGCACAACTGTTCCTCAGTTATTGCCAACACAGAGTCCAAGTCGACCGTTGGCAAAAACAGTTTATTTTGGAACGACTTGAAGTAGTGGTAAAGTTGTGTTTGCAACACGGCGCTCTTCTTCAAAGAAGACGAAGAGCCTCCCATGGAAGCTTTGGGACGCAATGGGTCATCGGAGGACTTCATGATAGCCTTGATAGCGTATTCATTTTCGGTTACTAGGTCAATAGCGTGGAACACAACGCCGTATGCGCCCGACCCGATTTGCTTTGTGATTTGAAAGTTGTTTAGTTGACAGTTATTCAACATAGTGCTTGAAAAACAGTATTCCTAAAGCGCGAGGATAATACTGCGATATGTGTAGTAAGTATTATGAATATTTGCTATTGTCGTATTACCTAAACACAACAAGTACCCCATCCATTAACTTACACACACCACACACGCACACATATACGCCAGCACACATACACATACACCTACTCTTATATCGCACTCTTGTTCCCACAAACCAAGTGTATATTTATATTGTCACGGCCAGCATACCGCACACACGCCAGAAATAAAGCACACGATAATTATGTAGCGGTGCGCTCCGAAATACCAGAATTATCATCACAGAAAAAATCGCCCGCTAATACAAGACACACAAACGTACATACACACATAATTCACTGCCTGAATCAGTACCGAGCAACAAGAAAAAAAAACGTAGGAAAAATGGGAAAATTCACACCAAAGACCAAAACACCACACACCACGCACCACGCACGCACTAGGCTCAAATGTAACCCGAGACCTAATCTTCGGCATCGCCGTCCAATCTCGCATATGGGGGGAGACCTTGTGAAAATGCTCATCTGATCCACCCCATCCATTCATTCATTGATACATTCATCATCCAGTTTCCTTGCGACCCTTTTCTTTCTATCATTTGGCTGCTGCTGTTACTGGACTGGGACTGATCGCGCATCTGTACTGTACGTAACCTGGCCCAACCCACCCAACCACAACCCAGGCTTCGGGCTGGCAGCTCCTGGATTCCCGTATCCATGGCCAAAAAGAAATCCCACCACAGAAAACCACGCACACATATGGAACACAGGCTCGAGCATACCCGCAAAGCAAGCTGCAACTTCATTTGCTGATCCAAGAGACACTCAGTCAGTCAGACAGACAGTGACAACAAGAGAGTCTTCGGTGGTGCCTTTCGACGACAGCTTCTGCTGCTGCTACCAATAACAGGGGTCAGTTGATGCGTCGCGTTGCCAGAAATCCCCGCAGAAACTTGCGCAGCAGTTCGCCTTTTCATTGCATTCCTCTATTTGTCTGTTTTCTTTTTGGTACGTTTGTGCTAAAATTTGTGTTTTTTTTTTTTTTTT
>4 55 332
TGTTGGGGTTTCAACATGGTAGGTGGTCACAACAGTCTCAAGACCGTCAGTTCCA
>5 46 8
CGCAAGCTGATGACTTGCGCTTACTAGGAATTCCTCGTTGAAGAGT
>6 48 885
TCAGTATCGGTAGTAGGGACCTTAGAAGGGATGTTAGTAGAAGTAATG
>7 50 1999
CTTTCTGATTCGTCTGTGGGGAACAGTTCGTCCTCGCTACTGGACGAGTC
>8 74 40525
CTTTACCTCATAAAACTGATACGAGCTTCTGCTATCCTGAGGGAAACTTCGGCAGGAACCAGCTACTAGATGGT
>9 79 788
AGTTCTACCTTATCATTTTACACGGTGAAAATATTTTTTTTTTTTTCTTTCCAAGAAAGAAAGGTATAGAATTTTGCCA
>10 91 1754
GATAATGTTATATATGTTTGAGTACTGTTCTAGCTCACTTACTTGACACCCGATGGTTTCTTCTGTCATCATGAACTATTATTTGAGCTTG
>11 120 982
TTTTTTTTTTTTGTTTTTCATAAGAAACAGAAATGTTATTAGCACCAAAAAAAAAAAAAATAGCACAGGCATCATCAGTCAATACAATGTACACTCTTTTGAGGAAAAAAAAAAAAAAAA
>12 46 18
AGTTTGAGAGAGAAATGACGCTCAAACAGGCATGCCCCCTGGAATA
>13 46 17
TTCCAGGGAAGTAGTTCATAGAGAAAAAACTCCATTGTGTTTAGGA
>14 3226 96837
AACTGGAGTCGAAAGCTCTACCATTGAGCCACCGCTTCATTCTTGTATATTGGGGCTATTATTTTCTGACATACTCCGCGCTTCTTCTCACGCGTCCCCGCCCATCTCACACAAGAGGAATCCCCCATCGTATAATAAAGGTTTCCCTCAAGCTCACTATGGTATATATCAAACACTGTGTGTCTCTCAGAGACAACATATCCCCATCTAGAACTGCCAGTGCAGTGCCATTGTCATTCCCTAATGGAAGGTTCGGGCGATAGTTTCGAGTATCTTCTTCAGCTCACTAAAACGCTCAGCACCCAAGCATGGTCAGCAAGACAGCAGACGGATAAAGTGGAACAATCGCTAAAGAGACTCGCAAAACAGCACTACATTCCATATAAAGAGTACTCCAAGCCACCTACGGCAGAAGCCCTAGATGAATTCACCCAAATCAAGGCAAAATCGCCAGAAGAACTCTTAGTAGAAGAGAACTACAGGTTGATGTACCAAATTCAACAGCAAGAGTATATCCATTCAAAAGTGTGTCTTCTGGTGCAACAGATTAACGAGATGATTGTGTCCATTAGAGACTTCATAGTAGAGTACAAGGCCACGGCGCCTCATAAACATCAAGAGTTTGTGGCAGCAAATGTCGTTAACCCGGTTCAATCGCTATCTTCAGCTCAAACGGCTCTGGAAAAGGGCCATAATGTCGCCAACAAGAAGGTAGCAATGCTCATAGAGGAGCTAGTACTGGCGTGTAAAAATGTACCCTGGAACAAAATTGAGAAAGACGACTTGGCTTACCAGCGGTTTAAGTCCCTCGTGAAGGATTTTGAAGATAAGTACAACGTACAGCTTATTTCTGAATCGTTACTATTGACTTGAAAAGATAGACTTACTTACTTACTTACATATTAGCTGTCGGTTTCCACCAACCCATAGCCTGATCCCAGCTCATCTTCACTATGGGCCATATATACAACCTTAATGACCGTAAAAATACCCCTTCGTTCCATGTTTGTTCGTTCTCGAGGAACTCGAACGCGTATTTGTCTAATTCTAATGCACTGCTTATTATATCTGTTTCGATTAACGCCTTTAACTGGTTACTTTTAAGTTTCAGACTTTCTTCCAACGTATTCAAACGGCCACCAAACTGGCTCAAGTTTTGCTCCACATCCCTCATTCTCGTGTCGAGGACCCGGAGATCGTAATTAAACTTGGCCTCTAGTGAATTGAGCTCCTTTATCTCTGCATCGACCGCTTTTCTCTTGAAACGGAGTTCCTTGTCCTTCTCCTTAAGTGCCTCGCAATCTTTTTTACATGTGTATAGCATACCAGAAGCTTCTTTGACACAGTCTTCTTTATTGTTGTTACAGCACCCCTCATCGTCATCACCATCATCATCATCTTCTTCTTCTTCCGTTGCATCGTATTGTCTCAGTGCAAGTTCAATATGTAATATATCTCGTGCAAGCCTCACCGGCGAAACTTGGAAAGGTATGGTCCATGTTTCCATCGTTTCTTGTATATCTGAGAAACTGTAACGTCTTCTGTGCATAGTCTCATTATTATCTCCTGATATCCCAGGCTGTTCATCGTCCGAAGACGTAGGGGCTATGGATTTGTTATCTGTTTGGAATATGCTTTTGTCCTTTGAAATCTGCGGGAGCGTTGCTCTACGGTAGAGCTCGTTTCGAAAGCCCCGGTTGTTGCAGTAGTATATCTCTGAATCAACAGGCTCCTTTGTGCTCCATTTCGCTTCTGGTGTATCTTCTTCTATATCAGATTGCTCTTCGGCGTGCTTTTCCTTGTTCTCGTCGTCCTTAGTTGTGGAATCACCATCATTTGTCAGTATCGACAGGTACTCATCATCCTCTATGAATGGATCCCCATGATTATAGTCAAGATTATAGAATCTCGGCCCCTCTAGTGACACCTTGAACTGTCTTTTCTTGCTCCAAAAGAGTCCGAGGTACCCGCCTTGGACATTCTCTATTAACCAATCAAGATCAGTTGTTAGAATTTCGTTTGCCAACTGGATCGGATTCGTCTTTCTCGCAATGTCCTGCACCGTAGACTTCAACCGACGCTTCAACTTAAAAATATCCGTACCGTTCACCTTCGACGTTACCTTGAACAACTTGGTCATCGTTTCCATATCGAGATATGACGTCTTTGGGAGATTGTGTTTCTTCTGGAAATTGTATATTCCCGCGTAAAAGGAACTCTCTATAAATGGATCCTTGAACGAGATGCAATCCTCTACAATGAACTTGAAGTAACATGTCAACACAAAACTGATAATACCGGCCACTGTGGTGGGCCCTAGAACTCCCTCGTTTTTCGGCCTGTCGATCCCAAGGTACAATTTCCCATAGCTCACCCACCACTCGTGAATAGCATTCACAGTGTGCTGGCAAAACGTCCCGTCTTTGAACTTCGAATCCAAGAGCCTGAAATACGTGAGCGATATCTGGATCACTCGTACCAACTCTATCAAGTTTTTCAGCAACTCTTCCGGATCCTTCGTAGTCATCTTATAGATTTGAGCAAACTTCTCGAGAGAAGTAATAGAAGGCTCTCCAAGTAAGTTCCCAGATCGACTCCCACACCCAAGCCTCTTTAAGTTAAAGTTCACCTGGAACAACTGCCACGAATCCTTCATCGACCCGTTCTTCACATAAAGCAAGTTCAACGTCGATGGGAAAAACGAAAGATTCGTCACAAATAGCCGAGTCCCGTCATCCATCTCCTTCACACTAGAAAAATCAATTAGCTTATCATGGTACTCCTTGAAGTCTTTCGGCCAGTACTGCACATCCACCGGAAGACGCACCAATATTCCATATATCACTTCACTTGAATTACCAGTAAAAGACGTAATCACATTCGAAAACTTACGTCCAGAAACCCATTGCTCCACAATATAAAGCTCAAGACCTTTCGCCATATATTCACAGTACCGTAATTCCTCATGCCTCAATATCCCTAGGTCAAACATCCCCATGTAATCTGGGAATAGAAACTTGCATGTCTTCAAAACCTGTCTGTTAGTCTTCCCATGACCATGTTCTGCCTTGTTTTTATTGTTATTCCCACTCATTTACAATCTCTGGCTTCTAGACTCCTAATTCAACCTCTTAAACACCTCCACACTAGTCTCCAGCCCTTTATAAGAACCTTTTCTTGTAATTATGTCCTTTCTTCCTCTATGCCTTACCCGTTCTTTTTTTTT
>15 46 6
CTATATTCCAGGTAATCCATTAGTAACACCAGCATCAATTGTACCC
>16 57 17711
GGCGAAAGACTAATCGAACCATCTAGTAGCTGGTTCCTGCCGAAGTTTCCCTCAGGA
>17 46 13
ACTATGACTCTCTTAAGGTAGCCAAATGCCTCGTCATCTAATTAGC
>18 91 324
CCCTTGCGGGCCCTCACCTACGTTCACTTTCATTACGCGTACGGGGTTTACACCCAAACACTCGCATAGACGTTAGACTCCTTGGTCCGTG
>19 2207 53132
CATCGATGAGATATCGAAACCGAACATAAGACCCGAAATACATGAGATCAAACCAATAAGGTAGATATTGTAAAGTTGAGGGAACTTCTTGTAGAACGTACCCTGGTAATTGATATTACGAAGCAAAATCTTGTCTTTCAATGACATTTTTTAATATTCTAAAATTTTGCGTTCAATAATGCTTGTTTGATTGATTAGTGTTTGTTATAGTATTAAAGCTTGCTATTGCTTGATGTTCTTTGTTACAAAGAAAAATGTTATTGATATACAAAACTACAACACCAATCTCATCATCATACCCCACAAATTATCCACCATAACCCATCTATTTATACAAATCCTGTCGCCCTCAAACAACACCAATATACGTGGATGAATGAATGAATGGGAAAAAACCCATAACATAGCCAGCCAGCCAGCCAGCCAGCGTAGCCATAGCTATAGCCATCGCACATCCCCATCGCGAGCGATCACGAATATCGATGCACATCGAAAGCCGTGCCTGACACTCTAACTGCCGGCCAACTCTGCCCCACAAAATAAAAATAAAAATAAACTCAAGCCAATCTAATCGTTCAATCACAATCAAACCTGCGCATAACATTAACATGCCATTACTACAAACACAGCATTAGCAATATTAGACTTTGCTCGGCTAACGAAAAAAAAAAAAAACTTCTTTTTTTTTTTATGCCAGAGAGAATCTCATCCCATACCAAATGGATACCAAATGGAACAAAGTATGGCCATTTGCATTTGCCAATGCTGAAAAACTCGGAAGAAGCAAAAAATACACACGCAAGTTTTACCGGAATATCATTTTTTCTGGCTTGTTTTCGGCACTCACTGGACGCGTTACTAGAGGCCCTGCTGCTGCCGCCAGTAACCATGTCAATTTCTGGAAACAGGTCCGGAGATTTGTTAAGTCGAAATGGTCATTGGCCGCGTAGAGGGAGTCGCAGGGGGTGCGAGCCTCTTTACGCCGGGTTAGCCGTGCATGCTAGCCACTTCTGGGGGGAACGTGGCAATTGGGTTGGATTAACGGCAGTGTGGGGAAAAAGCGAGAGCGTGTGTTGTGCGGCTGGTTCTGTAGGCAAAGGCCAGGTTTTGGGGGGAGGAGGGAGGCCCCGAGATATCAGATGCAGTTCGGAGCACAGTCGAGCGAGGAAACTGGTCGAAAAAGAAACAAGTATGAACAAAGAAACAGAGAAAGCGTTCGGAGCACAGTGATGCGGTGGAACGTACCTAGAAACAGCCGCGGCACATATACGTCATTCAATAGTCCAGGGGTAGGTAGGAAGGAAGGGAGGGAGGGCCCTCCCTCTCTGCCTCCCTTGGCAGTAGTACTAGCAGCAGTACTGATAGCGGGTGTGGTGTGTTACAGGTGTTTCTTTGCCAAGGTGGCGTGGAATGCCGCCCCCGTTTGGACGTTTGGACGTTTTGACGTTTGACATATCTTTGGTCTGTCAGAGACGTGCGAAGGAACAGGAGATCGCAGGTCGCAGGATTCTCCATTGTTCCGTTTGCGGCAGCAGCGCGACCTAGAAAAGACGGTGTGTGCCAGTTGCGGAGAAAAACAGAGAAGGAAAAAAAAAAGCATTCCATTCTATTGGCTTCCACAAAGCGTTAGATGGGGGAGCACACAGAAAGGCGTGTAGAACGAGTGGTGAGACCCTAGACAGGGTCTGGGGAGAGAAATAGTTCTGGGGAAGACAAGAAGCGGCAGGTGGTGTGGGTGTTTTCCTTTTACAGAAGCGGAGGGTCCGAATGCGGAAGAAGCACGCACGAGACACGGAAAATACCCTCAATAGTAAGTAGCCAACACTCGGACACCACTGGTAAAGGCCAAGCAAGGCCAAGGCGGCGCCAAAAAACATCGCCAGAGGCAACGCCAAAGGCAACGCCAAAGGCAAAGGGAATGGAAAAGAGCAAATCCATCCGTGTCAAACAGTTTGGCGGGTGGGTTTTTTGCTGGGCAAATTGTTAGCGGGGGCCAGGCAGGTTGAGTTTTCGTTTGGCTTCGGTTAGGGCCCACCTCTCGGCAAACACCAGTGCGAGCGCTCCCTCCTGCGAAACACACGCATTAGCATTTGAGGGGGCTCGCAAAACGGTGTCGCGGCTGACACAAAGTAGAACGGTTGATGATTAAGGCATAACGATTGAATAAGGCATATAACGATACATGGTGTTGAAAAACAAAAAAAAAA
>20 91 368
TGTTGAGCTTGACTCTAGTTTGACATTGTGAAGAGACATAGAGGGGGTAGCATAAGTGGGAGCTTCGGCGCCAGTGAAATACCACTACCTT
>21 46 22
GCCTCCACCAGAGTTTCCTCTGGCTTCACCCTATTCAGGCATAGTC
>22 58 6770
GAAGAAACTGCCTGCTATCCAAGAATGGAAAAACCATCGCTCCGACACATAAATTCGA
>23 53 12461
GATAACTGATTTAATGAGCCATTCGCAGTTTCACTGTATAAATTGCTTATACT
>24 46 42
GAAAAATGGGTGATGGACCAAAATGTAGCGGGAGGGTAACACGAAC
>25 299 68922
GGTACAATTGATGCTGGTGTTACTAATGGATTACCTGGAATATAGTTATCAGGATGTCCTAATGTATTAGGTGAGAAGAATACAAATAATGAGAAGAAAATTAAGAATACAAATACTGTAATTAAATCTTTGAAAATAAAGTATCCATGCATAGGTAATCTATCTAAATTACCTGTTACACCTAAAGGATTTGATGAACCATGTGTATGTAAAGCCATTAAATGCATAATTACACAAGCAGCAATAATAAATGGTACTAAGTAATGGAATGCAAAGAATCTTTGAATTGTAGGGTTAGA
>26 59 13591
CTAAACACGGACAACTAAGTATAATTACCACCCCACCTCCTTATACTAATAGCTTATTC
>27 46 60
CTAAACACGGACAACTAAGTATAATTACCACCCCACCTCCTTATAT
>28 53 970
TCCTTCTTTTCCTTCTTTTCCTTCTTTTCCTTCTTTTCCTTCTTTTCCTTCTT
>29 64 19525
CACCAGCGAGTCTTTATAACACCTATGAGTCTCTATGACCCAAGCTTACCACGAATTGGCGCAA
>30 46 29
CACCAGCGAGTCTTTATAACACCTATGAGTCTCTATGACCCAAGCC
>31 80 200
GTAGCACCAGATACCCTCTTTCTTTGTATTCACTCTTTTTTTTTTGGAGGAGCACATTAATTTTACGGGAAAAACTGAAG
>32 80 235
AGATGGTACGACCCATGATAAGACTCCTCCCTCCATTTTTTTTTTATCTAATTTCCTCATATTCTCTTACTAACACACTT
>33 64 463
AAAAATGGGTGATGGACCGAAATGTAGCGGGAGGGTAACACGAACGCTAAGAGGGGAAGTTGGA
>34 64 961
AAAAATGGGTGATGGACCGAAATGTAGCGGGAGGGTAACACGAACTCAAAGAGGGGAAGTTGGA
>35 53 1034
TTGGGAACACTCAGGTATCGTAAGATGCAAGAGTTCGAATCTCTTCGCAACCA
>36 47 59
TTATAAGTCAAGTCAGAAGAAACCAAGGAGAACATCTGTAAATACCT
>37 59 1026
TAGGTTGGTGAAGTAAGTAAGTATAGGTGAGATGAAGTTTGATGGGAAGAGGAGCAAGG
>38 51 8666
GTAGTATTTTCTATCTATAAAACCAAAATGAAATAAGTAAAAATCTCTACA
>39 46 12
GTAGTATTTTCTATCTATAAAACCAAAATGAAATAAGTAAAAATCC
>40 80 662
TTCCGGGGTAGAATATAACCTTAGTTTTTCCGTCAAAAAAAAAAAACACTGCTCGAACAAACGAAAAACCAAGAAATAAT
>41 72 4319
CTCCGCGACGGGGAATTGAACCCCGATCTCGCACGCGACAAGCGCGAATTCTAACCATTAAACTATCGCGGA
>42 91 1531
TCATCCAATTCTCCAACTTGAATTGACGACTTAACTAATATTCTAATATAAGTCAAGTCAGAAGAAACCAAGGAGAACATCTGTAAATACT
>43 46 25
TTCGGTTGTATAGTGTAGTGGTTATCACTTTCGGTTTTGATCCGAA
>44 141 2761
GGTCAAATCCAAGCTACTACTGCTACCTTGAAGCCAACTCCAAAGACTACCGCTGCCGCCGTTTCCCAAATCGGTGACGGTCAAATCCAAGCTACTACTGCTACTCCAAAGCCATCTCCAAAGACTACTGCTGCTGCTGTC
>45 274 6442
TGTAGTTGGGTATGCAGTGGTTGGTTGAGGAACTTCGGTGGTACCTGTAGTTTCACCATTTGGACCCGTTTGGTAAGAGGTAACCACACCTCCATCTGGGTTTGGTGGTTGGTTGTTACCCTTTGGATTCGATGGATCGGATGGACCGGATGGGCCGGATGGACCTTCTGGGGTCATGGTGGTAACGAAAGTACTCGAACCAGAGATAACTGTAGTTGGGTATGCAGTGGTTGGTTGAGGAACTTCAGCAGTACCTGTAGTTTCACCATTTGGA
>46 189 2922
GGGGTGAACGGCGGGATTCCGCCGGTATCTCCGGCCATGCAAAAGGTGTGTGCGTGGCGGCGGTGGTAGGTAGGTAGGTAGGTAGGTGCACGTGGAGCAGTGGTAGTGGTATGGTGTGGAGTTTGAGTCTGTTTTTCAACAAAGTGAGCCTTGCTGGCGCAATCGGTAGCGCGTGAGACTCTTAATCTC
>47 46 307
ATTGTCTGTTTTCTTCTGCCTAACTTTTTTTTTTTTTTTTTTTTTT
>48 69 728
ATTGTCTGTTTTCTTCTGCCTAACTTTTTTTTTTTTTTTTTTTTTCTGATTTTTTTGTATATAAGGAGG
>49 36685 1063187
TCTCAAAACGTTCAAACCAGCAATGGTACCAGCATCCTTGGTTGCTTGTCTTTGGGAATCGTTGAAGTAAGCTGGAACGGTAACAACGGCATCGTTGACCTTGCAACCCAAGTAGGATTCGGCAGTTTCCTTCATTTTGGTCAAGATCATAGAAGAGATTTCTTCTGGAGTGAAGACCTTGGTTTCACCCTTGTATTCGACTTGGATTTGTGGCTTACCAGAAACCTCGACAACCTTGAATGGGAAGTGCTTGATATCACCTTGGACTTCTGCGTCAGAGAAGTTTCTACCGATCAAACGCTTAGCGTCGAAAACGGTGTTAGCTGGGTTCATAGCAGCTTGGTTCTTAGCAGCATCACCAATCAATCTTTCGGTGTCAGTGAAGGCAACGAAAGATGGAGTGGTTCTGTTACCTTGGTCGTTGGCCAAAATTTCAACACGATCGTTAGAAAAGTGGGCAACACAGGAGTAGGTGGTACCCAAATCAATACCAACAGCCTTAGACATATTTGCTTAATTTATTAATTGACTTTTTTGAAGTTTTCTTTCGTAATGCCAGAGAGTGGACAGGAGTTCTTTCTGAAGGTATTGTATGTATACAACTTCTGACTAACAATCCTAAACTAGCTAGCGCGTCGACTTTCTTACTCTAAAAGCTAAAATATCTATAAAAAAAACCTACAATTGAATACAATTGGTCCATATTTTCCTATACATGTAAAACTTTTAGCTCTTTACGTTCGAGTTGCCACCGAACTCGCCGCTTTATATATGATTCTCGCTCGTCCATCTATAGATTTTTTTCCCTCTTTTCAACGTTCTGTTTCGAGCGAAAATTTTTGTAGGGGCGTTTACTTCTAGAAAATTCTATAGATCTGAACAGATACACTTCTAGCGGCAAAAAAACGCAATTGAGTTTTTCTTACGAGCATCTGAGTAATTGTAAGTAGTTAGCTGAACGAATGGATTAGCAGGTATGACCAATCGACAGGAATGACGAAATTCAATTAAACAGCCAGTATATGGCAGTGTTGACTGAAACTTAGAACCTGGTAAGGGCCAGAAAAGGAAGCGCTGTTGAGGCCTGGAAAAGACAAATGCCAACAAGGCGAATCCTTTGGGACAAATTATGTCATTAGCGCCATTAGTTACTATATGTGTTAATTGGTCGCTATAATTACTGCGTTTGGTAAAATACATACTTTGGATATAGATTGATCGTATTTTTAAGAAGGAGAAGAATGAGCAGAGCAGAGGGTGGTTACAAAATGAGTAGATAGTTCAGATACTAGTGCTTGCTTGCGTGAAGCGGATGTTGATACAGTAGGATATCGATCCAGATAATTTGTGGGCGGCGCTAATGTTACTAGCCCCGCTTAAGTGGATTTCTTTTCTTGGACAGGAGCAGTAGATGTAGCAGTAACAAAATAGCGTCTAATGAACAGCTTGATACTGGTGTATCTGGACTTGACCGTAGGTGGGACGGAAGGATGAGCGATTAATCCATCCAGACGAACCTCTAACTTCGCAACGGCTCTCTTCATATGAGCAGAGCATTGGCATTTAAAGCCGACGAATAGGAAGATGGCAGCCAATGTGATGAGAGACCGGGACCTGAAAGTGAATAATCTAAGTATGTTGTAGAAGAGACAGAGTATTTCGGAGTTGCAGATTGCATTTAGGGAGTTTTCGTGGTTTTGGGTTACCAGAGAGTCGAGGAACTTGAGGTATGGATTACTCTTGACATCGTTCACTAACAACACATTGGATGCAAAATCGTTCACTATGTATGTTAACACATGAAATAGGGAAATGATGAAAAAAGGCACGGTGGCAACTGCGATTCTTGGCGATAAGACCAACCAAGTAGTAGAAAGTAGTAGGTAAAGTACATTCTCATCACGGAATAAGAGACGCAATTGGATTGCGTCAACGGCCTGCTTGTCTGATTTGGTCGCTTCCGTTTTTTTCTTGAAGTATTTGCCGTAAGATTGGTACACTAACACCCCAAATGACTCAAGGGCTCCCACAAAGATGAGCCTATACCACACTTCAGTAAGTGACGTAACTCTGAAAGAGAGCCAGTAGAAGGTTGAACTTAATACTACCAAAAAATGTCCCAAAAACCATGTGAACTTCGTAGTTTTGGCAAGGGCTAAAAACCTGCTTGTAGGAGTGCTTGATCCAACGTTTGAACTCATTATTGATAGCTGATAATATCTTATTGGGTTGCACCTGTAGGGTTCTCGACGTTAAATTATGGATGGATATATGGGTTTTGAAACGAAACAATACAGTTACTGCTGCGTGGTACCAAATGATTATAGGGAAAGTATGCACAGCTACTTCTATAATTAATAATTAGGGTCCTTTAAACCTTTTCCTTAAATGAAAGAATTACAAGCAGAGCTAGTATTTCTTCTGGTATATTAAAAATAAAAAACAACACAAAATTTTATGAAACTATTGATCAACAAAGTGTTTTTTTAGAGTCGACTTGCTCACAAAAGATATCGTCAATACCTTTTTGCTCCAAACTAACTGAAAAAAAAGTGTTTTCAGGCTTAGGTTACATGTATTATTTATTTATTTTTTACAATTGTAAATGTTAGAAATTTGCTGATATTACAACATTCTAAAAATCACGAAACCCATTTTAACGGTGTTTTCTATTCTATAATGATACATACATTGATAACATGAGCCAAGAAGCCGTTGACATGAAATCTCAGTATTACACACTCTTAATTTGTCTGTATATCTTATAATAATTACTTGGTAATATCATATGAACATGAAAGCGATAAGGCGCAAAGTAAACAAGGGAAACTGATTTTGATAATATGACAGTAAAAACCTCAGTATCATAACAAGTATGAAGTTTAAAAGGGACAATTCTTTCAGTTAAAGAAAATTTGCCCTTCTTGAAAAAACTTAAAGTGAGGGAAAATCTTTATATTAGTGTTTAGAATATCTTTTACACGGCTTAGGCATTATGCCATGCGGCTTTAGAGTCTGTATTTTGTTGACATGGCTAGACCACGTAATTTGGATTTCAAAAAATTTAAAGAAAACGTTCCTCAGTGACTATTTTCCACTCTTGATATCAAACAAGATGTTGAACCTCGCATCATTCTAAACACCTTGAGTTGAAGTAGAAAGAATCAAATTATCTTAATGAAATGGACAAAATTTTAGGCGGAGGTCGGTGGTCCTTTCTTAAGTAGTATTTTTAGAATATAGGCAAGCTGTTTTACAAACGGTAGTACCAATGGAAACTTTTAATGTCACATTTTGTTTGCGGTGCCGCAGCAAAATTTAGGTACCTGATATGGAGCTTTTATGGTAAGTGCTTCACGTAGGGTGAAACTTCTTCTATCAGCGTCGGATATAATGGGTTTGTTTGGCATACCTTTTAAAAATGAAATTAGACAATCTTACCTATATATTTAAAAGGTGATTATTTGATGTAGAATAAAGAGGAATATGATCAATTGGTAGTTAACTTACTTGCCTTTCCAAACCCATTCATGGTTATCTGCCGCCTCAAAAGGCTGAGGTCGCGAATTACTTTGAGACCGTTATCGAAATTTGTTACCCTCAGAAGAAAAGGACCCAATTTTTGTTTTTTGCCTGTAGAAATTAACTTTTAGAATCAAATTGAGGAAAAAATCCTATTCACTACGCAATGATGACAGTGGGGAATATCTGCATATACGGTTGGTAAGTCCTTAACTAATGTAGAAGCACACTCCGCATATAGTAGTAGTTCTATGCGTCTTTTCCGTCTTTTTTTCACCAAGCGATCTCAGTGGCTGGTTAACGGATCATATTTCTTTTTTACCGAAGAGAGAGTTTGTTCCCGTAGAAAACTTCGTATCTTAAGATATTCTCGCATTTTTATACCACAGATTTAAGGCATCATGCATAAAAGATCTCACGGTGCATAATTGTGGATGGGTGATTTCTTAGGTAACTAACTAGCTTTAACCACGTTCATGCACTATATTTTTCTCTTTCTCTCTCTTTTTTTTTTTTTTTTTTTTCCCAGTGATAATTGACTACTGTTGGTTTTTAAAGGAGATGCAGGTCCGTAATTTTAACACCGTAGTTTTTGTGAAAGCAATATCTAGAATAACGGAATTTATCTTTGGTTACTTTGTGAGATCTTGCAGGAAATTTACAATGCATTGGAATCATTTCCCTCTTTAGCCACCTTTACTGGTAAAACCGTAGCAAAGGTACAAACTACGTAGATTGAACTTTTCCTACCTCATTGGAAACGGTTCAAAAATTGGCTGCGCAGCAGTTAAAGATGTTGTTCAAAACAGTTCCTTACATTAAGTAAAACTTTTCGTAGTGGATATTGGTGTCGGTTATAAACAGATAATAATAATGTATAAAATAAACAGGATGCTATTATGAGCTTCCAGTGCGGTTAAGTTCTCGAAGACAAAAGTGTAGTGAATACGTATTTTTCATTTTCTTTGCATTCCATTCTCTTGCTTCTTCCCATAAAGAACGTTCTTTTCCTCTTCAAAGAAATGTCCTTAACAGAAACTCTTGCACCGATATGTGAGTATACAATAATATTTAGTAATTATAGATATGTCATGTATGCGAGATGTATCCATACCTATCTTTACAATATATATATATATATATATATATACTAGCTCCACAGCATATTTTCATAACGAAAGATATCATACGTTATTCCAGTTTCTGACGCATTCCACTTGTTTGATTGCTTAGTTGAAAGCGAACTAAGGTAAGAGGATAGGTTTATCACTGTCAGCTTAACTGAAGACAGACAATTATTTCACATCTTTTGCAGGCACCTGAGGAAATAGCTGAAGATAATTAGCACGCGATTTGCTACTGTATACTAATAAGAATACCCCACTATTTGATTTGAGTGGAGCTTCTTTTTTACTTGTGGGTGTTCCTTTTGTGTTGAATTGAAGGACCATCATAATAGAGTAGTATTCCATACATTTGAAAACCTTAATTTCATCGGTGCATCTTCTCGAAACAAATATCGTTTTGAACTTGAAACATCTTAAGTTTTTAACAAGGGTGAACTTACTGAAATAAGTGGCACGTTTCAAAGGGAAGATTACTCACCTTGGTTCATCTACAGACTCATTCTATTGTAAGTTACTGGACGGCGCTTACTAAAATTTAAAGGTCATTACACCAGGTAGCTTGCTTTTCGAGAAACATACGTTTCTTTTCTAAACGCAAGTAATTCTCAATTTCGTTCCTTGCATATTGGTTGCGATCCTGAACGCCCACACTAACGGCTTCTGCATTCTAAATATAGCGGAAGAGTCGTCTACAGAAAGTGGAGTAGAAATCGTCTGCATACTACAGGCACAAAAAATAGGACGACACATCTTTCTATTAAAACCGCATTGATTCAAACGTCGACCTCAAGAGCGGTCGATACTCGAAATTATTGTATTTGACAGTTCTGTGCCTAAATTCTTGTGCTGAGTGTTCTGAGAAATCTTATCACACTATCTACTACAAGAATTTCAGTGCAAATCAGGGCTACACTTTCCTCAAAAATACTACGAGAGTGTCTGTGCTTTTGGAAAAGTTGCGGAAAAGGAAAATACACACAAAAGCCCATAGGAGAAAGTGGTTTGATACAACTTCAGATTAAGTGGAAGAGCTAAGAAAGCGGAAATTTCTACTAAAAGAACCAGAAGTTCGTGCGATTCGGAAGCACGCTTAGAATAACCGTTTATCCTATTTCTGCTTAGGTCATTTTCCAATTGCGACTAAAAAAGGACGCACCGATTTAGCTTAAAGAACGCTAGTATCATCCGTACGCTCCTTTCACGCAATTCATTCCTAAACTTCTGCAGTAGAGCTCTACCATTGTTTTATCTTTTTTCTTCTTGTTGTGTTCTTGCTCTTCGTCTGACCATAATAAGAAAAGATATACAAGAACCTTTTTACACATCATTACGCAAAGCCACTTTCTTACGTGGTGAATTTTGAACCGGGTGGACACGGATCAAAAGGCTAGAAGAATATTTCTCCTTGGTATCCCCCACTCAGTCGTTCCGTTACTCGTCGGCTTCCGCATATTTTGCAGGTAAAGTAAATAACACACGCTAACAGTGGACAGTTATAAACCCGCTCAAGCGAAAAACTAACTCCACGCTACATTTGATAGTTTGTCATCTCCTAGTGTGATAGTTTTAGTTATTTCAATTACTTCAGTCTAATAAAACAAACGAAGGTAAAGGAGAACCCCACATTCTTGCTAGTTCGGTACTGTAACACGCAAGGTTCTAGACGATACTAACCGTTGTTCCTGCTTATTAAGGCTAGTGCCCTTGTTCAAGATCAGAACGTGCAAAGACTTCTATATCCTATCGTTGTTTCTTTTTTACATTCGACCGTATTCTTTGCGTCCTTCCTTGCGATCTACATTTCTGGGATTGACGTTCTCCATTGATTTGTGAGGAACCTGAAAAAAAAAAAAGTTTTTTTTTCCTGTATCTATCCTAAGATAGAAAAGGAATAGGCTTGGTGACTGTGGAAGACCTGAAGCTTCGGAGTCGTAAGAAGTTAATCACACAGGGCCAGGTAATCTTACTGACCACCATCTACAATACTGAGCTGGAGAGAGTGTTCGAGAGTAACACGATAAATTGTAAGACGTAAGACCTCTCTTTCAGTTTCGGAAATTGAAATTTGCGTGTGCTGTTCTCTAAGGGGCCTACTTTGTTTTCTAAGTGTTTTACATTCCGCAGAAGGAAAAAAATCCAAACAGGATAACAATAAACAAAGGGTTAAGTCCAAGAAAAGAATAGCCTTGAGAGTCAGGAACTGCTGTGGCATTGTATTGCGAGACCCAAAATATACTCAATTAAGTATCAGTGAGCCTCTTCTTTATTGCGTTCTTTGAAACTGTTCTCTCCTTTCTTTACTGGTTTATTGCGTGATTCATTTGTTCCAGGCAACAAATTACAATCATTAAAGACCGAATTTCGAAGCGTACAGACACATACGTAGAGGCGGTTGCATTCTTTTTTTTCTCTTTGTTTTTTGATCCGTTCCATACAGGATACTTGATCTCGCCGAAGGCTCACGAAAAGAGAAAACAAAAAAACATATTTCAATACAATTTATTAAAGTCTCCACGATACTAGAACCTCGAATCAAAATTTAATATATCAGTTTACTTTCTTGATCCGCTGTTCCATTGTCTTCATAGTAAAGTGGTGTTCTGTTTGAAAATTGAGCATATTTCACAGAAGGAAAAAGTTAACAATCAAGAGAGTATCAAAAAAAAAAAAGGTACGAGCCATCTGACGATCAGTAAAATACAGTACTTGCTCATCCATTGTTCGTATCCCTATTGTATCCTTTTGCACTAACAATTCGGGTTCAGCATTAACAGGTATCCCTATCAATAACAGAGAGCTCAACTTATCAACGGAAATCGAGAAGATCTGCTCTCCGAACAATTGATATTTACTTATAGAGAGTTGTACTGAATAGCACTAGCATACGTTCGCTTTGTATCATCTTCTGTGGCAAACAACAAAAAGTCTATCGAAGAAAAACTTGAACGAGTTCAGTATCAATTTCCTCTATTATTTGCCCCATTCTATTAATTCCAAAGTTTTTATCTGCCATCGATAGTACCCTAATTATATTAGGACTTAGGGAATCATTGCGTGTAAACAATAACTGTTGATAGGAAAGGACCATAGCAGATTTGTTGTAACAGCATGTGGAAAGACTCCAAGACTAGATCAGGCAAGAAAGATAACACAGCTAATATTTCTTCAGTCCTGCAAGAGGAAGATAAAAAAATGGAGTCGAAAAGTGATATAGAAACCAAAAGTACTGAGGGTTCATCCTCTACCGAAAACAATAACAAAGACTCTAATATGTTGAATTCAAAAACAAATCAGAAGAAAGAAACACAGACAGTACCGACAGGGTCTCCAACCGTAGCGAAGACCATCAAGGGATTGTGGTCGGCAGAAGAAGATAGGATGCTGTTAAGTCTGATAGAAGTATATGGGGCTTCGCGATGGGTAGAAATATCACACCAATTGAAAACCCGTACTGCTAAACAATGTCGTGAAAGATATCATCAAAACCTGCGGCCGAATTTAAACAAAACACCAATTTCAAGGGAGGAGGGCGAAGCTATTAAAAGCTTGGTAACAAAACATGGATTTCGCTGGACGCTGATAGCTAAGCTGCTGAATACCAATAGAAGCGATAATTCAATAAAAAATTGGTGGAAAACCAATGTGAAAAAGAGACAACGCAACGTTTTCCGCGATTCTAATCCTTCAAGAGGTATGATGAAGGAAGCTGAAATGATGGCTGGTCCAGTTGTAAATCAGAATCATCGTAGCCATCATAATCGTAACCAACAAAATCCACATCCAAATGATCTTTATTCATCATCAGATTCTCTTTCCCCAAGATCAGATAGCTCATACATATCAGATTCAACCATTACCCATAGAAACCATCCCCAACACTTGGATCATTACGAGAACAATAGACAAATTTTGCATTCCCATTCATCAAGTACGCAATTACTACCGATGGGATCCTCATTTATCACACCTGTACCAAAGACATATCAGCAACAATATCAAGGACTCCATTATCAAACTAATGGTATTACATTGCAGCCTTATGTTTCGTCGTATGCACCATATACAACCGGATCTAGAGTTCCAATTAACATGTACCCAGCGTTAATGAGCGTGCCGAATACCCACATTATCAGAGCTGATACTAAAAGAAACAGTGTTTCTGTAAACAGTAATGAGAATATCGACCCACAGACTGCTGATTCACAACGCCAAAAGCAACAGCATTCTCAAGATAACCCTGCTTATAGTGACATCACGCCCATGAACTCATACATGGGATCAATTCTACAACATAATACGATGCAACCACCACCATCGCACGGTATAATCGCTGGAACTGGTCCATTACCAATTCGTCAAGAAGAAGCGGTTCCATCACAACATTTGATGGTACAGCCTTTGAATATTCAAACTCAGCAAAATCAGGTAGCGATTCATCAACGTAATACCTCAAGCGCACAAAATCAACTTGGTGCTGTCGCACTTTTGTCTCCTTATCGAAACACTTCCTCGGATAATAATGCAACTTATGTACCCCAGGCGTCGCAGTTACCACCGCCTTCAACCAAAAGCCCGGAAGATACACCGTTAACACGCCCGAAAGTATACGATAATAACGAAAATCCAAACTCGACACCACAAGGTAATAACACTGAGACTAGCATAAAAAATTCCTCTTCGAATAAGTTGCCATCATTCGAAGAGTTAACTCAAAAAATGAAATTAAACAATCAAAAGTATATGGTTTCAGGAGATAAAAGTAACCAATAGCCATCTCTCATATGTACCTAAATATGGTCATAAAACATATAGTTTACATTTCTTACGGTTACATAGTACCATGAACTAACAAGGCCTTGGTGTCATAATGAATTAGACCATGGATATGTATATATACTTTGACATTATACCAAAAAGTGATCGGATTAGGCTCTGCCGATCAAAGGTGATTACCAGTATTATTGCCGTTACCTATCTTGTAATATTACCACCCACTAATTTAGAGCAATTGAAGCCTCCGAGTATCATAGTTGACTCCCCACTAGCTCAACGACTATCTTTTCCACGAGATCTCTTCGTTTTAAAAATTAAATCGTATTTGACAAATTTCTTCACTTCTTATTTGCTGATATATTAAATATTAGGTTTACCGTCATGGTATTTTTCTTCTGATCTTCGTAGAACAGCCCATAAAGCAATGTGTAAATTTTGTGCCCTTTTTGGTCGGCAGTTCCAGAATCTTTTTCGAAGAAAGCATCGAAGAACGTTGAGTAACGGCTTTTTCTTGATATGACATATAAAGAAATGAAAAAAAAAGAAGTTGTGAGGGACACTAGGATTTTTATAAACTTGAAATTACAGATGCTACGTTGCAGTTTTTGAAAGAGTTTACTTTTTAGCCTGCTTGTTTCTCTCAGCATCTGATTTGTCACTGTTTGCCTTTCGTTTCTTCACAATCTTAGAAGTCAAGTCGTTTACGGGGGCCTCTTTTGATGAACTTGACGCAGTTACCGAATGAATCGTGGACAATAAGTCGTTTTTCAAGGTTTGCATTTGAGCCTCCGAATCTTCAAGGTCTTTTAGCTTAGCCTGCAATTCTTTTAACAAGTCCTTCTGGTCGTCGTTCTCCTTGTCAACTGTTTCACATCTTTTCTTAAGAAGTTCAATACATTTAACTAGGTTAGCTTTACACTTTTCGAAGTTTTCGGGATCAAACTCATATGCCAATGAAATTTTGTAGTGAGATTCAATGATTGATCTATCAGTGGGATCTTTGGATTCGTGTAATTCCCTTCTAAGCTTCAAACACTGTTCGAAATCTTGACTGGCTTGCTGGAAGTTTTCATTTTCAAGTGACACTTCTCCTAGCAAGTCATAACAGTCGGCCAATTTCAACTTGGTGTCGTCATTTGGGTCATTGTTTAAATTGATTTCATAGAAGGATCTAGCGAGTTCAAGAATCTCCCAAGCATTTTCAAAATCATCTTTTTCTTCTTCATGACAGTGGCCTTGACAATTGGCATGGTCGTGCTGCTCCTCTTCCTCCTCCTCTTCTTCTTGTGCTTTTTCTTCCACTTCCTCCTCCTCTTCTTCTTCCTCCTCCTCCTCTTCTTCCTCCTCCTCCTCCTCTTCTTCCTCCTCCTCCTCCTCTTCTTCTTCCTCTTCACCAAGCATTACTAAACCAGGTCCACTAGTGCCTTCTTCTGCCTCCTCTTCTAAATTGCCTTGCTTCGTAACCCCAGATCCCATACCAAACACGTCTGATTTGCTCAATGCTAACTGATACAAAGCCTTACCGTACAAAAACAAATAATCTGGGTTGGGGCTATCATTCTGTTCATCGTGCAACTGATTAACTTCCGCATAAGCATCCACTGCTAGCTCGAAATTCTCACTGGCATACTGTTTGGAACCCTCAGTTAGTAATTCTTGTATTTTGTCAGTCATTCTTAAACGTAGTTTCTTAAATCCTTTGATAGCAGTGTCACGAATTAAACCTTCAAATTAAAGCTTCTCTTCTCTCAATTCAAACAGCAAATGCTTCTTTTCAATGACGCGATAGAATATATCCTATATACATTGCGATCCCATCGCATTTTGTTAATCAAGAAGAGACTTCAATTTTCCCATCAGATAATATCAATCACGTGATTAATTTTATAAGGTTTTATATCTCTAAAAACTGTAGGAAAAAATAAAAGGTTACCCTCTTTCCTTCCCTTTGGCAAGTAGAGTTCTTGTGCAGGGTAACGAAAAATTTATATTGTAATTACAAAATTTCCTGTGCACGTGATTAAGTTGAAGGTATGATTATTCTTCTGCTGGTATATCTGTGTCCATTACTAGTATGAATCATCACCACATCCATTCATATTACAATAATGCTGTTCCCATATATCAACCTTTGGGCAAAAGAGGATCCATGTATACAAAATACGCAGCATTCATTGTCGTATCAAGAAGTAAATCAACCAATGAAGCTTGCTGACTATACTAAAAAGCTTTTACAGCAACCACCGGCCTTAACGCCAGGTGAATTGCACGATGCTATCGTTTACACTATAGAGGCACTTTCAAAGGACTCAAGTGAAAATACCATGGTTCCCATTGCGTGCTTCTTCACAGCTCTCAGGACCACAGGGCTTGATCACAAGGCAGAATACATTGCATCCGCTGCATCGGCAGTTCTTCAGTTCTCGTCTATCGTCGATTCTTCACAATTGGTTAAGGCATCAACTAATGATGAGATATCCATCATAGATATCGTCGGAACTGGTGGGGACGGCCAGAATACTTTCAACGTATCCACATCGTCTGCCATTGTGGCTTCTGGTATTCCTGGGATCAAGGTGTGCAAGCATGGTGGGAAAGCGTCAACGTCCAACTCTGGCGCCGGCGACTTGATTAATGTTTTAGGATGCGACTCATCAAAAGTTACTGCATCGACACTGCCCCAAATTTGGAACGATAACTCGTTTACCTTCTTGTTGGCTCCATACTTTCACGACGGTATGAAGCATGTAGCGTTGCTACGGAAATTGATGGGGATTCCTACCATTTTCAACGTCTTAGGACCGCTCTTACATCCAGTGTCTCATGTGCAGAAACGCGTCCTTGGTGTTTTCTCTAAACAACTAGCTCCAGAATACGCAAAGGCTGCAAAGATTATCTATCCATCTAGCGAAACTTTTGTTGTATTCGGAGAAGTTGGGCTTGATGAAGTGTCGCCCATTGGCGACACTCTTGTCTGGCATGTCAAGCCAAGTGTAGAGGAAATCGAAGTTTTCCGCGTGAATCCATCTGATTTCGGACTACAGGAACATCCTCTCTCGGAGTGTCCATCGCTGGGACCTCACAAAAATGCAGATATTCTCTACCAACAGATACTAGCAGGTAAATTCAAGAAAGGTGATAATTCTATCTACGATTATATTCTGCTCAACACTGCGCTGTTGTACTGTTTAAGTAGCGGCACCAAAGATTGGAAATCAGGCATCCAAGCGGCTGAACAAAGTATTCACTCAGGAGCAGCAAAGAGATCACTAGACCATTTTGTTCAGTCTGTGGCTGCTTTATAACTTTTCAGTATATCCTTTTATGGTTTCTCATGTATGCATGTATGTACACACGCACACACACATATATATATATATATATATGCAGTAGAACTTGAGTTTACTAGCGTTAAATTCTTTATTCTATTGAAAAGAAAGATCGATTCAAAATATTTTTGTCTATAAAGAAAAGAAGTTAGGTTCAACATAGTTATGCGAAGGGTGTTTGATCAAGTGTCTGTATTTTATTGGTGACGACCAAAAGATATATCAAAGGAGGAATGGTTGATTTTTTCGATCCATTGGATTTCATTAGCACAGATCACAATAGTAGGCCATCATACGATGTTATAGACGATGCCCAACAGATACAAGAACATTTGAATCACGAAGCCAACACCGATGCGACAAGTCTTAAAGAGAGTGATAATGATTATGATGATATTCCAATACAACCTATGGACCTTCCATACGTTCAATATGCATCATCCACGGTTATACTGACAGTATTAAAGTTATTACAACCAGAAACACAGGTTAACTTTAAATCTACACACCTCAACCCAAGCGATTCATGGGAGAAAGTCTGTAAAGAAAAGGATATAACAGAAAATATGATGCAAGATACATTAAATTATTTTCTTCAATGGGGTAACGAACATCTTCAGTCGTACTCTCAGATTTGCTCTAAGATACCTTCGCTTCTATATAGTAAATCTTTTGATTTCGAAATGCTAAATTATTTTACCTCCATTATATCAAAGTACGATTCTCATCCGGATGATGAAATAGTATCGCAAATTTTACAGCATGCAAGTCTACGGATTTCTGAACGTTGTGGGAGGACGGCTCAACCCTCTATGACCAGAGTTTTTCTAATTGACGGGCTCGACACAGAGATAAAATTGCATGAACCAGCCTTGACTTCGGATAACTTGGGTTTGAAGACATGGGGATCATCCCTTGTTTTATCTAAAAAGATCATTAATATTCCAACTGCTAAGAGAGTTCTTGAACTAGGTTCAGGAACTGGGCTTGTGGGTATAACATATGCCCTTTCTCATAAGAATTCCACCATTTTTCTTACTGATCTTCCTGAAATTGTTCCAAATCTACAAAAAAACATAGAGTTAAACAAACTAAATGATGTACATGGAAAAGTTTTAGATTGGACTGATCCTTCTTCATTTACACAAGAGTTTGGGACTGAGCCATTTGATGTAATATTAATCGCGGATCCAATTTATTCCCCGCAACATCCTACCTGGGTAGTTAATATGATTGACAAATTCCTTTCAGAGTGTGGCAAGGTTTACCTAGAGATCCCAATTAGACCCAAATATGAAACTGAGCGTCTTTTGTTATGGAGACTACTAGAGGAACGAAATATGGCTGTAGTTAAAGAAATTCAAGACGAGGGTAAAGACGATTGGGGAAATGTTGAATATTTGTATAAAGAGATAATACGTGTAACTAAGTAGCACTAATTGAACTACATTACTTAATTATACTGAGTGGTATAAACGTACATCCGTATCAGAACGGACTGCCTCTTCAAATGACTCTGGACTATATTAAATTTGAAGTCCGGGTAAAGAAACGCGTTGTTTTACACAAAGGCAATATTTATTAACAACAAACAATAAGAAAATGATAAACAATGACATGCGTCATTATAGATTTAAGATGCATAGAATGGTATTAATGATGTAACTTTCATATATCCGATGCGTCATTGCCCACAATGGAGACCCCGCACGTAGATAGGATGAAAGACTACGAGTTCACACCCATAGGGTATGTGGATGAACGAAGAAGGCGTGGTAGTGATCCTTCGGAAAAAGGACTTAAAAGATCACTTGAGTCAGCTACTGAGGAAAGGTTGACTGAGAATAAGCGCTTGCGTAATCCAAGCTTTGCTGATGAAACTTTTAATTCTACAAGGTTGTTCAATGATACCTCGTTTGATGAAACCATACCGGAGGCTATTGTTCAAGAGCGTAGACCAAATACGAGAAAAACGCTTTCTGGAGATTTACTAATGAAAGATGACGATGCGAGTGATAAACTCACCTCAAATCCCTTAAAAGAAACCGAGAGTAGCTTGAAAAAATTGCAGTTGGAAAACTATAATTTGAGGATCAAATGTACAAGCTTGCTCAAATTTTTGAATAATATATCCGATGACGGTAAAATTATGAAGAATTTAGAAATATTGGACGAACTTCATGATCTAAAGTTTAGGCACCAACAACTGACACAGGAATATAGAGAACTCCAGAAAAAATTCGACGCTCTTGAAGATCAAAATGAGAATCGTGAACATCAGGAAAATGATGAAGAGCTAATATATCTAAAAGAGACAAATAAAAGATTACAAGAAGAACTAAATTCTTCTAAACAAGAGCTTGAAGATACATTAGAAACCTTGCGTCAGTCAAAAGACAAGATAGCCTCTTTGGAGGAAAAAATATCAAGATTGAACTCAGAAAGGAGTGAAATTGAAAACCAGCATAATATGAAAGTTGATTTACTTCAAAGTAAGATCAACGAGGTAACAACCTCTCTAAATTTGAAAGAAAGAGAGTGCGATCATCTAAATGAAAAAGTATCTACTTTAGTAGCTCAGCTTCAGGAATTCGACCACCAAAGTGGCAGTCTTTTAGATTTACAGTCGACTATGGATTCTAAAAATGAAGCAATAAGAAATCTTGAATCCCAGTTACAAAGAAATGAACGCCAAAGACAATCTCTAGAAAAAGAAGTCAACCTTCTTCAAGATGAGCTAAACTCCATGAGAGAAACTCAGAATAAAATCATTGAGCACAAAGATAAACAAATTAAGCAGTTAACGGAGAGTGTCTCATCAAATGATTCCGAAAGGCTGAGACAGATCAATGAACTATCCTCGGAAAGAGGTAACTTGCTGGAAGCTAATAAAAGACTTCAACTCTCGGAAAATGACCTTAAAAAGTCAGTAAAATCGCTTCAATCACAATTAAGTTCATGTCAAGAAGAACTAAAAAATCTTCAGGACAAACACAAACAAAAAGTGGATGAACTACTGAAAAGCAAGGCAAAATATACATCAGATGAGATGGAATCTTTAAGACAAGAACTCCTCGAGATGAGAAAAAACAACGACCTTTTAAAAAATGAAAACAATTCATTGTCTAGCAGATTAGATAATTTGATTCGTCAATCTCCTTCGAAAAAGTCTGTGGAGGTAGAACTTCTCAAAAAGAACAACGAAATTAGAGCTCTTCACTCTTCTATTAAAGATTTGGAACAAGAGCTTGGCAATGCAACAACCACTATATCCAATTTAAAAGATATTCACAGAAAAGAAATTGAGAAGATACGAAGAGAAGCAGATATTGCTACTAAAGCTACCATTACCGGTACATCACCTGTAAATAATATAACCATGAGCGATCATGAAGAAAGGGCAAAGCTGCAAAATAGAATTAGTATGTTGCAAATGGAGTATGAATCAATTAAAGATACAAAGGAAAAAGAGTTAGCCATGTGGAAGCGGAAATATGAAACAATTCAACGCACTAATGAAGAACTCCTTCAGGAAAAAGAAGGCCAGAACCGCTATCTGTCTGGTGCCTTAAGAGAAAAAGACAAAGAATTTTCAGAATTACAATCAAGGTATAACAACATACTAGCGGAGAGAACTTCAATGTTGAATGACCTTTCTAAAGTAAAGCATCATAAGGAAGACTATAAAATGCAATTGAGAAAGACTCAATCGAGGTTAGAATATATAACAAAAGAATTTGTTAAACTCAAGGAAACCTCTAAACAAGCACCCATCTCAGATGAATCAAAAGATCTACTAAATAGCAAATGGTTTACCAAATACCAGACGATGAAGGGAAAGTTTTTGGATGAACTAAAGAGCTTACAAGATGAGAACCTTGAGTTGCAGAAGACTCTTTTGAAACAAAAGAATGACTCTAATACGAAGGCAAATGGAAATGTTGGCTCGTACGATAATGCAAGCAATACGGGTACTTTACAGGATGAAATTGATTATTATCGGTTGAAGTATACAATTGCAATCAAGCAACAAAATGACTTACGAGTCATGAACGAGTATCTGAATAAAGTGTTAAAAGCAAGTTCACAACATGTGAAGCTAGATATTCTAAAACTAGAAAACGAGGTACCCAACTACAATCCATATGCCGACATCTCATTCTATAATTTGCCAATTCCTAGGACCAGAAAAAGAAGACTCAGATTCAAGACTGTCGCACTCCTCGTGTTATCCTGTGTAAGAATGAAGACTGCTATGAATACAGTCACGTGGGACAAGCAACGCTTAGAATATTTGAAAAGAAAGATTATTATGAGCCAAGATAGAATATCATGGTAGTTACGCATCAGAAAGTTGAAAAGCCATAAGAGTCCGGCCTGATTATGGTTTCTTCATATCTACATACTTCTTATATTGTGTTATTACATTTTTTAGCCTACTTTTGAAAGATACAACAATACCTTCAACAGCATCCAATTGATCGTAGTGCTTATCTAGTTCGTCACATTTTTCAAGCAATTCTTTTGTCATAGCAATATTTGCATCTATTACATTTTCTATAATGCCATTTTCAACTAACTGGTTTTGTTTCTCACAAACTTCTAGTGTTTCTAATCGTATCGATTCTAGCTCGTCTTGAATCTTATATAACACATAATCATAGTCGACGATTAGCTTATCAATCTTGAAAGGATCACTATCACCTTCACTCATTTCTAAAGTTCCTAGGTAGACTCCACTTTTTGGTGGGACTAAAATAATCAATTGATTGATCTACGTAAACACACCTAGTCGGAAGAGTTCGTGTTCGGTCCCATCATTTTTTCATAAAAGGGGTCTCTTGATATCTGAAAATTACCAAAGCTTGAACCTAGAAAGACTTTTACCTCATACTAATAATAATAGGAGATAATTGACAAGGAAGCAATTGCAAGCACTTTTAGGGTAAGCTGTGAGAGTTTCATTGGTTAGTAGTGCTAATAGACAAATTTGTTGGTGTGATTAGAAACTTGAAACTGGTAATATTTTACTGTTTGAGGAGATTTTACATCAGAGGAGTTCTAAAAGTATGATGTCAATTCATCTGGACGAGGGTCCAGTCAGAAGGCCACAGCAGCACAGCGATCCATTAATTAGAAAGATTCAAAGGGCATGCCGTATTTCTCTTCCAGAGCCAGATCTTGCGTTGAATTTGGATGTTGCTGATTATATAAACGAAAAACAAGGCGCCACTCCAAGGGAGGCTGCAATCTCAATTGTCAGATTAATTAACTCTAGAGACAGTCATACTGCCATATTTGCATTGAGCTTGTTGGATGTTCTAGTCAAGAACTGTGGTTATCCGTTCCACTTGCAAATTTCAAGAAAGGAATTCTTGAACGAGTTAGTCAAGAGATTCCCGGAAAGACCGCCAGTTCGTTTTAGCAAAGTGCAAAGATTGATTTTGACTGCCATTGAAGAATGGTACCAGACAATTTGTAAGCACTCGCCTTACAAAGACGATATGGGCTATATCAGGGACATGCATAGACTATTGAAATATAAGGGATACACATTCCCCAAGATTAACAGCGAAGATCTTGCTGTTTTGAAACCAAGCGATCATTTGAAGACTCCAAGTGAAATTCAGAAGGAGCAGGAGATCGCCCAGGCTGCTAAATTGGAAGAATTGATTAGACGTGGTAGACCTGAGGACTTGAGAGAGGCAAACAAATTAATGAAAGTTATGGCCGGTTTTAAAGAGGATAACGCTATTCAATCAAGACAAATCTTAAATGAAGAATTAACAAAGTTGAAGCGTAAAGCAGACCTATTGAATGAAATGTTAGGCGCTAGTGAATCTCCAGATATGGAGAATGAAACTATTGCGGAATTGTATAACGCTTTGAAATCTTCACAACCAAGATTTCAGAAGATCATCGAGGAAGAACAAGACGATGATCAGTTCATTCAAGACTTACTTCACTTTAATGATACTGTAAACCAATTGGTTGAAAAATATGAACTATTAAAAGCTGGTCGTGTTGGTGAAGTAAACCAAATCAACATTCCTAACATTTCGGCAACGGTCAACAACAGCGGCGCGTTGGCTAATGAAATCAATCTAATCGATTTTGATGATGATGAGGAAGATACAGGAACAGCTTCATCTAACAACAATGGAACAGCTTCAAATAATACAGCAGATGATCTATTGAGTGATTTGAACAACTTATCTTTCTCTGATAACAAGAGTAACAACAATTTTGGATTTGGTGGAAGTATAGCCCTTGGCTCAACTATCCCTGCTGCTCCAGTCACCACAACTACAACTACTACAACGTCCAATAATAACTTCGATCTGTTAGGAGATCTTTCGTCTCCGTCACCCGTTCAAACTCAACAAACCAATAACTTTAGCAATGATCTGTTAAGTGATTTGTCAAGTGCCCCACCATCACAATCTCAAAACCAAACCGCGAGCTCCAATAACCGTCAACTAGTCAATCAATCTGACATTTTGAAGTTTGAATTCTTGATAACTAGGGAATCTGAAAGTACTATTAAGGTGACATCATTCTTTTCCAATTTATCTATTTCTCAGGTTTCCGACTTGACTTTAATGCTTGCGGTTCCTAAGGCCCAAACTTTGAGATTATTGCCACAATCGAACACCACTTTGTCATCCTTCTCAACTGATGGTATCTACCAAGAGAGCTGGATTGACAATGCTGTAAAAGATGCACCAAAACCACTTAGAGTGAAGTGGAAGGTATCCTATAAAGTTAATGGTACTCCAAAGGAAGAGTCATCTGTCTTCACCTTCCCAAACATTTAAGTTTATGTACATATAGCAAAATTTAATGAATGCTCTTCGTGTCAAAACCCAACAGACCTATGACTATACACATTAGGTACCGATAATAAGTTGAATACATAATGTTTACAATTGATTTTAAATCATGTGAACGTTTCGTTTGTTCTTATATATCTATATATTGATGTCCGTTACTGTGTTAATGTCCATTAGTCATGTTTTTGAGCCCTTTGTAAAATTTCCTGAGGTGTTGGAGAAGTGTTTTTAATCTCAGAAACACGGATATTGGATGAGCTAGCGGCTTCGCTTCTTGCTCTTCCCTGTTCTGGCAATGTAACATTTCTGTAAATATTTTCTGCAGCTATTAAAGCCAGTTCGGGTGTGAAATTAGGCTTTTGCAAAAGAATTTTTTTTGCATAGCCTTCAATAATTTCACGTTCATTGGATGGCTTTACATTACGAGGAGGCAGCGGTTGCGAGGTAACTTTCGTTTTTTCTCCTAAGGGAGGGGCACTCTGGGGGGTCGATTGTCTAGATTTGTTCTTTAGCTCTTTTGAACTTCCGTTACTTATCGCTGGAAGATTTGGACTTGAGGCAGCAGTAAGAGGTAATTTACCAGCTTGCATTTGTGCCATTTGCATCCGTTGTTTAGCTGCACGCTTTATTTGCATGTCCCTACGCAAGGCGTCATCACGCTGAGCCTTCAATTCCGACATTTCTTGAGGAGTTGGTACGCTCATATTCTTTACATCAAGAGGTTTACGAGGTTGAGAGGGATTGGGCCTGGGAGCATTTTCTCTCTTCTTGATACATTTTCTCATAGCCTCAAACATACTAGCCCAGCGTAACCTTCTATGACCCCTTTGTATGGATTCCGATCCAACACCAAGAGGGGATATTCTTCTCTTCTGTTGCTGTTGTAGTTTATGTGCTTCGTATAGCCAAACTTGGGCGTTATGAGCTCGAGGACCTTTCATATCTGCAATGTTGAATTTCTCATTGAGTTGCACGAATCTCTCAAAACATTGCCAAGGCGTTCTTCTTTCAATGTTAGATACATACATCCTCTTGTGACGATTTGACATTTGAGAACTAATAAGATCCCAGTTATAGGCGTATTGGTTGATATTTTTGACCAATTCTTGATCATCCTCAGGTAGCCAGATAGTCGGAGTACGAAACTTCAAATAACGTAAGGACGGCGCAACCGGGGGGCGTAAATAATGACTTCTTCTGTTCCCATAAAACATACCACGCCTTTTGGATAATGGAACTAATGAAGGTTCTTCTTCTATTAACTGTTTTTCGACTAGTTTCATAAAGTGATCGTCATCAACAGGAGCTATTGCCTTTGAAACCGGTTCAAAGGGTAAAGACTTCCTAGATTTTAGGTTTTCTTCATCTAATCCTTCATATACACGAACGCTTTTCGAAATAGCTGCACCCAATGCAGAGAGTGAGCTGATGTCAACGTACGCACGGAACCGAGGTTTAGCTTTCTTCGAAAGATATTCTTCTGCAGAAACTATTGGTAACGAAGGTGTTGGTATTTCATCTTGTGGATCAGTCCTCTTCAAGAGTTTTGAGATGTCGATTGAAGGCTCTTCTTCCTGAACTTGTTGCTCAATCTCCATATCTTGTACACCCACCGAGTCTTCTGTATTATCAACTATAGGATCCGTTGGATCATTGATAGCCGAGTCGTCTTTCGCATCTTTTCCTGGTCCATTTTGAGAGCTATTTGATAGTTGCATGTCTGCATTCTCTAGTCCATCCGTGTGGATCTTTACCTCAATATCTTGTGAAGAGTCCACGTGTTCTGTCTTATTGACGGTGTCTGACATAGGTTTCCTATTCACACAGCAAACCTTTCCGTATGTCCAATAGTCAGAAATAGATTGAGCTATTTCGGTGCACATGGCTATCTTGTAGTTTAGAGATTCACGGAAATCTTCTCGCATCCATTTGGCTTCTTCCAACAAGACATTTGCATGGGTAACTGGTTTATTAGCTGTAATAGGATCGATGAATTTTTTCGGTTGACGAAGTGACCATAGATTCAGTCTTCTTAACTCTTCAATTCTCGAGGCTACAACTGTTATTCTACCTTCGTTCAGTGCTGTATTTATCAAGTCAGTAGTTAATGCCTTTTGTGACTGTGGAATCAATCTCAGTAATGGTAAAGTTTGTGAGACATACTTGATTTCTTGGATAGGCATTGCCTTTGCAAGCTTTGTGGGAACGTTTTCTTTAGTAATCATATAAACAGTTTCCTTAACATTAATATCATTATCACAGTACGTTTTACGCTCCTCAGTGGATATATTTTCAAGTATTGAATCTATAATAAATGGCTGAGATTCCTTAATATGTATTGGAGTAGGATCTGCATGCAGTTGTGACATTTCTATCATATGAGAATATGGGTTTGGCGGGAGTTCTATAGTGCTTTCATTTCGAGTTGTTGAAACACTGGAATTCGTAGCAGTAGACTCTATCTTTTGCCTTTTAACCACTTCTTGCGGTGTTCCGGTTTCTTCCCGTTCATCTCGCGAATGCTTTTCAGAAGAAGATGGCTTCGATTGTGCCTCTGCGTAAGTGATCTGTTTTTTCGCTGCTCGTGATTCAACAACTACATTGGGAGTTTTATCAGATGCCGCTGTTGCTTTCTGTGTAGGTGATACAGATCGATTATTTGGTAACTGCTGCTGCAGTTGTGGCTGAGGCTGTTTACTAACTTGTGGTTGAGGTATTTGTTTAAAGCTTTGAAGAGTTGTTTGCTGTGAATGTATCCGCGAAACTGGTCTGTTCGTAGATGGTTGTAGCGGTTGCGAATCCGCTTCGTGGTCATCATTAGAATTAGGGGTTGAATCCTTTGAACGTTTCTTCAATTCTCTTTTAGTTTCTGCAGGAGATGGGCACTTACTTCGATTCAGTTTCTTATCATTGACAGGGTCCCGTGGCCTGAATTTAGGCAAAGAACCTATATCTACAGGTTTTCCTCTCACTAGGTCATGTTGTTCCAAAAACTGCTGGATTTCCTTTCCTATTCTTTCATGATTTTCAATGCTTTTCAATTCAGAAATATGAGATATGCAAAATAATTGTACAAGGAGATTTCGTCTCTCTTCCAAAAGCTGCTCTTGGCTGCCCTGACTGCCATTACTTCCACGTTTCACACTGCTCATCGCACCAAAGTGTTTATAGAAGGAAGAGTCTTAATGAATGGCCTTTATATTTTATTGGCCGGGTAATACACAACAGTGCTAATTTCGTACGAAAAGCGGCAAAAAAACTAACGGCGAATGTGGTAATGTGGTGAGGGGTGTTCACCAGCTAATATGACCGGAAATACGTCGTCTGAAGTGCAAAGTATTGATTACTTCGGTTAGCTGGTCCTATTTGAAGCAGAATCGCACTTTAATCTGTCTAAAATGACTTCTTTTTCGGACACTTCTCTTGCTCAGGAGCCTTATACCTCCCTACTCGTTGCTCTGCTTATTCGTAACGCACTATTTACTTCCTTGAAAGTTTTTTTTTAGTTAATAATATTTCTAGAATTACCGTCAGTCATTATATACGTTTTTATCATCACGTGATATAAAACGTATATAGAAAGAAGGAAGAAGGATATTATATCCCACAAACTGATAATGATGATAACCATATGTTAATCTAGGATTGCACGCACTTACATAAGGTATATAACGTTCTTAAAAATATATGTGTTACCTGTCTTTCTGTTTATCTTTGTTTACCACGTCTTTATGGCAGCATCCAATTCTTGAATGGATTTAACTAAACCCGCGTGGTCTAATACCATATATGATGTTATGAGACCTTTCCTTGATTCAGAGTCTACGTGAACTTTCGCAACTTTTTCGAAGAAACGGTCTTCCTCGTGGAAGTAATCAACTTCGCTTGTTTGTCTAACTTTCTTACGAGTAGCTTGGTTCGACGTTAGATCATCTTCATCCATGTCAAAATTCACTTCGTATTTTCTTGAGACAATCACATAGAAATCATAGTTTTTGTCATCTCCTAATACCTGTTTGGTGTCTTCCATTGTGATGTTGTATAATGGAGGCACGACTTCTGGTGGCATGTTGATTAACCTTTCACTCATAACCAACGAGCATGTCTTATCGGATTGATCGATTGTCTGTAGGAATGAGGCTAGTTTAGAGTTTGCTTTACGCAAGTACTTTGCGTAGTCACTGTCTTTGTTAGCTTTATAATCGATGAATGAAAGGAAACAGTAAGGGTCCGACTCCTTACCATCTGTCTTAATAGTAGTCGTTGGTGACTCCAAAATTAAATCCGCAAGTTCACTCAATTGGATTTTATTCGATTCTTGAGCCCCAAAGAGTTGACGCATTAGATTCTTCAAGGCGTGGAAGTCCACATCTGGGTTACCATTGAAGAAGTCAAAGTCAATGTTCACGATCTCTTGCTCTTGGTCACTTCCTTGACCATTTTCAGAGTCTGTGGAGAAAATATCGATATCAGACTCATCGTCTACAGCACGCTTCTTAGAAAGCTCGCTTAGTTTAATAACACCAACCATTACTGCTTTGATATTATTAGTTTGTCGTATTATGCTGTAATCGTTCTTTTCCTCTCCGATGTATCTTCGATGAGATGACCATTTGGATTTCAAACCCATCGCTACTTCTTATTATGGTCAGAATTATTTCTTTTCTCCATTCGCCAAATTCTGGTACATAGAAAATTAGTGGTCACGTGAATTCGTGATATCTTCCATATTAAACAAAAGGCATATATAGTTATAGCTGGCGATTAATAGAAGAGTTGATCAGACTAAAGTAAGCAAACTTTGCTAGTCTCTGAATTTGAATATAATTTAAGTGTTCTTTAGAAATATTAATTATCCGTATTAAGAATGGATCATGCAATCGCTTGGATCTTGGAAAATAAATCCATTATAAAACATGTTGCTTTAACCATTGACAAATCTGCGGTCGATGGAGATGCAGGGGGTTATGGTATATTTGCTGATCTCAGCTTAATAGATTATGGAAAAGATGAACGTAAAGTGGAGTTGCTTAGAATTCCGCGAGATGCTACCATATCAATGGCCATGATCAGGGAAATTCTAACAAGCGATACAGGAGACAAGACGTTAACTTCATTGAAAGATCATTTGGCCGCTTTTCTTACAGAAGAATCTCATCAAATTTATATTAATGAGACAAATATCATCGTAGTATTCCTTATAATCAAGGCAATTACATCGAATTCTGAGATGTCATCTGCTGAATCAAAGGATTTTGCATCTTTCTATACTGATGAGGTTCTCCTAAAGACGCTTGTACCGCTTCCCATAAACAAATATCAAGAAGATAGTCATTACTGGGAACAGTACTATGCAGAATATATGAGTTTTCCACAGCAACAGTTCATTGAGGTACTTGAAAAATTCATCCAAAAACGATTTCCTGGAGAAGATCATAGTAAAGAAATAATTTTAATTTATTGCAGTGTCATTTCTAGAATATTAGAGATCCCCGAGGCTGTTGAACCGGGTAGCGATGATTACGTAGTGAACCCAACGTTGGTTCCGTTACTTGATTTTGCCAACCACAGTAACGATAAAAAAAATGCATATTTTGATGTAGATCGCAATAACAATGACATTGTGCTATATCTAGACCTGGAAAATTCCCCAAAGTCAAAATTGATCCAAGTATTCATAAGCTATTCTCCATTTGAAGAATTGGTTCATTTTGAACAGATTTATGGATTCTTACCAAATTCTAAAACGCCCCAAATATTCTGTTACCGCTTTGATGAGCATTTTATGAAACATTATGTTTACAAGGATGTTAATATATCTAATTTCTACCGCTGTATGAAAATAAGACCTTATCTGGAGGTTGTATTAAAAGACGATGATGTTCTACTAAATGACTGTATTATGGAATTTGCAGAAATCATAATGCCATTTTCTCAGCACATTAAAAGATCTGATTTAACACCTTTCAAGTATAACGCAGATCTTAAAACCTACACGTCTACGGTTGTTAATGAGAACGGATTAGAAAAACAAGTAAACCTCACCAAAGAAGAAGCTATAGAATATATTTTTGGAGATCAAGACGAGACATGCAATTATGAAAGAACATTAAAGGAATGGATATTGCACTTTTTAAAAGAGTATATCAATTTCCGTCTTTCAAAGATGCTCCAGGTTAAACCAGATTCCGAAACCTCTTCTTTCAATATATTCTTGACCAAAGAGCTGTGGATTCTACAGAAATTAAAGGCTACTATTGACAAAAACCAGGATATTACCTGGTATGAAAAGTTTGGAGGGGGTTCATCCGAATTGCCTAGTGTCCCTTTCCCCCCACCATGTCCAATTGACTATGAAAACTTATCGAGAACTGAAATCCAGGAGAATATAGATACCGATTAGACAGTAAAAAATCAGAACCTTAATGACTCACTTTACCTTTAAAAATAATCATACTCGAACACTTATGTTCCCTGTATAAGTTGGAAATCTGTACCTAGCAGTTTACCTTTATTAGCTCTTGTTGTTTTCCTTTTTTTGTATGGCGGCGGCTCCAGAATAAATAAAAAACAAAATAAACGTGGAAGAGCTCATTATTACCTTAATCAATAATATGATCACCTGAACATATCAAAGTCACTATACAGAGTAGAATTTACAATATACCATTTTTAAAAAAGGCCAATGAGGCCCCATATACTTCTCAGAACATTTTTTCTGCTTTTACAATGCTCTTTAGGGAAATGCTTACATTATTATCTTCGAAGCGGGGAGACAAAGTGTTTTTATGAAAACTTGGATAAGGGTGAACTATTAGCAGCGACTTTTCTGGGCCAATTAGAACAAGAAGATGGTACATATGATGAAGATGAGGCGTTAACATTTCATATCACAATTTTTGAAACATTCGACAATAATCATTGTATATTAGATCAGAAGTCGGTTCCACCGGGACCCTTTGCATTCAGCGGTATAGATAAGGGTGAACATAAAATATGTCTTCAACCCCACCACATCGACAGCTCCAAACGCGTGAAGATAACCCATGACGTGAATTTTGGAGATGCTGTATCTATTCAAAGCAAAAGAAATAGCGCTATGCTCAGTCTAAAAGAGCGAATTCGTCAATTGAATGAACGGCTATTAACGATAAAAAATGAACAAGAAGAAATTAAATTAAAAGAACCAAAATTTAGGTCAACCACGGAGGAAACTAACCAGAAAGTTATGTACCTATCAATAGTAGTGTCTATTGTTCTTGTACTCACCTGCAAATTTCAGTTACGCTATTTAAAGACCTTGTTGGTTAAAAAGAAGCAGAAGTAGTTAAAGGATGCTGTATTTACGCTCAAAAACTTTTCAAGTAGTGTATATTAAGATATATACATAGATGTACTTCTTCCTTACAGACTCTTATAGCGACTTGTACCATAGGAGTTGCTGATCACAAACTTTAAGCGTTCAGACCTTAGCGTAATAATATTTCATACTTTTACTGCAAATAGTGTCAATGATTGAAAAGAAATAAGAGTCGTTTTTAATGAAAAATATCAATATCTTAAAACTTTTGAGTGTTAAATGGCTGAATATAGAGAGAAATAAAGATTTGCAGACTATCGTTTACTAATAAATCTGTTCAAAGTCTATCCGAGTTATTATAAGTCTCATGACACATATTAATGGAGATACTAGTTCTCTCTTGGAGGAGCTTGAAAGGTTAAGGGAAGAAAATGCCAGGTTAAAGAAAACCCTCAATGAGCAAAGGCACCACCATCAAGATGAGCTTAGCTTACCGATGTCATTAGAAGAATTTCAACGTTATGGAAGACAGATGATTGTGGAAGAAACACATGGGCTTTCTGGTCAGATCAAATTGAAAAACGCCAAGGTTCTTGTCATTGGTGCTGGTGGATTAGGCTGTCCATCGCTACCATATTTAGTAGGTGCCGGTATTGGGACGATTGGTATAGTTGACAACGATCTAGTGGACACTTCAAATCTCCACAGACAAGTTTTACATGACTCTACAAAAGTTGGTATGCTAAAGTGTGAATCAGCTAAACAGGTTTTGAACAAGTTAAACCCACATGTTTCTGTAATTACCTACCCTGTCAGGTTAACCAACAGTAACGCTTTCCAAATTTTTGAAGGATACGATTTGGTTCTTGATTGCACCGATACGCCTGTGACTCGTTATCTAGTGTCAGATGTTGCTGTTAATCTAAACATACCAGTAGTATCCGCATCAGCTCTAAGGACAGAGGGCCAGCTATCTATTTTCAATTTTGCAAATATTGGCCCTTGTTACAGATGCTTCTATCCGAACCCGCCTACTCCAACTTCAGTGTCATCATGCCAAGAAGGTGGTGTATTGGGCCCCTGTGTTGGTCTTGTCGGAGTGGCAATGGTAGTTGAAACGTTAAAAATATTATTGGGTACTTACACGGTTGAAAACTTCAAGCCTTTTCTTCTTCAATATTCTGGGTTTCCGGATCAAACTCTCCGCAAGTTTAAGATGAGAGGAAGAAAATCTGACTGTTTGGCATGTGGTGCAAATAGAATTGTCACTAGACAAGCAATAGAATCAGGCGAGATCAATTATGAGACGTTTTGCGGAAGTCGACACTATAATGTATTAACTGAAGAAGAAAGGGTAGACGTATTCGAATTTGAAAAACAGTACAAAAAAAAGGCTGAAGATAAATCATTCCTATTACTTGATGTTAGACCTAGTCTCCACTACTCTATATCTCATCTACCAGACACACACAACATTACTGTCAATGAATTACGGGATATGCAGTCCGATTTCGATGCCTTAAAATCAAGAATACCATCTATTGATGCGGACTCGGAAGTATTCGTCATCTGTAGATACGGCAACGATTCCCAACTAGCAACCAGACTGCTCAAGGAAAAGTTCAAAATTAAGAATGTTAAAGATGTCAAGGGTGGGTTTTTCAAGTATATTGATGACATAAACCCTGCTTTGCCAAAATATTGAATTACAAATATACGTGCACAACTTATGAAGAATTGCCTGATGTGAACATGGCTGACTAATTTCCTAATTTCTCAACTATTACAAATCCTGCAGCATTTGCAAATGAATACCATTTACCACAGTTCATGTCTTCGATCCACTTCACACTTTGTATATTAATTCCAGGATAATCAAGCTTGACATTGGAAGTTTCAGTATTTGAGAACTTAAAAATTTTATACTGTGGATTCAATCTATATTGCTTAGTTTTCGCATTGAAGTCCCATTTCCACAGCCGAACATACCGGTAAATGTCTGTATTGTTTTTCAGTCCCTGAAGCATTCTCCTTACTATATTGTTTAATAGTAAACTACCATCAGCACTTCCGGATAAAAGCATAGGATGAAGGGATGAGGACCCTAAACATACGACGGTGTTATCATGTTGACAAATGTTATGATCAACAAAAATCGCCCTTGGAGTAAATGCTTTTACGGAAGAAAGTGAGTCTGTACGTAAGACCGTGTATAATTGTGGCATGTATACTAAAGGTAATGTATTGCTACCACGAGTTCTTGTTGAAAAAGTTTTAGTTAATCGGATATCTTTTGGATCAAAAATACAGCAGTTACCATCTATGGCGCTCATACAAACTGCTGAATTTTCAAAGTTCGACCTTAGCGCAATAGTGGAAATGACATATGACTCAAATAACTGTTTGTAGTTGCAAAATATGCTTTCAGTAATGGAATACTCTCCGTAGTATCCATTTTGGAAGCCACAAACAATATATTCTGAACTTATGAAGTCGAATGAAGTAATTGCGGATTCAGGACCCTTAATATTTATGCAAGGATTCTGTAAGTGATGTATATGTCCCTTGACTGACTTCATTATTGGTAAGAATTTGATACAACCATCTTGAAAAACTCCAGTCAAAACACCTATATACTTCTCATCTGTGACTGGGGCAGGATGCCATTTCAAGTCCCACGAAAGTCCAGCATCATGCACAAGTTGGTAAAATAGAGACATTTCAGCTTTATTTTTATCGAATTCATAGATATTGATTAAGGCACTACGAGGCGTAGGTGTCCCCGACAATCGCAAATCGGGGTCTGCAGCATCTTGTGTGTCAGAAACTGATACAGCTAGGTATTGTATATCAGAACCTGGCAATCTAGTCCATGCCATGTCAGAAACAAATCCACCCGTATTGAAAATGAACCCTTGACGTACTCCAAAATTGAAGGCAGGCAGCTGAATGTATTCGTTCTTCATAGTTGCAAAATGATCATTGCCAATGTTAAATTCGATTTCATTCTTATTTAGCTTTACCATTTCATTTAATTCATCCTCAGATATTTCAACTGCAGCAAAGTCACTTAATTTCAAATCAATGCTATTGAACTTAAGGTTGAATGGGGTAAGCTGCTCTTCTTTAAAATCAAAGACTGCTGTCTCGAACTTTTCCTTTTGTTTGGCTAAACCTAATAATTTGTCTTGGTTATTCCCATATATTCTCACCAATTTATCTTTGACTGATGTAAGATGCTTACTAACCCTCACTATCTTATTTTTATCAACCTTTTTTGGCGAAGAGGCCTTTATCTTAACAGCCTTTGTTTTTCCAGAAGCTGTACCATTCTTTGACCCCTTAGGCCGACCTCTTTTCTTCAGCACTTTCTTCTCCTCTCTGTCAAGTTCAGGCATATCCATTACATTTACACTGCTGTCATTATTTTCCGGTATATCAATGAGTACTTTACTAGCATCTTTTGGTACTTCCTCTATTTGTACCGTGGGGGTTTCCTTAGATGAGGCGACTGATTTCAGCTGCTCTCTAACGTCTACTTTCTTACTATTAACGTTGGAAGCTTTACTTGTTCTTGTCTTTTGCTTCCTCGAGACCATTCTTTAGCTAAATAAATACACTTATGGATGGATTGCTATGATATAGATGTTGACAATCAGACGACACTGATATCTTAAAGGTGCCTAATCCCTCCTTTTCATACAATAAATTGAAAAGCGCTTGTTTCTCTGTTTACTTTTGTTGAGATCCTTAAGAAGACACATGTCCGGGTAAAAATGGTGATATTGAATTCTTAAAGGAATCTTTTTAAGGAATCTGAAGGGCTTGGCTATTCGTTACGCATACCTTATTTCAAGAATTGCCACTGAGAATCAAAACAAAAAGACAAGGTAGGGCATCTTACGAGTTATATGAGTGGATTCGTTCAATTATCAGAGGCTCAGGAGAAGTCCCTTGTGGATAGGGTTGACTTAAAACTCGTTTTAGCTAAAGATGACAGAAAATTCGAAGAGACATTAAACACGTTCTTGCCGCCATTGTTACTTAAACTAGCGTCGCCATATCAATCTGTCAGATCTGTCGTCTATGAATCAATTAAGCACGTTAATTCCAGAGTAAATGCAAACAAGGACATAAAACTCCCTGTTTTGAAGCTGTTAGATCAGTTGAGAAAACCAAGTTTAAATCAGGGTCAAGACGCCACCAATGTAATCACATACTCTGCTCTTTTTCTCTCAAAAGGGGTAGAAAGATTAAATGATGAAGAGGCCATGAAAATCCTTCCCAACTTAATACAAGGTATCTCTGAACTTCCGGAGCTTGCTTCGTCTAGAGTGTTTCATATTATCTGTAAGGTTTTATTGACATATAAAGCGCCTTCCAAAGATATGATCAAAGATAAAGACAGTCGTGCACTACTAAATGTTGCACATAATGATTTGGAATTTCTACTTGAAAAAATTCTGAAATTCTTTCTTTTAGTGCCAAAAAGAACAGATATGTTATCAGGAACCGCAGCATATTCCTGTCCTGGACTCTCAATAAGTGATGTTTCCTTTTTCATCTATAGTCCTGCGATATCATTTACGAAAGATGTATTGAATCAGTATAAAAGAGCTATATTTGATTTCTTAACTTCTGGTTTAGATATTGATGACACAGAGTTAATTCCTATATTGATTGTTATATCTACGCAATCAATTGATATTTCAGATAATGCAATCACACTTTTAAAGAGGGTGGCAATTCCATATGAAGATGAGAATTTTATTCGCATGCTATCTGGTATGTTCTGTGGCGATAATACTCGACAGTTACCACCAGTTAATGAAAAACTACAGGAAAAAATTCTCGGGATCTTAGAAAGGAGTGCAATAGTTGCTAAACTTCCGGATATCCCTATAAAGATGTCAATGTTGGGTATAAACTCAGATAGCGTAAGAGTCCAATTATCTACCTTATCGTTTATTCGTCACGTTTGTAAATTCAACGAAGATGCTTTCAAACAAAGTTTAGATGTCGACTCCGCGTCTATCATCTCATCGATACAGAATAACATAAAATTGAATGGCTGGCCGAAGTATAATGCACCAACATCAAACCATTTATCGGGAATAAAACTACGGATATCTCAATATGAAACTGTTGGCGAGTTACTGAAACATGATATAAAGTCCGTGAATGATTTTAAAAATATACAATTCCTCTTGAACTCCCTTGAAGGAGATCTTTTCGAATTCAGGTCAACGATAAAAGATGCTTTAGGTTCGTTAGTGTGTCATTTTCCGCTCCTTCCCTTAGAATCAAAATCAGAACTTAAGAAATTTTTGGCTAATGTGCTAGTCGATAATTACCAAATATTTAATGGGAGTGCGGACGAGAAAGATGCCTTAATGTCATTAAGATTTGTCGCAATAAAGTTCAGTAATGCTGCATTCGACTTTGATGATGTTGACGCACGCATCTTTAACATTTTAGGAACTAACCAGGTGAACCGCTTTGATGTTATCCAAGAATCATTCAAGGGTTTAAATCCGTATCATTTTAGAATGAACAAAGCATCCTTACAAAGCGGGTATGTCTCCACTGATGCATTGTTGGCAAAACAAATCACCGAAACTAAGTTTCCCGTATTTACATCAATGACAGAGAGGCTATTACAAGAAGTCAGAAAAACATCTGAGTACTCTTCCATAAAATCATGCATTCCGACGGCTGTTCGATTATTGCAACAAACTTTAATTAGTAACTCTGTATACGGGAAGACTACAACTATTGTACAGGATGAAAACTGGTCTATGCGTATAGAAAAATGTCTAGAGATTGATGAACTCGTTAGAAACTTTGTGCATAAATTCATTGGTGATATTTCAGAAAAAACCGTAAGTTCATTGTGTTTGTTTTTACAGAACGAAATATTACACATAAACAGCATATCTTCTAAAGACGATGTAGTTTTAACAAACCTATTATTGTTGTTGATTGAACATTGTTCTCCTGCTGCTGTTGATCAATGCGAAGAGTTGTTAGCTACTGCAATGAATCATATTACTTCGAACAGAATTATTGCGAATGTTTATTTAGATGGTTTCATGAATGCAATTGGGATTTTAGGAGCACGGAAAGGGACAAAAAGCCCTCTCGTATCTCGGTTTTTAACATCATTAACAGGTTATGATTCAGATGCTATTCATCAGGGGCAAAAAAGCCTATTTTTACTCTGTTCTTATTTAATTCCAAGAATATGTCTTCTAGAATCGGTTCATATGGAAGAAGGAATCAGTTTCATATCCACGGCAGCCATTGATTCACTTAAGATTGGAACAATGGATAGAACTTGCTTGAAAGTTCTTTCGCAACTATTAAAGTTCCTCGTTTTAAATTCTTTGGATTCTGAAAGTCGCTCAAAATTCTTGTCAGAAATCAAGAAATGTATCAAAGAGAAATTGAAGAATGATGAATTGGCCATTTTACTGTGGGGATTACTTTCCATGAATTCCCAACAGGAGGATTTTAATGACTTTTTAGATGTTTATGAAAATCTTCATTCCTCAAAACATATTGACTTTTTATTTTCGGCGGGAGAGGCCTTAACAATTATACTAGGAGGTTGGAATTCAAAATACCTTCAAATGCAGTTGGATATTGATGTGGATATATTAGTTTTAAAGGAACAAACATCCACACGTAACCTGAGTTCGGGTTTAAAAACAATTTTGTCATATTGCTCATCTGCGAACCCCTCCCTCCAGAAAGCTTCTTGCATATGGCTTCTATGTATTGTTCAGTACCTTGGTCACTTGACAGAGGTATCTGAAAACTTTTGGTCAATACATTCCGCTTTCAGAGTATTTTTAGCTCATAGGGATGAATTCGTCCAAGAATCTGCTTCCAGAGGCCTAAGTATAGTATACGATATGGGTGACGCAGATATGAAAGAAATGATGGTTAAAGGTCTCTTTAAAACTTTAACAAATTCTAATTCAGCATTATCGTTACAATCAGGCTCCGTTTCTGCAGATACTGAGTTATTTGAACCAGGTATTTTAAGCACGAAAGATGGATCTGTTTCCACATATAAGGATATATTGAATCTCGCTAACGAAGTTAATGATCCTGGCCTTGTTTATAAATTCATGGCATTGGCCAAAAATTCTTCCCTCTGGTCATCCAGAAAAGGTGTTGCATTTGGTTTGAGTGCAATTATGACTAAAGTTTCCCTACAAGATTTACTTATAAACAACAAAACACTTTCCAAAAAGTTAATTCCAAAGCTCTTTAGGTATAGATTTGATCCATCCACCACGGTTGCTAGTTCGATGAATAATATCTGGGATACCTTGTTCCCGGATGGTGCACAAGCTCTAGATCAATATTTCAATGATGTACTAGAGGAGTTGTTATTAAATAGTGGCAACAAAGAGTGGAGAATTCGTGAGGCCTCTTCGTCAGCACTTCTCTATTTGGTTCAAACTTATCCACTGGAAAATTTCGAAGGGAAAGTTGAGGAATTGTGGACTGTTACATTCAGACTCATGGATGATATTAAAGATACGGTAAGAACTTCTGGTACACAATTAGCCCGTAGCTTATCCAAACTTTTAATTAAGTCTCTCAATTCAAGTCAAGGTAAGACTGATGGAAATCGCTCACAAAAGCTGTTAGATGTTATTTTACCCTTCTTGTTGGGTACTAAAGGTTTGAACAGCGATGCAGAGGAAGTTCGTTCTTTTGCTATTAAAACCCTTCTCGAATTAATAAAGGAGAGCAAAGAGTCTTTGAAACCATATATTCCAACATTGGTATTCGAATTGACAGTGTTGCTTTCAGTTTTAGAACCTCAAGTTATTAATTATTTGACATTAAATGCAGACAAATTCAACGTTAAGGCTTCTGAGATAGATCAACATAGAGTACAAGGAGTATCTAACTCTCCGATAATGCAGGCGATAGAGTCTTTGGTTGATATATCTGAATATAATGATAAGGCACTTAGTGAGTTGGTTGATTTCTGTGTACGTGCATCTAAAAAATCAGTGGGGTTGCCCTCAAATGTTGGTGCATCGCGTGTGTTTCAGTTGGTCTGTGTGAGGCACTCCATATTGTTGAAGCCATACTCCGGAAAGCTTTTAAAGGCGTGCTACAATGGGTTAGAAAATCGAAACATCGCCATTGCTTCTTCTTACGCAACCGCCTTTGGAAGAATATTTAAAGTGTCGAAATTGGAGAAACAAGTGAAGTACAGCAAGAAAATCGTAGATAAATATTTTGAGACGGATAGTGTTGATAATCAAAAAATTGTTGGATTGACTATTGAGTCAATATATAAGTACTCCGCTGAAGACTTTGATAACGTGGCTACCATTTTAATGCCGTTGATATATATCGCCAAGCATGGATCTGAAGAAAGCGTCTCAAGTATCTTTCAGGATATATGGGTGGAGTCTTCGAAATCTGGATCCAGCTCATTGAACTTATGTTTCCCCGAAATTATTGATTTGGTAAATGTTCATATGAAATCAAACATTTTTTCTATCAGGAAAACTTGTGCTGTTGCATTGTGCGATGCTTGTAAAGTTTACAGTGGGGTTTTGAATGCTAAAAAGATTGAAAAAGTGTTTGATATTCTACTTGAAGCCTGCTCAAGTCGTTCATGGGATGGGAAAGAATTTGTCGTTTCAGGGGTTATTAATAGTTTCAAGAAATTTTCGGTTCAAGCAAGTTTAGATGAAACTGTTGGAAATAAAATCGATAAAATGCTTCAAATAGAACTCTCAAAGAAAAATAGATCATACGTTAAGAAGCTAATTCAACCGTTTACAGAGTATGTCTTTTTCAGAAATGATGAAAGGTTGTACGAGAAATTGACACATGTCATTGAAGAAGCATTTAACGAACTCGAAATAGAAGACGATGAGGAAGATAGAGACGATTCGAGAGGGCATAGTAAAAAGCCTAAACTTGTTGAAGATGTTCACAAATCATCATCTCAGGAAAATATTGACAAAGAGAATTTCAAAATAGGAATTATTAAATCAGTAGCAAAAGAACTGCATGAAATGGTGCATAAGGAAAACGGTATAAAATATGAAGACGTGTTAAGGTTAGTGTATTCATTTATGAAAGGAATGTTTGAGAATTCTTCAATAGAATACACTTGGAGGTCACAATTAGCTTACTTTGAAACAGCAATCACTCTGATATCACCATTGGATACTAACTTCTTAACTTCGCACAATGCTTCGGATATTTTTATTGATATGTGGAAGTACGGATATGATCTTTGTAAGACGAAAGAAATCATCGAGAGCGTTAAGATTAAGTGTATAAGATATGGTGGTCTTTTGAAAGCAAAGTTACCGGATACGAACATCATGGTTAATTTTGATATATCTGAACTTCTTAGGGTGGATCATTCATCAGTTGTTAAGGCTGAGGCTGTGAAAATTGGGATATCTCCCTGAGGAATCTTGTAATTATATATATAGGTGTAGGCATAACTCAGATGCAGACTTCAGCAATCATTTAACCACATAAAATGAACATACCTCCACTTTCACAAAGACAGATTTTGAGGCTACTGTAAGGTTTCGTCTGGATAAACAGTATATTATATGTACATAAATTTATACACGTGATACAATACACAATTTAATCCTAACGTTACGAAAATACAACAGAGGTATAATGACCAGTAACTTTTTGCTGTTGAAATTACTAGTCAAGAATGAGATTCAAAGCTGACCTCCTCTCAACCTCAAGACCAAGTGAAGGGTAGATTCCTTTTGGATGTTGTAGTCA
>50 20664 618416
AAAAAAAAAAAAAAATACAAACATATTCAATAAAATGTCCCAATGTCCGTAAAAGAACCATATGGAACCCTGTAGAATCGTCTCCGATGCTGGTAAAATGTCTCTCTTTCCCTATTCTCTTGAGAAATATTCAAATATCCATCCACCATATACCTCCGGAACCGTTCTATAATAAATCGGCTCAGATAAGCTCATTACTGGCCCTATGCATCCCTAATTCTCTATGCAGTCTCTTGGAGGCTCAACAGTTCAAATCGTTAATCATTTTGTTCGCACTAGCATAATGGCGGTAGTTTTGTTCCTTGGATGTTTTTGTTGAAGAAGCGTTACTGGCGCTGTGTCTTCCAGTAATGGTAGCGAGCATTAGCGTAGTACTAGTACTAGTAGTAGTGGAAGATTATATTTTTTGCCTACCGGGTATTAGACAAGAATGTAGTAGTAGTCATAAAATACATTCTTTATATCCATGGGAACAGCTTCGATTTTTTTCGCTCTATGCGTTCTGGCTTCGTGTTTCTTTGTTTCTGCTTTAGTGTTCGGAGATTGTACTTTCTTAACTTTTCGAGTTCACAGGGCATCTATCCTTCTTTCCGTTGTTTTGATTTGCACGTACAGGAAACTTGCGTCATGCAGGCGCAAGGCACTTTTTTCCCCTACTGGATGAATATTGCACAACTTTCCACAAAGGCATTCTTTATTAATGTGCTAAGGAGCATCAGGAAAGTCATACAGAAGAAGCTACCTAAAAAGAAGATTAGAGGAAGACGATCTATATTATTATGTTATCTAGTTAGATAATGGGTTCGATTTTTTTTTTTGTTTTGTTTTTTTTGCACTACTCTATTTTTAGTGAGCTGGTGGAATGAGATGTGGAGACGGACTTTGTTCTGTTTAGACATTTTGGGTACAATGACTCTAGTTCTTGACTACCTGGTTGGAAGCAGGGTGTTCTTGGTTTCTGTAGCTTAACACCCAATTATTTCGAACCACGTGGTTGATAAACGGCTTCAATGAGTGTATGGCAGAGATGCACTGCCACGAACAGACTACTATAAGTTTCTTTTTAGCTCTGCTCATTGCAACGTTCATACGACGGATGTCACGTAGGAGCACACCACTGGATTGGTGTGGGTTGCTGCGCACCATTGAGACCACTATACAGTCTTTGTCCCTTCCCTGGAACTGATCGGCGGTCAAAACTTCGATACTTGTGTCCTCGAAAGTAGTCCGTAGCAAGCTCATTTGGGCCTTGTACATTGACATCACACCGATTTGACGATCTTGTATACCGTACTCTAGTAATTTGCGAACGATTTGATCTATTATTCTAGCCTCGCCAACGTTGCATATCTGGCCATGGTCATTTTGTTCCTGGCACTGTTCTGGGCCATAGTTCTCGTCCCACCCGGCATCATGGTCGAATATCACCACTGGTCTGTTAGGGTCAATCAGCTTATAAAGCAGTGTTGTTCCGTTTGCCATTTTGCGCATTACCGCTTCATCGGGGAACTCTAACCTTTGATCACGCACAGAATTTGTGCCGCAGCGAAGCTTTCCCTCGTATATCAAAATATTCGAAAGAGACATTATTTCTTGGTTCATACGGTATTGTTCTTGCAACTCAACTACACTCTGTGGGTGCGTCCTACATAGTCGCTCGAATAGTGACTCTTGCAGGCCATTCTCTTGAGCAAATTTATTCTTCACTAATGGCGGTAGTTGGTAATGATCACCGACCAAAATAAACTTGTACCCGAAACGTAAAGGACCGATTGCTACCGGCAAAGACACCTGACTGGCCTCATCCAATATCACATAATGGAAATCGCCTGTTCTTAGCTGTAGCCATGGATCATTGATTCCGAGGCATGTTACACCAACAACTTGGGCCCCATCAATGATACCGCTCATGTTTTCATTTTCTCCGTTGTATAGTTCCGAAATGCAATATGGTTTAATCAAATCATGAACTTTGCTCTTAGATCCTAAACGTACCATCTTGGATCTTGCTACTCTTTTAATCAACTTCATCATGATGTTGTCCACTGCAGAGTTGGTGTAACTAGTTACCAACACAGATTTACCTTGGCTAACAAGAATAGAAACTAACTCACAAATGACAGAAGTTTTACCTGTGCCGGGCATGCCTAGAATAAGGTTGTAATCGCGACAGGTTAGTGATCTTTCTATAGCCATTCGTTGTTGAGCATTAAAGTCACTGCTGATAGTAGGCAATTTAGTTACATTTTTTACCCATTGAGGTTCATTAAGTTCAACGATGAGATTACGGCCTCTTGAATAACCGCCAAGAGACTGTTTCGCAGGTAGACAAGACTTTTCCCCCGATGCTGGTAAAGAAGAACCTGACTCTAATAGAACCTCTGGGAGGAATAGGTTCAATAAGTTGTAACGTGCTAGTGCTAGTCCTGTGGCACTTTCATTCTTATCGATTCTATAGCGCTGGCTCGTTAACTTTGTGTTTTCTTGAAGTTGTATTGATTGGTTCATTAAGACACTGCGAACAACTTGTCTTGTATCTCTATTGAAGGAATCTCCATGTATGTTGTTTGCCAAAATATTTCTAGCGCAGCTTACTACAATAAAATCTTCTGCAATCTCTACTACATGGCCTGTACCAACTGCTAATTGACCAGTGATGTTGTCACTAATCATTATGTAATCATTCTGATGTATATTTGAGGAGAGCATACTCAGTGACTCCATAGATTCATTGTCGTCTTTGCCAATCCTGGACTTGCTGCTCTTTTGCTTATCGCGCGAAAAAGTGTAGAGGTATCGTTGGCCAAGATTTTGTACATTTGATAACCTTAATTCACTGACACAGTATCCTGTGTGTAACTCTCTCTCCGCTCCAGACATCAAGAATGTGTCTTTTACAAGACTGACAACACTTGTTTCTTCCATCATTAACAACCTATCATATTTACCATAGAAGGAACGGTAAAGCTGTAGTTTCCCTTCAAGATGCCTCGTCAGATCAGAGTATTCATGTTTTAACAACCCAGGCATTTGTTCTTTGTCACTTAACTTATTCAAAACCATACAGGAATTTTTCGAGAAGCATTGGTCACATTTAGAACTTTGAATCATTTCAGGCAGCTCATGTTCTTTCCCACCCCAGTCTGACATCTCTTGATTCATAACCTGAAGATACTTTGCTAACTTGTTTCTTAAATTAAGCAAATGCTTTAGAGAATTTAGGACTTTAGGTTGTAGTGAAAACTCTTTTAGTTTAGTGTAAAGCATCATATGCGCATTGACTGGTATGTCATATCTATCTTGCAATAATAAGGTGTAAATAAGCCCTTGTGCTTCGTGTGCGTTAGATTTCCATTTGCCCGTTTTTATCTCGATTGGAGCCAATAACCGTTTTCCATCATTATCTACATTAGTTTCCACCGTAACGTCGATATAACCCTTCAATCCATACTTAGCCGACCATATGTTCTCTTCTATATCAATGATATCTGAAACTGACAGTTTCCGTTTGTTTTTAGATCCTATAACTTGAACCCAGGATCTTGCATTTTCCTTTGTTACATTGGTATTCACGAACTCTATGATAAAAGGTAAATGTTCATCTGTTATAGTTTTAACAGCACTCTCTACCGATTCGTTACACATATTCACCTCTGTGGTAAAAGGTTTTATAATTTTATCCAGTACTTCCAATGCAAGCCCTTTTGAAATAAATTGGTTTGGTTGCAATAATTTAAGGCGTAACAATTCCTGTATTAGGGAATGGATTATATTACCGAGAGTTGCAGCCATAGAGTATTCACCAGGTTCATTGAGTCTTGCAGATAGAACTGCTCTTCTCTCACAATCCATAGCGGTACCGATCATAGTTGCAGAAAGAAGAACGTCGGGGTATACAATCAATAAATTATCATTCTCTAATCCTGTTTTAGGATCTTTATCATTTGACAACAAACGCTTGTTTGGGAAGTTCTCGCCCGCAATTAGATGTATAACCATGCCTTTCTCATATTTGTAGCGGACCCAAGGTTCTCTAAGAATAATATTTACTTTTTCTTTATTCTGGTTTATGCATGTTAATATTATTTGAAGTGGGGTTTTCAATTCTTTTATATCATAGATGCAAAGTCTTTGAAAGCCTTTTTGTGGGTAAGGAAATTCTGCCAGTTTAGCAAATCTGGTTATTTCATCCTCCTGTTCTAAAGTAGAAGCATTTTGATTTGATTTGGGATTTACACTTTCTTCTTCATATTCCTCTTCTGGTTCAAGAACAACCTCCACTCTTTCTAGTCTTTTCCTTGTCTGTAATTGCGATTGCTTCTGTGAGTTTGTAGTTACGTTATTTTGTGAAATTGCCATTTCCTCCTCTAATAACTCCAATAAAGAATCTTCTTGTGACTGTGAAGATTGTTCATCTATATCTTTGAAAGAAGGTTTGGTAAAACGTTGAGTCAAGATATCAATTAAAGAATCGTCATCTTCTTCCTCATCAACCTCTTTGCGCTCTGCCTCATCACTCTCATCAGAGTCTATATTAATGCAGACTGGGCTCTTCGATTTTCTCATTCCTGGTTGATCTATGCTAAAACTATTGCTATTCGCTTCCTTTATGCTCGTGTTGTTTAAGATTGGTACCTGCGATGGTTTTGAAGCTACTTCATCGCTTACACTGTTTTCTCTACCAACAGGAGAAGATGGTGGTAGTGTTTTAGGACCTTCAAGATCATTCAAAATTTCATTGATATCTCGAATTGGTGTCACGTCTCTTTGAGTCTTCTTGATGGGAGAACCTTGTGCTACTCTACCGTGTGTTCCAATTGGAATTTCCTCATTTATGTCATCACAACCAATTAAATCTTTAAATTTGTCATTAATTAATGGTGTGGACGATTGGCCCCTTATTTCAGCACCATTCATTGAGTCGTCATTATCACTTTCATCTACTAGATCATAGTGATTTGCTATTTGTTCATCTAATCTTCTCGGAGAATACCTCCATATTACTTCCTCTGATGGGCCATCACTATATCTTGTTTCAGGTGATCTATCTGGATGGGCTTTACAGTTTCCTTGTACGTTCTCCTTCACTTTAGATTGAGGTTGTACCCTAACCTTACCAGAAAGGCCCTTCGCTTTTAACGCTGGATCAGCATTTCGTACCTTAGATATAGGAATAGATTTCAGTACAGGCTCACCAGAACTTAGATTGTTCAGAGGAGCAAATTGGTAAGTTTTATTTGACTTTTTTTTGGCTCTTGTTTTAAGTGGTATATCATTGACAGACGATACCTTCAGTGGCGATATGGCTATGCTTGCAGTGCGCTTTTTCTTAGGAGTAGAAACCATTTTTGTTCTTTATCCGTTTATGCGTAGTAATTTTCCGAACTTAGTATACGCTTTTATTCAAGAACAAACATTCATGGGTTAAAACTAAAACTCTTGAAACTTGCTGGGCTGCTCACTGTTGGCCGTTTTCTTTTATAGCTAAACGCGCATCTTTAAAATATATTATTAGTTTCGCGATATATTTACCTCTTTTTTATTATGTACTTTTTCTTTGTTTACACTTATGAGACCGATGAGGAAAAGTAAGTTATTGCAGATAATTGTAGTTTTTTGAGAGCAGACCTAAACAGATACAAGGTTAGCTCATTTGCTAGTTGATATTTAAATCATGATAAATTAATCTGAATTTTGGTGAAATATATGTCGTTATACTTAAGGTTTCGTTACTCTAGGTACGTGTAAATGCTATATGTTAGGTGAAATACTCTTCGAAAGATTAAGGGAATGGTAGGGCGTAAATTGATCAGGTTTGGACCTCTTTAATTTAATAACACTATCTGATATTATTTCAGGCGGATCATCTGATGGATTACCTATGATTTGCTTCTGAGATGTTGGATTATTGGTCTTGTTGCTTAAGTTCATGCTAATGTTTGGTAAATTCGTTTCTTCAAAGTCTTCTTTATCTAGTGCTGAATCGCTCAATCCAATGAAGTCATCATTAAACCCGGAAGATTTATCTTCATTCATATGCATTGCTTCATAGAATTTTTCTATATCCGATATTAGCAGGTTCTTTTTCTTTCTTAGTGAAGCTTTCTGAAATTCTTCGAGTTTCGGTACTCTATCATGAAGGGCTGATTTTAATTTCAAAAGGTCAAGCCTTAGTTTCATAAGGTTCCGTGAAACTTGTTCATAGAAATTAATGCTGAGTTGTTCGTCGTTTCTATCCAGATGAAGCACATCAGTAGATGGTTTTGCAATAATGTTTACCTGCGACTTGTTAACATCGGTGTTTGGTGGAGAGGGTGATCTTGAATATGCCCCTCGGTTATTTAGCAGTAGAGGAATCTGTGCGCTTTCCTGATTATTTATCATGCCATCGACATTATCTCTTTTGTATGATTCCTTTTCAGCTTTTAAGTTAGAATTTTGTTCTATCGAGTGACTATGAGCACTTAACAATACTAAATCGTCATTAACATTTACTGGTAAAAGATGCCTGTCATATATATCCTTAAGTCTTTCAAATTCAATATCGGTTTTGAAAAGAACCTGATCAAAGGGTATCCCTAGCCTAGTCAACTTTGTGATCCGGTCGTAGATTTCTTTCTCGTAAGATGCTCCATCAATAGCAATTTGAGATTTATCATCCCATGAATTAAGGATATTCTTGTTCTTGTTCTTGTTATTATTAATATTAATATGACTCTTCTTTTGGTGATCTTGGTACTCTCTATTAGATATCACTTTTCTATTAGTCATGTGTGTATTATTGGGTCTAGGTTTGGATATGGCGCTTCTTGTCTTCGATGAAGAAGGACCAGCTTCCCTCTTACCTTTATAACGCGCCATTACAAATATTGAGGTTTGTAAAGTTTATTGCAATTGTGAATACTTGATGTTTAAGAATCTTCGAATGTTAAGTTATTACCCATATCATATTTTTACTTCAACTTCGATGATGTAATTCCTGAACAACAGTTTCAGCATGAATGTTCTTCTAAGTTATTGCAGAACAAAGAATGAAAGAATATATTGTGTCACGTGACTTAATACAATGGTTCTTGGCGGTTAACAGAAGAACAGTCAAATATAAACATCTCTATACATTGAAAAACGAAATGTTAAAAACAAATGTAATAGCATCCTTGTTTATTGCTATATTCTTAATATTGATATATGAATATACTTCTATTATCTACACAAAAACACTTTCTTGTTCTGCCTCTAATTCATTGTCACCAACCATTTCTGAAAACTGAATGAAGTGAGGCGCACGATGCAATTCGTTGTAGAACTCAATTGGAATATCCAATTTCAATTCATATGGTAATTCTTCGCTAAATGATGTACCCATAAACGCATAATTCCATAATGAAGATTTTGGAACCAAGAAATTACCCATAATCCTTTCGGAAAGTAAAATTTGAGCATTATCAGAAAATGAAGGATCGAAGCCTTCCGGGGATGGATCCATAATACCTTGGGATTGTAGGCCCCAATTGAAACCATCATCTTTTAAGGTGTAACCAACTATTGAAACAGCGCCAGGTATCAAGTTAATACTTAAATCAAGTGCACTCTTATTATGATCTGAGAATGTTTTTGAATGTGAAATCACTTCAGAAGGAGACATATACTTTGAATCATTTTTCTGAGTGTGAATCCAACCTAATAATTCCATACCCTTTAGATACCTCGACTTAACAGGTGGAGGAGAGAGTCTTACGTGCATCGAAGAACCGAGTTGAGGAACAAGAACTATCGTTCGAATTTCTTTAACATTTTCGCGGTCCTTTAAGGACTTCCCATACAAGTAACCAGCCACCTGAATATTTACATCTGATATAGTGACGAACTTCTTCAACAAATTACGAGGGAATACAAAAACATCTTTATTATCAACAAAATCTTCCGCAGCAACGAAGATGTTTTTCAATTTCAAGTGTAATAAAGAGTTCGATATTGCACTCGTTCTCCATTCATTCTTAGAGGAAAATGCCTTTGTTTCATAATTGCTTGACGATACGACTGTTATTTCTTCTCCCTGTGCATTAACAGTTTTGATCTTCATTGCAGATGCTGCAGTTGATGTGTCTGTTTCCTCTGTCTGTTTCTTAGCACTCTCAAGCTCGGCCATTTTTTGTCTTTGTACAGAAGGAGCTCTAATATTTTGACCAAGAATCAAATTTTTGATTTCTGTTTGAGTTAATGAAGCAATATTGACGTGATATTTTTGACCATACTCTGATAAAATAATATCACGCATTTTGGTTTCAATAGAAATCCACTGTTCATCCGTAAACGATGGCCATAAGTGGTTGGACTTCGTTTGTATTGTGGGATCTTCAAGGAGGACCATTCTAGCTTTTTCTTCATTTGATTTCAGAGCTCTTAACAATAATATTAATCTTGAAAATGCTGTATACGCAGAAACCCTAGTCAACCAATCATCATAAATATTAAATAACACCATTTGAGGTTCTGTGGCTTTTGAAACAACATCGTTGAGCTTATCTACGCTTAAAACTGAAGAGAAGGGTAAACGCAATTCTGTTGGACGAATAGAAATATTAGGGAAATCTAACATATGAACCTCCATTGGATCCATCATGGCTTTTCTTGTTACAATAATTTGCTTTGGTTGATCTTCCTTTGGCAATGACCTAACCAAAGCACTAACTTCCTCGGCAGTTTTCCATTTAGCAAGTTGTGCTAATCTACTTTGGCCTGCCCACACAGAGGTGTGAATGATTTTCAAGTAGAGCTCACCTGTCTTAGGATTCAAAATAAAAACACATCCATTGATTGGTTTTGTAGCCACATTTCCTTCATAAGTTCTGTGCACTGTAACCCGATACACATTGGTATCATCTATGAAGAACTTGGTGTCATTAGAAAATAGTTCAGCGTAATTTGATGAGTTCAAGAATGGTTCTTGTACCTGAGACTGATATATTTGAAGGCCTTTTCTGATTCTTTCCCTGAGCACATATAAAGCAGGATTGGCTTTCATAATTGTTTTCATACCATTATGAATTAAAGGTTTTAAACCTTCGAACCAAGTACCATAAGCATCATATATGTTGTAAGCCAAGTCAATACCGATCATAACACCGGTTGGAGAAGGGTACATACTGACATTATCAGTGGTATAATCCAAAAATTTAGCTCTGACATATCTGGAAATGTCATGGGAATCATAATCACCGTAACGAAGTTGAACATCTATCCACATTTTATCAGTAGTAGTGGCGTCAAATGAATCCTTTTGTTGGTGCAAGAGTGTTGGTCTGCTAACTTTCCATTTATAAACACTTGTCAATGTCACGTCTGCAGCAGAAGAATTCATTTTATACGACTTACGAGGATGAATAGACTCTTTGTTGACAGATTCCACTTGTAGGATATCCATTTGACTATCAAGAATTTGACAAATATCAAACACCACACTTTCATGAATTTTTTGCCATAAATGAGCTCTGAATATTTGAATTAAAGATATTTTCAATGTGGGAATTTTACCATGTAAGAAAATACCGGTTAAATCTAGTTGCACTAAGAAGCCAACATAAACATTTGCTCTGTTGATTGTTGGTGACCACCATAATGTGAATCTACGATTTGGAATTTGGCTTAAACCGGTTCTTTGAGCATGGGTAAGTTTTTTAAATTGCATAGAGTCTTCAAAACCTGAGGCCTTTTCCCAGAAAAGACCTTCCCAAGATTGGAACCCAGTACCTTTGAAAAGTGTGTGCTCTAAAATTGTCTCAATTCCCCCTAGAGCTTGAATAACGTCAGTTCTGTAAGCGTTTAGATTCCAGAGTTTACCATCATGGCGATTGTTCGTCCACCAAAAAGCGTTACTTCGCTCCACGCAGAATTCTTTGAATTGTCGACGAATTCTATGGCCCTTGTCATATGCTAATGTGTGTCTATCTTTTTGGAATATGGTGCTGATACGTGGTATACCTCTGTCCCAAGAACCTTCTAACTCTTCAAAAGCTAAACGTCTATTCTGTTTAATAGATTCTTGTCTTTTAATAGCATAATCGGCCCAGACTCTCTGCGAATCTAAGAATTCGTTCTCCCATGTTGTGATATAACGGAATATAGTTGGGATCATTTTTTCATCTTCATGTGACATACCTGCTCTGAAATGAGTTATTCCTGTATCTGTTTGTTTAGACCATCTTAAATCAGAGGCCGGAATCAAAATATGAGAAGCACTTAACATTCCTAAACCACCTAATTCTTTTGGTGTATAGAAAACAGCTGGAGGAAATCTGGTTGGCATTTTGGAATTCAATCCAAGTTTGACTCTATTTTGAATTCTGGTCTCAGATTTAACTAATAAATCTAATAGGGGCTCGGTTGTTACAATTGCCTCTCTGAAATAAGTGAAAAGAGCTATTAGTGCAGTATTCCACTTTCCGACGATTTTAGTAAAAGTAGTTGATCCAGCACCCATTAAAATGCTCTGAATTCTGCCTCTGAATTCGTCAATGGATTCTTGAGAAACTTGTAAAAAGGCTTTCGCTGTGCGTTCTTTAGTTGAATTTAAAACCAAGTCCCAAACACCTTCATCATGAGAAATGACATCGTCCAGTCTTGATTTCGGTATTATACGGACTTCAAAACCACACATGGTAAACAACAAGTTTGGATTGTTTTTACTATAAACAGAAGAAAACGAATTCTCCCATGTAATGTTAACCAACGATTTTGGAACCCTTGATGAAATTTCCCAGAAAACAGCGCGACCTAAGTTTACATCATGTCTTATCATTCTCATTCTAGCGTCTCGGGGCCAACATTTTTTGTTGTTATAGCCTACCGCGTTTTCAAAGTTTGGATCTGGATTCTCCATTAGGTAATCTTGAATTAGTTCATTAGACTCTGATTCTTCAAAGTGGAATAAAATATGTATCTTGTCCAAATAACGAGAGTATAGCCTGATAGGATTTTTCTTCTCTATTCCTTTGTCCCCAAACTGTAGGAACTCACTGGGCTCTGAAGGACTCCCTGCCAATTCATGGGCTCTTTCATGTCCTAAAATTAGGATGTCAATCATTAATCCATAAAATTGATAAACAAATGGGGCAAACTGCAAACCCCTTATTAAACCATATTTGTTTATATGGTTCATATCTTTGAATACTATATTAACGTTATTCTTTGCAGTGATGTAATCAGCTATTGTTGGATCAACTACTAATCTGAGAAGCCTGTTCACCAAAGTTAGATCCATTTTCTCTGAGAATTGTTGTAAAGTTGTTTGAAATAGAACCGTAGATTGGCCATTGTTTATATCCCACACTTCATCCAAGTTATTTATTCCTTGGCACCACTTGTATACAAGAAGTGGTGGTATTTCTGAGTCACTAGGTTTAATCCAATTAGGAAATAGTTGTCTTCTGTCAGCTTCATACCATAAATACTGATCCAAATACGCATCAGTGATTTTCTCCAAAGGATCAATATTGTAAACTGGTGAAATGTGTTGGTAATGATCCATCATAGATATCTGTACCGGTTTAAATAGCCTCTGAGTGAGTAGGAGTTTTTTGATTCTGTTTAATGTGTCATGTGGATTGTCATATGCTTCTTCGATAAGAGCTAACTCCTCACGCTCTTGGGCGTTTAGTCTCACTTTAGAGACGTATTGTTCTTTTAAATTTTCAAGAGCTAAAACCAAGATTTTTGTATCGTTCTTGTAAGTTAAAGGAGGAAAAGGAATGGCGGAAAAGTTTCTAGCATCTAACCAATCAACCATGGCAGAAAACATTGCACTTGCCTCTGTAGGAGTGACCTCTGGGCCTGCTTTTTCTATTTCCTTTTGTCTATCTTGTTCGTGTTTAATCCACAACCTCGTTAGTCTCCCTAAATTTTTCTTTAGAACAGTTTTCTCGATATGTGTGCCACTTTTTATCCTCTCACGATTGTAATGAGCTTGAGAAATCCATCCATCCGCCTTTGCCTTTACATATCTTTCAATGATATTCTTTATAGGTTCGGGCATTCCGGGAACATCCCAAGGAATATTTGCTTTCCAACACCTCCATGCTTCGGATAGATGCTGTAAAATTGTTCTAGCCTTGTTTTGTTTAATACCGTCTGGTATCATGTCTAAGATGTCATTCATTACCGATGCTCTCAATTCTAGGTCATAATAAGCATCGAGTCTTTGTTTGGTACTCGTCTTGACGACATCTGTGGATCTGCCTTCAAACTGACGAGTTAGAAGATTTCCTAGCCATCTCTCCAGTATCGGTATTATTCCTCTTAAAAAGAATATCCATACTCTCCAAGCAGGTTGCCAAAACCCACAACCAGGGCCTTTTCCGATAATTTTGTTGAACCTATAATAAACGACGTGTTTCAAGTCTTTACAGGTACGAATTTGGTGCATTACTTTATACTTGTATCTGTAGATACCTGTTAACTGACCTGTATGATTTAAAATGTAATATAACCCATCCGCAAGTTGAAATGCATCAACATTCCCAATTCTATATTGAACATGTGCATCAACTAGAAGTTTTATTATTTTTAAGATTTCTCTGATTAGGTGGAAAGCATTACCAAATCTAGCCTTTTTTCTCTCCTTGGTTGTTAATGTCTTGGTAGGCTTGAGATTGAAGTTGTAATCAAGATGCAAATAAGTAAGACCTTTTTTATGAATTAGAAGATTAAGCATATTGTGGCCTTGCCTGCAGAGCTGTATACCAGCTTCTACCCAATCGATAGAAGTTTGTTGAAAGTATTTTGTATTCCCTAAACTCTTAAGTAATTTAATTTTCTTCTGCGGCATATGTTTGTCCTTGTGTAGTTCGTTCGAAACATAATTCTTTAACAATCTCTGGTAAGAACTTTTCACCTTATTTGGGTAATCTTCCTCTGGGTGTTGCATATACCATTTTTTGATTAAAGCAACATCTTGCGCCCTAACCATTTTACCTGACTTTTTGTTATAAGGGTGTGACGCATTGTAGATTGCCATTGCATCCTTAGTTGTTGGTAGGACAAGTTCTTCTTCATCCATTAAGGGCATGATATCACTCGGGATTCTAAACTGTATATTTTTATTCTTTTCTGCTTCTGTTGGAGAATGGCGAATTGTCTCTGTTACAATTGGGTTGAGCGACTGATGAAAGAAAAATACCGGCAACGATTCACTATCCTCGTTTTTAATCAAACAGGAAAGAGGATCGTGATACCATAGAGTAGATACCGATCTAGGCCTAAAAGCATAGATGTGAGGATATGCTATTTGATATTCGGTTCTTATCGGTATACGAAATATAATATTGTCGATTGAATTGAATTCGTTGTAATCTTCTTCTTCTTCTCTAGGGTACAAAGGTTCAAATTTAGGGCCGCCAGGAAGACTGTTGTTCAAAGCTTTTGCTGTAAAGAATGATCTTTTATCAAATAAGTACTGTGAATTTCTATCAAGATCAGTTGCTTCAATAAGGGGCGCAGCGAGTCGATATAAGTTGCATATAACTTCGTTGCTTAACTTCCAGTGTTTATATGATGTACCATTTACTAGAGAGGAGTCGTTTTCTAAAGGACGAGTATCATATAGCCAATCTTTGACCATTTCGTCGTCATTGCTGTCTAGTTCTAAATTAATTGCTTCTGGAGGCTCTAGTTCTTCGATATTATCAGAGTAATGCAAAGGTGGCTCATCATCATCAAACGGAGGAAACCTCATTCTTTTAAAATGTTGTCTATCTCTCTTTTCTCTTCTCATGGCTATCCATATTGTGGACCATTGCGCAATGTAAACTGGTTCGATTACTCTGGGTATCTCATTAACAAATGTTATGGCACCTGATGTATGATAGAGTACCTTAACCTCTTTAGCTTGTTCCCATGGTTGAGGCATGTTTTCCAATAACTTCAAGATCGCGTGCGGTAAATATCTTAAAGCATTTAAGTGCGCACGTTTATCAGAGTTGAACCTCGACGAGGTCATATCCATATGATCATTTATTATTTTCCTAAGATGTTCAGGAGGCATTTCAATCTTATGTGAGTGAACCAACCCAGAAGCCTTTGAGACTTTATTGTTACCCATCTTTTTCATTTTTTTAGGCCTGTTTGAACTTGGATCGTGGTCCAAATCATCATTCTGTAAGTTCTGATGTTCTGTTGGTGGTGGCGGAGGTGGTGGAGGGGGCAGATTGAATTTGTGATTACCATTAGATGATGCAATATCTATTCCTGGTGATAATCCCGGGGGAGGAGGTGGAGGAGGTGGAAGTGAATGAGCACCAGAAAGTCCTGTTAGTGGTGGTGGAGGCGGTTGGGATAGAAACTGGTTCTCCGCACCTGTTCCAATCTTTCTAGCTTTGGTATCCTTCGAAGAAATATTAATATTTGGACCATTTCCAGGAAAGCCTGGGGGTGGTGGTGGAGGTGGTGCTCCGTTCATCGTACTGGTATAGTTCTCCTCTGGTCAACGCTTGTGGTTCCTTCAGAAGCCAAAATTAACCTACTACAATTGTGCATAAAACGTACGTGTACTACTATGGTTGTTTCTATATCTCTAAGCTCATCTCAAGTTTTTTGAATTGATATGTGTATTACCCGGATATGGTGATGTTTGTTCTAAAGCTTTGTTCCCAATATTGGGTAGGGGACAGATTAAGGTCAACAGAGTTTTGGGCTTAAATATATATGGCCAAGAGTAGTCGTTGGTATCCAAATAGCTTGTTTTATACTCAAGGATGTAACCACCACATAAATATATAGTTTCCAGTTAGTGTGGTTAAAAGAAATAAAAAATAACTACAATTCCTTTTACTAGATTTAGATGCTAAAAGCATATTTGAAGGACAAAATTTGGTAAAAGTTGTGTGACTCTTTTTCATTTTTTTGTTTACTATAAAACTTAAACATCAAACTATAACATTATAATTCCACACGTTTTCGGCATTCAGCCAGAATGGCCCTGGCCTCTTCTATCTCTTGTGATGTCCCGTTATTTACCCCATTAGCGTAAGTATATGCTTCTTGGTAATTCCTATGTTTGAACTCATGTTTAGCCAACCACAACTTTGCCTTTCCGATTTCATCAGCAACGTGGGATTTTTTGAGCTCATCTAGTTCAACGCACTTTATCATGTAATGTTTACAAACAGATATGTCATTGTTCTTTTCATGTAGTTTTGCTAGGCGGTAAAGTACAGCGGAGTCTTGTTCACTTGAGAGTTGCGAGGCCCTTTGGAAACATTTAATTGCCTGCATCGTTTTGTCCAACTTTTCATAACACGAAGCTGAAGCAAACCACATTCTCTTGTCTAATGGCTTTAATGAGCAAGCTTTTTGGAAATAATAGAGAGCGAATGAGTGTTTATCTAAAACTTCATATGCCTGTCCTAACCCATACCATGCTTGGAAGTCCCTTGGATTTACATCTGCCGCACGGCGGTAACACTCAATCGCTGCATGGGAGTTCTTCATCTCGATAAACTCATGTCCCATGAGAATCCAAGCGTGTGTGTAAGACTTGTCTAACATTAATGCTCTTCTAAAGTATAGGATTGACTTTTCATGTTGTTGTTTTGAACTAAAGTAATTGGCAATTATGCAGCATGTCTCAGGTCTATAGACATCAACATTTGCAGCATATTGTGCAAGGTATGCCAATTTGTAGGGTTTTTGAAGCACATATAAGACATTAGAATATGTATCTAAGTCATCTAGTCTATAAGGGTCCATGGAAACTAACTCATCAAACACTATTTCAGCATTCGCATAGTCCATATATTTGTAATTAATCAACGCATATTGTGCTCTGAGGAAGGAAAACTTTGGGAATAGGTTCATCATATCTCCTAATTCTTCAATGTACTTATCAAAATCACCTCCGAACTCTTTGAAGATGGCCAATTTGAAGAAGCGTAACATTAAATGCTCATGCACAATACCATCTTCTTTCATCATCGAAAAATTGTCGTTCAAATACTTCAATAACAATATAGATTCATCCGCCCTGGAAATGCAAGATAATAATTCACACCAACAAGTCCAATTATAGGGATACAGTTTTAATGACTTTAAAAAAGAGTTCATTGCGCTACTCGGCACTCCCTGCTTTTTTTGTATTATGCCTAACAAGTAGTATAGTAATGCAGTTTCTAGCCTAGATTGTGTCTCGCTTTCTTCTAAGAATTCTGTTATTTCGTGGTAAAGTTTAGGTAGGTTGATCTTTTCCCCATTTCCAACGTCCACATCTTTATTGCAAAATGAGCTAGAAGTTCGGTTTTTACTGTCAGAATCTCTTCCAAACTCAGAACCCTTAAGTGAATCAGAAGTGTCCGTCGACATGACTTCTGGATCTTTAATCATGACATCTTCTGTCGATTCCGTAACCTTTTTGTCCCACAATAAATATCGACTGTACAAATAAAGGAACTTTAGTCCCGCATGCTTGGCATCTTTAAGAAAAAACGCACATCTGTCAAACTCTTTACAATCGAACAAAGATGAAGCTAATAAGTAGAGATCAAAATCCTTATCTACTAATGGTATGCACTCAGCCAGACTGTCCGCATTTTTATCGATATTACCCAGATCGAAAAGAACTTCACTTGAGGAAAGCATCTGCCTTTTTTTCAAAGGCGATTCATCATCCCCATCAGTTACCAGGGAAAGTTCTGCATTGATTGGCTTTTCTTCATCCAATGCGCACATCCCCATCAATGCTTCGCTAGACCATTTCGCACTTTGAAATAGTTTCCATCGACTTAAATCAGTGCTTGACTGCCGTAATTGACTTTGTGCGTCTTCAAGAACAACTTGTACCATTTTAGCCTAATCTATTCAAAATCCTTACTAGCTTGTACAGATCTCAAAGAGCTGCTCCCTTCGTTCTTGTACTAAGTCTGTAACTTTCACCCTTACAGCGTATCACAAAGATCTGTATTGATGTTTACTATTTGGAAATGATCCATGTCGTATTTTCGTCGACATCAAACTTAGAAAGAAGCTCAGTACTTCAACAAAGACTAACTACAGGAAGAGAGGCAAGTAAAAGAGGTCAACACCACTAACAGAGTATCCTGTTGAGGGAATAAGGTATATAATCAAGACAATTAACCATGAGTAATGCATACTTGGACAGGCTAGATGAGCAAGAAGACCAGATGAATACAACGCAGTCTCTAGCATTGGAAGTGTTGGATAATCTTGAAGAGCTCATTAAGACTGCTGAAGACAAGAGTGTGGAGGACGCTAGCACCGGATTGAATGTCCTAGAAACGCTTAGGAGTAAAAACAAGGAACTTTTGAAGAGTATCACAATGACTCGAGTATTACAGCTCAATGCTACGGAAAAAAGAGCAGAGCTCTTAAAGAACCCAGATTTAACAACTAGCAAACTATTCCTCTCCCCAGATGATAGAAACCATCGAGATAACCTATTTAACTACTTTGAAGAAGGCAAACTGCTTCATGAAACTTGGATGCGCCACTTATCATTGATATCGAATCTCTCTGATGACTTGGTTGTGAAACTGGAGAGCCACGATGAGAGTAATTTGGTTGTTACAAATAAGGACCCACTACCACCAGTTCTCAAGAATACAATAAGAAAATACGAAGAGTTTGGCCCTGAGCAGCAGCATATAGAAGATATTCGTGCGACGTTATTCCAATACTTAGATGATATAAAGGCAGGAAGGGCAAAGTACGCCTTGGAAAATAAGTACATTTTGAATACTTCACTTCAGGAGATCACCAAAGAAGTCTCTGAATGGTCACAGAGGTGGACGAATATAGAAAATACGTTGTTCGGTGATTCTCCGAACTCTCTCAAAAAGCTGATTCAAAAGGCCGATGAGATAAAGGAATTACTAAGTTCTGACTCTATTGATTCTTCACCTGCCGTTTGAATCAACCTACTTCTACTCATAGAATTATAGCATTATGTAACATTAGAACATATCTATCTGTTGTAAGTTCGTGCTCAGAACTTCATTTGCCTCTTTCCTTTGTGGGAGGTGTTAATATTAATCAATAGTAAAAACTTCAACGTGGGATGGAAACAACATTTTAAAGTTGTTATATTTAATTAACGAGAAAGGCTCATCGAAAAGGCAAGTACAGCGCGATAAGAGGCAATGCTAACTCGACCAGCTGCTTTAAGATTGCTACCGAGCAGCAAATTCTGTAGGTACATTTCAGATATTCCTGACAATGCACCTGGTGCCATTGATAATGAGATATGGCTACAGGAGTTGGCTAATGGTAGAAAGAGAAGTAAGAGGAGTCCAAGCGTTGGTCAAACCGAAAACCTTTCTATTAAACATGACAAGAGAGCAGTGGTTACGAAGTCTAGAGGTTTACAGAGTAAGATCAAATATGAAGTTATATCAACTCCACCAGATACTCCATTCATAGAGATCAAATCACCATTATCTAATTTTACAAAGATGTCATACTTGCAAAAGAATAAGAATGTAAGAGTTCAACAATCTAACTTCGTCGACCTTAGGATCATCAAGTGCCGATCAGGTAATGGTGGTGATGGGTGTGTTTCATTTTTCAGAGATAGAGGCCGAGCTATTGGTCCTCCTGATGGAGGGGATGGTGGGGAAGGCGGTTCAGTATACATTCAAGCCATTGAAGGAATAAACAGTTTATCAAAATTGAAGACCACGTATATAGCCGATAATGGTTTGAACGGAACTTCAGATCAAGCTGATGGAGCCAAAGGAAAAGATGTCATGATAACAGTCCCAGTTGGGACTGTGGTGACATGGTGTTTGGACCCCAAGATAGTAAGAGAATACGTGGATCAGAAAATAAAAGAGAACAAGGGAGGATCACTCAGAGACATCCTAGAGACATCAAAAATCCGTTTAAATTGCACGGGACGATTTTCAATTGATCAAAAGCCTTCACACATTCAGTTGTTTAGAAAATCATATGAAGCAGGAAAAGGTTGGATATTCAAAGGAAAAGATGAAGAGTACCACTTATCAAAGGATTGGTTTCAAGACCTTGCTAAAAATGTCACCGAGTATGATATGGATCTCGAGCAATCAGAGCTCGAAACAGATAGGTTTCCATTATTAGGTTTGGATTTGAGTAAACCCACAGATAAGCCTATATGTTTACTCAAAGGTGGAAAGGGGGGTTTGGGTAACATGCATTTTCTCACCAACTTGATACGTAATCCCAGGTTCTCTAAAGAGGGTAGGAGTGGACTAGAGCAATACTTTATGTTTGAGTTAAAGAGTATTGCGGATTTAGGTCTTGTCGGTCTACCCAACGCCGGGAAATCTACGATTTTGAATAGAATATCTAATGCAACCCCAAGAGTTGGACATTGGGAGTTTACTACTCTTCATCCTACTGTCGGCACAATATCACTTGGAATTGATAAACCGAAGTTTACTGTCGCAGATATCCCTGGAATTATCAAGGATGCCTCTCAAGACAAAGGGATGGGTCTCGAGTTTTTGAGACATATCGAACGTTCGAAAGGTTGGGTTTTCGTGATCAGTCTAGAGAAAGAAAAGCCGTTAGAGGATCTATTCACGCTAATGAACGAAGTTGGTGGCGAAGAAGCACTGGCTACTAAAAACATTCTTGTTGTGTGCAACAAGGCAGATATTGACGAAAAATCTACATTCACCAAGTATCAAACAGTTCTAAACTTCTGCCAGAAAAACAACTGGGAAGTCATTCCAATAAGTGCCCTAAAAGGTGAAAATATCGACGCTCTCCTGGTAAAGATGGCCCAATGTGCTGGTAAAGCATAGGATATGGCATATCTTATTTTATTCATACCCATCATGATAAACAGTGGGGCCCAACACAAACTCTAAACAAATTACCCGGACTTACAAATGCTCTATGACTGAAAAAAAAAGAAGAAGAGAAAGAAGAATTCATCGAAGTGATAAAAAACTACGAGTAACTTCATGTCTTACTAAATAGCCAACAAGCAGAGTCAATCTGTCCAAGCAGCGAACCTTCGACAAGACCTCGTGATTTTACCTCAACTTAAAATGATTAGATACACAGAAGAAGAATTATTGCAATTAAAGCCAACTGAACCAGTCAAGCCAAACTTTGATGTGGATGAGTTCAACTCCATTATTGAGAAGGTAAAGGAAATCCAAGGTGCTCACGAAGAAGAGTTCTCCCACTTCAGCAGAAGAAGATCTTCTCACCATCATGTCAAGCCTAAGTTCAAGCACTTAAAGCCAAAAATCACTACTGATGAAGAAGGTTGGTCTACACTAGAAACTGCCCCAGCCGTTAGAAGAAAGTCCACCGCAGATGAAGAAGAAGTCAGCATTCCTATTGCTCAAGAAACTTTGAAGGTGAAGCCAAACAAGCACATTTCTTCATCTAGACCAGCGGATGCAAGAGATGTAGTTGCAGACAAGCCTACCAAGGCTTTCAATGCCTTCGCTGCTTTAGGCAGTGATGAAGAAGAAGAAGAAGATGACGACGAAGAGTGATAGCTTACCTTACCTCAACCCTTTCAATCGTCTATGTACTTATATATCAACTCATCATAGAGTAATAAATGATCTACGCCGTTTTCCCACTAATGTTACAGACGTGTCATATTTCGATAACTACTACGTAATAGCTGTGGATGCTTCTCTTTTTTTTTTTTTTTTT
>51 66 1301
ATCAGTGTAGAAGATCTAACGAAATCACAGGCGTATCTAGACCTAAGAAGAAACTGCCTGCTATCC
>52 3280 94677
ATATATATATTTGCATAAGAGTTGAGTTCTCATTGTCTCCAGCTGGCTCGCTCGCCTGTTGGCTCGCTCGCCCCGACTACTCCCACCACGACACAAGACCCATCCCGTCCGTCTGACAACTGCCCAGCAACGCATACGCAGGAGGCTTCTCAAGAATCCGCTTCTCCTCCTCCGTAAGCTCCTCCTTGGCCCTCAGCTGCTCCTCAATCTCCTTCTCCCGCGGCGACTTGGGCTTCACATCTACAAACACCTCTTGTTCAATCCGGAATCTGATCTTCTCGTTCACATCAAAGTACAACTTCGTATCCTCGTCCATAGGCCATACCCACGCATTCTCGTTCGGCGAAAAATACGAGTTCTCAAACAACATGTTCTGCGGTATGAATATCTCCTCAAACAGCCCAAGCAACGACACCTTGATACCTTCCGTGGTACACTGCGATATCCATCCTGTCACAATCTCACCAACAAATGGCTTGAACACCAACGCACGAAACGTCACATTGATAAAAGCTGCCCCGTCCCCCGGTTTCAACTGGCCCTCGTCAACATCCAGCACATCATACACCGTAATGCACAACCCTACGTGCGATATCACCTTGTTGGCATACTTATTGTTGAGCTCATGTACAATCGTAGAAACTGTATCTCTTCTGAACTGTTCTGGTGGAATCCGCACCAAATCGGCGATCTTTGTCAACACGAACATGTATATATATATATTCTCACCTCTCTAGATTGCCTCACCACCGCCTAACGACCACTTTTAGCCATGCGATGAGCAAGTCATCTAGTCATCCAGCCTGTTTCCTATTATTCGTTGCGATGTCCAAACGATTTTTCAGGTCATCTCGAGAAAAATACCGAAAGCGGGCAAAAGAAAGGAATATTTCCTAATCGGGGAGGTGGTAATATACAGGGCATCGCTTATACACTACAGAGAATTACGGCTTAGTTAATATCCGGAAGTTGGATTCCCTCCCACCGTTGGGCCATGCTTTCAGTCAGTTTGCGTTTAGTTTGCTTGATAAATACCTGTATGACAGGGTCTGTACATTCTTTGGAATAGCTTACAAAAAAGCTATAGCACTGTTTACTGTCGTAAAAGTAGCAGTTTGTCCACCAAAGTCCTTTCTGAAACAGATACGAATTCATAATTCTACCTATATCCTCCCACGAATAACCTGCTGAGATTAACTTCAAGAAAAAGAGGAGATCATCAGGGTTCTTTAGGAGTTCGCATTTGCCCCAGCAAGCCATATAAATTAGGATCAAACACATTGCTACGATGGATAAAAATAGTAGAATTGAGCAGACAACTACTTCGGAATGGTTCAAGATCGCACAGATTAAAATAGCTATTGTTAGGATTGTACCTATGAGACACCTAAATGCGGTGGGGTGTTCAGCAATCGAATAGGAAACGTTGCTGCCATAAAGTTCTTTGCCGAGCTTTGAGCGACTGGGCTGGAGATAAGATTCTGACCCTTCTTTCATTAAGGGATAATCTGGTGGGTCTGGTGTTGTCATTGGGTATTACTGGCAGTGTTACTGGTATTCAGTATCCTCCTGAAGTGATATCTATAATCTATGTTAATGATTTAGCTCGAAAACTTTTAACCTTAAATATTTATGTCCCGTTTATTTATTGTTTACCCGGACAAAATCAGCTGCCTGCGACGCCTGACATCATATCAATTGCAAATGCTAGGAATAAAGCCTGGATATACCAGGGTCAAGGCTACATCACTTCTGATCAATATCCAGTCTAACAGTTTTTAGTTAAGTCGGATATACAACTAAAAATAGGAAATATCCGCGAGTTTAGTATCTATTCATCCGGAAGTTCAAATCTATCCCACCGTTGGGCCATACTTTCAGTCAGCTTGCTTCTCGCTTGCTCAATAAACGGCTCTATGGTAGGGTCAGTACAACGTTCGGAATATGTTGAAAAAAAGTTATAGCACTGTTGACCGTGGTAAAAGTAACTGTTTGTCCACCATATTCCTCTCTCAAAGAAGTACGAATTCATAATTCTACCTACCTCCTCCCACGAATAACCTGCTGCAATTAACTTTAAGAAAAAGAGGGCATCATCAGTCTCAAGTATTGATATGGGGTCAAATATGGCAACCACACAAACCATCCACACTCCAAAGCATGCCAAAAACAGCAATATGTAAAAAACAGGTAATAAACTCCCTTGGTCATCTTTATTGATATCTTTAAAAACTGCACGGATGAGAACGATCATTAGGACGATTAAACCTATCGAGCAGGCTACTGCCCAGGGATGTTCAGCCTTTGCATGAGAAAATCTGCTCCTACCAAGTTCTTTGCCGAGCTTCGATCGACTGAGCTGGGGATTATTTTCCGACCCTTCTTTCATTAACGGTGAGTCTGGTGTTGCCATTGGGTATTGGGTATTACTGGTGGTATTACTGGTATTACAGTGTATAATTGCAACGTCAAATATACAGAGAAGCTAGAGCCAGGTCTCCCTCAGTATCCCTCTGGAGTATTTTATGTCACAGATCCAAATGAAGATCTTTTTACCCTATTAATTATTTATGTCCCGTTTATTTCCTTCCTTCTTCTTACCCGGACATAGTATACTCCTGTTCCTTCGCCTTGAAGTCTATAAGCACGCCTGGTGGGGCCTCCCCTGGTACGGAGACTAGGACCACTCTTTCAGCCACTTGCCCTATAAACTTCTGTATAACAAGGCCAAAAGTATATAGACAGTGCTTTTTCTCTTTCGCCGTTGTTAAGTTATGTAGCGTCAGTTTCTTGTCACTTTCTATTTCCCACCAGGACAGAGTATACCACTACCAGCCTGGACAATTAATATCCAATTAACACCCAATTCATACCCAAAGATGAGGCAATAACTACGGAGAACATCCATTACATATTACATTCTAATAAAATGACACCAATTCTACTCCCATCTAAACCCTGGGTCCTATCATGCCCCAGCGTCACAAGAGCCAGAAATTGCAAATCCTTACCCGGAGGCACATGGTTATTACCATCGCCCGTTACGTTCTACAATACATAGATTGATAATATACAGATGAAACACTACTCTTCCCCAATGGTCGCCATTTGACTGTGTATAACTTGTGCATACACTCGGTATTCGCTGTTGGAAGAAGACATAAAGAGATGCGGAATGCCCGGGTAACCTACAACATCCGTCGACAAATATTTCATCCACGTGACCCACATTGTTTCGTTTCTTTTTCAACTTTTTTTTCATCAAAAAAAAAAAAAAAAA
>53 23557 671724
TATATATACATATATATCACGTGCCAACCACTAATACCGTCACCCGGCCTTCAGGCCCTTACTACCTTGAAGAAAAATTTCTTGATGTAACAGAAGAAAGTCTTTTTTTGACAGAAAATTGAAAAATGAGTAAGTGAATTGAAAAAAAAAGTAGATGAATTGAAATGTTGAGAGATTTGACGTACAAAGAAAGAGAGGATTTGATTTGGTTTTAGGATATAGGTGGAGAAGACAGGATCAGGAAAGCCAAAAACAAGACAACTGAACTTTTTTCTGTTAAGGGATAAGCGGTCAGGCAAATTAATAGGTACAAGAACAGTTTTTATTTCTCTTTAGAGGTACCCTTTTCCGATACATCAGGTTTGAAGCAACGAACAAATCCATCAGAAGATCTTGTTATAGAATCCATAAAAAAAATGTCTGATATTCAATTGGAAATACTTCAAAAAGTCAACAAGTTGGGACAAATCGATTCTACATCTGAGGTTTACCCAGATATCGATTCCCAGACTATGGCTTCTTACTTGAACTCATTGAAGTCTCACGATAAAATCGATTTTTCGAAGCAGGACACCATCTTTTACACTTTGACGAAAGAAGCAGAAGATATTGTTGCGAATGGTTCTCACGAAGTGAAACTTTTGCAATTGATCGATAAGTTTGGCCAACTTAAGATTAAGGATGTTTCCACGCATATGGGTGCCGATGGGAAGGTCGGTCAAGCCAGAGCCTTCAAGAACGGATGGATTGTCAAGACACCAGAAAACGAACTAAAGGTCAGCGACAAGGTCAGCGACGTCGCTCAAGTCAAGGACCAAACCAAGGAACAACTAGAGAAGATCAAGAAGAACGATCTTGCCGGAATTAGCGATAAGGATATCAATGACTTGAAGAAGAGAAAATTGATCACCCCAAGAAAGGAAACCACTTTCAAGGTCGTCAAAGGTAAGGACTTCTCCACTGAGTTGGCCAAGTTGGAAACCGATATCACTTCCGAAATGGTTGCTACTGGTTCCTACAAGGACTTGAAGTTTAAGGAATTTAACTTCAACTCCCAAGGTATCGACCCTCAATCTGGTGCTCTACATCCATTGAACAAGGTCAGAGAGGAATTCAGACAAATCTTTTTCTCTATGGGTTTCACTGAAATGCCTTCCAACCAATATGTTGAAACTGGTTTCTGGAACTTCGACACTTTGTACGTGCCACAACAACATCCTGCTCGTGATTTACAAGACACATTTTATTTAAAGGATCCTATCAAGAGTGGAATGCCAGACGACAGAGAATACATTAATAACATCAAAGCTGTTCACGAAACTGGTAAATTCGATTCTATTGGTTACCGTTACAACTGGAAAGAAGAAGAGTGTCAAAAACTCGTTTTGAGAACACATACCACTGCAATCTCTGCTGCTATGCTCCATAAGTTAGCCAAGGATCCAAAACCAACCAGATTATTTTCGATAGATCGTGTTTTCCGTAACGAAGCGGTTGATGCTACACATTTGGCCGAATTCCACCAAGTTGAAGGTGTTTTGGCCGATTACAATATAACACTAGGTGACTTAATTCAATTCATGGAAGATTTCTTCGCCAAGATGGGTGTTACCGGTTTACGTTTCAAGCCTACCTACAACCCTTACACTGAACCATCCTTGGAAATTTACTCATGGCACGAAGGTTTAGGAAAATGGGTCGAAATCGGTAACTCTGGTATGTTCAGACCAGAAATGTTGGAATCCATGGGCCTACCAAAGGATATGAGAGTTTTGGGTTGGGGTTTGTCGTTAGAAAGACCCACAATGATTAAGTATAAGGTTCAGAATATTAGAGAACTTTTGGGTCACAAGGTCTCCCTAGATTTCATCGAATCCAACCCAGCTGCTAGATTGGATGAAGATTTGTACGAATAAGCTAAATAAAAGAAGGGAATAAACCTTTATACTGGTCCTAATTTGCTTGTAATAGTTTATAAATCTAAATACTAACTTCATATCGAAAACTACCTATCAGATAGTAATTTATATAGGCAACCTTTGCCATGCCTCCAGTGTTCGTATACGTTATCGCTGAAGTCTAAATCGCCGTAGCGGTTTGTGGTGGTAGAAAGATGAACCTGTGCTTTGTTTAAAGTTTCACAGTGGAATCTTAAAATATCTTCTTGGCTTGTAATTGGTCTTATGAGTTGTCCGTTATTCATATGCTGTTGTTTAATTAATTTCCAATATTGTCCCACAATAGTATGATGCATTTTATCATCAGGTTCTCTTAATTCATTCTTAGTTACCAACATCATCTGCCTTGGAATATCTACATAACCATTTCGAATTTGCCATTCCAAGTCAGTCATTTGTAATCTCCCTGTTGTCATTGGCCTCTGTGTCGTATTTTTGAAACCTTTAAATAATGGTAATTTTAAGCTGGGATCAATATTATCATCATCTTCATGATGCTCCATTTGTTCAGACAGTTTCACCATACTTCTCTCGGAAACAACTTCTTTTCTGAACTTTTCAACATACACAGATTCATCATTTAATTCTTCATCCGATTCTGTGCTTTCAACGTTATCATCTGATGTGGAATCAAATTCGACGTCAATAATTTTAGGCGATAATGGTGAGGAAAAATTCAAAGAGTCACATCCTAAATACATTTCTTGTAGTTCGGGTGGTAATTGTAAGTCTGGAGATTTATAGCCACTAGTGGCTGGAACTCTCTGAGATGCATGCGGTGTCTTTACTTTAGAATGGAGATTAAATTTTTTTGACTTTACCTTCACCTTCTTTTGGGATGACGGGTTGGTACTTTTCTTTTGATCAACGTTTAGAACACTCTTTTTACCCCACAAAAGATTAGGCTTCTTCAAGTCAGTACTTTCGTCGTTGTTTATTTGAACCCCGCTAAGATTCAAAAGCCTTGAATAGAATCCTGATAAAAACGTTAAGTTACCATTCGCACAACCGTACTTTTCAGCAACCTCAATGCACTGGTTAAACATTAAAGAGCTCGGAAACTCAATTCTATGATAGAAACAATAAGCTTCGTAGTTCAAAGTTAAGTACTCTGGATACTCACTCTTAGTAAATCTTTCTAGATCTCGCTGTCTGTCTTGTAGCCTCTGCAGGATCGAGTTATAATCAGGCGTCGTTCGATCGTTATTAAAAACAAAACAATCAATAACTCCACCATTAGTTTGTTTATAGCATATTTCCATCAATTCCTTGACTAATTGTCTGAAAACCTTTGTATTGGATTCATTATTTAATAGTTCCGCATATGACACCTGTTCGAAGACAATAGAAAGAACGTTCAACGATATTCTTGGTAACAACCATTCCCATACATGAAGGCCAAAGGATTCGTCTTCTGGAGCAATGACTTCAACCGAACCAATATTTGTCCTTTCCAAGAGCTGAAGCATCAATTTAAATTTGGAATTATTTTTCTTTAGGTAAGTGGAAAACCTGGTAATGTTCTCTTTTAATATTGGCTCTTTGGTCTTATTGCTATAGGTTATTCCAAACTTAAACGAGTTTGAATCGTTTATTAACAAATAGGAACCAATAGAGAGTCTCCTCACTTCTGCATCAACAATCACAGATACCGTGGTAACTTTTGGATATCTTGCTAAACTAACCAGCTCGAGCTCGACAGCAAAATTACTGTCTATTATCATAACAGTGTCATCGTGAATAAATCTTTCCAAAGCTTCTAATTGGGTAATGTACTCAGAAATAGAGTGACATGATAAAACAATGATGTCAAATTTACCAACACTGGAATTACTTGGCAATGATTTCAAATCTTTGCTGGTCAAATTTGGCTTGTAGAAGTTTGAACCAAGCTTTGTAGATTTCCATGATATTAGACCATCACTGGACAATGAATTTGAAACTAGCACAATAAAACAATTGGATAAGCTAAGCCTCCATGACAATAACTGGGTGCTGGGAGTATCACCAACAATAAGACACACTAGTTGTTCCATCAAGGCTCAGCGACAATTTGTTACGGCCGCTTCTTTCCACAGGGCCAGCTTTTGGTTCGATGATCTTTTGTGTTGATTGTTAAAACTGTCAGATGACAGATTTCTCTTTTTATGATAATCTTTTTTATATTATTCTGTATTTTTTATTTATTGTGCACAGTGTGCATTATGCAACGTCGCGCGTCAGATTTCATTTATTGTTTGGGAAAGATTCCTAGGTTTTTTTTTGAAAAAGTGTCTAAAAAGTTTCTAATCTTACATATTCCCACTAAAAACTATGTAGATTCCCTTTCATTTGGTCTCCTTTCATTTCTTCTCTTTTAGTTTCATTTTAATATTCTGTTTACTGTTTTAAGAATATGACCTAAGTTGTACTTATGTATTAACGTTGCATATACTGGAGATTGGGTTAAAATTGTCCATCGGTAACATACGATGGTGCCACATCAGCCAGTTTGAATGGAACACCATTATAATACCAGGATAGACCTTTACCTCTTTCTTCTACGTACTTATCGAGAATATGGAAACAAGTCTTCAAAGATAACCCATCTTTTAGACCTTGTTCAATACAACCCCATATTTTCTTTCTACGGTTAATTTGTCTAGAGAAGTTCTTGTCATTATTTCTCCAGGAAGACCCGTATTTCTTTTCTAGTTCTTGAATTGTGGTTTTTCTCTGTTTCATTAATGCAATATCCGATTTCTTGATAGTATCTTTGCTTTGCTGCTGAAGCATTAGCTTAAGCAAAGCTTTCATGTTTGAATCCGACGGTAGTTTCGTGTATTCATTCCATAATTGTTCTACATTCGTTGGAGACTTGATTAGTATTACACCAAAGTTTGGCAACTTTGAGCAAGGATCGCTTTCAAGAGTTGCGTTGTACAAAGTGTTCAGAGAATCTGCATTGTGGGATGATTTGCCATTTTTTGTAGACTCAGAGGCTTTTGATTCGTCATTCCTAATAGTTTTCAGATTTGTATCAGAAGTCCATTCATTAGAGTGGTTACCAGCGGGCAGACGTTTGCGAGGCAAAAGTTTTGCTACTGTGTCAAGAAGCATATTTGTGGTTGTTGACATGAACATATTTTCCCTGGCACTTATATCATTTAGATAATGATACCTAGCTTTTGCCGACTCCAGGGATGCTTCATCTAGTTTTTTAATCAGCTGATGAAAGTCCTGCTTAAATTTATTAATCTTAAGAAATAGATCTTGTAGTTGTGTTTCATACTCTTCCGAGATGTCACTAGTGGTCTCATATTCGTCACTACCACAGTTTTCTTCTTCCCCACCATTTTCATACTTTTCTTCCTTACGGCCTTCTCCTTGATGGTCTTGCTCGTCGTTATATTGGTTTTCTAGGAACCATTTATCGTTCGAATGCTGGTTCAAATTGCCTGACCCAGACGCATGCCCGTAGGTATGCATGCTACGCGCCCCATGGCTATGTACTTGATTGCTGTCCAAGTTGTTAAACCTATCATGCTCCTCCTCCGTCACATGCCTGCCAAAATCGTCACCGCCATATTCCTGATCCTTTTTCTCATCCAAGCTCTTGTCGACCGCTCCTCTGAAATGCTCTTTGGGCCCTTGGTAGAAATCAAACCTATCGGCATGAGTTCTTGCTTGAAACTGACTGGTGTAGTGGAATTTCTCATTTTCATACAAGTACCTCTCATCTGCATCTGGCTGCACCAGAACGCGAACCTGTTCCTTGCTTTCTGCTGCCCTCCTGATGTCCTCTTGAATGCTGTGGCTGTCTAAGGTAACAGATGCTGCACTCACGTGACCATGAGCATCATTTAATGGAGAAGACGCTCCAGAGTTATTGTACCTGTGATTGATATCGAAGTCATGAAGCAAGTCGTGATCCTGGACTACCTCAACCTGCTCTGCCTTCAGATTCTCATCCGAATCGTACGCAAAGTCTGGATCCATTAAAGCTCTAAGTTTTGGATCAATAACCAACTTGTTCATGTAAGGACCAACTTAACTTAAACGTTCTTCAAATAACGGGAAAAAAGCCAAATATTTCGTGCAATCAATTGCGTATCAAAAATAATCACTATTGTATAGATGTCCCGAATCTGTATGGGTTCACCATACTACTTTTACTAGCCAAGAAACAACCAATCTCTAGGGCAAGAATGGATAGCAACTACACAGGGACCGATCTCTTTCCAGCTCCCTTTTCGTATTTATAGAAAGTATTAACGATGCACAGCGATTACCAATGTCTCAGAGCCTTCACATACACAGAAAATAGTTGTGTAAGCTACCAAAAAATTATGTACACACACTGAGCAGCATCGACAAATTTATCAAGCTACCACTACCATACTAACACAGCTATTTTTTGCTTAGGATTCAGCCAGGAGAGAGCTAGAACAGACTTTGGCAGACTGAAGCAACCGGACGGATCCAGGCTGCCGAATCCACTTACAGGTGTGCACTTGTGTGTAATAGTTCCACATTTTGTTTTTCATTGAAAAACTTTAAAACCAAAACAATTCGAGAGTCATTCTGAGACACAATAGTTGAAAAGGCTAAACATGCAGATTTACGTGCTGGAGCGGAGGCATCATTGCACTCATATGCGCTAACAGCACCTCCTTAGCCATATATCCCTACTCCTACCCCCTCATGAATATCACAGGATATTTTCTGAGGACCACCACATGAAATGTTCCTGCCAACCTTCTTCACAATGTAACGGTTTGCAACTAGGCGATTTGCTTTTACTTGCAGTCCCATTCGATTTTGCAGCGTATTTTCCACATAATCCGGAGAAAAGAATGTACAATTCACGTGACCATTACTGTGGATTGCTCTCTTTTTTTCCTCGTTCTATGGCTTTTTCCGTATACTGGGGAAACACAACAGAACGAAAAAAAAACTGTGGACCAGAAGTGTGGTTAGGTGGGTGAGAGGTGATGTTTGAAGAAGAGGGAATGTGACACACCTGAGATTATATCAAATAATATCACGTGAAGATGTTTACCTTTGTCAAATGATATTTCAGAATTATATACATGCTATATTCTGGGGTAGTAGTGGCACAAGCGCAACAAAGTTCTATATATATGCATTCATTCATAGTTTATTGTATTTCAATTTTTTGTAAACGGCTTGATATGGAGCTTTCGAGCAGCCATTGTCTGTGCTTTGAAGCGACTGGTGGTGACAGGGTTACCAAACTCATCTATTGGTTCTTTGCCAAGCTCTTCTTCGTCGTCGTCGTCGTTTTTGTATTCTCCAGTTATACCGTTCGTAGCTGCCAATTTCTCAATGTTGCGGCGACGATGCTCAATGTATTCTTTTTGAATTTCCGAGTATATAATTTGTTCCTGAACGTCTTGTAGAGGCAACGTTTCCATGTCCTTGAGCGGATCTCTTTCTATTATATCGTTCATCATGGGGCCGCCATCGGCGGTTGGTACTTGTGCTGCCTCAGTAGGCTGAGGGTTTTCCTTGAAGAATTGCTCTAGTTCAGGCTTTAGATCTTCCACTGCTTTGTTATATTCATTGAAATCTGACGCCTCTTGTAACACCATTCCTGGGTCTTCGACATCATCGTCGTATAGTCCTAGCAGATATGCTCGAGCCATGTCATCGGTGTCTGCAAGTTGTGAAAAATCGATTTTTGGCTGGTTGATAACATTGTTGTCTTTTTGCTTTGGGAAAGCGCTAGTTATGGGTTGTTTTTCTGAACTTTCCTTGTCCTCGTTATGTTGTTCCGTAGGTGCTGGATCGTCCTCGTTTTCGTCAGATGATTCTGATTCGGACAGGTCAATGCTAGGTTTTGGTGGTTGTGACTTTTTGGGTTTTCTAAGCGATTTCATTTCCTTTGAGAAGAAGCTTCGCTGTTTAGAAACAACGGGGGAGGGCGGTTCAATATCTTCACGTGCAACTATATCCGAGATTGCAGAAGAAGAACTGTTCACTGTCTCTTGTATATCCGAGTGTTCAACAATGTCCATAACAGCGGGGCTTGGGTTTGAATCGACATTTATCTCTAGCACTGGAGATACCGCGGAACCCTGTTTCTCTCTCTTGAATCTTGATAAACGCTTTTTGCGAGGCGTTGACTCAACAGGTATTTCACTAGTAGCTGGTGTTTGATTTTGTTGATATTTGTCGTGGAGAACGTCTGCATCCTTAGCGCCGATCATTCTAGCGAACAAATCAGCGTCAAAATCAGCATCTTCCGTTGCCGTTTCAGTGATATCGGAACTGACAATATTGTTGTATCTAGGAAAGTTGAAAGTGTTTGACTTGGTCTCAGCTTTGACATTTTCCACTTCGTAAACATCTAATTGTGGTGCGAAATTGACACTCTTCTTCTTTCCAGAGGTCTTTTTGAGAATGGACTTAGTGGCTTCACTGTCCTGTTTCTGTTTGTCGTCCTCTTGCATCTTCTTCTTTCTTAAAGCGTTAATTTGATCCATGAACGATTTCTGAGCAGGTTCAGGAACTATAGAGACGTTACGAGTGTCGTAGTCGTCGTCGTCATCGTCATCGTCATCTTCGTAGTCCACGTATTCGTCATTCATTCCTTCGTAGGCGTCGTAGTCATATTGAACATCATTAACGTCAAATTCCCCATCTTCGTCCTCATCAATTTTGTCGAGCTGTTCAACCAAATCATCGAACGTGTACATCTGCTCTTGCGAGATTTTAAATGAGTTCTGATCTTCCGAATACTCATTCTCTGTTGTATGGGCTTCCGTATTGTCACTTTCTTGTTCCTCAACAGTGCCTAAACTGCCTGGAGCATCAGACTTATCATCGCTCTGAGTGCTGGTATCACTTTTCTCAGGAGCCGCTTTGCCCTCCTCATTACGCGGTCCATTCGCAGCTGTCACAGAAGAGTTCAAAACGTTCCCGTCCTCATCCAATTCCTCTCGGATCTCCATCAACTGCTCCCCATGCTCATTCTCAAGCAACTCTCCCTTTAATGAGTCAGCATCCTTCTGAAGAAGCTCCATATTTTTCAATGTACCACGCGCCTCTTTCAGCTTCTGCTCAAACTGCTCAATAGCCTCTTTTATTAAGTTAATCCGAACAACGATGAACTCTAAACACTCATCTCTGCTCTTCTCCACATAATAATCGTACCCAATATTCTGGAAAAACTTGCCTCCTTGAAAAATAACCTCTCCAAACTGCCATGTCTCTCCAGAATCCTCTGAAGTATCCGCACTGTTTATCCTGTCGAAAATCTGTTCATACAACGGCCGTTGTTCCTCCAAGAACGACCTCTTGTTCTCAAGGTTTTTAATCGTACCTTTGATCGTATCGACGAGTTCCGCTAGGGATTCATTACCGTTTCCTGTTTCCATAGGTACTGGTCCGTATATTCACTATTTCTACTACTCTAGCAGTGCTCAATCTTCGCTTTCAAGTCACTGACAAGACTAAATGCCTCTTACTTATAGCTTTGAGATGAGATGAGATGAGCTGCATTTACGCTTTTCTGCTAAATTTCAGACAAATCGATTTTCTCATTTCTTTCTTCTCGAAGGCAGGCAGAGTGAATGAAACTGACACACACACAAACTTATGTCATCATTATGTCCACGTGACAAATCACAATATACGAAGATATCTTTGGTTCTCAACGCCAGTTTCTCCTTTCGCTGTGTTGTGTTTTGTTTTCTTGCTCCTCCAAAAAAGAATGTTCTGGTCTCCAGAAAAGGTTTCTGGGAAGTGCGTGGCGTCCACTGCTATGACGAAAAATGAGGACGCCAAAATTTTTTTATTTTTTTATTTTTTTATTTTTTTTATTTTAATTTTTTTTTTCCAGATTGTCGGATTTTAATATAGAAAAAAAAAAGTGTAACCCCCCATTCACCGGACAAACAGTTGTCCTATGTCCAATACACCAAGCCATAAAACAACCTCCAGCGCGCGCTAGAACAGTCTTTAGACTCGTTCAAACTAACTGATACACAAGCTGTTTCAAGACATATCTACAGCTTCCATCAGGGTGACATTAGTAATACGGAGCGCCTGCACTTTGCCTTAGTTTTGCAGTTTCTCCTTGTTTTCTACTTTGGCAACATCACCATATTGGACGTTGGCGAAGTTTTTCACTGCCTTGGTTTTTGGGCCCCCGAAAAAGTAGTGAAAAGGCATTGAGAGAGAGGAAAAACTTTGTGTTTTGGGCGGACAGGACAAGAGGAGAGAGCCGGAAAGCGTAGCTTGTGCTGTTGTACGAAAGGTCACGTGACAAGTGATATACTGGCGGGTGCTTTATACGTGCTTCGCAATTGCATTGGTGTTTACTGTTGCTGCGGTCCGCTGCTGCTGCCGCTTGCCGCGCCTGTAAATTTCATTGAACCTGTGTGTGCCACAGGAGTTGTTAAGAAGAGGGTCTTTATACACATTACAATATGCCAGCGCCAGCTATTGACACATCTCGGTTCAGGCACAGGAAGATCAGCGTGAAGCAGAGATTACGGATATACAAGAGCAATGAGATAAAGGAGTTAGAACAAGAGGATGCCTCAGCTGCCAATGTGCAGCATCAGCAGAGGGAATTGATGGAAATCGAGACCGGTGTTGAGAAAAATGAAGAGAAGGAAGAACATTTATACAAGATTTTGCAGTCTAACCAACTCCGAGAGAACAAAAAAGACTTGTTCATTCCAACACCGGATGCGTCCAAAACGTGGGATGAGTTTGATAAGTATTATGTTGGCGAATTTCAGAACCCCAAAAGTTACATACAGTTTTCTGCGCAGTTGGAAGATTGCTGCGGGACGCTGTATAATATGGATGAGCAGGACGAGGAGTTTTTGAAGAAGTTAAATGAGTCCCTGGAGGATTCTGTAGAGCCTCTGACTGAAGACGAATTCGAACTGATAATGGCCAATCTTGAATCGTCAATCAAAGAAAAGCAACCGTTTCTGTCTATGGACCCCGAAAGCATCCTTTCTTTTGCTGACTTGAGGCCGACAATGTTAAAGAATGATGTTGGAGACTCAGGCGTGAAGAAAAGTCTTGCTAAGGAAATTGGCATGCCCGAAGATGAACCATTTTTAACAATGTTCGATCCAAAGAGACGCATAGGTAAAAGAGAGAAGAATATGAAGGCTTTAATGGATCTTTTTGGAGAGAAAGTTTACGATTATTGGAAAAAACGTAAGATTGCGCGTGAAGGTGGTGAGATTTTCCCACAGTTAAAATCTGAGCGTAATCATGATAAAGATGATAATGATCCATATGTCTGTTTCCGTAGAAGAGAACTACGGCAACCTAGAAAGACAAGGAGAATCGATGTTCAAAACTCGAAAAAACTACGTTTATTGCATCAACAATTACAGTATACAAAAGATCTAGCACTTGCTGTTGCAAAAAGGGAACGAACCGCATTGGATATACTTAACAATGATAAAGTCGTGTTTGAGACACGTAGTCAGTTAAAGGCTTTGAAGCGGAAGTTAGGCATAACCACCGATGACGAAGATTTATACTCAACCAAGAGGCCAAAGCTTGTCAGTTCAGTTATCACTATCAAACAAAGACAACAAATGCTGCTGCAACAACAACAACAACGTTTACAACAACAACAGCAACAGCAACAACAACAAGCTGCTATTGCCTCCGACTCTTCTGTCAAAAAATCCAAATCTACCAAATCTAACAAAGCCAATAAAGACGCTGATACTTCGTTCCCTGAAGCAAAAACCACTGAAACTAAAAGAAAAGGTCATAAATCTGCATCGCAAAAGCTCAAGGAGCAAGTTAAGTCCGCTAGTCAAGATCCAGAGAAAACAGCCACCGCAAATACTAGTTCAACTGCGCAACAGCAGCAAAACCAAATCACATCTCAAGTATATGTCAAACTTCCAAGCTCAAAGATTCCTGATATTGCGCTAGAGGATGTTAATAAACTTTTGTATTCCAAAGAGAAAAGTACTAAGAAGTTTGTTGAAGATAGAATGAAAAAGAGGAAACAAGAGGACGGGGATATTTTCTTCAATCTTATTGACGATCCTTATAACCCTGTATTTAATCTTGCCGTACCAGAGGATGTAAAAGCACAAGATGCACCTTTCTCTTCTGTCGCAGGTTCGAAATTCGAAATCAAAAAATCATATTACTCTCCAGACCTTCAAAAATACGTTTCTGGTAATACAAATGATATTACTGTTTTGAACAAGGATGGTGAAGTTACAAATAATAATGAACACAAGAAATTAGAACTGTTCAATCTGTTTGATGATAACTTGCAGACTCATTCTCAAGAATTCCCAGTTGCATTTAGAATTCGTCGTGGTCGTTTTAATAGGAAATATATTGACCAAAGAAAAACTGATCATAATATCAATGACATTTTATCTCAATGCGTTGATTTTGATGAAGTAAGAAAACAGGAGAGAGAAAATGATGTCATTAATGTCTATGACTCTAAACTAGATGATTTGTCTAGATCATATTATCGCTGGAAGTATGATTCTAACTATAATCTGTATGGATCGAAATTCTCTGATGAACCTGCAAAATTGAATCAAATTTCTAACGATACACAAGTTGTAAGATTCGGAACGATGCTTGGTTCCAAGGCGTACGAACAATTACGAGATGCGACAATCAAATACCGTCAAGAACAAATAAATAAGAGAAAAAGATTGAATTCTATCCAACAACAACACCAACAAAAACAACAAGCTATGTTCAAAGGACAACAAAACAGTTCTAGTAGCAACAAATCTCACTCTTCCTCACCAACAACGTCACTGCAAGACCAAAAGAAAAGAATGGGGACAGTTTCAAACCAATCCCCAACTCCTAAAGAACGCATTACACCTAACACAGTAGTGTAACGAAACACAAAAATTAACGACAACCATTCGATTATACATATGAACTTGTAATTAGTATATTTTTGGCATTCCTATGTAAACCTGTAACATTACTGATAACCATTATCGTTGAAGATCTATATATCTTCTCTTTTCCCTTTTTGCACGTGATCAGGTCTATCATTTTTTTTTCTGTAGGGTATTGAACTTACAATATGTCTTCTTTAACAGTTTACTGAATACTCACACTCAATAATAGTTGAATATAGAATGCTTATTTCATTTATGTCATACGTAGGCAGACTGAAAAAGGTCTCTTTCACACGACCATCAAATTTTCGGATATGATTGTGGAAAATGGAGCTAATAGCTCCGCAACACGTGTCAGATATCCCTTGATATCTAAAAGATTAAGGAAAAGAAGCGCTGTGCTAACTTTTATTGGCCTATTATTGGTATGCGCATTGGGTCTATCACACGTCTTTCACAAATTTACTGGAGCTGATGCTCCCAAATGTCGATCAATATATATGTATCCTTCCTATGCAAGAATTGATGGATTTGATACCAGATATACGAAGTTAGCTAAAAAATACCACATTTACCTCTATAGAGAACAAGGTAAAGATAATGCACCTTTGCATGGTGATGAAATACAGTTAGATGGTATTCCCGTTTTATTTATTCCAGGAAACGCAGGAAGTTTCAAGCAAGCAAGATCAATAGCGGCTGCAAGCGCTGACATGTACTTTGATTCAAAATCATCAATTGAAAACAGGTATACGAAAAATCTAGATTTCTTTACAGCAGACTTTAACGAGGACTTCACAGCATTTCACGGACAAACTATGATCGACCAGGCATCCTTCTTGAATGATGCTATAAGTTACATACTGTCTTTGTACAGTCAAAGTAATGCTTATAAAAATTCAAATAGAACTTTACCAAGTTCTGTCATCATCGTCGGTCATTCAATGGGTGGTATAGTAGCAAGATTAATGCCAACGCTACCCAATCATATCAAAGAGTCGATACATTCAATAATAACACTTTCTTCACCTCATGCTGCTGCTCCAGTAACGTTTGACGGCGACATTTTAAGAATTTATGAAAGAATCAACACACATTGGCGCTCTTCAATGGATGATACCAACAGTTTCTTCAGAAATAATGTCTCCGTGATATCAATTACAGGTGGAATCCTAGACGGAATATTACCAGCTGACTATACAGATGTTAAGGGTATTATTCCAGAATCAAACGGCTTTGGTACTTTTACGAGCACCATTCCAGAAGTTTGGACTCCAATCGATCATTTAGCAATTGTGTGGTGCGATCAGTTGAGACATGTCATAGCCAAGTACCTACTTGAAACAGTTAATGATGACTTGAGCACTAAAACATCTGATCTTGATACCAGATTGAGACTGGCTAGAAATCTATTTCTAAGTGGGCTCGAACCCGTCACTTACCAGGATAAGCTTTTGGATACTGAACTTTTAGATATGTCTTCGAATATCATAAATCCCATTTCAATTAACGAAGATGGAACATTCTGGTTCAACAAATCCAATCCTATGAAGAATGATTTCATTTTTCATGTATCTGGTAAAGATAGGCTGCAATTTCAATTACTAACATCTTTGCATGATATAGAGTTGTTGTTCTGTAGAACTAAAGATAATAAAGATTGCATACGAGGTAGTTCAAGTTTATCAAAAATACCGAGATCATCGAGTGCTACTCAATATCCAACAGACTCCTCTTGGGGATCTGGACTTTCGCCATTCCGTTTCATGTCGTTAAATAGTACGGAGTTGAAAGGGTTTGAAACCATCTTGTTAAGAAATACAATAACCAATGACGATGACTTTCTAATCGTAACAACTGGTAATGAGAATAATATAATGATATCAAATATAAACCCTTGGGGAATTTCCATGTCATATTTTCAAAAGTCGCTTGACTTTTTAAATTCATTCACGAAGACTGTGTCCTTTCCAAAGCTTTGGTCTTCTCTGATCTCCTATAAACTAAATGTAATATTCTCCGAAAGAGAAGATTCAACATTTAATCCACTCGTGAGGCAGTATGTCAATACACAATATGAAAGTAAGTGGCATTTATTCCCTTCGTCCGGCTCACATGATATTAATATGCATAATATTCGTCCATTTATTAGTGTAGATGATACCAGCGATAAATCACTTAATCTAATGCTTTTTGCTCCTCCAGGACAGGAGTTAAGAATAAAGTTATCAATAAACTGGCTCTTGACGCTCAAGATGCTATTCATAAGATTCAGACTGGCCATTGCATCTATTCCAATCTCGCTAATTGCTCTTACCTTATCTTATCAGTTTTACTATTTTACCAGCGATACTAGTAAATTCATTAGCTTCGAGACTGCTCTGACGAATGTTGTTTGCAGGTATAGCATTCTTATTTTGGGATTTTTGTCTATCACCCCACTCTTATCGAACTGCAAAATTCTTCTCCGTTTATTATACCTTCTGGATCCAACTTCCCTAAACAATCCTGTTCTGAATGATCATACAGTAACTAATAGTTACATGCTTGGTTTACGGGAGCCATTTACCTGGTGGATTGGCCCACTATTTTTTACAATATCTGTTGCAACATTATTTCTGCTTACAAGAATTTTCAACATATTGGAGCTTGTTGCAGTAAAAACAACAAAATTAGTTAGTGATTACATCCCTGTACCACTTCACTCTAATTCAGAAGCTCCTAGTAGGAAATACATGATATTCAGTACTCGACAATTAGTAGGAATCGGTTTTCTATTTCTATTGGTAATGTACTACGTCCCATATCAGTTTGCTTTCCTAATTATCAGTCTTATACAGATATGGACATGTATACGACTAGCAATTCTCAATTATTATGAACCCTCAAAATACAATAATGCTCACGACTTTAATATGTCCTTTTTGATCCTAACAATTTTCATGATACCAATTAATGCTCCAATCGTTGTGGTATTTTTCCGCAACATAGCCATTAGGTGGGAAACAGCATTCAGATCACATCATAATTTCTTAGCAATTGCACCCACTTTGCTTTTGATACTCAGGAATTCACAATTTAAGCTCCCAATTATAAGAACTAAACAGAATTGGTGGATAGTAGTCACTCTCTCAGCATATTTGTCTTTTTATTCGTTTACATATGGAATAAGGAATCTCTACTGGGTATATCACCTATACAATATTTTGAACGGGGTGTTTTTTGTCTTAACACTAATGTAAATATACGCGTCTAACATTGCGTTCAAAGAAACAACGAATACAAACAAAAATACCCAAACAAACTAATGCAAAAAGCTATACTAGAAATCATACATTGTCAAGATATCTAATTAATGTTATTATAAAACTTTACTGATTGTATCCATCCGCTCTTAGCTTGATTCTTTAAAAATCGTTTTAGATTCCATTAAATTATCATCTTTCTGAACAAACCTTGCATTTGCCCAAAAGTTTCTGGTCTCTTCATCTATGGCAGTTTCAGGCGTGTATATTTCAGAATGCCTTAAATTGTTATCCATCCCGTTACTACCTTTTTCTTTCAAAAACGTTACGGTACCATGATCTTTATCAATTGATCTGCCTGATTCTAAATCAACATCTAAATCTGTAGACAAATCTGAATCTTTGGAGCTGTATCCCTCTGATTTTTGAGGTGATTTAGTGAACGAATACTTATCCTCTAAGGTGGTCCTTCCATAAGATAAGTAAGATGAACCATCGCTGTATCTACTGTGAGGGCTAAATTGAGGATTGAAACTAGGAGCGGGAGCGTCATTTGCAGCAGCTGCCCACATCGACGTCAATGGCATTGAGAGAACAGTCAATAAGGTGGCAATGGAAGCTAATATATCTGTTGATTCAGTCTTTAAGGCGTATGACAAAATATACATTACCGATGGACCAATTAGAGTTTGCGTTGACATAATAAACAAAATGTGAAAGGAATCAAACTGTTTCAGTCCTAAAAACCTCCTTGCACGAATAGCCATAACTAACTTTACAGAAAGGAGGATAGTCATGAAGTTAATAGAAGAGGCTAACAATATGGTAGAAACATTAAAGTACAGCTTATCAATACGCTTCATTGGATCGACATAAAATTCTACTAAATATTTTATTGCTGTGACGAACCACATCACAACAGTCGTGAAGCCTAGTGCAGCGGAAATCCCTGATAAAATATTACCAATTCTTTTCTCATTGTCAGATTTGAAAATAACTCTCACCTGGAAAACCAATGATGTCTCTATACTTGTTACTAACAGACATTGTAGTATGTTTGCAGCTCCAACCAAATGAATATCAGATTTATGAATAAGTTGAGGGAAAAGAGTTAAAAGAAATGGAACTCCAGCAAAATTGTGTAATAGGTACCCTAAGTAAACAGAGGATTGAATGATTGTCAAAACCAAAGTAGTTTGATTGATTATGAAAATTGGCGTCTTTTTGTTTCTCGATACCATCCAGAGTACAATGCAAGCCAGCCCGGCGGCACCTATTCTTGTACCAAACACAATGGCTTGGTTCATTGTAGTACGCACTTGATCTTGCAGGTCTTGGAATGAGATTGTGGTCTCGTTGGAATATATCGAGACATATGTCAAAAGTGACTCCATGGGATTGTATGAACTGTCATAATATAAAGGGTTTAAAGCTGTCGTTTCGTCACTCATATTTAGTTAATTAACGAATCAGTGTTTTCTTTTAGATAAAATAACCAACAGATAGACTATTCAATCAATTGTAACTACAAAAAGTACATTCTTTCAAACAAAAAACAGACCGATACTTCTTTCTTACACTCCTCTTATATATAATACACTGCGAAGATTCATATCGCTTGTTTAGTTAGTGAAGCAGTTTTGTCTCGGGTTTATTTTAGAAGAGGAAAACCTCATAAATGATAGATCAAGAGAAGGCGTGGCACCTAACAATATCCTCTTTTGGGGTTTAACAAGAACGGAATACTTATTAAACCTTTGATAACCTATTTTAGTTGTATTATGATTGTGTCAAGCTAAACATCTTCTTTGCCTTTTCCTAGTTAGGCAATTACATAGACGAACAATCAACATCTCTGATGTTATAATGTACATCACATATTTTTCTATGGGAGTACTAAGGTTTTTATGAGCAGACCGTTCATATACCTTTTTAGTTAGCCCCACACAAGTAGAGTTGGCGAATTGAGGTTATCTTGATTACTGTGACAGGTACGCATGTACCTTAACTGTTTTTAAATAAATACCATTGTAATAAATATTATGTACTTTATACAAGTTGTAGATGATGATGCTCTTAATTAAGAAAAAAAGAAGAAAAGAAGGCAATTCTCATAACAGATATGGACAGAGACAAGTTGTATCAGTACCTTCTTTCAAATAAATATGCTCTTGAGTCACCCTTTTCTTTGTCCCATAGAGCTGTAATCAAATCTATCAATCCGTTATTCTCCGTTTCTAAAACGTAGATCCCGTAAAGACTTATTGAACTTCCAAGGGCCAAAGCAAACTTTGCTGCCTTATGCCAAAAACCAAACTTTCTTAGTGGGATATAGTCAATAATACAACTAGTGATACCCAAATATGAATGTATAAGTATAGTACTTGCTAAGACAGCATCGATGATTGGAACTGGAAATGTAGCTGCGAAGGTAGCAGATGACATCGCGCCGTAGAGTGGTACCATTGTTAATGGGATTAGGGACACAGCTGTAATACGTTCATAGTCCCAGTGATATGAACCATGAAACCAGTTTGGTTCTGATTTGGGTAAGGTATCATTCACAGTTCCAGTAACACCTCCTGGAGGTGGAGGAATTAACTTGTATTTCGATAGAGAAGCTTTATTAGGCAAAGATGGGAGCCTAATTCCTCTAACCTGTGGAGATATCAGTCTATACCTAAACATCGCACTTATTGGGTTGTTAAAAGATCCTTATTTATTACTTTACAAATGCCTCTGTCGAGATGAGACTGAGTGTTTTCTGGTTCTTTATATATGATGACTTTAACTTCTTTTAAACTTTCAAGTTTTCTAGTAACGGATTTTTTTTTTTTTTTAGTTTAACTATAGGTAATATAGCAGTGAAAAACTTAAAGAGGCGAGAAGTACAGACATATGATACAAGCTTAGATTTTGTTAATAGACCAAGCAAGAATATTTTTCTTCGAATTAGTTGCTCTTTGAACTTTTTGAATTACAAATTCTATTTTTGATTGTTGAGCTTACCCCATAAAAATTATTGTTTTAAACTGCTATTATCTGACACTGATGTGCCACACAAGTTCAAATGCCATATAAAGGAAATAAAAAGCAGAAAAAAACTGACACTTGCCTTGTATGTGCCACTAACAAAGGCACAAAGGTAACATGTCATGACAATTGAACTGAACCTTCAACATCAAAAAACCCTTCTTCCCCCAAGAATAGCCAAGGGAATATGTCAATTCTCACTACCATACAAACTACCATTACGGGTCCGTGGTTTGATATCGGAAATAAACATATTATAAAATGCATAATTTATATGTCTATTTTAGTAGGCCTTTTCTCAACACAACTGATTGTTGATAGTTGGCTTTGGTTCCTTTACAAATGGACAATTGTGATAAAGTCCAAACATTACTACCATAAAATCCAGCAAGCAGAAAAAATGCAATCTGTAGTTAATATTTGGATCAATGAGTTCCTACTTTGGACAATAACTCGAGAGGATATTCAAATAATATTTGAGGGAGACGATATGAAAGTTAATGAAAAAAGTCAAGTAATAATTTGCAATCATAGATCAATAATTGATTATACTATGATACAACATCTTTTTGGAGCTGAAAATGTAGTTTTTGCCAGTTGGAGACGCTTAATGAAGTACCCTAGCCTAATTCATTTCTGGTCGATATTTAGGAATAATGAGAACGCTGCGGTGTCAGTTTCAACCTTTAAGAAATACAAAGGGATAGAGAAGATGGTGGTATTTCCTGAAGTTAATATTTTTACCCCCGAAGTTAAACTGATTGAAAGGAAGTTGATGAAAGTAAAGTGTAAAGGATTGCCTGTTTTACACAACGTTTTATACCCCAGATTTGGCACTTTTGTAAACTTGATCAAAGCCCTAACAAACGAAACTTCAAAGAGGGGATTACGAATGTTAGAACATTTAATATTACCATCGAAATGCGATTTTCAAGAATCTATCAACCTTGTAAATTTAACTATAATATACTACACAATATCTTTGAAACCAAGCGGCGAATACAAATTGGAACAAACGCTCCCTGCTCTTTGGGATATATGGTCATTAGAGTCTCCTCTTATTATATGTGTCCATTCAACAAACCATAAACTTGATAAACTCGGTAAAAAGAAACAGACGCAGCTAGAAAGTTGGTTAGAAACCCAGTGGTGTGCCAAGGATCGATTGATAGAAAGTATGGAATTAAACGTGGAGGTAATTTAAAGAAACAAGTTATACATATACATATACCTGTCAATTTTCGTTTTCTGCAACCCAACTAAAGAGTAATGTTGATGATGGTTATATTAATAATGATAGAAATCTCTATATCTCGAAGAGTTTCCTATTAGGTATGTATGTTGTATACTTTTTATTGTATATGGATGGGAGTATGGGTAATAGTAGTAGATGAGAGGTTTCGGTTAACAGAAGAGATGAAACATACTGTGACTTATTCTATGTGAGCTTTTTCCAATTCAGATGCCAATTCATCGACTTCCTTGTCCTTAACGAACTCAGTAGGATTCCAATCGTCTTCTTCCTCAGCGTCTTCGTCTTCGCTTTCTTCTTCTTCTTCTTCCGAATCAACCTCTTCCAAATCGTCTAGCTCGTCCAATTCACCGTCGAAAAGAGTAGGCAATAATTCCAAAAGCTCAGAATCTTCCTCAAATCTGTTACCGTTCAATTCCAACAATGCCAAACATGGCAAGTTACCGCTTTGCAAGGCAGGGATTAGCAGGTGTTCTAAACTGTGCTGGGTTAATTCGTTATATTGTAGTTTCAAAGTTTCCAAGTTATCAAATTTGTTTTCCTTCAATACTTTCAAGATAGCATGGGAACCAGGTCCCTTCAACAAACAGTCATTTAAGTTCAATTCCTTCAAATGAGTCCAGTTTGTCAAATACTGTGCCAATGTTTCGGATGCAACGGTGGTGAATGTGTTATCTTGCATGTCCAAAACGTGCAAGTTCTTGTTGTATGCCAAACCATGCTTAATCAAATTGATACAGCCCTGAGGTCTGATACCATTTTGGTACAAACGAACGGTGTGCAAATCGTCCCCGTGTGCTCTCAAACCCTGGGACAACCAGCGCGACGAGCCGTTCTCCAATCTGTTTCTACCACAAACGAATGTCTCCAACAACGACTGGCCAGCCTTCTTCTTGTTTTCTGCAAGCTTGAACAATGCTTTACCTATTCTTTCACCGGCAAATGGCCCCATACCGTTGTTGGCCAAGATCAGATGCTTCAACTGGGTAGACTCACTGATGAACTTTTCTAACGAGTCAATAGTACGCAATCCGAACGCATTATCAGAAAGATCCACCTTAGCTAACTTTGGGCATCCTTGCAAAGCTGGAAGCAATAACTGCAACGACTCAACAACCTCATCCACAAGTCTGGAAGTGTACATATCCGCAAAGTTTACCTCTTCTACATTATCACGGATCGATTTTTCCTCGCTAATAACCTTAGCCAATGCCTTAGACGCCTCAACACCTATCGTGTTACCAGACAAGTCCAAGGATGTCACCTTATCCACTGCCTTCAACTCGTCCAAAACACTTTTGATATCATCTTCTGTGGTCCATTTTTGCTGCAAACCAGCTTTGCTAAAGGACGTCATGCTTGCTTTTTCCACTTTTGCTATTACTCCCAGTTGCTACCACAACAAACAAACGAGTTAATGGGCTCTTTTGAACTTCCTATTGGCGCAAACTGAATATATTTCAAACAAATTGATTTATAGTGTTGTTCATCATGTTCTTGTTCTACATGTAATAACAGAAATATTTTTTTTTTTTTTATTTTTTTTTTTGAGAAGGTTCAATTAGAGTCATGTGATATGAAATTCGGTTTGCTTCTCCAGCACAGGACCTAAGTAAAATCTTGTGTTGGATGCTGAGACTGGGCCCAGTGGATGGATAGGACGTAAAGGCTGCTATGATCTGCGTGACGTGACGTGACGTGATATGATATGATTATGATATTTAACTAACTACGTAAAACCGGGCAATGCTCCGGACATGTGTATTTATTCATTGTTTGTGCGTGTGTATGTGGCTGGCTCCCTGCCAGCTTATTTCTTTGGACCACCCAATGGCTCTCCAATGTTCTTCCCACGCAACTTGATACCCAAAGCACGCTCCATCTTAGCCAACACTTGCTGGTTAGGAATACCACGGCCAGACTCGTAGTCGTTCACAATAGTTGGCTTCTCGTTGATCTTAGTGGCCAAATCCTTCTGGGTCAAGTTCTTGGCTTGTCTACCCTTCTGGATAGCCTTACCTACATTCAAATCAATCTTCTTTGGCTTGACAATATCAGTCTCACGATCCACCTTAGTCAACCGTTGGCCCTCTGGAGAAGCCTTGCTATTAGTAGTACCGTACTTCTTATCCACAGATAGAACCATACCGGATCTTCTGGCCTCATTGATTTGGCCCTGGGTACGGGCAACTTGTTGACGTGGACCACCGCCACCGATTCTCACTTTACGACCAATAACTGTAGATGGTTCCCAATCAGACATTTCTAAATAATTCTTGTTGTAGCTTTTAATGCTTGCTTTTGCTTTGCTTCCCTTCTCTCTCTTCTTTCTGAGTAATCCAAGTGAGTGGAATGCTATGTCCGTTCCTGTCTTTGCCACGGCCCGTTCTTTATATACTGAAAAATTACAGACTTTTTTTTTTTTTCTTCTACAGAGACTACTTTGGAAAAGAAGTGAAAAGAATACAAAGGCCCTGACCTTGAGATTTAGCTCTGGGTAGACTTAAACACAACCAAGATAGCTAGGCGATACGTGTGTTTGAAGCAGGCGATTCAAGTGGGTGTTTGGTGTTGGAATTAACAGTGTGTTTTTCCTTGGTTTCGGGTTATAACCTATACAAAGATGGATGACGCCGAAAAGAACAAAGACTCCTTGGATACACCAAGAGATGTGAGACTCTTGCATTTGTTACTAGCATCGCAATCCGTGCTGCAATACGAGGACAAGGTGCCTTTGCAGTTGATGGATTTCGCTCACAGATACACAAAGGGTGTGTTGAAGGATGCGATTGCTTATAGGGAATATGTTGGGGGATCGGCCTCTGATGTGTCTATAGAGGATATACGGCTTGCGATTGGTGCTCGTACGCAGTATCAATTCAAGCCCACAGCTCCCAAGGAGCTCATGTTACAGCTTGCTGCTGAGAGAAACAAGAAACCGTTGCCGAACGTTGTGTCGTCGTGGGGTGTGCGTCTTCCCCCAGAGAAGTACTGTTTAACGGCAAAGGAGTGGTCAATAGACGATTAGAAAAGTTGGAGGTGCCCGGAGGAGGGCGTATGTTATGTACTGCGTTAAATACCTACGTTGCTCCAACCTGGTCTCTCTTTTGCCAGTGTAGAAGCCCTTTTATATATGTGACTCCTGTAGTGTAATAATGATGATATATACGTATATATATATATATATAT
>54 77 707
AACAACGCGCACAGATCATTACAAAAAAACCAAAAAAAAAAAAAAATAAAATAAAAAAACAACAAACAACGAACGGC
>55 76 251
AACAACGCGCACAGATCATTACAAAAAAACCAAAAAAAAAAAAAATAAAATAAAAAAACAACAAACAACGAACGGC
>56 716 20084
TTTTTTTTTTTTTTGTTTTTCCTACTTCATTTTTAACATTGTAGTTGTAGTTGTAGTTGTAGTTGTTGTCGTTGTGTTGATGTTTTTTTTGACAAGGATGGATTTGGTATTTGGCGGTTCATTCGGTTAGTAGTACAGGGTAGCGAAGATAGAAACTACTTCGTCTTTGATCACGTAAAAATACATACCTTCTGGAATCAGAGTAGGCTCTTGTGCTGCTATTGTTGTTGGACTGTACGTCAATGAAATAGTCGTCCGTGCTAAAATCATCATCGAACTCGGGCGATTCCTCTATGGAATCGGTGAAACTTAACGCGGAATCGTGTCTTCTTCCGCTGGAATAAGGTGTTGGTCTGGCATTTTGCGAGATCCAACTCTGAAACTCTTGATCTGTTTCATACTGGTTTATGCTGGAGTCATGAGACGCGTTTCTGAACGGATTGTTCACTGAATATGGGCGTTGTCTTCCAGACCGTTGGCTATCTGATCTGTACATGTTGTTTGGAATCGCGAGTTGTTTGTCGTTGTAAATTCACAGTAGATATCTCAGCACACTTAACAATCAATTTTTCGGATGCTTCAAATACACCGATATCTTTTATAGTTCTCTCTCTTTGCTTCTTTTGTGCTAAAGTGTTTGGTTACAGTTGTACAACTAAATTAAAATTTGGTTATACTGTGCGATCTCGCTTTAGAAACAAAACAAAAAAAAAAAA
>57 46 23
AGAGTCTAACGTCTATGCGAGTGTTTGGGTGTAAAACCCGTACGCG
>58 53 5994
GCGTGTTACCTATACTCCACCGTCAGGGTTAATATGATGCCCTGACGAGTAGG
>59 54 825
GGTTATCGAAAGTTTCTTGGTAGAGGTTCCAGCAACCACGACTTCTGCCGAAAC
>60 89 6727
CCCACACAAGATACACCTACACCAAAACCGGATACGCCCACACCGGATACACCCACACAAGATACACCTACACCAAAACCGGATACGCC
>61 46 42
AGCTCGTATGGCGCAGTGGTAGCGCAGCAGATTGCAAATCTGTTGG
>62 107 6629
CAGCTCCATCCAGCTCGACCACTACTACTACAACCGTGGCTCCAAAAGAGAAAACTTCTACGGAGGGTTCATCTAGTTCCACTTCAGTGCATAAAACTCCAGAGAAT
>63 76 379
TTGGTTGGCCCTTATTTTAAATGGTCTCTCTTTTTTTTTTTTTTTTCCTTTCCAACCATCTTATTTTTCAGTCATG
>64 59 966
GTAAGCACAAGGAGGGGTAGGGTAATGGCGAAAAGTGAAAAAAGAAGGTGGCGAAGGTG
>65 37911 1139634
GAGATTAAGAGTCTCACGCGCTACCGATTGCGCCAGCAAGGCCCGGTTGTTGTAAAATGGAAGAACCAATTCAATCATGGTGCAAAGGCGTTAGCATGTGGCTGGCAGCTCCTCTTTCTTGTCGTTAAGAATCTAGTTACTATAGAGAGTAGTAAAGTAGTAGTAGTAGTAGTTTGCCAGAAAAAAAAATTAAAAAAAGTGAGTGTCAGTGAGGAATATACACGTATTTACCATACAACAAGGTATAAACTTATAAGGCAGAAAGTAGTAGTAGCTCGATAGTTATTCCAGCCCAGAGTGATAGTCACATCATTCTCAAAATTTATTGATTATGATTAAAAAGGAACCCGGTATTTCAAATGCCGTTTCTTCATGGTTAGAAAAGCCTGCTCAACAGGTTAATCAACCTAAATCTGAGAATAGCCGCCCACCTTTAAAACAAAAGGCAGAAAATATTCAAACGGTTCCGGTTCCTTCGAATGGGACAGAAGCTAAAAATCAGCTTCTCTCTCAATTTATGATGACCAACGGAAGTAATGCTAATAATGCTAATAATGCTCCCCAGGTGAAGAAGGAACCTGGTAGTTATGCACCCAATGAAGTATCGCCGAAATCTAGTTCAACTATAATGCACCCAGCTAAGCATAAAATTGGGAAGCCCATTCACACGGAGAGGATCTTGAATAGCAATAAACCCAAAACTACTGAAAATTCTGCTGTTATTGTGGCCTCAGCGATCCAGGATTCGACGCAGAGTAATTCTCCGTTGGCTAAATTTAAGATCGAGGAGGGAGCGGCAAATAAAAGTGTCAACCCAAATAGTCCAGTTCATTACAAGCAAGAAACCGAGAGCATCAATAAATCAGTAGTTAGGTCTACAGAGAAGCCATCGAATAAGGCCCAAAACAAACTGGCAACTAAATCTGTCTCCAACCCTCCACAGAATCCAGGGAAATACGAGAAATTGATCAAAAGACTCAACGAAAAGGACGACGAGGAAAACCCTGACTACTATGAAGAAGTGTTCACTCACGCGGAATGGAAAAAGGAATGCATCGATCTGGCTAAATGTGATGTGACTGAGTGGATTGACAAGGGTCAGGAATTGTTAAAAGAACAACAGGCAATTATGTCTCGTATGGTTTTAGCAAGAATTAAACTTTCCCATCGGTTTCAAGTTGTTACCAACATCATAAATGAAAGAGCAGAGTTATTGGCGAAACAAGGTAATCTAATGGATGCGAAACTAAAGAAGGTGCAAGTCCTAGGAAAGGAAATCCTTGAGCTATTATAAAGAATGCTTCCGTGAGAGGAGTCGTTGTCAATATATTTGCAACAATGATCGAATACCGATGATTAAAGATTTAAACAAGCAACTGTAGAATCATATATAAAAAAGACTAAAGCGATGGTTGGAGTATACACATCGTTTTATCATTAACTAATTTTTTATAAGTAATAAGTCGCTGCTTAGTTTCTTCTTCTGAATCTTCTGTCTCTAACAGCAGAGACGGAAGAAACGGATAGAGGCAACTTCAAACCCAAAGAGTTAACCAATTCAGCGGTTTGAGTGTCAACGTTCAAAACGTCGTTAGAGTGAGACAAGTCCAAAGCAGAGACTTCTGGAACGTATTGATCCTTTCTTTCTCTTTCTTCTTCTTGCAACTTGAAGGAAATACCTCTAACTGGACCCTTTTGGATTCTCTTCATCAAGTGGGTGGTGTAACCAGCAATCTTGTTTCTCAATCTCTTAGATTGGATGGTAGCGATTTCATCACACAATCTCTTGTTGGTTTGGAAATCCATAGTCAACTTTGGATAGTACTTTTCAATCAAAGCCTTGGAGGCACGCTTCACGGTCTTAGTTCTAACTCTACCCTGTTAAAAATTGAATTATCATCATTAAAAATGAATTCATTATGTTAGTAAATCAATCGTTTGTTTATGTTACGAAGCATAGGATAAGAAGTTTCAACAGCAGCCGTTCTGTGAAGAGATATTTCATAAAGAGCTGTGTATTACTTGGCACCAAGGTGTCTCCCTACTGGATATAAGACATTCTCCCTTGTTGTTTTCCTCCTGTGTTCCATTATTTTGTATATTATATCAGGTTCATCTGTTGTTGGTCGTAATTCTTTCAAAGTGCCTCCATAATGTATGAATTATTACCCTTATCCCTTTATGGGTAAAGCAGTACGATCAGTTGCCTTATTCATATCATTCACTAGCATTGTTATACGTAATCTCATTACTATCCATATCCTTCTCTATTTTAAACCACAATAATCTTCACAAAACACTGCGTTTCTCGCTTCCCAGCTTGCTGTATAGTATACCACACTTAACGTACCATTTTGTATCTATTTAGTCCTTGCGGTTGTTCCTTGCTTCAAGCCTTAACTATAATAAACAAGTACTGTAAACGTGATCCTCTACACACTTTAGAGTGTTCTTTAAAACTTTATTGACTTTGTTGTAACAATATGAAATTTCAACATTAACGAAAGCATAGCACCTATGCCCACTGGACAGGCTCTCGGCTGGGCAGAATCCCAAGAGTCCGCCTATTGGGATTGCAACACCAGAGTGTACCAGTAAGCTGGGAAGGGTACCAGTAGAGGGGTCCCCGAGTACAAGGTGCTGCTGTCAGGATCCCGGACCAGCCTAGGTAGAAGGAGCTCCCAGGCAGAAACTTCCAGACAGGAATGGAAATTCTCTGTGATTCCGCCTAGGAAGGGCCCGCCTAGGGAATTGTGGTACATCCAATCAAACTGCTCCAAAGAGTGTAATCGATGGGCTATAGAAGAAGAAAAAAAGTTACATCTCTCATATATATTTGCCTCATTAGGGATTTTTGTTTACTTTAGTTTATTTTTCTCAACAAAAGAAATATTTGTAATGTTTGTTTTGTGTATGGGTGTTCTTGCTGATTTTGACAGTCCTTTGTCATCAGGTTTTTTATTTTTCAATATTAAAAATACAAACAATGAAACTGTAAACATGGAACAACTGTATCTAATAGTAAAGGTGATTGAACAAGTTTTATATAGCAGCCCATATACACGTCAACAAACCCACAGGGGACAGGTCTATTTGGACCAATTGTATATAGTAACACTGAGAAACATTAGTTGAATAATAGAAGCAGATATGTCGAATAAGTTCCATTGTGATGTATGCTCTGCGGATTGTACAAATAGAGTAAGGATAACATGTGCAATATGTCCAGAATATGATTTATGTGTTCCGTGTTTCGCGAAAGGATCCTACAACGGTAATCATAGACCTAGTCATGACTATAGAGTGATAGAAACTAACTCTTATCCCATTTTATGTGAGGATTGGGGAGCAGATGAAGAACTTTTGTTAGTTAAAGGTGCTCAGACACTTGGATTAGGTAATTGGCAGGATATTGCCGATAATATAGGGTCCAGAGATAAGGAGGAAGTATACGATCATTACCTTAAGTACTATTTGAACAGTGAGCATTATCCAATTCCAGATATTACTAAAAATATTGATGTGCCTCAAGACAAGTTCTTGGAGGAAAGGAAAAAACGTATCGAGAAATTCAGAGAGAGGCCCTTGGAACCTCCAAGGAAGCCTATGGCTTCTCAGCCATCGTGTCATGAAGTTCAGGGTTTTATGCCTGGTAGATTGGAGTTCGAAACGGAATTTGAAAATGAAGCAGAAGGACCTGTTAAGGATATGGTATTTGATGCAGATGATCAACCTTTGGACATTGAAGTTAAATTGACTATTCTTGATATCTACAATTCTAGATTAACAACCAGAGCGGAAAAGAAAAGGTTGTTGTTTGAGAACCATCTCATGGACTATAGAAGATTGCAGAGTATAGATAAGAAACGTACTAAGGAAACAAAAGATCTTTACAATAAAATTAAAGCATTTGCAAGGATAATGACCCCACAAGACTTTGAAGAATTCAGTAAAGATATCTTAGAAGAATTAAGATGTAGGACTAGAATTCACCAATTACAGGAATGGAGAAGTAACGGTATCACTACTTTGGAAGCTGGTCTCAAGTATGAACGTGATAAACAAGCCAGGATAATGACACTTGAGAGATTTGGAAACCAAGTTTATTCTTCCTCAAATAATACCAATAGTGCACGTTACAGAGCATCATCAGCTCATCGGTCACAGGCAGACTATGCACAAAACTATAATGAAAGCAGCGGCCGTAAAAAACTCATGACTATTAGTGATATCCAACATGGAGCAGACTTCCAGTTACTCTCACCTGAAGAGCAACAATTATGTGTTTCTTTAAAGATTCTCCCAAAAGCATACATTGTCATTAAAGAAATATTATTCAGGGAATTGATACGTACCGCTGGCCAACTCTCCAAAAAACAATGTCGCGACCTACTTAATATTGAAGCTGCTAAAGCCAATAGAATATATGACTTTTTCGTCTCCCAAAATTGGGTATAATGTTAAATGCAAATGATTCACTTCAACCTGCTCGTTAGTTAACATTTATACATATTTTCTATATAAATGTACTATATCCTTATAATTTCTTGATGATTGCATTCAAAATAGTGTATTTTGGATCAGACTTGCCCATGTTTGCAAGATAGCTCTGGGTCAAATAGTCTGCGTATAGAGTTGTTAACTTTTGCGCGTGTACGTCATCGAGCTTTGTTTTGTACGCAATGAACTTTTTGAAAGATATTTGCAAATTGTCAATGTCCAAATTATCTGCAGGCATAAACCTGATATTGAGAGTGATATCGTAAAGTAGTAGTTCAACGTAGCGTTCTGGTAAGTCTTTTTCGATTGACACATTGTAATGCTCCTTCTTTAACCATTGAATTATATGGTTTAGTAAGTACTCTCTCTTCAGATCTTGAAACTCTGAAAATAATTGGACGTATTCGATACACCTGTCATATAAATATTCCAAAACATTTCTGCTCAACTCTTGGTCTACTTGAGAGTTGGTGATAGAATAATAACCCTGGTGTTTTTTGATAAAGGATGTTCCTAGGTTCTTCATAGCAACATCGAAGATTGCTAAAGCTACATCACCACGTAAAGCTGGGTTCGTGTCCTCTGATCCCAACATATTCAAGTCAGCTTCGGGCAATTCGTTCAACTTATCCTTCATTTTGTCACCTGTACTTGGTAATTGGATACCGTCTTGATCATAGTATGTATCTTCATCTTCTGTCTCTGCTGAGTTCAAATTTCTTGCTTCCTCTTGCTGTTTTAGCATATCCAGTTCTTGTTCTCTTTCGTTAATTAGGTTCATGACCTTTCTACGATTCAACAACTTAGTAACAAAGTTCAACTCAAATTTAATGTATTCATACCAAAGTTTTGGTACGTCGGGGTTAAATCTTAGACCATTTTGGAACACGTTTCTACAGCTCTTGAAATTTGCGTGAACTTCGTACTCGTACTTTGCACAAGATATCCATACGTCTACATTAGTTGGGTGTAACTTGAGCAATTGATTGTAAACGTTTTGGATTTTCTTATAGGATGCGTTGGTACCCTTAGATTTCAAATGATTTAGATATAAAGACCAGAATTTCAATTCTTTTGGGAATTTGTTACAACCTCTTTGAAAAATGTACAAGATCCTTTGTTGAATGGTATAATCTGAGATACTGTTTGACTTATTAGATTGTAGAATACGTTTTACTCGTTTCAATCTTAGCGCGTTGACATTTTTTTCATATTCAATATATCTGATGTAGTCACTTATACTGGAACCTCTGGAGCTGAGTCTATGTTCAAAATCGGTTCGTTTTCTCATGATTTTATTAACTTCATTCTTGGTAAAGAGGTTTTTTTGAACCAAATCATCAACTTCTGGAATACACTGTTCCAAATAATACCGTGTCCGTGATGACATTATTGCTTATAAGACTTAGTGTTATTATGATAAGCGTGGTCAAAATCGGCCACTAGTTTTCCTGTCGGTGTAGTTTAAACGTTGGCAGGCCCTTGTGGTAGTTTTGAATAATGTGGGATGAGCGATGAGCTTCTACGTATTTTAAATTTTTATGTTGACAAATCATTTCTTTTTTCCTCGATGAACTTGATAAATAACCCGAACTACTACTAATCATACTTCTGTTGTTGAAAACCACAGGAGTAAGGGAGAGTTCATAGGTCATTGATATCTGAATATTTTGATTAATACCTTGCTTCATGTTCAATGTCATAATGGTGCTAAAAATGATATGAGGTCCCTATCGAACTACATATATATATATAGAATCAGTACTGATATTTTGAGATTACAATAGGTAAAACTTATGAACTCTTACCCGGACATGTGAACATAGACAAATTTTCTAACAAATTGTTACTGTTAAGATTATGAATGTATATTGGATTTATACATATTCCAGCAGGAACAGAGAGGCTAGATATATGTATTCAGCACCAGCTCGCCAAGCGTTACCATATATTTGTTAGCAACCATCTAGCATCAACAGCAGGTGAAGACTTCTGAATCAATTATGTTCGCGACAAAGCAGGCTTCCAGCTTATGCAAGAATGTCCGCTTCTTATCAAAAAGTCAACGACCACTTCCTAATGCATGTCCACCACCAAAATATACACTAGCAACTGTTCGTGCATTCCCATCATTGGAACCATTGACATTTGCCCCAGTTCCAACTTCCATTTTAGATGCACCATTGAGAAGAGATTTGATATGGCGCGCTGTTGTGTATGAAAATGATAACAAACGTGTGGGTGCATCTAATCCACCTGGTAGAAGTGACGTAGGCTTCTCGAGAAAAAAGATCCTTCCTCAAAAAGGTTCTGGTATGGCCAGAGCTGGTGATGCAAACTCCCCTATAAGACACAATGGTGGTAGATCTTTGGCTAGAACCGCTCCAAACGATTATACCACTGATTTACCGAAAAAGATTTATTCTCTAGCATTCAACAACGCCCTAAGTTATCAATACAGAAACGGTAATCTCTTTGTCGTTGGTTCAGGAGACAGCGTCTCTCCTACTAATGCACTAGATTTGAATGATCTAGAGGTTCTACCCACAAGCCAAGGCTCCCAGGATGGAGAGATCGTATTCGAGAAGTTTTTGGAGTATCACAACCTAAACGGCAAGAAGCTATTGTTCGTTATAAATGAACCAAGAGTTGGACTTTTCGAATTCAGTGAAAAGTTCAAAGATAAGGTGAACATTGTCCAAAAAGAATTCGTTAACGTAAATGATATTCTTAAAGCCCAAAGGATCTTCATTGAACTTGAAGCTTTGGAGTTCTTGGCCATTAGTAACAACATTTAATCTATACATACGTAAATCCCTCCTGTATATATAACAATAACAATTTTATTTCACATTACATTGTGCAGGAACAAACGGGCTCGTCTCCATAAGATTTCCAGCAGAAGAGATATATGTACATGTGTACCCTTACTTCTCTTCTATGGTTTTGACGCTAATGCGCGATGATTGCGTGTTGGACACAACTTCTGGTCTTTTGTTGGGACTGTGTCACATCCGTACATCTTTTTTATCAATTGCTCTTGAAATTTGTAATGTTTTGTTTTCTTAAGACATGTGTATTTTTCCCAAAACAGCATTCGTGAGGCGTGGTCAAAATATTTTAAAATTAATACCTTCTCAAAGCCTTGGGCATGGGTTCGATGGGGGTTGCCCTCGCTAGTCTACCCATGGTATCGTAGACCAGTAGCGACGTTCTGGGAAGTTTCTGCCTACGAATCTCAAAAAGTTCCTGGAAGCTAGAGGCCCCCCGCTAGAGATACCTCTTCCTATCCACAATCTCCTGGGCAGAGATGGGAATGCTAGGCAGAGGACCTGGTTCCAATCAATGTCGGTGCTGTACCATTCCATCCTTGGGTAGCAGCTTCACCGGACTGGTAGTTTGTGCCGTGAACCTTTGAATTTTCTAATTAGTGGTTAATTCATAATTTGAAGAAAAGTTGTTTAAACAGATAATAGTAATAATAGTAGTAGTACGTTATATTCACTAGTGTGTTTAGTGTATAGGATTCGAAACAGAACGAGTAAGAAGCAAAGATGTCTCTAGTTGTTCAAGAACAAGGTTCCTTCCAACATATTTTGCGGTATGTTTAATTATAGAAAGCGACTTAGATGATGGGAAACGAAAACAACCAAATGAAATCAAATGAAAGAGAGTGTGAAATCGACAAACGATTGAGGCAATAGAACTCCATGATGAATGATAATACGCTACGTGAATAGAGTGTGATTTATTGTGCAAGCATGATATATTAATGACTTATAGTAAATTTGCACATAAGGTTATGAAAAGGAGAATCTAATGAAGAAAGTATAATGTATTCCGTTGCAACGTAAGGATGTTTAAGAAATTGTTACTGAACTCCTTGCTTTCCTAGTTAATAATTGGGCTTATAATCACAGAATTTAGAGAGTTGATATCGCAAAGCTGAAAGCAGTTGAAAAGTCTCGATGAAGAAATATTTGATATTCACACATTTTGTATCGTATCCCATGTTAACAATCCATTCAATTTTACTAACAATTTTAATTCGTTGAATATTTTAACAGTTTGTTGAACACCAACGTTGATGGTAACATCAAGGTTGTCTACGCTTTGACCACCATCAGAGGTGTCGGTCGTAGATACGCCAACTTGGTTTGTAAGAAGGCTGATGTTGATTTGCACAAGAGAGCTGGTGAATTGACCCAAGAAGAATTGGAAAGAATTGTCCAAATCATGCAAAACCCAACTCACTACAAGATCCCAACCTGGTTCTTGAACAGACAAAAGGATGTCAACGACGGTAAGGACTACCACTCCTTGGCTAACAACTTGGAATCCAAGTTGAGAGATGACTTGGAAAGATTAAAGAAGATCAGATCTCACCGTGGTATTAGACACTTCTGGGGTTTGAGAGTCAGAGGTCAACACACCAAGACCACTGGTAGAAGAAGAGCTTAAACAAGAGAATGAGTGGTTCTCTATTTTGGAAATAGTTATCGGTGGCAATAGAATGCTTGCAACATTGTTCAAGTTCTCTACTGCTTCAAAACATGATCGTTAACTTATAATTTAGAATTTTTTATCATTATATTATCTCTTGTATAACTATCAAAAAACTATACGTTTAGTATTAATAGAACTTGCAGCTTCATATATGCATTTTGCGGAATGACTTTTCTCGTTTCCAGCATATACGGTAAGATCTGTAAACCTGATTTACTATATCGAATATTGGTGCGCATAATAACACTAATAAAAAATGCGGAAGTATAAAAGTCATGTCATTATTAATAGTTTCCTAAATAGATATGGTGAAATGTTGGATATGTAAAAGTCTATGTATTGTTACAATTAATCTTTTGAGGGTGACTGAATAAAGAATCAAACGGCGTTGACATTTAATTCCTTTAGTATGCCTCTGTTAGAATTGAAGTTCAGTTTCCCACTGGCTATGGACTGGTTGATTTTATTATTCTCGATGTTTCCTTTAATTGGGGTAGAATGCATACTCTGAATAGTACTGCCATTTATTAGTTTATTGACCCTGTTGTTAGGACTGGTATACACGCGAGCCAACTCGTTATCCTGTTTTAATCTGAATGTCAAAACTTTTCCCTTTTCTGAAGGTGACGTCTCTTTTTCTGTTAAAGTAGTAGCAGTGGTATATCTTGGAACATCAAGCTTTAATTTCTTTTGGAATTTCTGTTCATCCACCGGTGTGACGATAGATGCATTCGCACTGTTACGCCTATTGGAAGTCACCGCCATAGAGGGCGTATTTTCCATGTCCGATTGTTTTGGCGCACTAGAAAAAGAATCATCTGTTTTGTCATCATTGACAAGCGTAATAGACTCAGTAGAAGTGTTGTGTTGCGGTTTATCGACGGTTGGGCTAGTTGAACAATTACTTTTGCTACCCTCAGAATCCGTGAGGGGGGAATTTAGTTGTTTTGAATCAGATCTTAGTTTCTTCCTGAAGTTCTGTCTTCTATTCTGGAACCAGACTTGAATAGCCTTCTCGCTCATATTGCAGATTGCAGCCAATTCAGCTCTTCTCTCCTTGGAAGGAGCTGGGTTCACCTCAAATTCTCTTTTCAAGGTTTCAGACTCGTTCTTGGAAGTTCTTCTTCTCTTACGTCTCGCCAGCTGAGCGTTATCTATGGATGGTTCGTTAGAAGGGAAAGTTTCTTGAGAGTGAGTGATGAATGCAAAGGACTTTGTCTTGGTACACTTCTTCTTCCCTGAGACCGAGGCGTTTTCGACTGGTTCAGGGTCTGCCAGTATCAGGCTAGTGTTTGCACTACTAGATCTCTTGTTTGCCCTAGGTTTCTTTGAGGGTGTATGGTGAAGTGAGCTGGTTTCTGCCAGCTTGAGGTTTAGACTGAGGCTTGCTCCGGTACTTGGTGTTGTGTTTGAAGTTCTCGAGATGGAGTGGAGCTGCTGCTGCTGTTGTTGCTGCACTAGGGGAGCCGATGCAATAACAGGTTCCGAACCTGTCACGTGACTTACGTCACAACTTCTAAAGTTGCTCTCGCTGTGAATGTTGCTGCTGCCAGAAATAGACACATTGCCCATTCTAAGCATGCTAGTGGTTGGGGTGATGGAAAGCAGGTTGGTCCTTAACACTGGCGTCTGAGGCTCGTTGCTGCTTAGCGGAGGCAGCTTGATGTTTCCTTGGATGTCCAATCTGAAACTCATGCTGGCAGGCCTAGGCAACGGGGAGGAAGTAGCGGAACTCGCAGCATCTATAATAGTAGAAAAGGAAGGCAGCATAGGCTTCGACATGTCCTGGTGGTATGTGTGTGTGATTGTGTTAATAGGCAAGGAAGTCTTCAAGTTATAGATCGAATCACTTACTCAATACCTTCTAGCGTATGCCCAAACGGCACATCAAAGCGTAGATCACTAGTCGCAGTGAATATAACTATCTCTTTATATATACAAACACACATATCGGGCACGACGCCAACGACGACTCTCACCGTTGCTTGAAACGTCAATTAAATTTACAAAAGGATACTAAATATTGTTCGCTGCAATTATGAACCCAACCATTTTGGGCAATACACTTAGAAAGACGAGCGAACCGCAAGAATCCACCAACTGACAAGATTCCTTCACTTCTATTACTCAAACCGACATGCGATGGAACTGCGGTCCATCACCACTCCGAATCAGGATATTGAACGCTAGAACAAATTTTTGGCATACTGCCAAAACGCAGCTCCGCCAAATCTAAACATCACTTACATTGCATAAACAAGAAACAAAATAGAAAAATACGCGACCGCATTACGTAAAATCTCTGCGTATGCCTGTATCTTTGTTGACATTTTTGTCGAATCCATCAATTATTTTCGTTGCGTAGACGTGCATTTTTTTTGTTTTATTTTTTTCAGTTTTACATATCCAGAATATGCAAAGACGCGAACTTCATTTTCAGTGATTATTCTCTGAAGACACTGTGCAAGGAAGAAAATTATGTAAATAAAAAAAGCCTTCGATGGGGGCGATGGGTGGTCAAGAGTGGAATTCCTGTATGTTTGGCGTTTCCAGTCAGACGCGAATTTTTATGCGCTCCCGGAGGGAAAAATAAAAAGGTTCTTGCGGCAATAGGTGCTTAACACGCTGTAAACAGATATGTTATTGGCATTCTGCCCTGATTCACTTTGGTTCATTTTAGTTCACTTCGGCTCACTTCAGAGCACATCCACATGAGCAAACAAAAAAAAAAAAAATTGAAACAGGGGTCTGTTGGTCAACTATAGTTGGAGAATGGCAGAGAGAGGCAGGGGACTTGGCAGATCGCCTGGAGTCGCGTTTTCCGGGTAACCTCTGAAACCCTGTTTATGTGTGCCAGATTTTATTTTGTATTGTTACCCGCAGTACCGAACCTTTTTTTTCTTCTGTCGACTTTATTACCTGAGCACGCATGGACATGATATGATTGATTGATTGATGGACATTAATATTGGTTTTACAATTTATGTGTGAAATGACAATATTCAACTGAATAACCAAAAATTAATTAGAGTAAAAAGACAAGTGCCTAGGGATAGTAAAGGTTGAAGGCAGGGTTCGAGGTCATTCGTTAGGAACTGGGAAAGAACGTTGGATTGTTGATAAGGTGTTGAACGGTTCACGGTCGCCAGTATAGCTTATAGTTAGGGCTTCGTTTTTTTTTTAGAGGAAAAGCGCATGCATGGTAGTATATCTATGGACGAACCTCGGTTAAGGGAAAAGGAGGAGAAGCCAGATAGGCTGGAAGGTTCTGGGAAACTCCAAGGGCCTCAGGAGCGTGAGGGTCCCTATTTCAGGATATGGAAGCAAGTTATCCATGTTGTGCTGTTGCTTGGAACCATTGTGACTTATTTTTATTTCTTTCGCCGAGAGAATTTAACTCGACCATTAGAGGAGTTCAATGGGGAAGTACTCGGGTTTACAACGTCATTGAGTGACAATAGGAACGTTTCTTCTGCTGATATACTGTCAATGTTGAACCTCAGTCCAAATCACCCGGTTAAAATCACAGACTTAAGCGGTAAGAGAGCCCGTCATTTGAAGGGAAGATTCTTACACATCACGGATATGCATCCGGATCTTTACTATAAGGAAGGAAGCTCCACCCGTAAAACGTGCCATAGAGGGAAACCACAAGACGATAAGGATAGAGCGGCTCGATTTGGTAACGCAATGATGGGCTGTGATGCTCCTCCAGCTCTCATGGACTATACGTTGAAATGGATTGAGGACAATCTTAAAGATGAAATTGACTTTATCATTTGGACAGGTGACAACGTGAGACACGACAACGACCGTATGATTCCTAGAACAGAGCAGCAGATTTTTGATATGAACAGACACGTTAGTGAGCTTTTCTCTAAGAAGTTTAGGGATCCTAGTTCGCAGGATCCTAGGGAGTTTACAGTAAAGATAATACCCTCGTTAGGAAACAACGATGTGTTCCCACACAATATGTTTTCCACAGGTCCCACATTGCAAACAAGAGAGTTATTCGATATATGGAGAAACTTTATCCCTCAAGAACAGCAAAATACCTTTGATAGATACACTTCATTTTTCGTCGAAGTTATTCCAGGCCAATTAGCTGTCATATCTTTGAACACCTTGTACCTGTTTAAAGGTAACCCATTGGTGGATAACTGCAGCTCCAAGAATCAACCGGGCTATAAATTGCTCCTATGGTTGGGCTACACTCTACAAGAACTAAGGAGCAGAGGGATGAAAGTATGGCTCAGCGGCCATGTCCCACCAATCGCAAAGAATGCAGACTCTTCATGCTCAGACAAGTTAGCACTATGGTTGCATGAGTATAACGACATTATTATTGGCGGTGTGTATGGACATATGAACATGGACCATTTCATCCCAATAGATGGTAAAAAAGCATGGGACAACCTTGCTGAAGATTATTCGGCATTGGAGTTCGAGGCACATGATTTTGTTGAGGATGCATCTGCAGGAAGACGGATAACCATAGAAGGGGCCAAACCTGTGAAGAAGGTTAGTTACATGAACAGAGTACGCGATCAATATTACTCCAAGGTGGCTGCTAAGTATGATCGTGTTTCCAGAAAGGATCCTTTGTTTGAAAGGTATAGTTTAGTGCATGTTGGTACGTCTATCATACCTACCTTCAATCCCGGTTTCAGAGTTTGGGAATACAACATCACTGCTTTGCAAACTCAAGAAGTGCATGTGCATTCATACCAACCATGGGATACCTTTTTTGAAGAGTTGGAGGAGAAGATCGAATCAGAATTGTTACGCCCAACACTAGAAGAGGACGAAGAAAGGGAATATGAACAAGAAAATGAAAATGACGATGACATAAGCATTGCCAGGAAGAAGAAGAAAAAGGGCAAGAAGGGCAAGAAGGGCAAGAAGAGACGGAAGGATTGGTGGAAGGACGACAAGACGATACCTAGGAAGAAGCCAAAGGACATTGAACCTGGGCCATCGTACGAAAACCAACTCTTTTCCCCTCTACGGTTTGTTCAATACTATGCCGATTTGAAGCAGATCGACAAAGATTATCGGAAACTAATTGCTGAGGGAAAGAGCGAGGACGAAGCTGCATCAATTGCATTCCAATACCAAGTCGAGTATACTTCTGATCAAAAGCCATATCCAATGAAGACCCTCTTGGTGAAAGATTACATGAAATTAGCATCTATGTTAGCGGTAGACGACAAAGTGTGGGGCAAATACCTAGAACGAGCATTCTGTTCCAGCGGATACGAGGAGTAGTAGTAGTAGTAGTAAGCTTACCAATTTAAAAGAAAAAATGTCAGTATTTGTTTCCTAACTTACTATATATATACACATATATGTACTGTAATATTTTATATGTGTATGAAAGTGGAAATTTCTTTGTACATAAAAGCATCGTCATATCAGGAAAGCCTAATTAACCAGCGCGCACATGTGTTTCTGTGTTTTTTCTATCCTGTCTTGATCAAAAGAGCCGACACAGCGCTGCTGGTGCTGGCAAGTGAAATGAAATCGGAAGAAAAAAATAGAGGGAAGAAAGAACCCAAGCCGGGGTAGGCGCTCAGGCTAAACCAATAACTTATTCCTTGTTAGCGGCAGCGAAGTATTCCTTGGAAGCTTCGACGTCTGGCTTGATGGTAGCGGAACCTGGAGTCCAGTTACATGGCAAGACGGTACCGTTCTTGTCGGTCCATTGGAAACCTTCGACCAATCTCAAAGCTTCTTCAACGTTTCTACCAACTGGCAAGTCGTTGATGGTGATGTGTCTCACAATACCCTTTGGATCGATCAAGAACAAACCTCTCAAAGCGATACCTTCTTCTTCGATCAAAACACCGTAATCTCTGGACAAGGAGTGGTTGGTGTCAGCAATCAATGGAATGTCGACTGGACCTAGACCACCGTCCTTTCTAGCAACGTTGGTCCATGCCAACAAGGAGTATTCGGAGTCAGTGGAAGCGAACAAAACTTGAGCACCAATTTCTTCGAACTTCTTGGCAGCTTCAGAGAAGGCAATGATTTCAGTTGGGCACACGAAAGTGAAGGCCAATGGAATGAAGGCCAAGACAACGTACTTACCCTTGTATTTTTCTAGGGAAACTTCGTCGAAAACACCGTCAATGACAGCGGTCTTCTTGAATTCTGGGGCTGGCTTTTGAACTTGGGCAACCATTTTTAATTGATGTTAGTTATGGGATTACTGGTGTGGTAATTGAGTATTTTAGAAAACAATTGCAAAGTGTAAACTAACCAATCTAATTAGTTTTACTACAGTGGCAATGGAAATCCTTAATGTTGTTTCAAAATATGTTGCCTCCCTTTATATATATTTTCAACATCTGCACAAATCAGGATTTTTTCCCAATGAAAAATTGGCTAATTAATTAATTAGCTGCAAACAGAAGAGCGAAGGGCTGCGAAATAATTTAGTGTTACCCGGTCTTTTTTCTTGTCTTTAGTCAGGATTTCGGAAGATTCTGGAACTCTAGGCGCAAGCGGGCGAGCTAGCTGCTGCGTATGAGGGAAATCCCGGTCCAGGCTAGAGTGGTAGCAGGCCCAGTCTGGGCTGGGCCCAGCCCAGACATGTGCTTATTAAAGTGGGAGTTAGGGGCGGGGCGAGACGATACGAGACATTCGGGGTCTGGGGCTGACACAGCACACGGTGCTTTCTGGGAAAGATTTTAAAGCCCGGACGGGATCCATGATTGACTGATTTATTCCCATTGCATTCATTCATGACTAGCCAAGACTGGCTGTATGTTATTTTGTTTGAGTCGAGCGAGAGTCTAGAGGTAGTGGCGAAATTAATAATAATTGAAATATGTATCACGTGCCTGTATGTACTCTAAAGGAGCTATATACCGATATACATGGCGTAGGCCATTCACTCACTAGTTTCAAAGCGCGATAAGGTCCTCGTCCTGGGATTGCTGAATAAGCCGTTCCTCGATGATCTCCTCGAATTGTCTCTCGAAGGAGGGGATGAAGAGGAGCACAAACAAGAGACAGTTCTTTACGATTCCGACGAGGATATTGTCAGTGCGCGGGTCGGGGACCGCGTAGCGCATGAACTGGGTATTGGAAAAGAAGTTCCAGGGCTCGTAGATGTCTAGCCATAGCTTTATGTAATCTGATGCGGTTATGTGGGATCTGTTCACGCGCCAGTTGTACTTCCTCATTTCGTGGACCATGGCAGCGGCCCAGGGCTCTAGAGTGTGCATCTCCTGGGAGAGCAATGGCTCGCACTTTTCGAGCAAATCGCGGAACAATTCGTAAAAGATCGGTTTGGCCCTTTCCTGCGAAGGCAGAGACAGTAAGAATTGTTTTAACACGTATGAGCTGTGCGACGCCAACCGGTCGTTTTCGGCGAGCTGCTGGTTTACCTTGGGGTTGCGCTTCACCTCGTGTAGCAACTCGTTTGCCAAGTCCTGGTTTGCGTCCATACGGCTGCATAAGAGGGGCAATATGGTCCGCATGCGTGCCAACGACATAAAAAAGCCAGTGTTGAACTTTTCGCTCTTAATCAACGTCCTGATCTGCTCTTGTTCCTGCGTAGTTAAGCTGTCCGCTGAGCCAACCACGAGCTTTCTTACCTTCTTGCTGAGTTTAAACTTGATCCACACGCTTCTTATGGTGATTCCCGCGACTAGCAAACAGAACGCCCAAAGCGGTAGTCTTAGGTAGAGTCCGAAAGCCAAAGACATTAGCAGACCATTTCTCCCCGTGATCATCTCGATTATCAGGACAAGCGTTTCCCGTCTGAAAAACCTACCCATATTCATCCGACGCAGGAAGTTGAACATGTTAGGCAATCTCCCTACACCTCTGCGTCTCTCTCCGTCTGCTTGTTGTTGACTACCCCTGTTATTTGATGTCGCCGGAGGGTCGGGCAAAAGGCCCTCATCTTCAACAATATCCCCCAAATACTCACCATTCGTGATGCGCTCGCCGATGGCAGTTTCTATCGAAGCTCTAGCTGACGCAGTCAGTTGTACGTAGCCACCTTGGAAATGCACCTCGTCAGGGCAAAGCTTGATGATACGATCACCAATCTGCAACTCAAAGTATTGTGTTTCCAACTGCGACCGTGGAACGATGTAGTCCTTGTTATTAACGGTGACACGTTCATATGTCTCATATGACCTGGAAACAGGTAAACCCTCGGAGGTTACAACTTGTACTGGCTGCAGGACCGTTTCTGGAATAGCATCAACAGTTCTGGTTGGCGTTGGTGAAGGGGTAACTGAACGTGTGTTAGAATACGATACAGGAGCAGTGTGTCGTTGAGAATACGTATCAGTTGAGTCCGTGGCCCGCATAGGCGCCGAGCCAGTGAGTGAACCTGAGAGAGCGGCTGTAGCCGAATCACCATTACCATTACTGTTACTGTTACTGTTACTGTTACTGTTACTGCTGTCCTGACTCTGCGTTCTAGTTGGCATGAAATCGAATCTATCTGGTGCAAACAAAAGCTCGGACCAGAATCCTGGACCTGGTTCCGAATATTCGTGAGATATATGAACGTGCAACTTGGCTCCGTTTGGCTCCGTGATAAACTTCAGGATCTTGTTCGGCTCGTTGGAAGCGCCGTTCAACTCATGTATTATACATCCCTTGTAAATAAGCTTGATATCGCTTGGTTGCAACCGCAGTGCATGAGCGTAAACAGAGCAAATAAAGTTCTTGACGTCCAGCACCGTGGTTTTGCTGTTCACAATCATTTGTTGAATAGTAAATTTAGCCTCAGATACAAACTCAATAGTGACACCTTCCTCCATTTGTGAATGTCTCACCTTACAGAGCAACGAACAGTACCCGTTGGCTGTTGGGACAAAATCTATCCCCAAGAGATCGCTTAGAGTCAAGTCCTCTGTAGTTTCTGAAAGATTTATTGGGTGCGACCTCCCAGCGATATCAAGCGCAATAACATCCTCCAGTGTATGCTCTTTCACAGAACACATTTGCTCGTCCTCATTCTGGCGTTCGTATTCGTTCAACTCCTCGATAGTCAGCTTCGCCAAATGCGATATCGTTGAGTGCAAAGACACATCTTGCAAACGCGCCTTGAATATCTTTTCCACAGAGAGTATATTGCACTGGCTTTGGACCATAGTGCGCGTGAAACTATCCGGATTATAGTACGTGGGCTGTAACGAAACCGCTTTGTTGCTTTTCTCCAACCTTATTCGTATCACACCTGGATAATTAGGCTCGATCTGCTGGCACTGCAACTCGCCGTCCAATTCACCGATCTTATAGCTAAGCGTGAGATCGTTCACCGAAAACTTGATCCCAACCCCTTGTTGTTGCACTAGTAGGTGGTGTATGTACTGCTTGAGCCTTAACACCGAACACTTGGCATGCGCCCTAATTGTCAAATTCGTTCCAGTTAACAACTGCGGATCACTAGACCACACACTGAAATGGTACGCCTTCGAAGCTAGGTACTCCATGGTGTAGCAAAATGTTTCCAAAGATTCCTATACGCTATCGAGCCGAGTATACGGTTTTTCAACCTCTCTGAATAAACCTCTTTTGTTTTCTTTCTTACACTTGATTGTTAGGATTTAACTTTGGCTTTCCTTATATATATCCGTTAATATTGAAATAAGGATGAAATATGGAATTAATAGGTGTTGATAAAAGTTCTAGAGTGTGGAGTAGAAATCTGGGCGTTGCATTAGTTTAAAAAGCTATAACTAGGGGTAGAGAGACTATATAGGTGTATATATAATAAGAGTGTGTGTGAATGTTATGTACAAGAGGTTGAGTTGCAGACTTTGGTTCTGTGTCTGTCTATTTCTCTCTCTCTGATTTGTTCTTCAGCTTTGCTTCAAGCTCCTTCAACTCTTGCTGTAATCTGGTGGTTTCCTCTTCCATTTCCTTAGCCTTTTGTCTTGCGAGCTCGGCTCTTTGCTTTCTCATTTTCGTTTCCTCATCTCTTCTTTCCAATTCCTTGATCCATAGTTCCTCTCTCAACTTGGCCTTCTTTCTCATCTGTTCCTCATGAGTTGCTCTTTCCTTACTGTTCTTTCCGTACAAGTATGACCCTGCCACTAGAGCAGCTAGGGTGAAGGCTTGCAAGCCCACACGCCAACGGAACCAGATCTGGGCCTTTTGTTTGTTACCGTTCTTGACGTTAAGCACTGCTAGCGTGACAGCACCTGTAGTAGCGAGCGTTCCAAGTGGGACAAGAGGTTGTTGCTTGCAATGGAACACCATCTTATCCCAGAAGGGCATTTCGTCGACATCTTCTAGGTCTGCATCAAAACTCGATGGAAGGTAGGACATATTTGTGGGTGATTTGCGGGGGAGGGGGTCGCACTACTACTAGCTTAGTGGTTGTGTGTTGCTTCTTCCTTCTCTTATTCTTATTCTCTAGTCAACTCTTTGATTAACGGGTTCTCTCTTTTCTGTGTGCGCATATATACTCTATCTCTTTTATCGGTGCAATATATAAAAAAAAGGTTGAATAAGAGAAATAGAAGAGGTAATAAGCCCGGGCCAGCGCAGGGTGTGCTATTAATTTGCTCTATGTGCCTGTGTAAATATAAAATCTATTTTATATACTTTGGAGGGTCCTTGCTGGTCATTGCTGGGACTGGCTGGTCCTGGCGGGCTCCTGAGGGTATTCAGTTTCCCTCCTGGAAGATGAACTCCTTCATCTTGGCGTAGGCCTTCTCCAGGTCGTCGTTCACAATGGTCAAGTCATGAGCACCCGTCTTGGCGTATTCCAACTCGGCAGTAGCTGCACTCAACCTCTTCTCTAGCGACTCTGGAGTCTCGGTCCCTCTGCCGGTCAATCTCTCTCTGAGAGCATCGACAGATGGCGGAGCCACAAACAAGAATCTAGCGTTCAAGTCCGTCTTCTTGACTGACTTCACACCCTGCATATCAATGTCAAGAATACAAGTCTTCCCACTCTTGGTCACCTTGTTCACGGACTCGACAGTGGTACCGTAGTAATTCCCAGAGAACTGAGCCCATTCAATGAACTTGTTGGCCTCGATCATCGACTTGAACTCGTCCACACTAACAAAGTTGTAGTCCTTCCCGTCAACCTCGCCCTCTCTGGGCTTTCTGGTCGTCGAAGAAACAGAGAACCCAAACTTGTCTGGGAACTCGCTGAACAACTTCTTCAACAAAGTCGACTTACCAGTTCCACTAGGCCCAGAAATAACAATAGGACGGCTCATTCTTCCAAGAATCATACAATGTCGGGACGATGCTTACGCTTACGCTCACGCAATTCAAAAAATATCACCACCATCCATCAAACCAGTACCCTTCTTACTCTTCTCCCATACACACCTATGTTGTCGTCACTTGATTCGAAACGTTTTCGAATGCGTAATGTGTCAAACGTGAAACTTTTCAGTATTTTCCGATGCGTCAGAGAGAAGAGAAACACACATATATAAGAAGCAGGGACGTGCAGGGCTCGATGCTGGCTTCCAGCTCTCTGGAGGACTGTGGACGGTGGACGGTCGCCTTGCGTGCACAATGGCCCCCAGAGCGATGCTATTTCTTGTAAACGTGACTAGACTGGTGTATATTATATGTGGTGTGTGGGTGTATTGTATTGTATTGTAGATTTCCCGGGAAACCCTCCCTGGGACCCCATTCTCTCATAGTGCACACATTTAACCAGTAGACACGACACACAGCTTGTGATTTTGATTAGGTAGAGAGAAAGAGAGATACACGATCTGTATTCCGGCTGTTACACATTGAATCGTCATCTGTATTAAAGTTCGGTAATCGTAGTGCAGTACAGCCATATCGCCATGAAGAAAACGGCACTGTACATCGCTCTTTGGCTGATAAAGGCTCGGATGGGGTATGCGTCTGGTGAAGACGATGAGGGTGGAGATAATGATGGAGAAGTGCCAATCCCAGACGACCCAGACGATGTCAATCCCATAACAGAGGAAATGTTCTCTTCGTGGGCGCTTTTCATTCTATTGTTCCTACTTATAGCGGCGTTGTGGTCGTCGTATATGCTCACGAGAAAAAGGGTAAGAGCAGTACACGAAACTGTGCTCTCTATCTTTTACGGAATGCTAGTGGGGCTTATCATCAGATTGAGCCCTGGTCATTATATACAGGATACTGTGACGTTTAACTCGTCGTATTTTTTCAACGTGCTCTTGCCTCCAATTATCCTCAATTCGGGATACGAGTTGAACCAAGTCAATTTCTTTAACAACATCGTGTCAATTCTCACGTTCGCTATTCCAGGTACGCTCATATCTGCTATTGTGTTGGGGACCATCTTGTTCATCTGGACCTCTTTGGGGCTAGAAGGGATCAACATATCCTTTGTTGATGCCTTATCTGTTGGAGCTACGCTCTCCGCAACGGACCCAGTCACCATTTTGTCCATTTTCAACGCCTACAAAGTGGATCCCAAACTTTATACCATCATCTTCGGTGAGTCGTTGCTCAATGATGCCATTTCCATCGTCATGTTCGAAACATGCCAGAAGTTCCACGGTAAAAAGCTACAATTTTCCTCCTTTTTTGAAGGTATCGGGATGTTCTTGATGACGTTCACGGTGTCGCTGTTGATCGGCTGTATGATTGGAATGCTCGTGGCTTTACTCTTGAAACATACTTATATTAGAAGGTACCCTGAAATAGAGAGTTGTATCATCCTTTTGGTGGCGTACCAGTCCTACTTCTTCTCCAACGGTTGCCACATGTCCGGGATCGTATCCTTATTATTCTGCGGTATAACTTTGAAACACTACGCTTATTTCAACATGTCCAGAAGAACACAGGTTACGTTGAAATACATATTCCAATTGTTAGCAAGACTATCGGAAAATTTCATCTTCATCTACTTGGGTTTGGCCTTGTTCACTGAAGTCGAACTAGTCTACAAGCCAATGTTGATCATAATTACCGCAGCATCAATTTGTGTAGCACGTTGGTGTGCTGTCCTTCCTTTATCTAACTTTGTCAATTGGTTCTACAGAATAAGAACGTTGAGATCCATGGGTTTGAATTCATCCTCAGAGTCTGAGTATTCAATCCCAGATGAGATTCCTTACCAGTACCAAATGATGGTATTCTGGGCAGGTCTAAGAGGTGCTGTTGGTGTTGCCCTTGCAATGGGGATTCAAGGTGAGTTCAAGTTCACTTTGTTGGCAACAGTTCTAGTCGTCGTCGTCTTAACTGTTATTATATTTGGAGGTACTACTGCCAGTATGCTAGAGATTCTAAATATTAAGACAGGGTGTGAGGATGAAAATGATCTAAGTGATGATGAATTCGATATTGAAGCACCCCGTCCGATATCACTTCCAAGTAGTAACTTAGATTCAACAGCTGACTTTAGATCTGACTTCCCTCCATTGGCAACGAGCGCTAATGGTGGACTAGGCGCATCGCCAAATGAGCAGCCAGCAACAAATTCTAGATTCTCATTCGATCGTTCGCAAATTAGAAATTCAGTCGATAAAATATTCAATCAGGACAAATGGTTTGCAAACTTCGATGAACAAGTCCTAAAACCCGTGTTCTTGGATAATCCATCGGATGCTCCATCAAGAGCAGATAACCATTCTTCAGATTCACCTAATTTTATGTCAAGTAGAAGAACCTAAGAGTCTTGAGGATAACATATATTATACATTAAACAAGAAAAACAACAAAGATTTGGTGAAGGAAAAGATATACACAAATTCATATGCATTGTGCAACACTATAAAAGGACAATCTTTCATTTCAAAATTGATTGCGATAATATTTTGAACGGCTCTTTCTTTCTGAAGAAACGTATTCAAATAATCGAGTTATTATCAATTTTAAGACATTTATGGTACTAGAAGAACTATTAAACGGTATCATTCTTCGTTATCTGCACTTACTTACTGTATCCTTGAAATATATAGAAGATTAATATACAGTTATCAAAGATCTTGGGAAAGTCTGAGTAACCATTGCGTTAGTTTAACAACATCCTCATCTAAGTAAACATCATTGAGAAGGGTATCATATTTTAATACAATCGCCAAAAAGGCATTGATGCATTGGTCGTATAATATGCTTATGATATCATCTGGATTCTTGTCTTTCTTGCCATCTAACTCTAATTCCGCAAATGAGCCAAGCACACCAATTGATCTTTCTAGTAGTTTCAAAACATCTCCAACCGATGATACAACGGCTCCCTTTGGATTCTCATCGAGAGAGTTGACTAATAAGCCCATCAAAGCGTTTACACATTCCGCGTAACAGACAGGTACAGGACATAATTTTTCCGATTCCCTAAGCTTAGAAATATGGTAAAGCTCGAATAACGAGAGCTTCCTTTTGTTTGAATCACCTGAGTCAATTGTGAAAAGGTATTGAGTGACCTTTTTCACCAGGTAATTCCACAATTCATTCAATAGAGAAAATATCGTCGGTTGTCTGTTAAAGATTGACTGTTTATAAGCTTCTGTGAATCTTGGTGTGCTGAAATCTTTTTGAGAATGGTTTTTGAATACATTTGCATCTTCTAATACAATTCTGTGCGATGATGTCGATGGAGGGTCCACAAATCTATGTTCTGATGGTGGAGCACCTGGTAATCTTGATGAGCCATCGTCGTTTTGAGTTCTGATGGTATGATTAGTACCGAAAAGATAATCAGATGAAGAGTTTGTTGTTGACATAGGTTGTTTTGGTGGTTTAGGATCAACTTCATTTTTTAATGACACTAAGAAGTCTGAGACGTTATTATTGGTCTCCTGAATCACCAGGGTACATTCCATTAGGATACAAGGCCATAATATATCATTCTTGTCAGAAGAGTAGTATATTGGTTTTCTCAATTCAGTTTTTGGATGAGTTGCTCTATATGCCAATTCTTGGAACGACGTTAGTTTGACGATTTTTTTCTCGGATCTTAAGCCTGTGAGCAAAGTTTCAATTGGTGTGGATGATAGCGATGAGATTGGGTTACCTTTATGCAAGCATCCAATTGATAAATATGCGTCGAATCCAATGTTAGTAAAGTCGTAGATTTGAAGGATTACAAACGCGAGACTAGAAGTCTTCAAATGAAAGAAAAATCCAGCAGTAAAGGTTCCAAAATTAAATTTAAACAAAATTGGGGTTATGATGGAGGTGATTACAGCTAGAACAAGGGATTTCAAAAATGAGTCCAAAGCTTTCGATGCCATGTACTTTTGCGGATGTTGGTGCTGAGTACCGTAGTTGAAAGTGAGTCTATCAAGGTCCAATAATACGTGTTGAGCGGAATAAACAATCGGTACAATGTAGTACAAGAAAATGCTGTAATAAAGATTTTGGGTATCTGAATAGCAACAAAATTTTCTGAAAAAGAGCCCTTTAAAAACAAAGGCGATTTCGCGCGCCGCTATTCCATAGATGAAAGTATAGATGGCCCACTTCTTTGATATCAATTGTCCGTAAATGGTGCTGATCCAGCTGGTGTAACCTAAATAGTCCACATGTAGATAGTTTTTCCTCGTGATTACTACCTGTAGCATCGCTGCCATTAGGGGGATCACCCTGAAGTATTCGAGCAATATATCTGTCCATGGTGAACTAAACTTCGATATAAATACCATTAACGTTATCAAAAGAATAGAAATTTTGAACAAAAATCCACGAGAATATTGGTTGAAGCGGGTCTTGCAAACATCGCTAAATATATGATGGTATGTGTAACGTGGCACTGGTCGTTGTGGTGTGAAAGAAGCCGAACGACCCTTATTTTCGTACGCAGACATTACAGATCTCAAAACCACAAACGAAGGTAAATAGCGTGCTAATCCGGTCTCAACTGCCTGATCTTCCGTTTTTTTTTTGAAGATCTCAAATAGCTTCGAATCAATAGAATGTTCTTAGGCTACTAAAAATCGATTCAATGACTGTTGTCTTGCATAAAGGTTTTCATACGGATATAAATTGATGTGTATAAAAGCTTAGATTTACTGTATACGTATAGTGAAGAGGAATTCGAACAACCGTAAAAATTTCGTCTAAGAAAATACAAATAAAAATCCGGGTAACATCACTTTTTTGTTAGTGAAGCCTCATCATGACGACAAACGCTTGTGTGTGACAGCAAGAACAATGGTGTCCTTCAATACACATAAATCCTTTTCATTACACAAACAATTGTCACCTGTTTGAAGGTGGTGATATCTGGCTTGTGAGGGTCTCTTTTTTTAATGGCCATGATATTTTTTTATAGTTATATAATTTTACCTTTTTTTTAAGACATAAAAACTGTATTGTGGTCAAAAATCTTTAATGTTAAACCTTAAAACTAAATTATCACATAATATATAAATGCAATTTTATATCTGGACATGGAGTAAGAGTGCAGAAAAAGCCAGGGAAGTATTTCTATTTCAAAAAGGTATTCCGAGTCTACAAATAGTAACGGAACAACTGTGATTTAGGCGTCATTGTTTTGAGTGATCTCCCGCCGCTGTGTATATAGCAAGTCCTTTTTCCCTCATTCACCGAAAATACCTTTTTTTTTTTACGTGTTTGTATGTTTACAATTTTTATAAACGTTTAGAAAAGCACGAAAGAGTAACTTGATTTATCAACTTTTAGAATATTTAAAAGCAAAGGCTGAAAGAAAAAAACAAACGATAGTGCATGGTTGACTGCCTGATTTTGAGTGTGAAGTTAGTTGACAACTGGATTATAAACAGTAGCTTACGCTAGCTTCATTATTTTTTTTTCAGCATGGATGATGGGCAGGGAAACAGTGGCGCGAAGAGTGCTCAGGATGATATCCAGAGTAAATTAGATAAGAAACTTGGGCCAGAATATATTTCTAAAAGGATTGGATTTGGGTCTAGTAGAGTAGCTTATATTGAAGGATGGAAGGCTATTAATCTAGCAAACCAGATATTTGGATATAATGGATGGTCTACGGAAGTTAAAAATGTGACTGTGGATTTTCTTGATGAAAGACAGGGAAAGTTTTGCATTGGATGCACTGCCATAGTGCGCGTTTCGCTAGCAGATGGCACGTTCAGAGAAGATATTGGATATGGGACAGTGGAGAATGAGCGTCGGAAGGCTAGTGCGTTTGAACGTGCTAAAAAGTCAGCAGTTACCGATGCATTAAAGAGATCCCTTAGGGGATTCGGGAATGCTCTTGGTAACTGCCTTTATGATAAAGATTTCCTAGCTAAGATCGATAAAGTGAAGTTTGATCCACCAGATTTCGATGAAGGGAATCTCTTCAGACCTGCTGACGAACTTAGTGAAATAACACGATCAAACACTATAGCAGATTCCCATACAGAGGGACCGTCGCTGAAGAAACGTATTTTAAACCATGACCCAAAAAATCAGTCTCATGTATCTATTCAAAAACCAGGAGCACCAGCAGTATCATCAACTGCATCAATAAATCAGAACCGCCCAACAGCATCTGGATCTACAGAGGCGCCATCTGCAACAAACTCAACAACAGCGGTTGCCCCTGTGACCACAACTGCAGCAGTAAACCCTGTTCCAAATGAAGAAGCTGCACAAGATCCGGACGACTTACTTGATGACTCTTTCATGTTTAGTGATGAGATACAAGAAGAAGACCTCATTAATATGAATGGAAAATCAAATTCCGGTTTTACCGAAGAACCAAGAACTACATCACCGCTGACATTCGTTACAGCAAAGGCAGCGGAATCTTTGCAGAACAAAAGTCCAATTTCATCGGATGCCATATTTGATCCAAAATTTCAGGCTCAGTCAATAAGACACACGGTAGATCAATCAGTATCCATACCCGTACGGGCAACTGTCCTGAAAGAAAAAGGAATCGATACGAATAAATCAAAAATATACTCTAGCTTTGCCCCAAAGGGAAAAGAACTGTCTACAAATACAACAACTGAAGTTCAGGCTGCCACTTCTCAATCTTCAACAGAAACTAACAGGACTACACCAACAAGATATCCTGCTCAGCTAGCACCAAATACAGCATCAAATGCGAGGCCAGCAGCACAACGTACACAATTAGGCAGACCACGTATGCTTCAGCAGCCGAACATCAGGAAGAATATTTCATAGTACTAATAGTAATTATAATGAAGAGAGGAGGAAAGGGATCATGAACAAAAATTTAAAATACGAATAAACTGCTACCAATTCATTTGCAAAAATTTACTGTAGATCAAAGCAAACATGACAGTTTGATGATAAACATATACGGCCTTTTATATTAGAAACTAGCGTCATTTACTGCACAAAGAGTACCATTTTAATAACATTCTCACTATCTTTAGCTTAACTCTAAAAAGCTATGTAAAAAGAAATATCACTATATACGACGTGTGAAAAATAATGGCAATTAGTTCAGGTTTATATTTATTATTCAGATACATCATCGATGAGGATCATACAAAAGAAGTTGTAGCCACTGAGCAACAGCAACTTAGTCGATACGATCACAAGGAACTTTTCTGAACCATTCAGACAGGTAACGCTTGTACTGTGTATTGTCATCACAAAGGAAGTTACTTCAAAGCTTTGATCCTTAAAACTAAAATAAACTTATTATTACTACTAGTATCAAACAGCGCTAATCGTCTTTTACCATCGAGTTAAAAATACCAATCAACGGATTATAAAATGGTTACTCTAACAAGAGCTGAAAAGTTACGAAAGGAGGAGAATGCAAAGTCTTACAAACCTTTGATTGACGATTTAACAGAATGTTCGGAATCGGATTTCATTGAAAAATTGAAGAACATCAAAGAATGGGACCGTTCAAGAGACGATTTGTACGTCTGGATTCCAGTATTGAACAGAATTGATGAAATATTGACGAAAATAGTAGAAAATTATAATTATACTTCCACAGATTGGAAGAAGCTCCCTTGCAAATTGGAATTGATGTCTAAAAAGGATGAAAATGATGTATGGGAATACTTGTCATTTTCGATTCGGTTACTCAATAATACTATGAATCGCTCCATTTACAACTCTTTGGATGTCATGAACTCATTATTAAATTGTCCTAACTTTAAGATAAAGCTAGGTGCAGCAAGAATCCTTGCCACAATTGGTGAAAGAAATGTCGTGTCCCGTAATGGCTATGATTCTAAAGGAATTATGAGTAGCGATGAGATGAAAGAGAAAAGTTTGGAACTTGCACTATGTTTGCCATCCTCAACAACCGATGACAATATGGAACATTTTTCCTTAGTCGACCTCTACTTTGATAAAAAGCTGTATCCTTCTAAGTTGGGACGCATTGAATACAAGTACTTCACAAAAGACTCAAAACGTAATAATAAAGATAATTCCAAGCCTCCATCCAAAACCCTTCAAGTAAATGCAAACAAAATGCGTACATTTATTCTGAGCAAGGATGATTTAACGTCATTAACCCTTCAACAAATATTTGATAAGGGGATGCAAGAGCTACCTAGGGAGGAATGGTTCAAATTTTCTCTGCGCGCAACAGTTGCAAAAGCTTTCAGCGACAACTCCTTTGAGAATATTCAGTTGAGAAATCATATCATTCAAACCAAGTTCAACGCAATAGCAATTATAAATGTCACTTTCTATCCTGCTCAGGTTAGTTCTAAATTCTTTGAAGTTGATCCATATGCATTTAATAGTCTCTCGGAGTTTTTGTCATTGTCAGAGACCAAAGTTCCAAGAGATTTACGGATGGATGCTCTCTTTGCACTAGAGTGCATATCTTTAAAACATATTTGGTGTTCGGATATCGTTAGAAATTTAGGAGGAAATATGTCTCATGGTTTACTATTTCAAATTCTAAAGTACATCTCTAAGATCATCAGAGAAAATAATACTGAAGAGGTTGATGAAGAATATAATGTGAGGTTTTTTTACCTAATCTCAAATTTGGCTGATGTTAGAGTTCTCCAAGAATCTTTACTCAATGCTGGACTTATTTCATCAATCCTCGATATAATTTCAATCAAGACAAACGGTTTCAAACGCACCAAAACATCTGCCACTCATTTATTAGACGCTTTAATGAGTAATGAATGCGTTGATGACTTCATCAACAACAATGGACTTAATATTTTAATAGAGTCGTTAACGGAGGAGGTGACTTTTGCGTTAGAACATCCGGAATATGGAGCTCCTCCAAAATATTCAGTGACATATTACTCGATTTCTTTCAGACAGATATCTTTCATCAGAAGTTTACTAAAGCTAGTACTAAAGCTGTTGTCATGCGATTCCGGTAACCGGACAAGGAACTTAATAGACTCTCCAATTCTTGGAGCATTGAATAATATATTGAAGAATAAGTCTGTTTTCGGCTATACACTTTTATCCCATGTGTTGGATATTATACAAACCGTTATCAATATTGAACCTACTATTTATCAAGTTTTGATAGAATGTGACACTATTCCATTCATAATTGAGAATTTTGAACAATTTGTTTGTCCTTCAACAGAACTTCTAAAGATACTACCTGAGGTTATATCAGCCTTATGCCTTCATACCGATGGGTTAAAGCAAGTTAAAGAGAAACATTTGATAAATTATATTTTCCAGATCTCAACGAACGTGGAGTTTTCGAAAGTTATGTGCGCTGATGATGAAGTAATTGATCTTGGTTCATCGCTAGACGAATTATCGAGACATTATCCTGATCTCAAAGAAGATATTGTTGACCAATTTGTAGAACTAGTGCATAAGCTACCTGAGATACTCGATTTTGATCACCCTCATTTATACAAATCTCAAAACGGACAAAATAACTTTTATCTCTCTCCTGACGAAGAGGTCGTGGAGAATGAAGAAGGTGCTGACGAGATAGCAGCATGGGAAGTACAAAAATATTCTGTTATACTCGATACTTTCTCGGGTATGTTTTTTGGAATGATGGAAAATGTCTCCTGGGTCCCACTTCTCTCCAAAAGAATTGACGCTGCAAGTCTATTAGCGGTTTTGGTACCAAAGAAACCAACATATGACTACATTGATTCCCAATGCTTTTTGAATTTCACTGACGCTTTAAAAACTTTCGATGATGAGGATAGTAAATATGCTTTACCCACATTATTAGATCTTTTGAAATCCACTTTAGAAGATTTATCTGACTTCATTAATTATGACCAGAATAAATCTTTCGTTCTAACAATGGACTCGGATACTGTAGAACAAACTCTAAAACAAGTCAACGTTCTACAAGTGATTTTATCTACCATAACTTCCGTTTACATTGATTTATTTTCACTTTTCCCAGAAAGGGTTATCCAAATCATTGAATATTTTGACCAACATGGATTTTCTTTAGTGCATCTCTTAAGATCAACATTCGAAAGATGTGCTCTAGAAGAATACTATATCCGGGGATCTCTACCTGTAGATGTATCAGACAAGACAAGACCAGCGACTTCACCTGGTACGCCCTCGTTACTCCTCTATAAGGTTAAAGGCGAAAAGGAAGTTAAGTCAAATTTCACTTCAACCAAATTCAAAAATACTCTACAATGCAGGTTTTTGTTTCATACTACGCAATCTTGCATATCGATAATATTTAGGGCACTACTAAGATTATCTCATGCAAGGAAAATGTCTCTAACCTCTACTGATCTTGCAACTGAACTTAGAATATTTAATGAAGTGACACAATCTTTCGTTAACATGCTCAGCAACAAATCCTTGGAAAGGAAACTAGGATATTTAGTTGTACTTCTAAACTTGACAAGTTTTTCTTTCACATATGTGGTGGCGAATAATAGAAGTTTGGATACTTTCAATACAATACCAATTCTCATGTTCTATCAACTAGGAGGATTCCAAGCTTACAAGCATTGGTGTATGGTATTGACTAAAAAATGCTTAGAAATCCCAGACGTTACTACGGTCGAAAAAATAAACTATCTCAAAGACGAACAAGATGTAATTGCATCCCATGGACTAGTAGCGACGCTCTCTTTTATGAATAAAGCTATTCAACTACAAACTATGGAAATGATTCGTTCAACAAAGGACTACTATCCTCATGACGATATCACTTACAATATAACGTCTGGTGTTATTGTTACCATCAAAATTCTTGCTCTCGGTTTAGTAAAAGAAATTTTTGATCTCGATGAAATGTTTTCCAGTGATAGAAGAAGATTCCCATACCCTGTTTTCAAACAACTACTAACCATGATCAAGAATATATACGCATCAAGTGACGAGGTTGAAGACCCCGAGTTCTCATTATACGAACTAAGGTGGGATTTAATACCACCTTCATATTGCAAAATCGAGATGTTAAAATCATGTGGCATTTCTGAGGATGTTGCTAGAGGTTATTTGGAAGAACAAAATGATGATTTACCTGTCCACGTGAAACCAGATGTTTTCAACAATGCTGAATGGGAGAATTATAAGAAGCTCAAAGCTAGTGGCGAATGGAAAACTGATCTTCAGCTATTGCCACCTCAATACGACAATCTTACTACAAAAGGTGATCTCACAGATTTCAGGGCCAACTTCTATCGTAATGGATTTGAGCAGAAGATACTTTGTATCGTGCAAAACTATCCAAAACTCATAAATGCTGTTTCAAAGATGTTCCTAGAGATATACGATGAGCTACAATTCCCTCACATAAGCATGCTGGAAGACTTACTCTCCATAATGAATTCAAGCAAACTAGAAAATGCTGACCAACTTGCCCCAATTGTTCATCTATTTGGTATTTTTTTGAATGAGGAAAAGATCTATAACCAGTCTAAGACAGTGATTCATAAATTCATCACATTTTTACTGGAGAATTTATCTCCACAATATGTGAATCATCCATGGTTCTTCAAGGCACTATATGTTTACGAAATCATTCTTGCAAGATCTATGTTTCCAGATAGCACAGAATTACCAGACGACTTCAAAATACCTGAAATAATTACTGTTGATGTTAAACATTTATCCTCAGTTGATAAGGATCTGATTTTCAACGTGTTAATTAGAGTTCCTGAAATAACAGACTTTTACTCGTCATTGGCAATCTCCCGTATTCTAATTTTATATGCTGCTGAAGAGAAGTATTCAAATGAAATCGTGCAATCTGGAATAATTCCAAAGCTACTAAAAGTTATCGGAACTCATCAAAAATCTGAAAAGATCAACTACTTAGAATCTTCACTTCTGTTACTTTGTAGAAGATGTTTTGAAACAAAGAATGTGGTATCGTCTTTAATCAAGTATGAATTGAACCGCGCTTTTACTACCAGAGCAATTGGCGATACTAAAGAAAAGTCCAGAGATCTCACTTTGTTAATAGGCGAAAAAGCCAACGTTATTATGCGTGATCCAGAAATTTTTGTTACAGAGCTATGCAAAAATGGTAGGTTTGTTGACTTTTCTTCCAAAAATGCATTAGAGTCATTCGTTATGAAAAGGTTCGTTGATGAAGAGCCCAAGAATCTAGAAGCTGATGAGGAAGGAAAAGAAGCCGCATTCACCAAAAGAACTGGAATTGTTGACTTATTGCTTTCACAACTTATGGCTGCTTACAAAATGGACTGGTTAAGTGAACCACCCAATCCAGCAGAGCAGGAGGAGAAAAAGGTAAAAAAGAAACCAAGAAACCAAGTGAAAGCCTCCAGGAATCCAATTTGTGCGTATATGATTTTCTTATTGAAAACGTTGATGGAACTTCTATCTAGTTACAATCAATCCAAATATGAGTTTATGACTTTCAACAAACGAGGAGCTTACAGTGAGTCTCCAGCACCCCGTACGACAGCCCTAAACTTTTTTATTCACCAGCTTTTGGACTACAAAACTCAAGATGTGGACATTTATGCTACAAAACGTCGCGAAACAATAGGTAAATTAGCTACTTGTGCACTAATTGGCTTTGTTAGTTCTGTTCAGGATGATAAAGTGGTAAAATCTGATCCAAAATCACTTGACCCCAATATGACTTTCATAAGAAAGTTCACGTTAGAATCGTTGTCGAAAGCAATGAAGGATCTAAAAGGAACAAGATCTTTAGAAAATAACCTTGGAAAATATCATGGTTGGTTTAATTTGGTGCATAGACTCTTAATTACAGACCCTTTAGTGAACAACTTATTGGACAAAATGAAAATTGAAACTGACAAATACGAAATTTGTAAGTTGATGCTTGAAATCAAAATTCCCGAAACCATCACGGAATGCCTTTCAACACTAGATTTGAACGTACCATTTTCTAAAAAGATATACAATGCGGCTATCGATCCTTTAAATTCGATCACAGAAACACGGAATATATTCTCAGAATACTTCAAAAGTGAGAATAATGAGGATGATGAAGATGTCGACGAAGATTCGGATAAAGAAGAAGTCCCTGATATGTTCAAAAACTCAGCCCTTGGTATGTATGATATTGAAGATATCGAAGATGATGACGATGATGATTCTTTGATGGGCGATGAAGACGTTGCATTTGTCAACGATGATGAAGACATTGAAATTGTTTTTAGTGATGAAGATGGCGCTGAAGAATCTGTATCCGAATCTGATAGCGACTCGGATGAGAGTTCTGCTACAAGCGATAGCGTAGAGAGTAGCGAAGACGAGGAGATGGAGATTGAAATCAACGAGCAATCTAGTGATGAGGATATGTCAGGAGATGACGAAGAGGATATTTCTGCTGATGAAAGCTATTACTCGGGAAGCCCTCCATTAGTTGTCGAAGTAAGCGAGGAAGGATTTGGATCTGACCTGGAGATAGATTTAGATGACAGTGAGTTGTCATCTGACTGGGAATCAGGACTTTCTGAACTTGATGATACTGATTATGAGAGCGATGATTCACAAAGAGAAGAAGCAAACTACAATTCCTCTAACTTAAGAAACGGAGCAAATAATAGATGGTATACATCAGACGGCGTTGAAATTTATGATGATTCGGATGGCGAAGGAAGAGGTATTTACAGAGGTGTACAACACGTTCCAAATGAGGAATTAATATTCAGAATAGAAAACAGCTCTTTAAGTAACAACAGACGTGGAAGACATCATCACAATAGAATGGCAATTGCTCCATCAATAATATCTATTGATAGCGAAAGTCATAGATCAAGGAACATGCTGACGAACCCATTGGGGCCACATGGAATGGAAGAGGTTGAAGACATCATTTCAAATGAGGATAATCCGGCTCGAAGATTTGGACCAGGCATTACAGGGTTTTGGCTAGCTGACTCACTCTTAGATAATAAATCTATCGATGGTATTATAGTCAAGAACACTACTGAAAGATGGGGCGATATATTTGAGATGTTTTATGAAAACAAAGGGTTTTTAATAAACATATTACCAGAGATTGTTTGCAAAGTAATCGAAAGAAGTGCAGAGCTATGGTATAATCACATAGCTGAACACAAGGCAAAGGAGCTGCAGGAGAAGACTGGTACAGAACGTCCAAAGAAGAGAAGCTTGGATGAAATGACTATGGATGATAGTGATACTGATAATCTTTCTAGTAGAGAGGGCTCTGAAGCTGTGGCTGAAGTAGAGGAGGAACATCCAACGAATACCGCCTCCCATGAACCCGTTTATGTGATAATTGACGGTAATGAGGTTGATATCGGAGGGACAGATATAGATCCAGAATTCATAAATGCCTTACCAGAGGAAATGAGAGCTGAAGTATTAGCACAACATATCAGTGAAAGAAGAGCTGAGGCTCGACAACATGAAATTGACAGCAGAGAAATAAATGATGAATTCTTAGAGTCAGTACCTGCTACTATTCGCGAAGAAATAATTGCTGGCGAAAATGTCTCAAGGCGTTTCTCTAATCTGTTATCTAATAGACGGGTTGGTGAATTTGATGGAGAGTCTGTCAGTGGTAGTGATTATGATGGTAACTCCGATAATGAGAATACAACCTCTCAGAGCAATCAAAATAAATCTAAACGTGTTCACTTTGATCCATTAGTCGACCGTTCTGGTATAGCAGCAATCGTCAAGAGTTTATTTATTCCTCAGCCATACTTCTCTCGTGAGTCATACCACGAACTTTTCTTCAAACTATGTTCTAGCAAGCAAAATCGCAGTGATATCATGAACTTTTTGTTATTGATCCTAACGGAGGGTATCTCAGATCAACATTCGCTGGAAAAGATATTTAACTTAATATCAAACAAAGCGAACTCTTCAAATGACTCGAAAACAATGTCATACCAATTGCCTCCAGATTGCACTCCCCTCATTGTTGCCAATCAGTGTATTGAAGTTTTGCAGTCTATGATTGAATCCGATGCCAGATTAAGATATTTCTTCGTTACAGAACATGATAATTTGATTATCAACAAATCTTATGTGAAAACGAAAAAGGATATATTTTCAAAGAATATGAAATGGCCTATCAATGCGTTGTTTGCTTTGCTTAACCAAAAATTGGTAACCGATGAAACTGTCCTAATGGATTTGCTAACAAATATCTTAAAGCAATGTACGAAACCAATCCTGTCATTGGTTAAGAAGAAGAATGAGAACACCTTCAAAAGAAATTTCGAAATACCTGTTATTGAAAAGAAGCACTTAGAGTTAATTGTTTCTGTGATTAAGCTAGACTCCTGTAATACCAAGATATTCCAACAAACGTTGAATATAATGACAAATCTCTTCTCCATCAAAGATGCTCAAGAAATATTTACATCTGAATTAAGAAATTTGGCTGTTTCGACAATATATCAACTAATCAAAGATCTTAATGAACTGTGTGTTCAATTACCTTCTGTCAAAAGCGGCACTGAAATCAATTCAGAAATAATTCAAAAATTCACTTCACCTAGTTCGGAGCAATCTAAATTGTTAAAGGTTGTTACTGCTGTAGACTACATCTATTCACATCAGAAACAAGGGGATACAGAAAGTGCACGCAAACTAGTGGCTCTATTTAATGAGATGAAATTAGGTCCGGTATGGGTTGCACTAAGCAAATGCTTAACTGCTTTTGAAGAAAATAGTGCAGTATCTACTTCTGCAACTATTCTTCTTCCTACTATAGAGTCATTGATGGTGGTATGCAAAAACAGTAAGGTGCGCGAGGTATCTGGCGGACAATTGAAATACACCGAGAAGTCTTATGATTTTGAGACAATTTCAGTAGAAGATTTATTCTTTGAGTTCACAGATTTGCATAAAAAGTTGTTGAATGAAATGATTAGAGCCAATCCCCAATTAATGAGCGGTCCGTTCCAACTTCTTGTGAAGAATCCTAAAATCCTAGACTTTGACAACAAAAGGCACTTCTTCATGGCAAAGATAAGACACAATCCTGCTCAAAGGCAAAAATTATCGATTACTGTTCGCCGTGATCAAGTTTTCCTTGATTCCTACCGCGCATTATTCTTCAAATCAAATGAAGAGATCAAAAACTGTAAGTTGGATATTACCTTCAAAGGAGAGGCAGGTGTCGATGAAGGTGGTGTTACCAGAGAATGGTACCAGGTGCTTTCGAGGCAAATGTTTAATCCTGATTATGCTTTGTTTATTCCAGTCGGTTCGGACAACACAAAGTTCCGTCCTAATCGTACATCGGGCATCAATCCCGAGCATTTGTCTTTCTTCAAGTTTGTTGGTATGATCATCGGTAAAGCTATTAGTGACAACTGTTTCTTGGACTGCCATTTCAGTAGAGAAGTGTACAAGAATATTTTGGGGAAACCAGTTTCCTTAAAGGATATGGAATCCTTAGATTTAGAGTATTACAAATCATTGAATTGGATGCTTGAAAATGACATCACGTATGTTATCGAGGAGACCTTTTCTATTGACACCGATGATTATGGTGAGCACAAGACTATCGACTTGATTCCAAATGGCCGCAATATTGCTGTCACCGAAGAAAACAAGAAGGAGTATGTGCAGAAAGTGGTTGAATACAAGTTACAAGAATCTGTAAAGGAGCACATGGCAAACCTTCTACAAGGGTTCTACACAATTATCGATAAAGATTTGATTTCTATCTTTGATGAACAAGAGTTGGAGCTATTGATCAGCGGTCTACCAGATATCGATGTTGATGACTGGAAGAACAACACTACATACGTCAACTACACGCCCACATGCAAACAGATAAACTACTTCTGGAGAGCTGTCAGATCATTTGATAAAGAAGAAAGAGCTAAACTTTTACAATTTGTGACTGGTACATCCAAGCTTCCATTGAATGGGTTTAAAGACTTGAGTGGAATCAACGGTGACTCCAAGTTCTCTATCCACAGGGACTACGGTTCCACCGATAGATTACCATCGTCGCACACATGTTTCAACCAACTAGATTTACCTGCATATGACTCTTACGAACAATTGCGGGGTTCATTATTGTTGGCTATCAATGAAGGCCACGAGGGTTTCGGCTTGGCATAAGTTCAATATTTGCAATTCACAAATATACACATAAACACAATCACATATAGAGATAATATATATACACACGTACATCAATATACGGAACATAAATTATTGCCATTGTAAGGTGAATGATACTTCAGGTTCACTAACTAACTCACTGATCGGAATAACTACGTTTTCTTATTCTCTTCCAACGACTTGACATGCTCTTCCAAAGTTCTTATCGAACGACTCATATGCAATATATCCTCATTCCACTTTTGCTGCCGTTCTTCAATATCGATCAACCCCAAAGTCAACAGGGCAGAACCTATACATCCTATTGAGAATCCGATAATTCCAGATTTAAAGGCTGTTGTTCTTGGACTCTTGAAAGTTTGGTATAAAACTTGGCTCGCTCTCATTATGCATATAAAGACAACGTTTTTCCTTGCTAACCTGTCTTGTACAAAACAAAACAAAACAAAACAAAACAAAACAAAACACTACACTACACACAGTACAATTTTCTAACCATCTAAATTCAAATTATACACACACACACATATATATATATAT
>66 67 36432
TACGCTACTGGAGCTGGAATTACCGCGGCTGCTGGCACCAGACTTGCCCTCCAGTTGTTCCTCGTTA
>67 2029 53537
ACACATACCATACAATGGTAGGTATTGCTTTGATAGGTATCCTGGCAGATCTGTCTCATCCATAACCTTAGTTTCGTTGGTATCTTCTGCGTCAAAATGGAATCTATTTTCAGAATCAGAGGTCTCCTTATGTTCCACTGCTCCCAAAGGAGTATTTTTCCGTAGTGATGACGATTCACTCCACTTCTCTGTCATATCTGTTCGTTATGTTGATAGCTGTTCTCAAAAACACAACACTTTTGGTATATTTGGTATGAGATATTAGATTTATCTCTGTTAAATAAGTGTTTTGAGAGTTTTTGCAGTATTAAAAGATATAATGTTTTATGTTGTCTCAAATATTCTGAATGACTAGATGAGTTAAAATTTAAATCGTTGGCTACCGGAAATATATCAAGTAAACTGCTTAATATATATTTCGGGTCGTGCCTCTATTAACATACAAGAGAGGAGACTGATTTCAAGAAAACTGAATTATATGACGTGTCTTTGCGACCTTCATTTATTGATGAATGATTGTTCAAGGAAGGAAAACACATTTCCGGTACTATGAGACTATGAATACGTTTGATAATAAGTATGTCGGAAATTCTGTGGAGAAGCTTAATTAAAATATGTTGTCAGATGTTCAGATTTATTTGCAGTAAGTACTCCCACAACAGACATACCGGGAATATGGTAAATGTATGGTCTAAGGTGCGTTGAAATGATTTGAGGTAATGAGAGTTCAAATGTAATATTCGAATGGAAGTGCGAGTATACTTGTTTCTCTTCCAGTGGACAGACCATTTCCAATATTCATAGATCTGGGTATACTAAGCTTCTATGCTAAAATCGAAAATTATAATAATGCGGAGTTATGACACAGAGCAAAATTAAAAACATTTACTGGAAACATGGGATTCTCACGGGTTACCTACTAAAGACTTTTACTGTTTCTGTGTTTCATTCACTTTTTGCCGGACAATATCTAAAATGGCAACTATTTCCTAACAAACGGCAACCACGCAAAACAAGCATAAACATACAATATGAACCTCTATCGCACCCTAGCAACAGACAATGAGCTAAAATTAATTTCTTATGCAACTGAAATACAGCCAGCTATTAATTGGGTTGGCACTGTCACCTTTTTTTCCTCAGATGACTGCTCGAGAATTTCGGCATCTGCGTATTTTCATTTGCCTTAAGGATTTATGCGTACCCCACATTTTTTTTTGTATATTTTTCCACTTATTTTCCGTTTATCCCTATTCTCTCCGTTTCTCCGTGACACAATCTCGAGAAAAGACAAGAAAAAAATTAGTATCATGGAGGGGTCGTTTCGTTTACTTTTATCATGGTGGATATTTAAATAATGGAGGGTAAATAACCGGGTAGGGTAACAATAATATTCAGCGTATTCAAACAATAATACATACCGCTCTCTGAAATTAGGAGTAAAAAATAATTATCAGACAACCAATATGTTGGTTCAAAGAATTGTTACCCGGTGTTCGGCTAGATATTGATCAGAATTGGTGATAGGGACCTTACGTTGAACTTTAATAGAATTGATCACTAGGTTCCATTGTTACTTCAAGCAATTTGTTGATTCACTGGAAAGTAAGAACTTATTGAGGTGGTTCTGAATCCGTCCTGCTTAACGTATGAATTAAAATTAAACAATTATAGAGCAGTGCTCGCTTTATATGAGAATCACATCTAAGGACTTTTTACTGATATACTTATTGGTTTCTCATTCAATTACCAAGCACTTAACTTCGTTCTTTTTATTATATAACCTTTTTTTTTTTGAATGCATATTGGTCTGAATTAGTGGTAAGAACCTTAGGTGGAAAATTATTAGTTTCGATATTATCTTCATTTGAAGTAATAGTTGGATTAATAGCTTGATGATTGAATTGTTGGAATCGTTGGATAAGCATTTTTTTTACTGAAGTTATCCTTGGTTTATTCTCTCTTACTTGGGTATGTTGGGCTAGATATTCCTCAGTATCGGTAGTAGGGACCTTAGAAGGGATGTTAG
>68 49 8419
CTTTAATATACGCTACTGGAGCTGGAATTACCGCGGCTGCTGGCACCAG
>69 81 63622
TAAGTAATGTGATAATTCAAAACTGTATGTGAGTAAGAGGTAAAGTGCAGTAAAAACCTGAAAATTCTCTTAGCGTATATA
>70 46 12
TAAGTAATGTGATAATTCAAAACTGTATGTGAGTAAGAGGTAAAGG
>71 47 8877
ACACCACATAACTAATCAAATCCGTACACCACATAACTAATCAAATC
>72 91 437
ACACCACATAACTAATCAAATCCGTACACCACATAACTAATCAAAGCCGTACACCACATAACTAATCAAATCCGTACACCACATAACTAAT
>73 47 23
GATCAACCAGATAACTATCTTATGAAGCAGTATCCACAGGTCCTGTC
>74 46 40
GGCCCTGTATCGTTATTTATTGTCACTACCTCCCTGAATTAGGATC
>75 46 14
TGTTATAAAGACTCGCTGGTGTTTGTCTCCTTGAGGCATACGGCTG
>76 49 6183
TTGAAGACTAACTACTGCGAAAGCATTTGCCAAGGACGTTTTCATTAAT
>77 46 10
GTATCGGTAGTAGGGACCTTAGAAGGGATGTTAGTAGAAGTAATGC
>78 1586 43377
CCACGGTGAAAGCGTGATGTGATAGCCGTTACACTATATCGGATTGTATTGTTAAAATTGAATTGTGATAAGTGTCCACACCGAAGAGAGCGGTCAGCTGATTTCTTTGATTATGTAAATATATAGGAATGTTCGGCTGTAAAGAAGCACCTAATATTTCGGAGTATCGTCCTGTTTAAAGTAGACAGGCAGATCTGGCTTTAAGGTCCAAAGATTTGAAGCACCTTTAAGTGATGCATTAAGAGTTCATATTAGCATACAATAGCTGTATTTGTTATTCCGATTGCGTCATATATCGTTCCGCACCTTTGTTTTCTTCGGAGGGTTCCATAATAAAAAAGAATCATTTTTCATCCTTATTTATACATGCTTACTTACCCTTTTTTCTTGAGGGTTATTAATTAGTCTTGGAATTCTACATCACTGCCCTTCCGACATTAAAATAATCAATCTCAATTCAATTGGCTTCCAACTGACATCAGAAGTGCAACGAAATAGTACCTTTTCCATAGTAGCTTTATATCGTTATTTCAAATAAGATGCGGATCAGCCGGTTATTGCAGCAACAGTCCAACTCCAACTCCCCAAATAGTGGTGATGCTGGCCCTAAAACACCATCGCAAAAGATTAGAAGCGCGCCTAAATACGTACAAAATTCTCCAACAAAAGCCAATGTTGTAGCCAATGTCATTATCAACTCATTATTTGCATTAGGGCTATACTGTCTATACAGGGACTATACAATAACCAAGGAAAAAAATGGTTCCGCAGGAACCGTTCGTATAATTGACACGCCTTCCAATAAAGTAAGCGATAAGAAGCCTTCGGAGATGCAGCAAGCGGGGAGCTTCTCACAAGTCGTCCATTCTTTAACCTATAGAGATCTTTCTGCATTGAGTGTCACAATGGGATTTTTAGGATACATTACAGATGTGGCTCGTCAGTCATTTGGTAAGAAATCGTTAATATATAGAACGTCAGTTTTCAGTTTGTTTCTCTTCCCCACATCTTCCTACTTGCTCTATAAGTCCAGATATGAAAAGACACATAAACTCTTTGAGTACTAAGTTAAAAATGTTTTAACTTATAAAATATATGATAACGAACAGTTTTATTTTCTTAATTAATGTACATAATAATAAAAAGGATTAGATATTAAAGTGGCTGAATGCCAAAGTTATTTAACCGAAAAATAACTTGCAAACCCGTAAGAAGAATTGTAATCACAATTGTGCTGTGCAACTGTGTAAATAACCGTGTAAGAAATGCTTAAATGCTGGAAACAAAAGAGATGTGATGATACTGTGAAAAAAATGATAGTAAAAAGAACGATGCTAGGAGAGACCTAGAGGCAGTTGAAGTTAGCCCTAGCCCCCTACCCTTTTAAAAAATATTCTTTCTTTCTTAACAGTCTAGCAAATCAATAGCTTGCAAGTAAACAGGTTTACATTGGTCACCGATGGATTCATCGTACAAGTTGTAGAATTCACCAGATAGACATTGGTAGAAGACATCACTGTCACCAATAGCCAAGTTACCGGCTGGGGTCAAAGACCAACCCTTAGCGTAGATGGCACCAGCTTGTG
>79 46 23
ACATAGACGTTAGACTCCTTGGTCCGTGTTTCAAGACGGGCGGCAT
>80 85 1069
GAGTTGGCGCTAAAATATGCTCAACGATTCTGACTAGAATTACTACTACTACTACTACGATACCGTCTACGGAAATCGACTCTGT
>81 5336 158630
AACGCGGGGATCAGCGGTTCGATCCCGCTAGGAACCATTTTTTTGCTTTTCGATATTTTTTGTTCTTCTTTAATGATGAAAATACTACTAATATAAATTAAACAATTATAATTTAGTTTCACTATTAAGCTACATATATCATTTTTACCACCATAAAGTAAAAAAATCATAGAGACCAAGAGTTTGCTCTTCCATCTCGGTTTGTCCGGCAATATCAATATTCTATTTTTTGGATAATATGATGTCTGAACTTTCATTGCAAGCTTTACCAGTAGAAGTATTGGTAAACATTTTTAGTCATCTTGAAGAATCCGATTTTAGGGCCCTTGAACAGACCTGCAAACTTTTTGAGAAGATTGTTCACGATGAGGAATTATGGAAGACATTATTCTTACAAAAGAATAGTACACTATGGTTTCCATCTTTCTCTCGTGCAAATTTGTATAGCATAGAATACGTTGAACGGAATACGGGATTAAATCAGTGGAGACATAACAGGGCTACCAAAACCAAATACAGCATAACACATGATGTTACTCAACAATCTCATGATATATCCAGCATAGTATTTGATTTTCCAAGATGCGCTTGCTATAATGAGGGTATGGTTACATTCTTACAATTGCATACAAAGAGGAGAAAGGATAGAGTTGCATATATTCAATGTACCACCCCACATGGTACGTCTGCAAGACATTTTAATATTAATGCAGTGGTTTTTGGTAGATATGATGGGAGGGTATTTGGAAAACTTCTAACAAATAAGTCATACCTATCTCCCGTCACTGAGTTTGATGGAAGGCATTTTGCAGCTGTTACTGCTATAATAACAACGGCGTATCAAGATTCTTCTGATGATCTCTGTGTTAGTGGAGATGAATCGGGGGAAGTTATATGGTGGCGAAATACACATAAAGAAAGACAACTTAAAATATCTACGCATCCTATCGCTGATCTTCATGTCCACAAAGGCATCACTGTCGCGATAGACTTGGAGACAATATTTGTTATTGACTCCAATTCGGAAGTGCACTCCATCAATATACAGCAGAAAACTAATGTTGATTTTTCAGCATGTAAATTTATCAAAGTTGATTTTGGTGGAAAGAACATCGTCTTTGCGACGCTATTTCAAGTTTATGTGATTTCAATAGATATCAGGAAAGATTTCGGCAGCACTAAAGTCATGAATTTTGATCATCCAATTCAAGAACTTTCAATCGATGAGTCAACGGCTAAAAGAGAGAGGGATCCCCATTTGCCTGGCGGTGATGGATGTTATATATCAGTTTTAACTGAAGATCGGACAGTTTACACTATTAATGTTAGAGTCCCTGGTTCAGAATTGAAATACCAAACTAAATTGGCTTTCAATGAAAATTGGATTACCTGCCAAATAAACAATCTAGTACTTGTTTGTGCATTTAGTGGCATGATTGGCATCTATGATGCTATAACAGGAAATGAGATTCGTGTAGTTCAAAACACAGAACCTTATCCCGAGTTTTTAAATATTTCCCATGGTCACATACTTGTTGGGAAAGGGACGACACTATTTTACTATCAATATGTGTCTGAACAAGATAACTCAAAGAAAAAGAAGGGAGGGAATAGAGCGCGCAGTAATAAATGGAATGAGAACTTGCAACAACAACTCAATATTTATGACGATGAGGAACAAAAACGGATAGAAGAACACAATAGAATGGCAAAATTACAAAAAAAATTCGTTGGAGATATTGACGATGAAGAGCTCCAATTAAAAATTGCTCTTTTAGAGTCAGAGTCCCTAAGTAATTCGACTCAGCAGAATCAACCCCATTTATCTGCTGGAGATGATATGAACAATATGGATGGTGTCGTTTCAGAATTATTTGCAAATGATGAGGATATTGATGAAGACTTCTTAAGAGCTCTTCAAGAAAGTACGGAAGAAGAACATAGAGAGAAGCTTAGAAAGAATCACAATCGCCAACCGATAGGTGAACTTCAACATACTCATGCGATTAATTATGTAAGCGATACGGAATCGCTTGATGAGGAAACAAAAAGGCAAATTGCAATGATAGATGCAGCACAAGAACACAGGGAGCAAACCAATCCTGAAAATGACGAAGATCTTGCACTTGCCATAGCTCTTTCTTTAAGCCAAATGAATGACTGATTGATTAAAAATATGACTTTTTTTTTCTATTTACTTCAGTTTATCACTACTATAAAACTAATACGTAAGTTGTTCGACATATATAGATACAGAGGCAACCTAAAATACGAACACTTGGTCATCCCCTTTGGAGTTTAGAGCACCCTTTGGCCACCCTAACTCTTCAGAATATGCTAGTAGAGTCTTTTTCATCTCTGGTTTCCCACATATTAACAATCTATTATCAGCGGATGGTTCAGGTAAGTATTTTGACATGATATCTTTAGTGACCCAGCCAGTTTCGCCATCCCAGAGACTAGATGGATGATTGACTACATAGTGCACAGTGAAGTTTGGATATTTTTCAGAAATCTCGTCTAGTTCATCCTTCAAAAGAACGTCATTTTCAGTTTCGTTAGCATAGATTAGGGTTACTTTAGTTAAGTCCTCTGGTGTGGTAATGATAGTGTTTAGCACTTGTAGCATTGGAGTCAACCCAGTACCACCGGCAATCATACCGATATGCTTCGAAGAATTTACCTCATAGTTGAATCTACCCACTGGACCCTTGAAGTCGACAGTTTGGCCAGGCTTGAGCATAGCAAGGTATTTGGAAACCTTTCCTTCTGGGTAAGACTTGACCAGAATATCAAAGTGACCAGTTTCAAACTTATTTGAGATAGGAGTATAGTATCTTATTTCGTCAGTACCATCAAAGGGAATTCTAACAGCTAGGTGATGGCCTGTTGGGATATTTAAACTCTCCAAACTAGTCTTTAATTTGAATCTGTAAATAGCAGTGTTTTTGGATATAATAGTTTGATCCACTAATTCTAATGGAGTCCACTTATCACTGTGAATGGATTTCAAACGAGAACGAGCAAGGACCATTCTATAAAGTAATATAACACCTAACAAAATGAATCCAGATAGAAATCTAACATCATGGTTCATAACCGTGAAAACAATGATACCCACAGAAAAGAGTAGCGATGGGATGTAAATCCCATGTAACGGTTCATTTAAAACATCCCAATTCTTGTCTGAACTCATACTGGTTGTATGGATGCGTTTACGTTGATTTCTGTTGAAGTTTAAATGGATGGTGGATCAATTGCTTTCTTTATAGGATTAACAATGCTGATGATCTTTTGCATCGACCGTTATATAAATTCAAAAATCTTACATGTCTAAATGTTTACTAATATATGCGAACACATAATAAAAAAACTAGCGAGAAGAAAAACATTATAGGGAAACAGTATAACTAAACGATTTAGATGATTATATATATATATATAAGTGAGGGACAAACACTGATACACTCCACTTTATATCATGTATGTGATCGGTGAGAGTGAGTATTTCAATAATATAAAATAGAATAGAATAGAATAGAATAGTAGTCTAGTTTTAATTAGAGTTCAAACAAAAAGAAGATAAGCAAAGCTTATAGTTAGAAAAGCGCAAATCTCAGCAGCAGTAGCATTACAGCTATTCGATATCGACGATACCATTACGAACAGCCCATTCCTTATTTGCTAAAAAGATGTTGTGGGGATCTTGTTGCTCTCTAACTTCACGGAATTTCAGTAGATCTTCGCCGTACCATTCCTTAATCTTCGTAGCCATACCTCTCATTTCATAGTCAAGGTATTCCATTTCATCCTTGACCTTACCAGCAGCCATAGAAGTGGAACCTAAGAAATTCTTTGCCCAGTGAGGCTTACCACCGGCAGCACCCATAGTATCCTCGAAAAGAGTAAACCATTTGTGTATTGGAGCATTGCAACCGAATGGCCTATAAATTGTTGCATTAATGTACAAGGTTAGTTGAGAATTGGTGACATCAGATAGTGGAGCGTATCTTAAATGACGAGGAGTGGAATCAAGGAAAGGTCTTAAGATGTTACCAAAGACTGGACCAGCAGATGTCTCAGTTCTATTGGAATAATCAGGTTCTGAAGATGGAAGAGTTGTGTTTGAACAACGAACTTCAACTGGCACATGTACGAAAAACTCTTTGTTTTGAGCAGCTTGAGTGATTGAGTGATCTAAAGAACGTAGAACTTCTGGACCATTGTTTAGAGGACAGCCCCATTCATCGACAAATTGGGAAAATAGACAGTCCATATTCAAACCGTCGATAGAACTTTGTACTGCAATGTCACCGCTACCATAAGTTTCGACTCTACCGTATTGTTGGTGGAAAACAAAAGACTCGACATATGGTGTCAAGCCTGGGTATATCTTGACACTCAACCAAATCAAAGACTCATAAAGGAAACGACCTAATGTGCTACCCCACCATGATTTTCTTGGTGCAGTCAAAGGTTCTTCTGTCTTAGACCCCCTCCACAAAATAACCTTTCTAGTGTATGGATACCACCAACATCTAATGAATTCACTAGACGTCCAAATGGTTTCCCAGTTGTTCAATAGTGTTTCGAAATTGATCACTTCCTGCGTTGATTTAATGTTAAACGCAGGAATAGCTCTAATTGTAGCCTTAACTATGATACCGATTTTACCCAAAGATAAGCATGCAGCTCTAAATACTTCTGGTTCGTGCTCAGAGTCCAAAAACACTACCTCACCCTTACCATTGACAATGGTCAAATTAACATACTGGGAGGAAACTAAACCGTGGTATGGAGAAGAACCGTGGGTACCTGTAGAAATAATACCAGCAACACTCTGTTCTGAAATTGAACCTAAATTCTGAATGGCATAGCCCCTTTCAGAAAGGATCTCACTTAGTTTATAAACTCTTAAACCCGCTTCAACGGTCACGTCCGCATATAAACCCTTTTCGTTTTCTTCAAGATGAATCACCCTATTCAAATTATCCAAGTTCATCAACCACTGATCAGTAATACACATGTCACTAGGCGAATGCCCAGAGCCAACGGTGACAATTGTCTTTCCCTGTTCTATAGCAGCTTTTACAATGTCAACTACTTCATCGATGGAATTAGGCTGAAAGTATAGTTGTGGTTTACATGAATAGATGCCGGCCCAATTTTTGAAAACAAAATTAGAACGGGAAATACCCGCTACTGACTCCAATGACATATGTGGAGGAGTTTACTATTGGTCTCTGGTTTGGCTGTAGCAAGCTCCTGTACCTTCGCAGACCTTTCTCAAATCTGATGTAATAAAACATAATATTTTGTTATTTCATTTTTTTTTT
>82 46 17
AGAGAGAGTTTCTAGGTGATCGTCAGATCAAGCCTAGGGCCCTATA
>83 59 1004
CTCCTTATATAATGATTCAGATCCGATGGTGACGTCACCCCTGGTGACATCCCCTATCG
>84 4314 104344
TTTTTTTTTTTTTTGATTTTTCTTTCAACGTCAGATGCCCGATGCCCATATACCAAAAGAAACTAAACTTCGAGAGGAAAGAAAAAGAATAATGGTGACATATAGAGGCTGACCCAAAGTAGGGTTGTGGCACTGCGCAGTGGCTGAGGCAGGAGACAATGCATGGGCCAGGCCATGTTGGGCAGGGCAGGGTCATGGGCAGGGCCGCGTGCAGGGCCATGGGCTTTCCACTCCGAGATCTGAGCCGAATGGAAAGAGCGACAAGAACCTTTCTGCCTAACCTCTGCCTAACCTCTGCCTAGGTTCTGCCTAGGTTCTGCCTAGGCTTTCCCGACGCTTTGGCAGAACTTAGGCAGAACTTAGGCAAAGACTGGGCCCAGGGCCGACAGCGAGGGCATAACAAACGTCCTTCCGAGCGTTCTGGTACGCCTTCCCCTGCGGCACCCTCTGCGCGTTTTTCTCGACAAACTCTCGCCTCGCATGCCAAATCAGTTGATATTGCTGCCTAGCGATGATGATTCGTGGGAGCGCGCTACCGAGCGACCGAGCGGGGACGATACTCCGAAGCAGTCTGTGGGGAAACACCAGAGGCCCCTTTGAGCCTGGTGCGTCGAAAAAGCAATGCAGAGGAAGCACATGGAACGCAAAAGAAACGACTCGCCGAAGCAGAGACGGAGAGGCTGCGCAGATCCTATGCATGTTGTGTTGTTCGTGCAGACGGATGTAGAAGGCGTGCGTTTTTTTGTTTTTGCTTTTTTTGGCACTTTGTCGTAGCTTTGTGCGGGCATTGTGTGAAACGGAACAAGAAGAGATGTGAAATAATTTCGGAATTGGGACCCACGAGAAAGTAGTGTCTGGTGTGTGTGTGTCTGTCTTTCCTCTGTGGGCAAACTGAGTCGTCCCTGTCCGTCTGCTAGTCACGCAAAAGGGCTACCTACTACTATGGGCTATATTGCTTTGTGTGTATTACCAATGTCTTCTTGCCATTGGGGTAGTGATGTCACATTATTCAGCCCTCGATCCAGGGTTTCTCCAACAGAACCGGATTAAAAGATCCACCACCGCCGCCACTACGCGCGCGCGCGTATGTGTCAGGTTCGGATGGCAATTGGTAAATCCGGATTTTCTGGTGGCCCCAGAATTCCCACAACACCTTCGTTCCCTCCACAGTGGAGTGGTGATTGCTTTTTTTCCCGATTTTTTTTTTCTGTTGCAGCTGCAGCTAGCTGGCTAGCTAGCTTAGGTAGCTCAGCTTTTTGTGTCAAAAAACGTCGGCCAAAGGTCAGGCGATCGATTCATATTGTAAAAACAAAACCAAAATTGATTGGCGTGGCCTCACTCAACCCACCAAATGCAATAATGCGCCTGTCCTTCTGCTCTCATTCTGCCTAAATGGATAGAACAATGATGGATGATGTGCTTTAATCGTTTGTACATAGGAAATAGTATACTCTACATTGTGCGCGCTTTTACATATGTTAGATAGATGGGGTACGCTGTCTGACACCTACTTGAACTGGTCCTCAGTGACACCGTGGCCCATGGCGGCAGTAGCCGCTAGACCACCTTGGGCCAGCCTCAAGAGACCGTCAATGTACTCGGCCCCAGACCACTTTTGGTGTTTCACCATGTCAATGCCATTGTCCAACTCCTTCTTTTGGATGTCTTGTGCGTAAGCCTTCATGCCGTACTTGGCAAAGTTTTTCGAGAATTGTTCAATGGCCAAGCCGCTTGTGTGAAGACCTGCAAGCGTGATAAACTGCCAGATGTAGCCCAAGTCGCCCAACCTTTGGATAAACGTCTCTTGCTCTTCCACAGACATCGCCTTGGTCCAATTGAACGATGGAGACAAGTTGTAGGCCATCCACTTGCCAGGGAACTTGGCAGTGACGCCCTGCGCAAACTCCTTCGCTTGCTCGTAGTCAGGGTAGTTCGACTCCATCCAGCAGAGATCGGCGTATGGCGCAAATGCACGCGCACGCATCACAGAACACTGGGTCCCACCTTGGTAGCGGTACAAACCCTCACGGCCACGGGGCAAATCCCAGTCGAAGAATAGCTCGGACTCAGACCCCAATAGCTCTTTGGCCAACGCCTGCATTTCGTAAATAGATGACTCGGTCAATGGCCCCACCTTGCTGTTGAACTCTTTGATCAACGACTCGCCCTTGCCCGCAGCCCTCACGGCATCGGCAAACGCCTCGTGGAATAGCTTCACGTCAGCCTTGGCCAACCACTTTTTCTCAACGGCTTGCAAATCCTCTGCGGTAGCGCCGTCCAAGATCGCCTTGTTCAGTAACTCGTTCAAAGGCTGGCCCTTTACGGCAGGGTTAGTGGCACCAAGAATGAAGTAGTGGTCCCTCGAGTCCACAGTAGACGAGAGCAATGTAGCTGCCTCGCTATCGGTTCTAGCAACGAGCACAAGATCGGATCCCAACACGTCAGCAGCCATACGACACGTGATCAAACGGTTGATGTGTTCTTGCACTGGGATGACGCATCTACCCGCCATGTGGCCACACTTCTTGTTTGTAGAGGTCTGATCTTCGATATGGATTCCCGCAGCACCTCTCTCGATGAACATCTTGGTGAGCTTGTAAACAGCAGTCAACCCCCCGTGACCCGCGTCGGCGTCAGCAACAATTGGGGTCAAATAATCAATGATTTCGGACTCTTCGATGGTCCCGTCGCAGATACGCTCCCATTGCTTTCTGTCATGGAACTGCTGTGCTTTGAACAAATGTTCCACCTTGTTTGGAACAGTGTCCATTGGGTAGTCGGCCAAATCTGGACCTGGCTCGTTTGAAGTCGAAGCCGTAGAAGAGCATTGCCAGCCAGAAACATATATCGTATCCAAATATTTCGACATTTGAGTAATTTGTACAGGGTCCAACGCACCAAATGTCTTAGAAACAGTTCCGTTCTTGGCGTGCCCTTCAAGAATCTTGTACAATTTCTGGGCCATCAAAGAAGATGGATACACAGTGGGTTGTATAGAACCGCGTCTCTTGGCAATTTCGTAAGCAGAGTAGATACGCTTTGTGTTCTTCCAACGTGGTTGCGACCACCATTTCTCAATTTCATCCACTTCGTTTTGTAGGAACACTTTCTTCTCTGCAGCAGACCCTTTCACAGAGACTGAAATTGCTGGCGATGCTACTGATGGTGACATTCTTCTTCTTGAATATTGTTCGTTTGTATGTTTGGTTTCCAATGTCAGAGCTCTTTTTTCCAATGTGAGGCTGGAATCAAAGCTTGATATTTATTGGTTGTTAGTGTTCTTTGTACAAGATATACTACTACACTACAAAAGTACAAGACATACACATCGATTTAGAAACTTGACAAAAACCAGACGTATATTTATACAATTTTCCCCTTACAACCTACAATATCAACTCATGAACTGAAACAAGGTTTAATGGACGAATACGCAATGATTTAACTATGGGGGCACAGACAAATCAATATGAGTCGCTCAATTAGAAAAGACCTTTTTTTTCGGTTACCTGATTTAATTCTATGTTATGCTATTGTTAATTTTTTTTTCGCAAGTCGCAGCAATTCACACTGCCGAATTCTGACGGAGACAATTTCTAACCGCTAATTATGGCGGGGCCATGGGCTATGGCTGAATCTTAGAAAGATGTTTGTCCATTGATCCCTTTTTTTTTATCTTTCTTCGGACTTTCAGCTGTCACAGTGAAAGCTGAAGGAAAATCAAGAATCCAAAAAAACGAAAAAACCAAAAAGAGATGACAGAAAAAAAAAAAAAAAAATAGAATAAAATTTAATTATTAGAGGGAAGTGTGTTCACTACGGGGAAATCCATTAGACCGAGCACGAATGGAGGGGCATATATTAGCATCGCTTCAATGGGGGGATGAGGACAAAAAAAAAAGATGAGCGATTTGGACAAATTATGAAAGCGCTTTCGTAGATAGAAGTTAGTCAACAGATTGAGTCAGTCAGTTTCAGCTTGATGGGCTGGCGGGTAGACAGATAGATAGATAGAGATAGGTGAAGGTACCCGAGGTAGGGTAGCACGAGTGTTTTTTCAATAGCTAATAGTACTTGGTCCGAAAAAAGCCAGTTTGTAGGGATTAATGGGAGAAGAGGGCGGATGTGATGGAAATGGCAGACTCATGACGTAGCTAGCACAAGCCAGTGTGTGCAAAATGCATATGTATACGGTATAGCGACCATTACCCGGAAATACTGCACTTTTAACTTAAAGTTTTTTTAGTAAAAAATAGTAGTTTAAAAAATATAACGACACCAGCAGGATTTGAACCAGCGCGGGCAGAGCCCAAC
>85 49 111
TTATATTTTCAACATGGCTGGTTACACTGGTAACACTAACTTGGTTGCA
>86 61 23899
AAGGGGGACTCATGGAGAACAGAAATCTCCAGTAGAACAAAAGGGTAAAAGTCCCCTTGAT
>87 91 248
AAGGGGGACTCATGGAGAACAGAAATCTCCAGTAGAACAAAAGGGCAAAAGTCCCCTTGATTTTGATTTTCAGTGTGAATACAAACCATGA
>88 91 624
AAGGGGGACTCATGGAGAACAGAAATCTCCAGTAGAACAAAAGGGAAAAAGTCCCCTTGATTTTGATTTTCAGTGTGAATACAAACCATGA
>89 53 9492
TAATACATGCACATAAGTAATGTGATAATTCAAAACTGTATGTGAGTAAGAGG
>90 46 20
GTTGGTGGAGTGATTTGTCTGCTTAATTGCGATAACGAACGAGACT
>91 53 12887
ATCCTAATTCAGGGAGGTAGTGACAATAAATAACGATACAGGGCCCATTCGGG
>92 46 40
ATCCTAATTCAGGGAGGTAGTGACAATAAATAACGATACAGGGCCT
>93 17395 497846
GTCCATATTATATATATAAATATATATAAATATACGCCATCATGAGGTGCCAATATATAAAAGAATACGGCATACTTTAAGATGATGTATGTTAATATAGCAAAGGAAGCACATCTATCAGGGGAGCAGGGGCTCCAGACGTATTCAGAGCTGATTTACTACTGCTCTCTCGGGATTGTTAGAAACAGATGTCATGCCAATGCCTAGGAATAACCCAAAAGGGCACGCCATGTAAACTAAACGCGAAACAAGGTGGTAGGTATTGTAGGCACCATGAAGTACAGGAGAAATCTGAAGGATACATATACATATATACGTTTGAAGAACTCTATGATAATGCAATACTAAGCCGCAAGGAACGAAGTCAGATCTCTTGGCTAGCGATAGACGAAAGTAAATTAAATAAGGCTAAGAAGGTCGGAATCACGCCTTGGCACCACGAGGGCGATGAGATACTGATCAAAATTGGGATGACTACTAGGGATGACGTTTCCATACGGTTGTCGGAATGGAGAAAACAATGCAAGCGCGAGATCATACCCATCAATCCGTCCAGAGCACTACAATTCTATTCTCTTGACACTAATACGCGCCATGGCAAGAAGTCAAACATCATTGACAAAGTGTCTCGCTTATTTAGTAAACTTGACTTATCTGGAGGGAGCACTCCGTCTAAAACTAGCAGCACGGCTACACAAACCCTCAACCTATCTATGTACAAGAGGAACGGATTCCGGTGTACGCATCCACGTGACGTGGAAAGAGAGATTCACGAATGGCTATGGCACAAATACGGGAAGGGTAACGTTATATGCGAGGCTTGCCACAAAACACACCATGAATGGGTTAGAGTGCCAGTACGGGAAATGGTTTCCATTATGTACACTATCGAGGATATATGCTCACGTTCTGAACACGCTGCGGTAACCTCTAAGCGTGAAAAGGCCATACATCCTTAAAAGAGCAACGGAACAGAAAACCTCATAGGCAAACTGGCTTTCTCGCACGAAAAAGTTGATCGATTAATACTTAATGCTGAAGCAATGATTTCAAAGGATTTGCTTCTTCTTACTCGGAATGCAAAACCCTCATAGGAATTGTCTTGTGCATGCTTTTTTTATGCGGCGGCTACCTGGTCAGTTCAGGATTTAGTACTTGATTTTCTGAGGGTAATCGTAATTAAAAAAAATCATAATATTATAATGCAAATAAGTATCGCTTACGGCTTATGCTACAACTTACGTCGTATTACATTATATTTTGTGCCATATTTTTTCTTCCAGGGTATTTCTTCGGGACGGCTGCACCGAGTGGAGAATGGAACGTTATGGTGAAAAAAAAAAGACCCGACCAAAAGAAATAATATACCATATACAAGAAGAAAAAAAAGAAGAAAGGGTAATATAAGGAACAAAGCGAGGGGTTGTTGTGCAATGGTTTAAGTGCCGGCTTTAGTGCTCCTACGCCGTAAATTAACTATTGTAGAGAAATCCGCCGCACCTTCAAACAACCGCACACCACCCCTGAAACGAGTCACGAGCACTGTGTGCATGCGGAAATTTGAGACGCAGAATAAACAGGCATACAGGCATTTTGACCTCTCTTTCCCGTCTCCTTGTTCTTCGTCTTCTCTAGAACACGAACACCCACACCATGCCGCTCAGTAGAGGATATACCTTGTTTAGAATATCGCGGTATTGTATCGTTATCCCATTTTACTAGGACTACCTAGTAGTAAGTACCATCAATTCCAGTCCAAAAATTTTTACTATTGATATTATCTAATTAACTAATTAATGCAAATAACTACTCTTCGTATCGTTTGTGCATGTATCATTCACTCATGCATGCAATGGGCTAAAGGGGCTAAAAATAACAAAACCCGTGCTACCACGGACTAGAGAATATCATGTTTGTTGTATATATAAATTCCAAAACCTGTCGCTGGCTCCTAAAGATGTTGTGAACTTCTGTCTTCTATATTGGCGCCAGTTTTTTCTACGGCTTCATGCCCCTTCAAAACTCTCTCTCAGAAATTAAGGACTTGTTTATTTTATTTTTCTCCACTAGTGTAAGCTGGCGGTTCGAAATATCCATTTAACACAAAGCACGTGACTATATTAAACGAAATACAGGAATTCAACAGCGAGATGTCGACTTTTGCAGAAGACAGATTCAACGAACAGTTCGAGCAGGGCATGATTGACCAGTTCGAGTGCATTCGTGACAGCGAGTTGGCACAGGGGTACCAATATTTGGAGGACTCATACTACAAGATGTGCGACACATGCAAAAAACAGCTGGACGCAGTCGTCGAAGAGCACCCATACATTTCTGATCACGTGAGAAGATATTCGGTTATGCTCAAGAAGCGCTATGATCACTACATGGGCACCACGGCCGGAACTGCGGGCACTGCATGAGATTCCAGCCAAACAGCAAACTTAAAAGATATGTGAACTTTGATGGTACTAGTCGATTTCGCGCCGGTTCTCGAGGTAGTTACTGTCCGTCAAAAGCATTTAGTTAGGTTTTTGTTTTTTTACGCGTATATACACTCAACTCAAACACGTATACATACAAACATACACACATAGCACATTACACAGAAAACAGAAAGAAAAGAGAGTGTGAAAGTTCAGAAAACCACATGTAACGAGTGCTCTGTGTTTTTTACGCTTTTGAAACAAGGGGAAGAAAAAAAAGAGTTCGGATTCAGTTCATTTTCTGTTTTCACTTTCGTACCCCCTTTTCACGAGGGATCTGAAAGAATATGAAGATAAACGAAGACATATTAGAGATGGGGCGGAGAGTGGGAAAAAGCGAAAGTGGGGTGGGAGAGAAGGGGGCGAATTGAGGAAGAATAAAAGGAAAATGCTAATACTACATAAGTCCAAGTTCACCTTTCAACTTTCTTTCTTTTACCCGGAGGTCATTCCCTGATATAGGCGGCTAATTGTCCGATTTCGAAATTGTTTCATAAGTTTAAAAAAGTAATAAATTAGATAAATTGAAATAAAAATAAAGTAGACGTGAAAAAAACGCCAACAGTGATATCGGGGCCTGTAACTTTTAGAGATTTAGGCGAGTATATATATATAAAGAAGGACCCTCCTTACAACTTTGGTTTTCATACAGGGCACATTGATTGTTTTTAAGCCTTTTTCTAACAATTCTGGTTCAGTGTTAGAATACCCCGCACAATATCTATTAAGAATGAACCCTAAATCGTTAGCGCAATTCGCATTCCACTTGGCGGCTTTTGTCAGTATCGCGTTTGTTGCTTCCATGTTTGTTTTACCGTTTATAACCATATCATTTGTGCTTTCGTCGATGACCGTTGGTTTGTCATTTGCCAGTCGTTCGTTCTTCCAGGTGGGTATGTTCTTTTACGACAGATTTGTAATGTTCTTACAAGTTCAATTGAGAAGCATGATAGAACAAATGCCTTCGAACCAGCCTACAGGGTATAATTTGAAGAAACCTGCCAAGCCTGCCGCTGCTGCTGCTGCCGCTGCCGCTGCCGCCACTACTACTGCTACATCTACTAGTGCGAACGCCGCTGAGAATGTCCCTGTAGTTACCACAGAGTCGCTAATTGCGGAGGAACCAAATATCGACAGATTATTGATAAAGAAAAACCAGCCTCCAGTACCAACTGAGACTCTGGGGGCCAATATCCCACTGCATTCCATTGAGGAATCTCTTTTGGACACTGCTTAGACCAAGCGCCCATTGTAAAAACTTATAACCGGGTAACATTAGAATTTATGCTTCTATCTCTTTTTTTTTTTATTCTTTTTCCCTTCTTTAGCTACACTATAAATCTAATTTAGTATCTAATCCTTAGAACGTTTGAAAACAATAGAGCCTGCGAGTTCAATTGATAGATATAAACTCAATTAGGGACATTGTGGGTCTGATAAACGCGAAAAAAACAAAAAGTTAGAGGTTTCAACAATGAAATTACAAAGTTCGATCGTGTTATTTCTTGCATTGTTCGAATGCTGCGTGGCAACAGGTATTGTTCTGAAAGATGTTGTGTTGAGCTTTGATAGCAGCACACCTTCTATTCAATTGGACCAAGTAGACATTGATTCCAAGGCCAAAAGTAACGAGACACCGATTTCATTATCAGAGAAATTGACTCTTTCGTTTGAAACCGAAGACGAACTCAGTCAAGCTAATATTCTAGTGGGTGTTCCTAGCAAAGGTCTAGAAGCTGGATATACCTTGAAGAAAAAGAACAGCGGTGATCACAGCAAATACGTTGCTAATGTCCCATTATCTAAATATGCAGGTACATTCGAAGGCTTTTCTCAATTGGCCATAACGGTATTGGCTGCGAATGAGGAAACGTCGCTCGTAAAGGAAATCTTCCAATTGAACATCAATACCACTGAAACTCAAAGTACTTCGAGTAAGAAGGCCAACAGATTTGGACCATTGGATGAAATTCACCATGTTTTCCAACAACCACCAAAAACGGTGAATGCCTTTATTGCACAGGTATTTTCTGCCATCATTGCAGGCGCACTGCTAGTGTTGCTGGCCGCATGGGTTGGATTTGGAGTCATCAGTTTCAACTTGAAGAGCGTGTCTTCTTACGTGTTCGTAGCTTTGATCTCTGGCTTTGAGTTTATATTCTACAAGTACTACTTTGGTAGCTCGATCTTCGACACCTTATTCAAGGCATCTCTGCTTCTGCTACCGGCTTTGCTCTTCGGTTCTGCCACGTTGAAATCTTTTAAGCATTAGGAGCACCTATGTATAAGTAAACCATATATCATTATATACACTGAATGAAAAGAAGATTCACCCCTTAGTTTCGTCCACGAAGTTATTGGTGATGTACCTGAATCCACAAAGTGTCGAGAGAGGTTTGTTGAAGTCGTTTGCAGCGACAATTTTACCCTTGATTAGCCCCATCGGTATCGAATTGTACGTTCTCGAATCTAAGCTATGCGATAAATTATCTCCTGTCACCCACACATGACCCTTAGGAACCTTTATGAAAGTGTCAAATGCTTCTTCGTCATCATTCTGACTGGGGTCTACTAAAATCAAATCGCCTTCCATACCCGTTATTCGCTTACAAACGCGGGATTGTGGATCTGTAGGCTTCATTGCAACTATGCAATCTCCTATACTGAGGTCCCTCCCATCCTTGTACCATTTAAGAACATGTACGTAGTCATTAACGCTGTTCAAAGTGGGTAGCATGGATTCACCTCTTGTCTCTGTAAATTCATAAAAGTGCGCATGCGTTATGTGCACCAAACATACTGTACGTACCACATAACTACTTATCTTAAGCCAACTCATCTCCTTTTTATAGCTTCAATACTTCCTTTGCAAACCTCTTTAACACTAGCCTTGGCCAGCAGCATGCTCCCCCCTTACCGTTCTCTTCAAATAGGAATTAATTCTATCCATCTCATCTCATTATATCTATGTAGGTTCCATTTTCAAATTGCTGGAATAATTGATCTTCAGTGAAGAATACGTTAAAATTCTGAGGTGAATCACAGCAAGAACCATCCAAATATTGTAGCATACTATTTACCAACACTCGGTGACCTCTCTCAAATTCCATATCCTTTTGGACTAGGGTCGCAATACAACACTTGGTTTGAAACCTTACTTGATTTAACAACTCAACCACGTGACACCACCTTTCAATTCCCTCTTGCACTTCCGTCACCGGAGTTGTTAATAGAGACCCAAAAGTGGGCTCGTAATATTGAGTGAGGTTAATAACCACATTAACACCAACTAGGTATTTTGCCCAGTTCTGGGTATATATGCTAATGAACCGGTAGTTATTTCTCCTAGAATTAATTAAATCGATATGCGAGTCAAACGTCGAGAACCAACTTTTGACCCTGATCTCTGAACTTTTATAATACTCTTCCAAACCGTAGAGGATCTCATCACGAATGTCAAAAACGCCCACAATAGTAACATTAATACCATATTTAAAAATCAACTCCCGACAAACTCGCACACAGCTGTCGTTCTCCGTTCCGCCGATTATCAAGGCAGAAAAAGGTTCATTCATTGCTCCTTTTTTTTATTACCGTTATGTATATATTTTATGACAGCTTGACTCCAAACTTCCCAAACAGTTCTTGTGTTCATCTAGACTGGTCCTTATTTTTATTCAAGTACCTGGTTTTATAGTTAAATATGGCGCCCGACGTCTGACGTTTTACTCATTTTTTTGTCCCCACATAGGGAAAGTGAAAAATCTAAAATAGCGTTAGGAATATCATTATTATTATCTGAGAGGAGGGACGAGTGTGAGATAGTCATCTAAATATAACGGCAAAAAGACTTAATATCGTCCTACCAATCGTACAGAAAAGTATAGGCTTTAACATGAGTGCAATATTGGAACAACGAAAGCTGATATCGCAGCTTATGTCGTCGGCAGCGACGTCTCATGGGCTTACATCACCATCAACATGTAAATCGTTTGTCGTTGGTCATTGTCCATATGAACTATTCCAGGGAACCAAACAGCCAATGGGCCAGTGCACACGCATACATTCTCTATCACATAAGATGCAATACGAAAGAGACTTAAAGAAGGGCAAAATGTATCCGGAATTTGACCTCGAACATTACTCTATATTGAAGAAGATAGTACATGACTGCGATGTACAAATAGAAATGGCACACAAGAAACTCCAGCACCACGAGGAGCATCACAAACTCACAGCAATGCTACAAGAACTTAATCAGCTTGAGTCCAAATGCGCGTTGATGCTTTCTGAGATCGATATGCTTATACAACACGGAGAAGTTATGAAAGCGATGGTGCAGAGTTGCAAGTACAATAAGCTGCAAAAGGAGAGAGATGCGCTTAGCGAGAGGTGCAGGAATATGAACGAAAATATTGGACAAAGTGCCCAACAAAAATTACAGGTGTGTCGTGTGTGTGGGGCTTTTCTATCGAGACTAGATACTGACAGAAGATTAGCAGACCACTTCATGGGGAAAGTTCACTTAGGATACGTCATCATGCGTAAAGAGCTTGAAATGTGCCGTAAGAGGCTCCATGAACAGGGAAGAGATGTTAACTCATATACTAACTACACTAGAAAGCCTCATAGGCATGGAAATGCCCATTCAAACCATCAAATGCATGCATATACTCGTAAGTCATATAGGTCATGACTTGCAGATATATATCTCATCGCGATGTTACCCGGATTTGTTGAATTATTTAGTTTGTCACATAAAAACAATTTCAGTAAAAATTCAGTATAAACAGCATATATTCAACTAAAAGGATAAAATATACGTGTAAAGCTTGAGCCACAAGAGTTGATCCCTTTGAGACTGTTCATCCAATCATAAACAGTGGTGATACGAGTCTAGAAAAATTCGTGTGCCTATTTTTGTGATCCGTGAGATTTAGCATTTTGCCGTCTATAAATAAGAATACTCGTAATAGATAAAACGCATGATGAGTTCGGTATTTGGGCAGCAGTCGCAGCAGCCGAAACAACCTTTGCAGGAAAACAGATTCTCTAATCTGCAAATTAACTATCCACAACAGCAGCAACAGCAACAGCAACAACAAAATAATACACAATCGTTGGCTCAAACATCCACTTCTAATGGGAAGGAAGAAAGCTGGTATAACATTGCAAGAAAGAGAAATATACCACAAACTGTAATAAAGAGGCCATCGAAACCAACATCTTCTGGAGACAACTCTTCTACTGATACATCGACCCATAGATCTGGATTTAGTAGTGTTCAATTTGGTACTAAGAACCCAACGTTTAATTCTAGTCAACCTTCCCAACCTACAGATATTGCGACATACGTCGAGTCAAATGAAGCTCCACCAACTAAGTCATTGTATGATTGGCAGAGGGAAGACGAATTTGGATCTGTATCTACTAATATGTCTCTACCAGAAACATCTCATCAAATAAACCTATCTCAACGTTTCCCAAAAAACTCTAGGAATGCGTTTGATAGAAATTCTGAAGCAACCCATACTAGAGTAGGTAAAGATGAGATCAATGATTCATCAAGGCCAAAATCAGAAGAAAGCGCTGTAATTGTATTTGGATATCCTGAATCCATTTCAAACCAAGTCATCCTACATTTCTCTAAGTTTGGTAATATACTAGAAGATTTCGAAATTCTCAGAGGTGTGACAGGGAACAACATATCTAGTGCCACAATTAGACTTCGTACGCAAAACAAAGATTCAAAAGCACACAAGAAGTATCCTATCTTTACTGGTGATGGATGGATCAAAATTACTTACGATTCCCCCAGTGCAGCATTAAGAGCTTTACAAGAGAACGGTACCGTTTATGGAGGCTGCTTAATAGGTTGTGTTCCATACAACAAGGCAGCAGTAGAACAGCTTGCATCGTGTAAGATTGATAAAAGTGATGACATTGGCAACATTCCATTTAGCTTATCAATGAAACCTAACGGCTCATCATCAGCAGATGCACAAAATCGCAGCGAAGAAGATAATGACAGTAGAAAACATGGCTCCAGATTCTCGTTCTCGACAAGGAAACTTGATGTAAAGGATGGTAAGGAACTCTTTGTACATAATGGAAACTCCTCTCACAGTGGGCAGAACTTCTTAAAGAGCTTGGAGAATAAGCTAAAAGAACAGGAACAACAAGGCGGCAATCAACAACCTACAGATATAGTGGGAAAACTCAATAACTGGCTGTTCGGCTGGAATGATCTATAATTATATGGTAACACCCAAATATATATAATTATATAACTGTTAAATATTTCCTTGACTTTGTTATAGTGAAAAAAAACAACACAATCAATGAAACACTGCTCTAAAGTGCTACCATTTTCTATTCACTTATTTGAAAGGAGACCGAGACAAGTTACGATAGGGTGAATTGTTACCTGTGTTGTTTTCGTTATCATAAATTCTTTCATCATTTAATTCATGGTTATTTGGTTGCGGTGAACTGTCGATATAATTTTGTCTTCCCCGAAGATTACTTTCGTCTGGATAGTCACTAACGCTATAACCTGTTTCGTCTGCATACCTGTGCAGCTTATTAGAGAACTGCGGTCTCATTGGACTATGAGAATTTCTTCTTGAATTGAACATCATATTTGTATTTTGATTTCTTGATGCATTTGCCATTGTAGAATGATCAAAATGTAGTGGTTGGGATGGAGCCAACAACGGAGTTGATGGTGCCGAAGGTGTATTGCCTCCATACGCATTGGAATAACGCGATGGGCTTAAACGTGGACTAGGCTGCCTACTATGGTGATATGGATCTCTGGAATATTGTCCATTTAATAAACTCTGCTGATGTGAAAATCGTACAAAATTCTCGGTACGACGAGGCTCTGTGTCTTCAAATGAATTTGTCCTGAAATTATATTTCTCTTTGATCAGCTTACCACCTAAAGAATGTGTAGCAAAAACACGCGACCGAGTTGTAGTATATGCAGGATAAAAGAACACTAGATTATCATTATATGGTGTAGCATCGACCATTGCATCCTGTTTCAAAACGTTCAGTTTGGGTTGAATAACTTTAGAATTTAGTTCCGCAAGGTTTGACATACTCAAAATTTGCTCATCTTTAAGCTTTTGTTCGTATCTTTCAAGTACAATAAACCAAAGTACGTATTGGTGAACCAGTAGTGGAATTAATGTTTTAAAAGTAACGTCGGTCATCCATAAAAAGCAGTATGCAATTGGTGAGAACGAAACGAAGAGGGATGTGAGAAACTTACTAGGAGCCCACTTTCTCAACTCAAAGTAATGTTCCTTTTTCGATATTTCTGCAGTGTCATTTTTATTGAATATCAAATATTTTATCATTCCCCATAGCGAATCTCTCTTTGCATCCTCGACATAAGTATGGTTTAAATCATGTAATGACTTTTTCGTGACATTTTTAGATTTGGGAATAGTTTTCCAATAGAATATCGAGTATGTTTGATAATATGAGAATAAGAATTTGTACGTTATACCTAGGTTTAAAACGAGGAGGAAGTAAGTAAGGAAGCCGAAGATCCTATGGAGAACTCGCAACATTCTGTAGTATAAAGTGTCACCGGCAGCGTTGGTTCCTAAATATTGTTGGAAATAATCATATTTCTGGAGGTTCTTAGACTTTGAAAAGTCAAAAGCATCGTCCGAATGGTTTAATTTATGAATGTTTGGAGATATAACATTATCTTGTAATAGCCTGATAGCAAAAAAGGTACATGTTAGCATGTTCCCTAATGGCCAGGCAAGAGTATTTGATTTCCTGTCCCAATCTATAACTGCAATATCTTCATTGATGGATAAATACCAATCATAAGGCAGCGCAAACATTGAGCTTAACGATCCGAACCATCCTTTTCTTTCTTGTTGATCATCGTTGTGGACATCACCATTCTCTTCTTCTGCTGCACTCTCTGTAGGACTCAACTGCGCAGAAGCAGTTGGATATTTCCGTTCGCGTTTCCACAAACCCATCGAAACAGAAAAGTTATAGTAGTAATTGAGTCGCTCGCTTCTTATGGACAGAAGAATCAATATTTAAATATATGTGTGTACCAATCGTATGGCATTTACTAGTGATTCGTATTTTTTAATGTTTTATATCGTTATAGAGCCCTGTTAACCTTTTTGTTTACATTATCTTAAAGACTGAAAAAAATAGAAAATAAATGATCATGTGATTACAAGTCCTCCCCATTAACCGAAGACTGAATATCAATTTTATGCGACGAACCAACGTTGGCCGTGAGAACAGAGTTGTTACAATCAATTTCAAGTGTGTAAATAGATGGCCGAAGTTCAATATTTGGAAGCACATATGGATTCAAAGAGAGATCGTGACTTCGTAAAGTGTTATCATGAATAATAGTTTTAGTTTCACTGTCGTAAAGTTGAATTCTGTGTAGTTGCGGCGTAGGAAGTTTCTGCGAGGCAGCAAAATTGCTCTGGTATATTATGAAGTAAGTCTTTGTGAAGTTTTGAATGTCAATAATTAGTTTCTTTTTGAAGTGAACTGATTTATTGTATCGTAATCCACCAAATGCTAGAGAATACGGTGTGATATTACATTTATACCCAGGACTTGAACCTCGTAGTGTAAGAATGAAAGGTGTTTCAACAGGATACTCTAATGAACAAAGGACGTAATATTCAATACCAGGGATTAGCCTTAAACTACTTTCAGAACAAATCTGAGGAGCGTAGTGTTTGTTTCGTGAAAGTGGCTTTTGAAAAGCGTAATCCATTGTTTCGAAAATCTCGAAGTTAACTTTTGCAAGGTGTTGAGACACAAGCTCCAAGTCCAAGAATATATCATCGGAGCCATTCACGTTTAATTTAAAGGCTGGATTTTTAAACAGCTCACTGGATTCTATGGGGTAGCTATTATTAGTGATGTTCCAACTTGATTCGATAGTAGTAATATCGCTTTTAGTTTTGGATATGAGAACGTTATCGGAGTTTGCTAATAAATGGAATGTCAAGTTACACTTTGTATCCGAATGGTAAAAAAATATTCTAGTTTCGTTAGGTTCCAAGGTCAACTCTATATTGTGAAATCCAGTGTTATTACCTCTTGCCTCAACAGTCGTGAACCCTGACCTAGGCAATTCTCCCAAAATGAGGTCAGAATTTGGGGGATCCTTATCATATAGATGTCTTTCCAAAAACAAGTGGAATGCCTGAATACAGCAAGAGTTGTTAGTAACTTTAATTAGTGGTTTTTGAGTCCACGTAGGGTATTTATTAAAAGACTCCAAATATCTGTCATGAAGTCTTTTGTGAGTAGTGTATTTGGCTGATGGATTCCAGTTCACATATAACCATTTAAATTTATGCAATAGTTCCTCCCAGGTGTAGGAAACTGGTGGTTCGGATGTATGTGGGTTAGAGATATTGATAATATTATGATCCCAGTCTATGGAGGAGATTACAAAATCGTGGAACCCCGGTATATTAGTATTTGTAGTTGCTTCACTACCAATTGCTAACATGGAGTTATCAGTATCAACAAGCTTTCTCAAATCCTCTGGAGTGGTAGAGCGAATATCAAATATTTCTGGAATCCATCCCGTTATTAAATATGTATCTGCTGCTGTATTAGATCCGTTGTAGCTATAATCTCTATCATTTTTAATCTCAAAATATGCTAGTTCAATCAATTTGTCTTCGATCTTATTAGAGTACAACGTTAAGATGGAACCATCCTGCGTTAACTTTGGGAAACTCGAATTTAAAAGCACAGAAACAAGCCGTGGGCAGCCATTAAAATAAAAAGTGATGTTCATAATGTCTTTTGAATAGTAATAATGCAATTGTCCCTTTTCTCGAGCATTTATCAAACTGCATACCAATGAGCAGTCATTAACTTTAACATTCTGAGTAATCTTTTCAAAACTCTCAGTGACAATTGAATCATATTTGTGTAATGAAATAGGCTCATTTCCGTACCTTACCAAAGTATCAAGTTCACTTAAATTATTCCATGGCTCTCTAACTTCCAAACCAGAGCCTAAAGGAGGATACCGTCTGCCGCGGTGGAAAGAAGTCAACCACTCAAATCTGTCATTAAAATTAGTACAAGTGCGAGCATCATTAAACCATAGCAGAAATCTTATGAGTTTAGGATCGTCGCTCTTTTGTACGTCTCTTATGATTTCTTTGAATTTATCTGCATTCCAGTGATTCTTCACGTAAAAGGACCAACATATTTCATATAGCTCTTTCCATAAGGGCCTTATATGTTGTTCTGCAACAAAGCCAGGCTCAATAGACATATATGTATCCTCTCAAATAGAACTTTATGTCACTTTATATGGATCGTCTGTTCTTCGCATTATAGTTTACTACTTTCTTTTACGCAACTCTTTAATTAAAGCATCAAATGTTTATATTGTTTCGGAGAACAGAAATTACCTATTATAGAGCTAACAGAGGAAGAGGATGATGAAGTCGAGGGACTTATAATGACAGCGAACTTAATGGTAAAGGTTCAGAAAAGAATGAACTATATTAACAGGAATGTGCTGGGTAGAAAGAGGGAAACGATTGAGCAAGAAGTTGTAGAAGAAGAAGAGGAGTTACCAGAAATTGGCAATATGAAGATAAATTTAATGACTGAAACATTGCAAGACAGAGAAACTTTGATTGAGGATTGCCTAGAATTATATGACAAGACTTCTGAAAAGCCCAATGTTTTGCTAAAAGGTTTACACAAGATTTTTCTTGACTATGCCTTTACACATCCTCTACCTTCAGGGTTCAAATCTCTAGATGCATCTCAGCCATGGCTATTGTATTGGATTGGTAATAGTTTAAAACTACTAAACCGGAATTGGCTAACAACTGACTATCAGAAAAGAATTCTAAGCAAGCTATGGTTCATTTCTCCCACTGGCGGACCTTTTAATGGTGGGAAGCATCAATTACCACACTTAACAACTAATTATGCAGCGATCAACGCTATTGCACTCTGCGATGTTGAAAACCGCGACGATAAACAGGAAATCAACAAACAAGCTATATATGACTGGCTGATATCTTTGAAAACAGATAGCGGCGCATTCTATACAGTGAAACCAGTGGGCGAGCAGGATGTTAGAGGAGTGTATGCGGCCTTGACAGTTGCAGCACTCTTAGGAATCATGGATGAAAAGCTAATAGACGGTGTGACAGATTTCTTGATTCGTTGTCAATCTTACGAGGGCGGTTTCGGTGGTTGCCCAGGAGATGAAGCCCATGGAGGCTATACATTCTGTGCAGTTGCAAGTTTAGCATTGTTAGGTGCCTTAGACAAGATCAATATTCAAACATTAATGTCATGGTGCAGTTCTCGTCAAGCGAGAGAGGAGAGGGGACTTAATGGCAGAAGCAACAAGCTAGTAGATGGATGTTATAGTTTCTGGGTAGGGGGCACAGCAGCCATTTTAGAAGCGTACGGATACGGCGTGTGTATAGATAAACATGCTTTGAAGCAATACATCTTAAGATGCTGTCAAGAAGAGGGTGTTCCTGGATTAAGAGATAAGCCTGGAAAACAACCCGATTATTACCATACCAACTATGTCTTAGCAGGATTGTCAATATGCGAATACTCATTTGAAGCTACAAAGAAAAATGAGTGCTGTACGTTCGATATAACCGCAACACCTTTGAGCTCCTCTTGCGATGTGGAACCTATAAACCCAATCTTCGGACTACCAGAGCAAGACGTCAGAAGACTGATTCTTCAAAATGCTACAAGCAATAATATGTAACAGAAGACAATTTCATAAAATTAATAATACTTCAAATCGACAACAATACTTAGCGGTTCAATCCATAGATTGGTAGATTGGCTGTCTTGTCCTTGTCCGTTCCCTTTTATTCTTTTATTGCTTATTTAATTTTAATTTCTACTGTCATTGAATCACTTCATTGTCTAGAAAGTTTTTTAAAAAAAAAGGAAACATCATGTAACATGGAATTATTTAGCATATCTGTAATTAAACTAAACCTTTAAAATAGTCCAGGTTGCTGGAACAAGAAAGCAAGATCTCATATATATATTAATCTAGGCATCATAAAAGATCAGCTCTTGACTGCATATTATGGCTTTCAACTTTTTTAACAGCTCATCTAGAGGAAACGGAGTACCGGTAGCCTTTACACCACTTCCAGGTACATTTTCTGATGATGCCGACAATGAAGATAATCTGGAATCGAATAGCAATACCAATGGTTCCGCTTCTGATATTCCAAGACTAATCAAAGTGTGTCTTTATGTGCCATTAACAATACTGTATTATGTTCTGAACGTTCTGCTAACGCTTGTTGGCATGTTCAAACCAGTGAGCAACATATTCCATTTCTATACAAAAAAGGACAATCATTTCGGCGATGACATGGCGACGCAATTTGTCAATGTCATAGACTCTTTATCTGCATATACAGCTGCCAACGAGAGAAGCGGGTACACGTTTGAAGTACTATACAACATTGAGAATGGTGTTTTGAGCAAAAACATGCTCAAGGGAGGGTACACGGACATTTTGCGTAAGTGTTCCAACGATGCGAAAATTGCCATACTGTATTTTTTTGATCCATTATTATATGAACCATATGAGTATCTCAGCAAAATTCTAACTACCACGGAATTTGTGGAGTGTGTCAAGAAGTATAACTGCATAGTTTGGTTTTGCGATGTAACAACTCCTCAAGGATTGCAAACGGCAAATGCGTTAAAGGTTAGACAGTTCCCATTTCTTGGGGCACTAGCGCCACGGTCCAGCAATAAGATGAAGCTTATTGCAAGGGTGGAGGGACCTTTGTTTGACTACGATTTCAGTCGGTTTGAGTCAAAGCTATCGACATATTACCCCACGTTACTTGAAATAAGAAGACAAAGACAATCCGAGGAGGTGCAAAGGTTGCTCCGTGAGCAACAGGACTCGAGATTCCAAGATTCGCTAAGGAGAGATCAGGAGAGAGACAGAGCTGCAGAAGAAGTCGCATTAAAGAGCCAATGGCTAATATGGAGAAAGTCTACTTTGGCGCCAGAACCGGTTTCTGGTGGGTGTAGGGTGAACATCAGGCTTGAGAACGAGAGGGTGATCAGGAGGTTCGACGAGAACTTGCCTATTGAAGAGATATATGCCTATATTGCACTGAAAAGGGCAGGCTTGCTATCGCTGAACGATAACAATGACGACGAAGTAGGAGGAGAAGTTCAGCGGCCCAATTACGATTACCAGTTCGACTTTGAGTTGTATTCCCCAGTGCCACGGACGTACCTCGAGCCCTCGACTGTAATAAAGGACGAGAACGCGATATACCCATCGGGGACAATAATCGTAGAGTCCGCTGAATAAAGATAAAAATAAGTAAATACTATTATACTTACTTATACATACACATATATGTAGGAAATTCTCTCTCAGTTCTTCTTACCCTTCTTCTTCTTTTTTGACTTCTTTTTGATCAAACCGCCCATCGACGACTTCGTGACGCTGACGGTACGCTTCCAGAACGCATCAAGTTCGCTCGCGTCCACTACCGTGACACACTTCGTGCGGTGGGCGCCCTTGCCCACTGTCGCCATGACTAAAAGTTTATACGTCTTTTTGTTTGCCTTGTACTGTTTCTTGAGTTGTTTCGATTCCGCCATCTTCGATATATCCGAGTGTGGGTGCGAGTGGGCCTCCAGTTCCGCTGGTTTCGTGACTCCGTCGTGCTTGATGCATCTTTTTAACCTTAGATTCAACGTCTTGTTCTGTGCGTTCGAGAGCTCGAACAGTTTTGGAAGTTTCTCCAGGAACGCATCCTGCGTCAATGGCTTGTTGCCCTGATGCACTTCTGTCATTGTTAATTGTTTCTTCCTGCTAGCTAGCTCCGATCAAACTCTGTCCCGGCTCTACGCTGTGCTATGTTTGTAGCCTGTAGCCTGCAGCCTATAACCTATAAACGAAGATGCTCAATTCAGCAGCTTCTTTCATTTCTCTATATCTTCTTGGTGCTTACTGTCTGAACAGTGGGAAACGAGGATTACCCGGACCCAATCTAACTCGTTTCCCATCCGTTTCCCATCCGTTTCCCGCCGCCAGCTCGTCACCCACCGCAAATCTATCGCTGTAAGTTGAAAATTTGCGATTTCAGTCACGTGCAAACAACCAATTACACAACGCACACTCCACCCACACATCCCGATGACCGCTGACCCAACCCCTTCAGCCGTGCATTTTCCCAACAAAAATTAAAAAATTAAAAAAAAAAAAATAAAAAAAAAAAAAAGAAGCACAACAATAACTTAGACTATGCAGTATATGTGTAGTTCAAGGTGAAACCAGTTCCAGTTCCAGCACAAAAAAAAAACGAGATGAGATGAGATGAGAATGCGCTGCGGCCCCGTGTGAGACACCAAAGACAAAAAAAAAAAACAAAAATCCACAACAGGGTTTTCCCATATGGATTCCACATCCGCCCCGCGCGCACGCACTACACTAATTACATAGAGGAATATAACGGATCACTGAGATAAGAATAGGTAGAGCAATGGCAGGGGAAGGGCAAGGACAAGGGCAATGGCAAGCAAGGTCTTGCCATTGATTGATTGATATAGGTATTGGGTACGGGCTGATTCCATGCTAGGGCTTAGTCTCTCGCCCTTGCTAGATAATGGCCCCTTTCCCGGCCTATGCCGCTGTGTAGGCAGCAAGCGCGCTTCTCAGCTCGATGCTTTGTTGGTTTTCGTTTTCGTTTTAGCTTTAGTTTTGGCTTTTTTTTTTCCTTCCACCAAAAGAAAAAATACGCACTTACAGTATATCCATAAAGGTTGAACTCTCAGACTTCGGGCAGGCGTCTCGATAGGTTTATGAGTGTGAATATATATATATATAT
>94 46 6
GTAGTCGATCCTAAGAGATGGGGAAGCTCCGTTTCAAAGGCCTAAT
>95 62 2837
AACTCCAGATATTGAAACTGCAACAACCGTCTATACTCCATGGACTGGTACGTACACCACAA
>96 7512 208358
CACGCTTTCACCGTGGAGACCGGGGTTCGACTCCCCGTATCGGAGGATAATTCTGAATTCTTCTAAAAAAATTAGAAGCACCAATTTCCAATGGAAATTGGCCAACTTTTTTCCTCCCATTCTCAACCTGTTTCTGAGCTATTTATGGTACAACCAGAAGAATCATTCTTACTTATGGACTATATTAAATTATTAACGTATATTCGCTAAATCGACGTCTTCGGCTGTAGCTCGACTTAATATTCCTCAAGTCCGGTAGCTTCGGTGACATTTTCGCATAAACTCTCTCAATTTCGCCTTTTCTAAAATGGAAAAAATGAAAAAATGAAAAAAGCCGGAAAAGTGAAAAAAAAAACGTCGAAAGTGCTTCATTCTTCGAACAAACTTGACTCTTAGCTTCGCAATTCAAGTAGAGAAGCTTTCGATTCTCTTGTTATAGTCTTACTTCTTGTTTGGTTTATCAGATAGTTTAAAACATAAGAAATCAGGATATATAATCACCAAATTCCTCGAAAAGCCATGTCTACTGACACCATTGAGGTAACAGTCAAGGGTATTCCTGGTCAATCCAAGAATAAGAACTCAGACTTACAATATCAATTAGGAAAACAATCAAATGTGTCTCATTTGAAGACTTATCTATCATTTGAGGACGCCACAAAGTTCTATACTTCTTACGACTTGATTGAAAACCAGACAGTTGTTCAAGATGACGATATATTAGAAGATTTAGCTGGTAAGAACTCTTCATTGACTTTCCACTTCAAGCCAAAGGCTTACAACGTGGCCAGTGCTGTCCAACATATTCTCAGCTTGAGGGAGACTCTTGGGTTTTCCTCTGAGTTAGAGGATAGCATCTCAGATTTTGCAATTTCTTCTGGTTCTCAGTTTAAAGATATGAACCTCGAGGCCAAAACCGAGAATGCAAAGGAGGACCCAGAAGAAAAGGCAAAATTCTTACAAGTTTGCAGCGAAATCTTAGAATCCAGCGATGTTGACTTCAACATCTCCTCTTTGAAAACCGGAAATCTACTTGTCTCTCCAGTTTTACGTTCATTGCATTTCTCTGCTTACAACCCTGTCCCAGCTTTCTACAAGACAAAAGGCCATTTGCTATACTTGCAAGTTGTTACTTTAGAAAATGAAACATTCCACATCACTAGTTCTATTTCAGGATTTTACGTTAATAAATCCAGCTCAATTAAGTTTGATCCCTCTCCAAAGGCTGAATTCGAATCAAAGTTCAACTTGGTCGATTTATTGGCCCAAGTGTCTAAGAAATTCCTACAACACGTCACTCAATTGAGAAATAAACTTTCTTCTACAGACACTGCCCAATACGCCAAGCCTACAAGCTGCTTTTTGAGCAAGCCTTGGTTAGTGTCTCAAGTTCCAACCAACAATGGTGACTTTATGCGTACACAATTGAAGAATTTCACGTTCGACGACGAGAGAAACTTCTGTGACGAATTCCAAGCTATTAAGGATCTAGAAATTAACTCACCATACGACCGTGTCAAGAACGAAAAGATTACTGCATCTTCTATCCATGAATTCAACACTGAAGCTGTCAAGGGTGCTATGGCTGTGTTCAATAACGAGTTAACTCCAATAGACCCAAGCACTACTGGAGAAAATGCCGTATACTTCTACAAGTCATTAGTTTTCTCTTACGTTTTCGATGTAAGCGGCTTGTATGCTGATATTGGTGGTGATGAAGCTGCATTTGCCGCCGCTAACCAGGACTTGCAAGTTATCAACCAATTGAACCGTCTGGGTTTAAAGAATATTCGTCATTGTTTAACCGCAGTCATTGACTATGCTGGTCGTCGTTTGTTGGTCCAATCACCAGTCCCTGGCCTTTTGACCCCTGTTGGTACTAACATCACCGTGGATGAAAACAATAACGAAATTGCAGAGCCCATGGAAACTTCCATTTCTGTCAACTACGGTTATGATGAACTTACTGCTACTTTGAAGTTCGATGAAAAACTTCACACAAAGTTGGATGAGTTCTCCAAAAACTTCTACTTAAAACAACATAAGGTAGAAGAATTCGATTTCAAACTTTCCAGTAAATCAAAGGGTATCTTTGGTGTGGACCAAAGAGCGTACATCCTTGACCTTGCAAACACAAATCCATTGGATGTTGAGTTTGCTAAGAAACACTATGATTCCGTAAAGGAAGACAGATACCCACATAGACAAACTTTGATTCGTCGTGAGCTAGTGGAAAAATGGAGATCCGAGAAAATCGCAGCATCTGGCAAATCTCTAGAAGATGCTTCGGAAGACGTTAATTTCTCTTACAATCCAGATGCCTATGTTGTTGACGGCGTTGAGGATGAAAATGTTCTTGACATGTCTAAGTTCTTAAACGAAGAGGTTCTACCACTCTTTTTAGAAGATATCTTGAAGGGAAACACCAATCTTCCATACGATGGCCAACACTTAACCAACTTGTTCCATACAAACGGTATCAACATGCGTTACTTAGGTAGAGCTATTGAAATAATAAATGCCAAATATTCTGAGCAAAAGGAAGAAAGAGCAAAGTACTTAGCAAAAATCGAGCAAGAAAACGCTGAATATAAAGAATGGCAAGCAGGCTACTTGAAAAAGGTTGAGCAACTAATCAAGGAAAGACAAGACAAGATTAATGAATATGTTCAACAGCAAAAGCCTATCCCAGAGGAATTGAAGAAGCAAATCCAACTTGACAAGAGTGACTTAAAAGAACCTGTCAAAAATGAAGGTTTCACTATTGAAACTGATCAATATGAAGGTTTAATTGCCGTTTGCGAACTAGAAATTATTGCCCGTTCCCTAAAGCATGTTTTCAGAGAACATAGTAAGAAGTTGTCTTCCACAATCCTTGTTCAACATTTGGTAGCATTCTTTTTGAATTTGTTATTCGGCCACTCCTATAACTCAAATGCTTTCGTGGAAGATCTTGATCCATTATTTGACATCAAGGATCTAGAATTTGCTAAGATCACGAGAGAACAGTTATTAGAAGAAGTCAGATCTCAAGCAAAACGCCGCTTCCGCCATGAATTACCAGAAAACTGGTTGGATATCCAAGAGGAAAAATTCTCCAAATTTGCTATAATCAGAGCAGCTGCTCAAAAATTCGGTATCCAATTGATTAACAAGGAATACTTCTTTACTCAAGAGGAGTACCAAACTTGGAAGCAAGCTCAAGACAAGAAGTTGAGAAGCAGATTGGTTGATCCACAACAAACATTTTCAATCAATGATTTTTCGTTGAGACCTATTGTTAAAGGTTCTGAATTCCAGAGTTTGATTTCCGAGGAATTATGGATCCAAGGTGCTTCATTAGTTAATGCTGTTCATGCGGAAGAGGAAGAAGCAGAGAGAAAGAAGAAGGAAGAGTCTGAACAAAAGAAGAATGAAGAGTCTGAACAGAAAGAGGAAGAAACAAACAAGGAAACCGAAGAAGTTGATCCTGAAGAAGCCAAGCAAAAAGAAGAACGTGAACAAAAAATGAATGAAGCTCTCAATTTGCTTGGACAAAGTATTGTTTTCAGGGAAGATGTGATTGGTTTAGTTCATCCATCTCTTGTCTCTTCTTACTTGCTACTCTCCAACATGTACTCAAGATTAGGACGCGTTCAACAAGCTGTGGAATTCGGTAACAAAGCTGCATTGCTTTCTGAAAGATGCTTTGGTGTCGATTCATTTGAAACAGTGAGAATTTTGTCTAACTTGGCTTACTTGCAGTATGCTCAAGGTTCTATTTACAATGCTGCTCTTGTTTTGAAGAAGGTCCATGACCTATTAAAACTGTTGACACCAAACGTTCATGCTGGTAGGGTTAACGTGTTCAACCTATTATTCCAAATCGCCGCAAATGTCAAAGACAGTAAAATTGAAGTTAAAATCTTGAACAAGTTATCTGAACTATTATTGAAAATCACTGACAATGAAGAGACATTGCCTTTCGGCCAAAATGAATCTCGTATCGCTAATTTGTACACTTCTGTTGATGATATGAAGAATGCTTTGGCCCATATCTCGAAGGCAAGAACTGTTTTCATCAAGGAATTGGGTTTGAATGACCAAACTACCTTAACTTCAACTCAATGGAAGGAAACCATCGAAAGTATTATCACGAAGCAACAGCAACAAAAGAAGCTAGCCGCTACTCAACAGCAAGTCAAACCTGCAGAAGTCACTCAAAAGAAGGGTAAAAAAGCTTCCGGCCAGAACCCCGAACTTGCCAACAAATCTGTTGACGAACTTCTTAAGTTCATCGAAGGTGATTCAGCCAACTCTTCTAAGTCCTCATCTAAAAAGTCAAAGAAGAAGAGCAAAAATGGCAAGAAATGAAAGACGATAGTATTTAAGTCAGAAGCAAACAACAAAAATGCAACGAACAAACAAAAAAAATACCTCTTAAATAAATTTATGAGTTCATGTAAATAATGATGATTATGACTTGTAATTACCTTATAATTTTTATATCATTTCTTAAGTCTTTATTATGTTATAGGTAAAATGTTAATGATGTGAACAGCAAGAAAACAATTTGCTAAAAATTCACAAACTTAAATTGGTCTATATACGATTTGTTGTTACTCGGTTCTATTAACAAACTGTATGAAAAAAACAAAACACAAACAACTTACATAACTATTAGATTGATACAATTAGTATTATTACTATTATGGGGTTTATCATTACCATTGTGGTGAAGCAAATGTTGTTAACGACATATTTTCTCAAGTAAGCCTGTTGCTTAAGAAATGAGTTAGCTGGCAAAAAAAAAATTGTTCAATCCTATTATTGCTGGACGCTTTTATATGATCAATGATCATTGAAAATGCGCGTATATCAAAAAATTCACAAAGACAGAGTTAACCATTCCCAGTTAGTAGTATCCCGAGCTGGCTTGTTTTTGGAGGTTCGTGCTTGGCTGTTTATATCATTTTTTTCTTCATACGGTGAATCAGTTTGTTTGTGACTTTGAGTATGCTCTGACTGTTTTTGTATAAAATCTTGATCCATGAATCCCTCAAGGTTATTTGAATCTTGAGCTGAATGTGCCAACGAAACACCATTAAAGCTTTCCACTTTGCTCAAGCTTGGGAAGTTGAAAAGTGCGTCTTGAGGTAGCGATGGTGATGCGCTTCCTTGTCTTTGTAATTGTAGCGAACTAGTTGGGGTTGAAGGCTTCGCAGTTTTCTTTTTCAATAGAGACTTCTTTTTATCTGGTGATATCATGTTGGTAGGAGAATCTGAAAGGATATTTGAACTACTACCACTAGTATTAGAACTGATATTTGAACTATCATTATTGGTATTAGAATTGATATTATTATTAGTATTATTGTTGTTGGCATTCGAGGCAATACTGTTGGCATTATTATTATTACTTTTATTATTATTATGATTATTGCCGCTGCTATTGCTTGACGCTAGTCCACTTGTCAACAAAGATGATGTTTGTTTCGATTTGTTTGAAGATCTTTGTCTCTTCTTAATGACATCCTTTTTCAAAGATAAAGGCCTAACAACCCCATGAAGTTTCAAAAACAACCCGCAAGCGTTACACAGAGGGTTGCCTTGAGGATCTCTTCTCCACAAAGGTGTTGTCTTTGTGTGACAATTGGAACATTGTGTTTCAGTCTTTGAAGCGGTGTCTACCGCGGAACCACTACTCCCACCAACACTGGTGGAGGCTATTCCACTATCAACATTTTCATTATTCAACTGGTTCAACGAAACAGACGACCTTCTTGATGTTGTTTTGGCAATAGGTTTCTTTCTAATGGAGTTTGCTAGCGAGCCCCTTCTTGTTCCCTGGGAGGTTGACATATATGAGGTGGAAGCCGTGCCAGAACCTATGGATAGATTATTAGGTAAAGATGATCCAAATGAACTGGTACTTCTGGACATGTTTGGCTTTCTTATCGAGATCGGATTAACCGATGCCACTGCTGTGGAAGGGCGTCTTTGTAAATGTGGCTGCGATTGCTGCGACTGCTGATGTTGGAAATAAATATCTTTCAAGGATGCAGTTGACGTTGTAGAATGTAACGGAGGGCGTTGCGAGTCGAACTCTGGGTTTTTCAAAGTCGAGAGACTTGAGGAGCCAGTGAAAGAGGTCATGATATCAGAATCATCAAAGTAGGAACCTGTCCCCTTGTGACCTCCGAAACCTCCTAGAAGAGGGGGATCTGGCCCCGCATCGTTCATTATACCTGGAGACTGGCTAGAGTTGTGGGTGGTATCGGTGAGCAACATTTCACCGTTCTGTGAGCTCAAGTCGGACTGTTGCAAGTGGTCCATTAGATGGTAATCGGAGGATGCCGATGCAACGTGGTTGAGGTCCATCGATATGAATCCTACATTTCTATCATGATCCGAGAACGACCCATAGTGTCCATGGAAAGTCGCCACGGACGCCCCGTTGTTAGCGTTGGTGTCGTTCGTGCTTGCGCCTGTGTTTGCATTCACGCCGTTAGAGTTGTTGTTCGTGCTACCCATTTGGGGGTTCGACTGTTCGCTCTGCGAAGACGAATAGCTAGACAACGGTATGTCCGAGTTCAACGTCCTGGGGTTGATGCCCTCTGAAATGCTACCGTTTAGTCGTTTGAGGTGGCTGACATAGTCGAAATTGTCTTCCGGATTATCCAAATCCTTGTTCATATCCACGTCTTCTACCGATTCAACAGCAACCGAAGCCGCATCTGGGTGTTGTGACTGCTGACCCTGCTGGCCCTGGTGCTGTGGAAGGTCCGAAAGCCCGTCCAAAAACGAAAGCGTCGGATCCAACGCTCCATGAGTCGTCGATCCACCCAACTCCGAACCCTTCCAATCCTGCAACGAAAACGACACCCCTTCAAACTTCAAACCTGAATCATCTCCTCCATCACGCACCCCACTACCACTACCGCTTCCGCTTCCACCGTTCTCATACCCAGTCATCGCGCCCTGTTGCCTTTGAAGCCGCATTCCCATCATCCTCCAAGTCAAATTAGACATCCTTTCTCTATACGGCAAAGACGCCTTGGCCTTCGAATACATCCGCCATAACGCTTCGGTACTGGGATCCTGTATAGCCTCATGCAGTCGCATAGAGTACTCTGGTCTCCCCATCCTGCTTCACTAACTATTCCTTCACTTGATTAATTTCCACAATTCCTCCAAGCGTATATATATATATATGCCTATTATTTTCCTTCAGTTACTTCACTTTCCTATACCGTCTTGTTCCTTCTCTCTCTCGAAATATCAATAACAAACTATCCTATATTTCTACCTGAGACCTGCTGAGGTGTCTAGTGCCTCCCTTGCACTCTTTTGTTCTGTCCTTCTGTCTAAAACCCTCTAAATTACTACCAAATTACTACCAAAAACCCTAACAAAATGGTATCAGTCCAATATCAATGACTCTAATCCCATATAAACCTTGCCATTATAAAAAATGCCTGCGAGAAGAAATTCCAATTCCTGGAAACAAAGTAAAAAAAAAAAAAAATTATT
>97 128 2574
CTTGATTATAAGACACGTGATTGGAAATATACCCAACCACAACAGTATCGTATATTCCATGCGTTTTTGCTTATTTTCAGGAAAAGCTTCTATGGCCAAGTTGGTAAGGCGCCACACTAGTAATGTGG
>98 79 1394
TCTGGTTTGGCATCTGGTTTGGCATCTGGTTTGACATCTGGTTTGGCATCTGGTTTGGCATCTGGTTTGACATCTGGTT
>99 55686 1617863
CTACAACATCCAAAAGGAATCTACCCTTCACTTGGTCTTGAGATTGAGAGGTGGTGGTAAGAAGAGAAAGAAGAAGGTCTACACTACCCCAAAGAAGATCAAGCACAAGCACAAGAAGGTTAAGTTGGCTGTCTTGAACTACTACAAGGTTGACGATGAAGGTAAGGTTACCAAGTTGAGAAAGGAATGTCCAAACTGTGGCGCTGGTATCTTCTTGGCCAACCACGGTGGCAGCAGATTGTACTGTGGTAAGTGTCACTCTACCTTCGCTACCCAAAAATAATTTGTGACGTCTGAAAGTTAATGAAATGACTCGGCTTTGCATTGTAATCCGTTTCGTTCCAAAACATGTATTTTTTATTACAATATATAGTTTTTGTATCTTTTAAGTCACAATTTTAGTTATTTTTGATCTCAAGAGAAACAAGCGTTCGCTACTTTTACTAGAAATTATTAGAATCGTGATATTAATTTTGATATGTTTTAATATATAAGGGTATGTATGTAAGAAGCAAATCGGAGTGAGTAGATATTCAGATTTACTTTCAGTATTATGCGTTATGTTAAAATCCTAGATAATTTGGGGTAAAATTGACATAATTAACTCTTAACCTGAAAAGATGTTAATTTATGTCTCTTAAACATGCAATTTGTGTTTTTGTTACTTTTTGTAATACCAAAAGAGTATTGGTTGAGAACGTCATTTCCCTTCTGCCAACTGTTTGCTTAATTGTAAAACCAATTTCTTAAGATCCTGATTTTCTTTCACTAAACGAGCCCTGTCAAATTCACTATCTTTCAGCTTAATAACAGTTTTGCTTAATTCTTCACAGGTTCTCGCATAACCATCCTTTAGAAAATTGAAATTTAATATTAACTTATGGGTATTGATAATTCTTTTCTTCATTTCAGACACTTGCCTCATAGTGAACTCGTTAGTTAGCGGAGGTGGTAAAGGTGCTTGCTTCAAAAATTTTGGCGAAGCAACTTTTCTTCTTAGTAACAGGTAGTCTTTTTCAGTATTTGATTCTTTACCCTGTTGTGTTTCACTTTTGTCAGATAATGGTGATACGGATTCCGGAGGAGATAATGTTTCATAAACACTCTTTTGCTTCTTGTTAGAAGATCGTTGATGTTCTGTATCCTCCTCGTATCTACGCTTGATATCATTAGTGTCGCAGAGTAAGCTATTCAATTTCTTTGTGAAAACATCGTCTTCTTCGTTTCCTACTTGCAAGTCTCCCAATATGTGTTCAACAGTAAGATCCGAATTCTTATTGTCAGTTATGGGCGCTTCTGTGCGCTTCTCAGTAGCGTAAACAAGTCCAGGAGAGGACATATTAGAAACATCAGGCAAGTCGACATCCACAGTAGCTAGAGCTTCTGCCAGAACGTCATGGTTTGGATCCTTGCTTTGACCTGTCTCTTGTTGAATAATCTTTTGCAGTTCTAAAGCAAATGTATTATCTGCTTCTGCCTTGTCAAATCCACCATTATCATCGACAATCTCTGAGTGAATTCTAACATTATCTAAATCCATCGACTGATACATATATGTTCGATGCTTATTCGCAGTTCCTCAATCAATCGTCTAATGATCGTCTCAGGTTAAACGTCGAACCAATTGTTACTTCATTTTAATGTACTCTATTCTAAATCTCATCTCATCGCAGCGCATTATTACTAGCTAGCTCATCGCACTCAAAAGAAAAATTTTTGAGAAGAAAAAAGGCAACAAAAAAGAAAAAACAGAGAAAACAGCTAAGCGCGATACCATTCTTGAATTGTAAGTTGCATACAAGGAAATAATTGGCATACATGAAAGGAATGATCGGGAAGAGGATTAGATCTACCTGACGTTACTTATTGAATTTTGTGACCATAATTGCTTCTAAATATATTGTATTTACATGAAGATATAATATATTTTAAAATAAGAATGATGTATACACAAGAAATGTGAGAATCAAATAAGTGTAGCTCGCGTACACAGGGCAAAAGAGAAAGCCAGGCCAGCGGGAATCAGCCTTTTAACCTGCCACAGTTTTTCTTCGAAATTGGGATTTGTACCAAGGTAGTTCAGGCCTCAGCCACATAGAAATAGGTAAAATTTGAATGTTGTAAATGTTTTATTTGTGCTTATAGTTCGTCCTCCAATGAGTGCTAGGAAAAATAAATAAGGGGAAACTCATTGTCAATGACATAAACGTTATGAAATGCTAACCAATATCTCCTTTAGTTATTGATAAAATATAACCGGTCATATTAGTGTGAAAGAAAACACCAAAAAGCAAAATGAGTGAATAAGTCATAAAATACAAAGTGTAGTAAATGCAATAACAATTAGTAAGGTTGAATTCTATTCGTTAAGATCGGTAGGGGTCTTGAAAGCTTCAGAAAAGTACCCGTAGTATGTAGCCAACAGAGACGACTTCTTTTCAGTCTCCTTCATTATAATATCTGTAGTCTTTTTGATGTCGACGACAGTTTCATCTACCTTCTCGACTAAGTCGTCCATAATTCTGTCTGTTTGTTTCCAGCTTTCATCAAGAAGTTGTAAAACTGAATCAAACCCTTTCTTACCCTTTTCGGCATTTTCGTGGAACCTGTTTACAGACCACTCTTCGATCTTGTTGCAGAGTTTAGTGAAGGTAGCGTACGCCGTAATCTGCGCTTCTTGCTTGAAAAGAGTTCTTCTTTGTGGATCCTCTGGATGAGGCACATACGACACAGTCTCATACACCTTGAGTAAATTTGAGCCAGTCAAATTACAACTTCTAAGAGTTAGACTCTTGTTATCGAGGTTAACAACCGACACCTCACGGATATAACTCACATTCGATCCACCAACAAGCATCATCACCCATTTAGGAACCGACTGTTTACATGTGATCAAACGTTCGCTAGTTAAAATCTTGCCGCTTGAGTCTAACTCTCTTCTCAACACATCCACAGCAATAACATGTGTACTGACCTCGTTCGGATACTTCTTCCAATTAGCAGCTGTAATGTATTCCCATGAATAATCAAAGACGTGTTGGTTCTCAAAGAGTCTCATCGCTGAATATACCTATGCACGCGCGATAAATTTGGGCAAATGAAGTAAAATGTGATTTGATGTAGTACTTTACAACGACTTGGTCTAATAACCCACAGAATAGCACTTCGGTGCGTTAGTTCTACCTGAAGTCCACTTTGGTGACAGTCTAGCAGTTGCGGAGTTTCACGATTCAAACTCTTCGGTGAAATATTCCCTCCTATAATCTTTTAGCACATCTGCACATATATTGTGTATATATATGTTAAATTTTGTTTCTTTTTGTAGCCTGTTAAACACCGAAAATACTAATAGATCTCAAAAAAAAAAAAAACTAGTACCGTGGAACAGGTTCATGATTACCTTTTAATCCGAAATTTCTTTTGTTTCCTTTCCGTCCGGTATCCGGGGCCGGTCGGTATTCTTGGCACCAATGTGAAGAATACAAGAGATACAAAGAGATAAATACAGGGACGGATATAGCGAATCACAGAATCACCAGAAACAGCGGTGAAACACATATATGCATTCACAAACGGGCCATACAAGGATTAATGTCGTAACATAATGCGCCATTAAGCTTCATTAAATCGCGTTTGTTTATATTCTACCTACACACACATATGTATGGTATATGTTTGAGTACATAATATGCAAGATGAATTAGTAAGAGAGGAGGAATGTCAGATATTTTCCATGGTATGAGCTTCTGGGATTCGTTGGAACCGGACGTCTCTGGGATAACGCTGCCTTTTTGTCGGATCGACCAATATCCACCCTCGCTCTTGGAACATTAGATGAATTAGATTTTTGAAGAAGGAGCCCCTGTCGTATGGACTGTTCCTGTCACGGGTTATTTTGTGGAATATGGGGTTCTTAGACCCTATGCTTCTGAGGTACTCATGAGTAGTTTGCTGGGTTCCTGTTAAGAAAATATGATACAAGAAGAGTATTAGCGGATATTGTACTCCAAGCCCACAATAACATATTAGTAAAATACTAACTGGGGCCTTGCTGGGATGCGTTACGTTTGAAAGTCTTATAGCGGAAAGAGCCACTTGCAAAAGGCATGCGATTATGCTTGAAACCAAGAATGCGATGAAAAATCTGTAATTTCTCTGGCCGATACAGTTACCCAACCATATGCAATGATGGTCGTGTGTTAATACACAAACATCACAGACAGGGCAATGTGATGATCTTGGAGGCCGCCATATCCTGCATGTTTGGCAATACTTCATAGTTATTACGGCACTTTGATTCTCTGATGGTAGTATCACATGGTTGTAATACTCCCTCGGTATCTGATATGCGAGAGCCATTCCAGGCATATGAACATTTCTTGAGACTACACCCGGATCAGAACATGCAGCTCTGAAGAAACTAGATGCGCTCAACAAGTTGAAATAGTAGAAAACAATTATGAGGGTTCGAAGATGCAAACCATGGCTATTATACCAGAGGTGACGGCATTCGAAAATGGAAAATAGGGCTAATGGAACAATCAATGAACAAAATACAAGAACTGAATATAGTCTCGATTTTGTAACGGTTCTTAAAGTTCCACCAAAAAAGAACACATAATTACTAGTCTCCGTCATATGTGTATATATTTTCTCACTTCCATCGTATGTATCCAACGTAATAACCCAGTGTAGGAACTTATTTGCTGAGTTGAGCAATTTATGCCGCCATACTGTGTTATCGTTTGTGCGTTTGTCACCCATTTGTTGATCGGTGTCCTTCATAATAAAATCCGACATTGTGTACTTTATGAACGAGTGGATCAACTGCTCTATAGCCACTTTAAGCTTCACTATAATAGCATTTCTGATCAAACCACTAGTCTTCACAACCAACTTGTTGGTTTACGGTCATAGGGGTTCCCTTTGCTAAACTCTCTTTTAGTCCTTTTTTACAACTGCTTATCTTAGTAAGTTACTGTAATGCATTAGTTTTTTTTTATTCGGGATTTTCGTTTTATATTTTGACGTAAGGAACGAGGAGCGGCTGAGCCGAATCAGGTATAGTTAGAAACAAGGAACATATACTTTACCATATTATATAGTATATATACCATTAGAGCAAAGGTCTAATAGCGATTGAAGTACATAACTATAGACCGAAAATTAGGCCAATCAATAACTTACCGTAGAAAGGCCACAGGCAAGAATCGTAGAGCCGACATTTGAAATAGTAACTCACGATATATAGGAGCCCGAGATTAGTCTATCTTGCGTTACCGCCTAGTAACCATCCTCCAGAATTATTTATGTCATCATCCCCATAGAGATCTAGCGTAAACTTAGGTTTAGTATATGGTGTACCTTTATTTTCCTTTGTATTGCTTGGTTCTTTGGATTCATGCTCTCTTTTCTGAAACTCTGATGAGGACTTGTCCAACGGATGCGTGTATATTTTATCTTGCGACACGGATCCTAGATCCTTTAATATTTGATTTCTACTGGATAGAAGAGTATTTGATGATTCCGCATCAGATACTCCGGTAACAGTCTCATCTTCTTGAGAAGCTGGCGGACCTGACATTAGCATGTCCTCTTCATCAGCCTCCAAAGCGGGTATTTTTCTATTCTGATTGAAACTTAAAGCAAGTCCAAACTTATCTGAAATTGGGTCGTATTTTAAGAGAGTAGGTTTTCTTCTAACCTCTTCGAATGATTTATTAATCAAATCTTTTCCAAACAATGAAGCTCCAGTATTGTCAGCTGAAGACTGCCCTTGAGGTTCAACTTTGGGTGCCAACAGTTTGGAAAAAGTACCTGGTAACAAGCTTAAATTATTCAACGAAGAGCTCGAACTATTATTACTTGTCGAAGGCGAAGAAAGTCTTGAGTAAAAAACAGGTGGTATGAGACCTTGAGAAATATTACCTGACGAAGAAGAATTCCCAATCTTTTTCTTTTGCTGAGATGTCGGATTATTTGCACCATCTTCATTAAATTGACCATCATGCACGTATATATTAGTGTATCTACCACTTTGAAGAGAATTCTCTGTGGGTGAACACATTTCATCTTCCATCTTTTCTAACGAAAGAGGTTCATTCCTTTTCGTGTTAGAAAAAGGTGCTTCTAAAGTTGAATCAATCAAACTAATTGATCTTACTCTTCCACCCCCTATGCGTGCGACGTCTTGCAATTGCGCCTCATTATCCGATGTGTACGAGGAAAGTTTACTTGGAGCATAAAAGCTCAAACCATCCTCATCCTCATCCTCATCATCCTCATCATAGTCATCATCATCATCGCCTTCATCATCAGTAGCTTTATCGCTTTCGGAGAAAATACCACCAGCTTCCGAACTTTGAAACTTTGTTGCCCTATTTGAACTTCTATTGATTGATAAAGACCTTACTCGGACCGATTTGTCTTTATTTGAGGTGAGGATAGTATTTTGAAAGCTCAAGATGGAAGAAGAATTTCTAGTCAGTGGAGTCTCATCTTCACTGTCAGTGGGGGTCACATTATTAGGCGAAGCAAGTGAACGTTTATTCTTGAGCGACGTATTGTTTAGTGTTTCTAAGGATTCTTCTGAAAGATATGCAGTTAAAGGTTTATCTGATAGGATAGTGAGTAACGCTTTGACACCAGTGTTATTTGTAACTACAATGATACAATCACAGTTCATAGGCGACACTTTATGCGTGAACTTATCATTTAAACGCCGATAATAATCTTTGAAAGGAGCAGTGCTTTCAGAGATCATATTGTAATTATCTATTTGATCAAAATGAATAACACAGGAATGTAACATGTCTTTAGAAAGAAAAGTCGTAAACCATTTCAATGAAGTCGGCGTTACTTTGATCTTATAGTTTATGTGACATCTATCTCCCAAGGTTTCCTTTAACTGTTGCCAGACAGTCTCTATCAAAAATTTGACAGTCTCTACATATCTTAAGGAACCACTAGATGAGATTTCCAGATGGAAGTCAAAATCCCCTGCGAGTTGTTTTGAAAGGGTCCAAAGTTCATCATTTTCTCCCACAATGCTCTTTAAAATTTTCTCTCTCAGCCTATGCAACTTAAATTTCTTGTTTATTCGATATAGTCTATTATCTTTTAATTCATCATTGTAGTAGTCAATAGTTGGAATGTCAATGTAGAGATATACATTATAGTTGCCCATTATCGGCGTCAAACGGTCGCAATACGAAATAAGATATAACGAGTCTACATTTTGAACTCGAACTTTGGATGGCTCATGCACCCGATGATTCCATAGGTGTGATGATATATTAGTGGAGGAATCCATTTATAAGTGATAGCTGTGTGCGTATATGCATAAAAAGGCTGTAATTTGTATATGTGCGTGCGTATGCCGATGAGGGTTTTCTAATCAACAGAATAAACCGTTAAGGACAGATTGGATTATCACCGAACTTAAAAAATCGCCAATACCTTCTTATATAATGGCTACTCTGGGTCAAAAATGTATCCACGTTTATTACAATATGGATATTTTCAATACCTGTTATAGCAGGATGACGCCTCTTCCAGTGTGAAGTATTATTTTAAAATATCAATCAATATTAGTATTTTAAAGTCACAGTATTTTAGTCGAGCTTACAAAATATAGTCTGCGTTAAGCCACTCTTCCTGCAAAAAAAAGAAAAATATTACTCTTCAACACTTTATATCTGCTATGTCCCAATAAAGATTTGTACTACTACTTCCCAAGGTTGTTTTGAGATAAGAAAACCACCCTTCAAACAAAAGCTAAGGACCAGCCTTACCATTTTGCAATAGTTCCACTTTAACGATGACGAGCTTTTTTTTTTAAATGAACTTTTAAACGATGCAATGAGTCACGTGCAACAATAGACTCTGTGATAATGAAGAACCTTACATATATCTATATACTACGTTATTGTAGCGTTGTGTAAGGGGGCAAGGCAAGATTTATATAAGCTATATACTGGGTCAAGGTTCAAACTACCCATTACTATGCAGTGATATGATATGTTGCAGTTCGTAGGTAAATCAATATGCTTTTGGCAGTTTCGGCTGTTAGATCATGATTCAGAATACCAGAGAAAAAAGGCAGTCTGTTAATTTATATAGTGAGCTTTTTATTAACAGTACACAAAACCCTAAAAATCCAGCCTAAAGAGTGTGCCGGAAGGATAAGTGATAAGACATGGGCCAATTTGATAGTGTTCTAGGTGAAGACCCTGCGATTCTCATCAATAAAGTAATTATAGAAAGCCAGCGTGCGAAAGAAACATCTTATAGCCCTTATTCGAAATTTAGGGTCGGCTGCTGCATATTAACTGAAGATGGTACATACATTACTGGTAGCAACGTAGAGAATGCCACTTACGGTGCTACGGTATGTGCAGAAAGAACTGCTATAGTGAAAGCCGTTACTAGTGGTCACAAAAACGACTGGGTTTGCATAGCAATCAACAGTGATATTGGAAACTCTTGTACACCACCTTGCGGGATATGCAGACAGATGATAAGAGAATTTGCTAAACAAGATCTACCAATAATAATGACAAATGGAGACGCATCTATAAAGAAGGTAATGACTCTGCAACAACTGTTACCAGAAAGTTTTGGTCCAGATCATTTCAACAGTTAATTAAAACTATCTTCTTTCGTTCAGTCATTTGAGTTTTCCCTCGTGGAACTAAGCGGCATTAGCTGCTCTGATAACCCTAGGATTACCATTCTGGGACTCAAATTCAGTTAGCCAAAGTTAAAATTTAGAGTGTATAAAGGGAGGCGCGAGTTTCGTCTCTTCTGAGATTTTCTAACACGTGAGAAAAAAAGAAAAATAAAACTCAGTACCAAAATTTTCATTTTTTTCATATCATTCTTGAAGCGTCATATTAACGTAATGTGTGCACTCACACAGTGTAATATATCAATTGAATTATCTGGTAAGACGTTGAAATAGGTAAGAGAATAAAGAGGCAAATAAAGCTATTAAGAAAGGTGTTCGACATGTCTACAGTCCGCTGTGCTAGCCTGCAATGTGGGAAAATCACGGATTCCTCTCTTAAATGTCCTATTTGCTTGAAGCAAGGCATCGAGTCAGTGTTTTGTAATGAATCTTGCTATAAGGACGGTTACAAGCAGCATAAGGCAATCCATTATGCAAAAGAGGGTGACTCTTCTGCGTATGACCCATTTCCTAAATTTAAATATGCTGGTGATTTGAGGGCCCAGTATCCCCTTTCGCCTAAGAGAGTAGTTCCGGAAGACATTGTAAGACCGGATTGGGCCGAAAATGGTTTACCAATTACGGAACAAAAGAATTACAGAACTAGTAAGATCTCTGTTTACAGTAAGGAACAGATCAAAAGAATTAGAAAAGCTTGTACCTTAGGAAGAGAAGTGTTAGATGCAGGTGCTGCGCATATTAAACCGGGCATCACTACGGATGAACTTGACGAAATCATACATAACGAAATCATCAAGAGAGGAGCATATCCATCGCCTCTAAACTACTATAATTTCCCCAAGTCTGTGTGTACTTCAGTCAATGAGGTTATTTGCCATGGTGTCCCAGATAAGTACATTCTTAAGGAAGGTGACATTGTCAACTTGGATGTGTCACTATACTATCAGGGCATGCATGCAGACCTTAACGAGACATATTATGTTGGAGAAAATATCCGTAAAGAAGTGGTGAATACCGTGGAGACAGCTCGTGAATGTTTGAAACTGGCCATCAAGCTGTGCAAACCAGGTACAACTTTCCAATCTCTAGGTGACGCTATCGAAAAGCATGCCACCAATAACAAATGTTCCGTGGTGAAAACTTATTGTGGTCACGGTGTCGGGGAGTACTTCCATTGTCCTCCAGACATTCCTCATTATGCGAACAATAGAACCCCAGGTGTTATGAAACCGGGTATGGTTTTTACCATCGAACCCATGATCAACGAGGGTGTATTCCAAGATGTCACATGGCCAGATGATTGGACTTCATCTACCAAAGATGGTAAGGTTAGTGCACAATTCGAACATACCCTTCTTGTCACGGAGAATGGTGTGGACATTTTGACTGCCAGATACAAAAAGTCTCCAGGTGGTCCAAGAAATAGAATAAAATGAAACAAAGAAGAATTACTTGATAAATTACTAATAAACTAAACAGAAAATCCATCTAATAAAAATGACACTAGAGCAGTTTATCATATAAGTAGCATAACCCTTCCAAAAACCTCATTATAGTCACCTATTAAAAGCACTTGTATACTATAGCAGAGGGCTTATAAGGTCAATCGGTTTTTGATAGTATACCATGATACTAATAAAAGAGAATCGGTCTGTGATTGAATTGTATAAAAACTTATTCAAATAATTGATACAGATGAAAACAAAAATGAGCAAGTCATAGACCTTGCATTTCCTTAGGTAGTGAACGAAGTACTATTATAAGATGTCCTTCCTATTACTTCACTATTGTGTCCGGGTAATATACAAAATCATTTCGCCACTTCAAAGGAAAAAATAATTTCAGTTGGCGATTCAATGAAATCAATACAATACTTGGAAGGTTAATGGAAGATAATAAAAGGTATCAAAATCAACAGAAACCCTCTGCTTCGAAATATCTATCAACAAAACCAGATTTTACGGTATATATCTGACAGAATTAGTAAAAGAAAGACGGATAGAAAAATGTCTGTGCAATTGTTGAACCCAAAGGCTGAATCTTTAAGAAGAGATGCCGCTTTGAAGGTAAATGTTACTTCTGCCGAAGGTCTTCAATCCGTACTTGAGACTAATTTAGGCCCTAAGGGTACTTTAAAGATGTTAGTAGATGGTGCTGGAAACATTAAGTTGACCAAGGATGGCAAAGTTCTATTAACTGAAATGCAAATCCAATCTCCAACTGCTGTTATGATTGCTCGTGCTGCAACAGCACAGGATGAAATCACTGGTGATGGTACTACCACCGTTGTGTGTCTAGTTGGTGAATTAATGAAGCAGGCATATAGATTCATTCAAGAAGGTGTTCACCCAAGAACAATTACCGATGGTTTTGAAATTGCAAGAAAGGAAACATTGAGCTTTTTGGACAGTTTTAAGATTGACACTGATGGCAAAACAGAACTTGACAGAGAATTCCTACTACAAGTAGCAAGAAGCTCTCTATGCACTAAAGTGAATGCAGAATTAACAGAAGTGCTTTCGCCAATTGTTACTGATGCCGTCTTATCAGTTCAAGACTCAAATAATAAAAACTTAGACCTACATATGATTGAAATAATGCAGATGCAACACCTTTCACCAAAGGATACCACATTTGTAAAAGGTCTAATCTTAGACCATGGTGGAAGACACCCTGATATGCCAACCAGAGTTCCAAATGCTCATGTGTTAATCTTGAATGTTTCTTTAGAATACGAAAAGACCGAAGTAAACTCAGGCTTCTTTTATAGCTCTGCTGAACAAAGAGATAAATTGGCTGCAAGTGAAAGAAAATTTGTTGACGAAAAGCTAAAAAAGATCATTGACTTGAAGAACGAAGTTTGCGGTCTTGATTCAGATGAAGGTTTTGTTATCATTAATCAAAAAGGTATCGACCCTATGTCTTTGGATGTTCTTGCAAAGCACAACATCTTGGCTCTCAGAAGAGCAAAGAGACGTAATATGGAAAGACTGCAATTAGTTACTGGTGGTGAAGCACAAAACTCTGTGGACGATTTGTCCCCTAAGATTTTGGGTTACTCTGGTTTAGTTTACCAAGAAACTATCGGAGAAGAAAAGTTTACATACGTTACTGAAAACAGAGATCCAAAGTCTTGCACTATTTTGATCAAGGGATCTACACATCATGCATTAATGCAAACTAAAGATGCTGTTAGAGATGGTCTTAGAGCTGTTGCAAACGTTATCAAGGATAATGCTGTTGTTCCTGGTGCTGGTGCATTCTTCATTTCAGCCTCTCAACATTTAAAAAAGGCTAACTTGAACAAATTAGGTGCTAAAGGAAAAACTAAGACTGGTGTCCAAGCATTTTCTGAAGCATTATTATCAATTCCGAAGACTTTAATCAAGAATTCGGGTTATGATGCTCTTGATGTTCTTGCTCTATGTCAAGACGAACTAGAGGAAGATCCATCTAGGGTAGTCGGTGTTGACCTAAATATCGGTGATTCCTGTGATCCAACTATAGAAGGTATTTGGGACTCTTACCGTGTTATCAGAAATGCTGTAACTGGTGCTACTGGTATTGCTTCCAATTTGCTGCTATGTGACGAATTACTAAGAGCAGGAAGATCCACTTTGAAGGAAGGGCCTCCACAATAAATAAATAATTTATTGAAACAAACGAGTTTAACTTTGTATACTACATACCCAACAATTCCAAGTTATCATTTCAGGTACTCATCTCTCTCATACCTAATGTTTTAGCTACGTCTGTTCTATTTCAATTTTCACCTTTAAATACGTATGAAATGCCTTCTATTTTATATTAGAGAAAAGAATGAAAACATTCAAGTTGTAACCTTTTTTATATATCACTATTTGAAATTAAAAACACCTACAAGATACGTAATTAAAGTCGCAAGCACGACATATAGTACAATCAATTTGCGAAAATACACTACAGCATCGAGTGGAAAATGTCAAACGCAGAGTACTCTTTACGGGATAGGCAAATAATGTCTATCCAGAGAATGCTTTCATTTAATTCAGATAAAGGAACTGAAACGGTTGCGGATAACTTGGATGAACAAGAAATTACTTGGAAAGTACTTATTATGGATGCTAGAAGTACAGCAATTGTTTCTTCTGTTATGCGAGTGAATGATTTATTGAAGTCAAATGTTACTGTACATAGTGTTATAACTCAACAAAGGTCACCGCTTCCAGATGTACCAGCTGTTTATTTTGTTGAACCTACAGAGGAGAATATTGATTTGATTGTCCAAGATTTGAAGGAGGATAAATACTCAGAGTTTTACATCAATTTCACTACAACATTAAAAAGGGATTTATTAGAGTCATTTGCAAGCAAAGCTTCTGCTACTGGTAAGTCTGATCGTATAAAGCAGGTATACGATCAATATTTGGACTTCGTAGTCACTGAACCGGAGATGTTTTCTTTGGAAATTCCTGATAGTTATAAGATTGTTAATAGCCCACAAAGCTCTGAAGATGCTATTACAGAATTGTGTGATTCTATCGCTAGTGGTATATTCAATGCTATAGTTACTATCGGAACTATTCCAATTATTAGAGCACAAAGGGGAGGGGCGGCTGAGATGGTTGCTCAGAAACTAGAAGCTAAACTACGTGATTATGTAAATGGAACGAGATCAAATTCCAACACAACAACTTCTTTCGAACGTCTTGTTTTGGTTTTAGTTGATAGAAATATTGATATTGCGTCAATGTTTGCTCACTCCTGGATATATCAATGTTTGGTTTTTGACATATTCAAATTATCACGAAACACAATTACAATGACAACTACCAACGAGCAAAATGAAGATGTAACAAAAAAAATGGATATAGACCCTCATGACTTCTTCTGGACTGCAAACTCCCATTTACCATTTCCAGATGCCGTGGAGAACGTCGAAACAGAACTCTCCAACTATAAAAGAGAAGCTGAAGAGATTACCAAGAAAACAGGTGTTAGTAATTTAACAGATCTTGATCCTTCGGGGCAAAATGATACTCTACAGATTCAAGAAGCCGTAAAAAAGCTACCAGAATTGACTGCTAAAAAGGCCACAATTGACACTCACATGACTGTATTGGCCGGTTTGCTTAAACAGCTTGAAAGTAAAGGTTTAGACTCTTTCTTCGAGTTAGAACAATCTCCAGACTCATCAAAGACGAGACAAGAATTTTTAACTGCTCTTAAGGACGGTAGAACAAATAATATTGAGGACAAGGTCCGCACCTACATTATAATGTATCTCACAGCTCAAGAGACATTGCCAAGTGACTTTGTGCAACAAGTCGAGAAATATTTTGAAAGCGTCGAGTATGACACTACTGCTTTGAAATATATCTACGACCTTAGACACATGTTTAAACTCTCCTCTATGGCACTTCAAAACAAGTCATTAGAAACAAGTACAACTGCTAATAAAAACTCTCAAGATGGCAATGCATCGCAGTTACTTTCTGGTTTGTCAAATAGACTATATGGGTTAACTGAAGGTAAAATTCAAGGTGTTGGATCACTTCTTTCTGGGATAAAAAGACTTCTCCCTGAGAAGAAAACTATCCCTATAACAAATATTGTTGAAGCTATTATGGACCCCTTGAATAGTTCCAAGAAGAATTTGAACATCACAAATGAGTATCTATATTTTGATCCTAGAATAACCAGAGGATCTCACGAAAAGCTACCAAAAAGCCAAACATACAACAAGTCTCTCGTTTTTATAATAGGTGGAGGAAACTACTTCGAATACCAAAATCTTCAAGAATGGGTTCACCAACACGAGAATAACAACAAAAAGGTCATATACGGCAGTACCGATATAGTAACTCCTAATGATTTCTTGAAAGAGATTTCAGGATTGAAAAAGTGATTTATGAATTTTAACTTACACACTTGATGAGTCTACTTTGAAGTATATAATAATTTATCGAACAATTACTTCGGTAGGATATATTAATTTACCTCTTTAAGTACAAGGAAGTTACAAATATTTTTCTGATTCTTCTAGGATTTTGGTCGATCTTTTCGCGTCTAAGAACAATAGTTTTGCTTCTTCAACATCTGTAACCTTGATTTCGGAACGGTTCGCAAGTTTCGCGATAATTCCTGATGGAGACAAGAGTTGTAAAACATAACGTAATGAAGTTTCTGTTCCCAAAGTAGCCAAAAATTCCAACGCTTCATCTTCGACCTGTAGACTTTCAACAGTAGCTCTCTTTGATATGATGCTTTTTATTTCTTCTCTGTTATATGGTAAAGTACGGACAATCAAAAGTCTATCAATTAAGTCGGGTGGAACACCATGAGGAGAGATGACATCTTCGGTACCACGTACAGTGATCATACCTCTATTAGAAGCTAACACTACCACTGGAGCAATATCTGATTCTAGGGCTCTGTTCAAGTAAGTAAATATTTCGATATCAAGCATATTGACTTCGTCAATAAAAAGCACACCAGGGACGAGTTCTGCGACGCCTTGATCAATATACTTCGCGACAACTTTATTGACTTCATGTCTGAGTTTCTCTGTGATTTCAGTTTTCTTCGGCTTCATAAGTTGACCCATCATGGAGATGACATCTTGACCACCCTGTGGTCTTGCATTAGCGACATCAAGGTCGTGTAAGGTTACATCCTGTACTATCTCTTTCTTTTTATGAACCTCACCTTTTGGCAATGGAACGTATTCTTCAGCTTCTAGATCGAATTCAGTTGCAAAAGCGTCCGATCTACCAACCCTTTTAACAGCACCAGTATTAGATTCAATGTAAATAACGTCACCAACGGAAACCTTTTCTCTTTGAATGCTTTCGTATATCGTTGGATCTAGTCTCAAAGTTTTTGTACCTTTAGCTGACTTTAACCCAATAATAACGTGTGATATGGTTTTACCGTAGCCGCCCAATGGATTCTCTGCTTCTTCTGGGGTTAGTTCTGTCACTTCACCTTCATAAACTTCTTTAGTTTCCTTGATTCTTAGACCAATAGCTCTTCTAAAATTCTCCATTAAAGCTTCAGTTTTTTTGACTTCCACGGAATACAATTCAGAGCCAACTAACGGACAAAATGGAACTTTAGGTCCCAATTCTTGGGATATAGCCAATGCCAAAGCAGTCTTACCTGTAGATGGCCCACCAGCCAAAAGAATTGCTTTTCCGGACATTTTCTTGGCCTTGATCAAATCCACAATAACACCACAGGCTTCACGAGCTTCTGCTTGTCCAACAAAACCTCCCTCTACATGCTTAGCAGCACCAGACTCATCCAAGCCTAGTCCCTTGATATGGGTATGTGCTGCTGTACGATTATAAGCAGCTGTTGACTGTTCTTGCGCCTCGTTGATTTGAACCATTCTTATCTATTTATTGCCAAAAATATCTTCACTGAGATCTGACCGCAACTCAAATTGAACTGTTTTCGAATGGTAGTGTCAAGTTCACAGCGTTACTCCAACGTGATGATTTATTTAGAGTAAACGATATAAACTTCAATCTCTTGTTACCTACTTTTGATTGCAGAATGGCCACACTTCATTATTTTTCCGGAATTTCTTGAACTAAAATCACTATATACGTAATATATATATCACGTGATTGTAATGTCCTAAGGCTCTATGAATGTATATGTGTATCTATTCAGCATGCCAGAGTGCTTAGGTGGATCTGAATAGATAATGTTTACATATTTAGTTGCCGCTGCATCGACTCTTTAAGCGATTGACACCAAATAACACCAGCTTTTACCGCAAAATGGTAGGGTAGGCCTTCTTTAATTATGTGCTTTTCTTGGGTTAACTACTTTCTTTTCAAGAGACCCAATAACTTTTCCTAATTAGGAATGAGTATTCAGAATATGATATTATTCTGCATGGTACAATAATAGTACTCACTTAACACAAGGACATACCGATAAATGATAGAATTCTTCAAGTTATTGTTAGCAAATAGCTGGAGGAATTGAAGTTAAAATCACTGACAAGTGGGCTGCAGATAAACTGAATCTATAGCTATTGGATCAAAGTACCCACAGAGAAATTACATAGATTGAAAGCAATGGAGTCTCCTATTAGAAAGGATTACAATCCTCTTCTGACACCACCACCTTCTTCGGTGAAAAACCATGATGTAAATACAGACGTACTAAAAGAACTGTCCGTGAAACCAAAGAGGTTGATAAATGAGCTCCAGAAGGTGAAAAAGGTGTCATGTTGTGCCAAAACTAAAACAAGATGCAGAAGGTCAAAAGTGAAATATAGACCTGAATTAGATAGTCTATTCCCTTTGGACGCCTACCTCGAAGGATCAGCAAAGAATATGTACAAGGATGCGGAATTTCTGATATCTGTTCTAACGAAATCCAAGAAGATTATCGTGGTACAAGGTGCGGGCGTGTCGGTGGCAGCTGGAATTCCCGATTTTCGATCATCAGATGGATTGTTTACTACTTTGAAATCTACTTCAGCGCAACTCAAGTCAGGGAAAGATCTTTTTGATTTCAATAATGTCTATTCTTCAAACTCAATGTCAATATCGTTTAATAACTTGATGAGCCAATTATATTACTTATCGTTGAACTGTAAACCTACTTCATACCACAAATTTATTAACAATTTGGTGGAAAATAAGCAAGTCAAACGGATATATACTCAAAATATTGACGGTCTAGAAACAAAAATTCCATCAACCGCCATGATTTCAAAAAATGAGAATGACTCGATTATCGTTCAGCTACATGGCTCGATAAAGCACATGTCCTGCTTGAAATGTAAAAAGGTGTATGATATGGATCCGTCTATGTTCAAAATATCGGAGGAAGCCGAAACTGGAGAAATTGTGCCACAATGTCCTGAATGTAAAGAATTCGAATCTGTTAGATCTGTTTGCGGCAAACGGCTACAGGGGATCGGAAAACTCAAACCAAATGTTATTTTATATAACGAATATCATCCAGAAGGTGATGTAATCAGTGATATTATGAACAAAGATTTAAAGAGTAATCCTGATACACTATTGATTGTGGGAACTTCCCTCCAGATACCAGGTGTCAGGCAAATGGTAAAACAATTTGCTGCAAAAGTCAGATCAAAAAAAGGTAGTGTAATATGGATCAATCGTGAAAAGCCTTCGCCAAATATCAAAAATTTAATAAAGGGTTGCGATCTAATAGTATTGGGTGACTGCCAAAATATTCCTTTACTAATTGAAAAAGGTTTACATTAAATATAAAGAACATTTCTGGTCCTCCCTAAGATGAGCGAAGTCATTAAAACTACATAAAACGGTTAGCATAAATATGGTTAATAGATATATTTGTTAAAACACCATTTCCATATTGAGCCAGATACTTAACATTATAATGAAAAAACAAAATACTTCTTTTGAGTGTGCTCCTCTTATTTTTTATTTTTTTTTGCTATCTTGTATTACATATCATCTATCTCAATTTGATCATTGGGTTCTTTAGGTTCTTGTGCCTCTGCCCACTGAGTAACATCATCGATATAGCTCAATATGGTAGCTACACTTTCTGTATTTTTTGCTTCTAGTGGTAAAAATTGCACCATGCCAAAGTCATCAACCAAATTGGCTATTGCCTCGTTTAGCTTATGGAATCTTGGATTAGTTTCTTCGTTCACTTTATCAGTTAATAGTAATGGGTCTGGGTTCAAAAATTTCTTTAGGGCCTTCTTATTATGCGAGTCCTTTACCAAATCTAACTTACTGAGAATATTAATATGCGGCAATTCTAATAGAATCATGGCTGACATAGCACTTAGAGCTCCACTGAAAAATTTCGAGGTATCTATTACAAATGGTGCTTCAAGTAAATAAGTTGCACAGAGGTTAAAATTCAATTGATTTTGGAGATGACGAACAATCGTGGGAAGAACTGGAATATGCGTATAAAGTTCGATCTGGCCAGGGCAATCGAATATTAAATACTCATCATTATAATCTCCAATTTCTTCATCTAACCAGTCCAAATTGTTGAGCAAGTATTCGAAGCAGTAAATCAAAGAACCGTTTGGTCCCAAGCCGAACTCCTCCATAACATCTTCTAAAGATATCAAATCTCTTATATCAATAGTGAACTCATACTTTGTTGCCTCTGCTGCAGGGTCTAAGTTTACAATGTGTGCTCTACGGCCGATACTTTGCATGTGAGAAATGATAGAATTACAGAAAGTAGACTTACCAGCACCTGCGGGGCCTAAAACTAAAACACCCACTCTCGACATCTGTTAATATTTAGCTTGATTGCTGTAATACCACCGATAGCTATCCTGTATGTTTCTATTAGTCTTAATAGTACTCCGCAGTCTTGTATTTTCTATCTCAACTATTAAGCACACTTGATTTTATTATTTTTAAAGGATTTCTTTCTTTTTGAAATGAAATGAGATGAGATGAGATGAGATGAGATGGATTGTCGTTAAATTGCAGACCAGGGTACGATTTAACATATTTATATAACTTATGTAATGATTAACTGTTTATTAAAAAAAATCAACTAATCAACTCACGAGGTGGAGGCACTTCAGGTATATTTCCCAACTCGAATTTTGGTGCCTTAAATAATGCAATCGTTTTTTCAGAGAGATCCGATATAGCTGTTAATTCTGACTTGTTCTCCAAACCCTGAACGAAACTCGATATATAACCCTGTATACCAGCTGCCGAATTTTCCGAATTAGATCGCATATTAAAAGGACTATTAGAAAAGCCCTTGTTGATTGATTGAAACGGCTGTATATTGGAATTGAAATTGGTATTTGTGTTGTTCTGATTATTAGAAACTTGGGTAGCCGAATTAGGGTTAGAGCTGGCATTAGATTGACTGAATGGAGAGCCTGTGGAACCAATTTGAGAAGAGGCAGACTTTGTGGCAGCAGCTTGGCCAAAAACAGACGTTCCAAAAGCGTTTTGACCGGATAAAGGTTTTCCAAAAGGCGATTGTCCGGAAGCTGCTTGTCCGAAGGCAGATGTCCCAAACGCAGTTTGACTTGACGGAGTATTTCCAAAGGAAGACTGCCCAATAGCTGCTTGTCCAAAAGGAGAAGTACCAAAAGCTGACTGTCCGAATGCTGGCTGATTGGCGGTTAATTGACCAGTAGCTGCTTGCCCGAAAGAAGACGTACCAAATGCAGACTGTTTGAATGCGGGTTGTAGAGCGACTGATTGACCAAATGAAGGTTGACCAAAAGCACCATGTCCAAATGCCGGTTTGCCGAAAGCTGAGGAACTCTCTGTTGTCTGTCGAGGAAGCCCAAATCCAGTACTAGCTGATGGAGTACCAAATGGCTGAGCGCCAAAAGCTGGTTTCCCAAACGTATTCGAATCTAGGTTCTTAGATCCAAAGGAACCTGGTGTATTGGAACTGCCGTTATTATTACTATTAATACGATTGCCATTTGAATTCTGGCCAAAAGGGGATGATGGTGTAGGAGCAGCTGTGGATCCAAAAGCGGGCTTTCCGAAAACTGAAGTAGAACTACCAATTTGCGCCCCCATATTTCCAAATGGAGATTGTCCAATTGTACTATTGGAATTTGAAGACGCCATATTAGTGCTAGTAACACTCTGCCCAAAGGGAGGTGCTCCATTAGATGACATAGAGGAAAAGGGTCCAACATTCGCAAAAGGATTAGAGCGAACAGACCCAAATGGACTGTTAGTGTTATATGATTGGCCAGTAAGATCTAATGGATGATCTATAAACGGCTTAGACGGAAGGGTTCCGTTTGATCTATAAGTTCTAGTTGACAATTGAACATACCGAGCGGCTTTCTTAGCTTCACTCTTAACAAAGTTGACACATTTTTCCATATCTTTTCGTCTAGCAGTGATTTCCATCTCATATTGTCCTTGTTTACCTTGTTTAATACTTTGCCAGTACTGAAACCGAGATTCATCCGATGAGAAATCTCGGTTTGCTATAACATTTAGTGGACAGGGTGCAGCTAGGCCATATGAGCTACCATTAGGAGCCCAAGCAAATGTCATATAATCATCCATATCAAGCTCAATTTCTCTTGTATACCTATCTAGATTCCTGTCGTTAGTGAGATCCAGATATTTTTCTTCCGTAGACTTCTGGAGACCTGTTGTTTTGTTGTTTCCACCATTGTTTCCGTTGGTATAAACGTGTGCAAAGTTGCAATTATTTCCCTTAAGACATTTCCCAGCTTGGAAATACTTACACGGCGTCTGATTACGGGAGTAGGCCATGAGTCCTATTCTTTTTGGTAGCGAGATACACTCTTCGTTTGTCTACTATGTCATCTATATGTATGTGTTCTTCAATGAACCCAAATCATTCTTTGGTCCAAGTATATGAGATTAAGTGCATTTTATTTGATAGAACAAAAAAATAATTCATGAAATTAATACTAAAGAAAGTTGTCACATTTATGAGATAAGGCGATGTAACCAAGTTTTCAGAGAAAGTTGTCACAAAACTAGCATATCCGAGACCAAAAGTTACTTGTAGTGGTGAAAGAGTGATGGAAATATCTGTTTAACCTATTAGCGAAGTTTCCTCAGTTTTTAAGAGGGTCAATGATTTGTATTCAGTGTGGTTGCTCCATAGATTCTTTGTATGTGATTTATCCAGGAAATCACATTAGACTTACGGATTGTCCACAATGCTCACATATAGTTGATAAATACGTGGAGTTCGATGCGGTGCTACTGTTCATAGATCTCTTGTTGCTTAAACAAGGCGCTTTCCTCCATACGGCGGTTAATAGGTTAGAATTACATCTAGCGAAGTTTCACAAATGGGATAGAAGTACTGCAAGTGGTGCCACTTTATCGCAACGTATCAAAATTATATGGAATAATATGCAAAATTGGTTAATGAAGTATGACCAATTGAATCGGCTACAGATATTTATCGTTACTTTTGAGGTTTATCTTCATTGGATGGCCGCAGAAACGCAAATGTTGAAGTACCAGTCGGTATTTCATGTGGCCGATAAGTTAATGATTCGTGAGATTCTCAATGCCTCTATTTGGCGGCAATATACTTTCTTCTTCCTGCAAGTGATCATAGAGATGCTTGTTCTACATTTTATTTTCTGTCACTTACTCATTAAAAATTGGAAATGGAATGCTACTTATAAAATAAGACATGATATTATTCATTACACTATCACAATTGCAAATAGTGCCAAGATATTCCCCATTTTGATGCTAATATGGCCTTATGATACTCTCCTATCAACAACTATCATCCAAATGCTTGCCAACATATATATTATAGAGGCGGTTCACATAGTTACCAGAATATCTTATATCAAAATTACCTCCTTACTTGCAGCAACCTTGATATTACAATACTGCTTGATTCAAATCCTGCTCATAGCAATGGTAAGTGGATTTGACACTAGCTTAACAAAGAGCTACTTGACTTGGGAATATAAACTTATGATTTTTAAAATGAACGCTAAGAAGAGCCTATACTTATAAAGTATATACATAAAATAAGTATATAGACTAATCCATTCATTCCATCATTGGCCCTTCTAAAGGAGCCACTAATAATGGGTACTCGTATGACTCGACATCATTAGTGCTGCAAACCATTGAATTATCTCTTTCATGTTCTCTTATTGAACTTAGAGCAATAAACTTGGACAATGGGAGATAATTTCTTTCGAAATCAATCCAGAAGCTTAACGTAATAAGAGGTAATGGGAATAGGCACGATGATAAAACCCAACCTCCTTGGAAACCAGCCAAGGTACCAGCCATAGTCAATTGGAAGAGAAGGAGACCTAATATGACCCTCCTATAAACTAAAGGCCACACTTTTCCTGTCGAGTGAGGTAAATGATCCATCGCAAAAATAAGTTGATATTTATAAACATAATAACCAATGATAAAATATGCCAAACCTGATGCCAAAATTTTAGTACTCATAACACTGTAAATTAATGTAATTATGAAGATCAAAATGGATTGTGGCAATTGTAAGCCAAAATTAAAAACAGGTGGATTGTAAAGCTCTTTTCTTTGCCTTGGTGTCTTGCTTTGGATTTTCACAAATGGAAAGCCAATCAAACTTCCTACCAATAGTAATTTGAAAGGAAACATACCTATACCTTGAAAAATAATCAAATCCACATAAAACAGGGAGAATTCTTTGACTGATGTTGCAAGCTGATACGCAATTTTCGTAGTATCACTTAAGTAACCCCAATAATTTGATGCTGTACCTGCCAAAGTGAAAACCAAAAACAAATTGACAAGAATATAAAAGAAATTCTTAGAGACAAGGGATAACTCCTCATCACTATAAGATAATAACCCTTGCCTTTTAGTCAGAAACTCATAGAAATATGGAATCACAACGTTGAATAGAGTGAAAATATATGTTGGCAATAAACCTGTAACCACATTTTGAGCCCAGTCATTGTTTTTCAAGAATTCACCCAAACTTGGCCAAAATTTCGAGATTGTTTTGAGATTTAATAAAGTTGCAAGGTACGACACTGGAATAACCAAAAACGCGCTACAAATTCCGATGAATACAGTAACAGAGTAAACTTTGAATAACCTTTCACGTCTAGACAAAGAAATATTATCCCAGTTAATGTCGTGAGGTGCCGGAGCCAACCGGGTTATCAAATATAGAACCCGTGGATCCAAGACCGTTTGTGCTGCCATTTGTGCATTGGCTACAGAGTCCATTGTCACAAAAGCTGTTGGTGTTGGCGAGTAGTTCTTTCTACGAGCTTCTTTTATTTCTTCATCAATAAATTCAAGCTGTTGTTGTAAGTATTTTATAGCATCTACTTTCTCACCAAACAAGCCCCATAACCCGGTTCGGATAACTGGTCTTTTATTGAGTTGAATTTCTCCAAAAAGTTCGTTATTGTCAGGCTCTGAATTTGAAATAACTTCTGTTTGGTGGTCTACATTTTGAGTTTCCATACGGTTCTCAATATCATTTCTTTGTCTCCCCAAAGTATAGTGCTCATCATTGTAAATTGCATTCCGGAACTCGTATGGACATTCGCTTATTTTCAACTCTAACTGCTTCAATATCATTTTCCTGTAATGAAACAAATTATTTAAAGAACCCCATTCGCGACATATGGTAACGGAAGAAACTTTACCTATTTTTAGGTCTTCAATTTTTTTCTTTAATTCTTTTTCATCTCGAAGTTGGATGGGTATCCCTGTTATCCGAATGGTTCTATCAGTAACTGTATTCTGCCTCCCTAAGTATTTTTGTCTGGTGTTAACAACCATCTTAGTTTGTTTTACCAACATATAGAGAGCAAGAAAAGTGAAAAAGAAAGTGAAGATAACATACATCCAAAGATACATTTCTGCTGTTTCAGGGCTATTGTTAGGCTCATCGAATTCGCTTGACTTCCTTGAAAAAATACGCTTGTATATTACTCCTTCATCATTCCCATCATCGTATTTACCAGTATAATGGTATCGGATTGGTGATATGACAGTCATTGATATCACACAATATATCGAAAGAAGCTTTATGCACATCTTAAAAAACCCCAAGAACACAAAGGCGTCCAACCCAGAAAACTCTAGAACATGACTATCATCTATCTTATATAATACCCCAATCCAACTGAAAAGTTTTGTCTCATCCCACGTAGGTAAATTACCAATTTTGTACTTTCGACTGGCGTAAAGTCTAGGAAACTTCTTGAGTAACACTGAGAAAGAGAGAAAAGCAAAAAAACCTAGTAAAGATGCTACAAGAAGTTGAGTTGTAGCTACTCTTGTGGTAGGCTTTCTAAAATCAGGTGCCCTCGGATCTGAATTATTGGTCAAAAAAGATCCAAAAAAGAATGAATCCATCTTCATGCCATCAAATGAGACAACAGGCTATTAAATGCGAAAGGTTGAATATAATAGTGTCGTCTAAAGTTTAAATCCAGAACTGTTACTGATATAATGAAGATTCAAGTAGTTTATTAGTTTATTATCGCGCTCTTTGTACATATTGACCTTTAAGGAATATATATTAAAGATAGAAAGGACTGAAAAGAATAATTTGGGTTTTCATATGTTTAAAATATTGAAACACTTAAAAGTTAGAATACACGTGACAATATAGGAAGGTAAAGCATATAATCAATTAATAAATTAAGTACTCTATAAAGCGTGAAATATACACTATACCCTCCAATATTGAGCTAGGTTATGCAAATGATCTATAACTAAAGGTATCAATGCGTTGACACTACTAGTGATTAGGTTCTGGAAGTGTATGGTAGCGTCCTCCTCTGAAAGGTCAAATGCGAACTTTTCTATGACCTTTAAGACGGCACCGTCCGGATCCATTTTTATATTAGGAACATCAGAAGTCTTCATCAACTCAAACAAATTAATTATGAGACCCGCGTTCCTCCGAAGAATAGAGTAAGCAACAAAGCAATATGACCTGAATTTGTCATAGTTTGCGGAGTCTGTACCCCCGAAAGCTTCGATGATTTGAGGAGGAAGTTTCATCAAAGGAGGAAATGGTTTTGGATCGTATCCTAGTATATAACCGAAATCTGCATGGAAAAATTTGCCATCTGGTTGAATTAGCAAATTATCAAGGTGTCTGTCACCAACACCTAAAATATAAGTAATTACGCAATACCCGGCACATGATTTCACAAAATTGTCCATCACCCATGGTTCTACTCCATCAACTTCCGTTTCAGATGGGTACGTTTTTTGTAAGTATTTCAATATACCATGATGTACACTTAAGATACTGCTCATTGTTTCATTGGGTATAAACTCTATAGCGCCTTCATTTTTACCTGTGGCTAAGATATTATAAGGTGTAAGCTTCAAATCGACGTTTTCGTTCTTTAATAACTGGTCCATGAGCTTGATAATTTGAACAACCAATTGATCCTGGATTAAATCATCCCCAACTTTAAACATCAAAGAGTATTGGGTACCCTTTGTTGTTAAAAATGTAATTTTCAAGGGAGACAGTGAACTTTTGAAAACTTTGCATGAAGAAGGTATAACATCTACAGCAATAATATCAGGATCTAGTGGCAACGTGATCGATTTATTTCTGAAAAGTGGTTTCATACGAGAAGAAATCAGATGAAGAAGAAGTTCTTGTTTTTTTGCAGTTGTTTCTTTACTTTGCTTGATTTCTTCACAAAATTGATGTAGCATATCAACTAAGGTAATCTGATCATCTATGATTTTACTTGACCTTTCAGATAATCTACTTCTAAAGCTCTCCAGAATATGGACCAAAAAAGTGTTTCTTTCTGACTCCGATCTCAAGAACCAATAGAAAAAATTTCCTAACCTGAAGTTTTTAATGGCCCGCCTAATTAAAAACTCAGCTAATGGAGATATCATTATCGAGTTTTTGTCAAAAGTATCAGCTAAAAACTGAGAAGTATCGGAAATAGCTCCAGAGTTACCTTCTAGATGGTCTTGTTCATTTTTGGATCTATCTATATCAACAATTGTGAATTCACTGTTGGATTTATCTGATAATGTTGACGTACATTCAAAACATACTGACTGAACTAATTGTAACAAATAGAGTTCAAGTTCTTTATCAGATGCTTTCCTTAATCTGTTCACCGCATATGAACGAACTGAAAGATTAGTATATTGCGAACCTAACAATTCTATTGTATCATCAAGGTCTATTTCAGCCCAAACATCCATAAGATCAAGAACTTCCTTGATTTCTGATTCTTCTGAAAGATTAGTACTTTGTAAAAGTTTTGTCAGAGCCTTTTTATTGTTCGATAGATAATACCTATACTTCCATATTAACCCTTTTTCATGTCCATTCAATTTAGTACCAGGTGGACTCGCTATAATAGCATTCAACAAATCTCTTTTCTTTGCATCTGGTTTAATGTATTTTTCTATGTCTGTTTCTCTTGATGAACGCTCTAATCTTCTGAATTTCTCTTCCACTAAATCGGTATTGTATTGATCGGGGTCGTAAAAGAATAGCGTTGAATCATGGGAGTTACCCAAAGAGATTTTGATTTCCGTTTCAGTCTTACCGGAAGTTTCATTAATGTTACTCCTCTCCAAATTATGAAATGTTGGGATATTAATTTGAGGGTTTGCAACTTCGCTAGACGTATATACTATAGGTATTTGCGTTACCGCATGCTCAATAGTGAACTTAAATGTCCCTATAGGTAACTTACCATTGTTTAATTTTTCTTGTAGTGCTTCTAAAACGGGTGAGTTAAGCCATTGCGAAGTTTTAAGTTCACCAGTATCATAATCATTAATGAGTTTGATATTTTCATCATTATATGGACTTGTATATTCACTTGAGTCCTTTACAAATTTGAATACCTCCTTACCACGCTTCAAAGTCGAATCTTCTGAACGGAAAAGGGGAGTTTCCATAAGGCCAAATAATATCTTAGCATCACCGTTAAATTCCCATAATTTTATTCGTAGCATCGATGACATGTTTAACTGATGTATTTTTATCGGCAATGTCAGCCACTGTTCCCATATCCTTCCATTCTTAAAGGGAACATATTTTGTGCAGATAGGTATTGTGAGATCTCTTCCACTTTCCCTGTCGTAAATTTGTAGTGAGACAAACATATCACTGTTAGGGATAACATTTGATGCTCTTTTTGAGAGCTCTGGCTCTGTATATTTCTGTGATTGCTTTAATAGATTGTTACTACCTTCTAAATTGATGACTTTGATGCTAAGTCGTGCATCACATTCGTGAGATGCAAAGAAAGTAACACTCTTCACAGCCATCGAATTTTGAAAAAAATTTGCTATTGTTTTCACTATGACGCAGAATAATTTTGTTGTTTCCACTTCTGTCTAGTGGTGTAATTCGACATCCCTTTCATTGGTTGGTTTAATAATATTATTTGTTATGTTATATCATTGCTGAATTTTCTTGCAGAAAATCTCTACCTATGCCTTACCATAATTTCGGAGAAACATCATAAAATGTTAGAGTAGTTAAGAAAATAAAAACATCGCTGTTTTATTAGGTTGTGTCATTCAACACAACAGACGTGAAACAGTCTTTTTATATACAGATGATATCTAAAGATATTTACATGAAAAGGGATAGGAAAATGACCTACTTTCGTTCTAATGTTACAATTCAGATGATTTTTCATCATGTCACAATATGGTGTAAAACCATACTTCAACGATTAAACGTTTGTTGATTTTGTTCATAGTCTGCAATGCAAGAGAAGGAAGGTAAAATATCAAGGGTATGCTTGTGAATCTTCTAAAACACCTCTACTCAATTGTCAAACGAGAAATTATTTTTTGAATAATTGTTTCTACGACGAGAATCTAAACGAAAATTTCTGTTTTCGAAGCGATTGCTCTTAGTGAAACGATCTGGCTTGGAGCTAGTTTGTCTGGAATTGGAGGAACTGAAATCATCATCAAATCCGCGGTTATTGTCATGAGAGTATGATTTTTTCACAGTAATGAGGTCAGCCACATTCCCTAAATCTCTGTTTGAAAAGTAGTTATTCAACTGATGACGTGTAAATTGAAGTAGAACGCTAGGATCACCATGCAATTCAGAATATGACCTTAAGATATTTTCGACAGCCTTAGAGCTGAAACCATATTCACTTTGAGCACCTTTATAGAAACCGACAATAGTTTTCAACGCTTCAGGGAAATCGCGGTTATTAGTAATACAGGAAGCAATAGGTTCCCAACGCTCATCATCCTTTCTATGGTAATCACTTTGATTTTTTATAACAACGTTGGTTGAACGTTTTAACTGGTCCACAAACTTAAGTTCGTCTTTAAATAAGAAAATAGTTGCTGCACCTTTATTACCGGCACGAGCAGTTCTCCCGATTCTATGAATATAGTTTGGTAATTGAGTTGGTACACAGAGTTGGTACACATGCTCAACAGCTGGGAAATGCATACCACGGGCGCCAACATCTGTACAAACAAAGAGACCGTGTTTAGATCTCTTGAATCTTTCAACCAATTTAGTTCTTTTCTTTTGATCAATTTTACCATGGAATTTGATGATATCCATATCTTTAGGTAGAGAGTGATTCAATACACCACCAAAAAAGTCGACGAACCTCACTGTTGGTAAAAATAAGATTGCTTTGAAGTTCTTCTTTTCTTCCAATTGGGCTTGAATTGATCCAATGAGAGCAACCATGCTTTCAGCAAATGTTTCAGTGATAACTAGCTTTTGCTCAATTCTTTCGTGCGCTTCAGATTCGTTTTTATCGACAGTATCGATAAAGGTACATTCCTTCTTATTAAAGATGGTACGTGCTAACTCTTTGACACTTTTGTCCATAGTAGCAGAGAATAACAAAGTTCTTATATGATCTGGCGCATGTACATTTAGCTCGTTCAAATTTTTTGAAATCATAGAAAGTTCTTTTAGGAAACCAATTTGCAACAAAGTATCCGCTTCATCGAAAACCTTGAAGTCAACGTTTTTGAAAAATCGTGGACCAACTCTATCTACGATATCGTTTATCCGACCAGGAGTACCAACTATAATGTTTGGTTTATTGGTAGAAATATCCATCAACGATTTGTCAAGGTTAGTACCACCAATCAAAGTCGAGTAGTGATAAGATTTTAAAGCTTTATTGCTATCTTGTAGCAGTCTAATTTCAGCAGAAATTTGGATGGCCAAATCTCTGGTAGGCGCAATTATGACGGCCTTTACAGCAGTAGGAGATTCCAACTTTGTCTTTACCAAATGTTGGAATATTGGAATTAAAAATGCCAAGGTTTTCCCTGTACCAGTTTTTGCTTTGGCTGCAATGTCGTTAGAGCTTTCTAAAATAGGCTTAATTGTACGTTGTTGAACAGGAGTCAAAGATTTAAAGTTCATAGAAGAAATGGCATGATGAATACTTTCATCCAATAAGTTTTCTTTCAATAACGAATCAATCGTTACAGTCTCTTTGAAAGATTCTGGACCAAGAGTGGTAACGTTGAAGTCAGTTCCCTTGAATACTAAGCTCACATCACTTTCTTCTCTATCGTATTTCGACCTGCTACCATTATATCTGGATGATTGTGGACGACCACGGTCACGGTAGTTTTTCCTATTACCGTTGTCTCTAAATCCTCTATCGTTAGGCTTGAAACTCCTTTTATTGTGAGCCCTGTAGCCTCTCTCTTCACATAGCACTGAAGAGTGCTGAATGCCAATGACAGAGGTAGTATGGATAGACCTTAGACTAGCGAATTGGATGGCTAGTCCTTTCACTCCAGAAGCATATCTGGAAACACGATTCAGATACAACATTATATAGTTTAGATGTATCTTGAAGTAGCGTGAAGATTTATACGGAAAAAAGATAAAGTTTTTTGATTTGGGATCACTTTAGACTTTGTTCTGCAACTGCTCATCGCATCTCACAACCTTGCTTAAATACTACTTTTCCCTTTGAAAATTTTTAGGACTGAAGTCCAAAAAAAACATCGTAGAGCTCAAAAAGACTAAAAGAAATTTTGACTATTGTACGGTGGGTGCTGTACATACAGTCCTTATTTAACGTGTTTCGTAAGAAAGAAAGGACTTGTAGTTCGAGATCATATTGGAGTTTTCAACCCGTCAAAAAGTTGGTAATTTTCTTCAAATAACAGATGAATAACTCTTACAACGACGTATGGCCTATCAGTAAAATGAGAAGTTAATAATCACGTGATCGCAATTATGAATTTCTTTGTTGAGCATTTTCCAAATTTTGGAAAAGTGCGAAAAAAAAAACTTCGCTTGGTTATATACAACTAAAATAAAGTTAACTTGGAGTGACAAGTCTGTATTCTTGTTCCCTACAGTACTACCATTCCATCAGATTAGCCCTATTGGTGAGAAAACATTAGGGTTTAAAAGAAACTTCTGTGTTTTCGCACTACAATTTAACTTTTGCATCCTTTTTTGAACCTTTGGATTTGAAAGTGGCGTATATCATTATTTTATTGTTTATTATCTACTAGCCGTTTTAGAGCGAGGCTAAGGGCCAATAAATTTAACGTAAGCTCAATATTCTTTTTATTCCTTTTATTGTTAGCGGTCTCTGTACGATCTAAAGAAAAAAAAACTGTTATAGTTCTCCTTAACTTTCGTGTGATTAGCACTGAAGAAACATTCAAAATAACTACCGAAGACCATTGCAGGTAATATAATATTTCAAGTGAACATCGTCACATTACATGTTAGCAACTGCAACGATGAATAATCTAATACCACAGAAGGTAAATATAACACATGCGTTACAATCCAGCGTAATAGAGAAGATCAAGATAGACATTAAGCAATTCCAAAGCATGCCTGAGCTGAAACAAGATCAGATGGAGGTGGTGGATAATTATATAGATTCCTTAGACTCAGCTTTCACTCAATTTTGTATGGATAACGATCATGTGGAGAAACGTAAAGATGGTGTGACTGATGCTGATGTAGAGCTGTATGAAGGTTTAAAACGGATGTATTTAAGTTACATGAGCCAGCTTGCAGAGATCAAAAAGGAGAGGATACAAAAAGACCAAGAGGTCAGCAAAGATAAGCCATTGGAATACATACAACAAGAACTACCATACTTACAGCCTTCGGACAGATCTGCCTATATCAAAGAATTATTAGAAAAACCTTCGTTGTCCCTTAGTAAAGCAGATGATTTGCTGAAAGCAGTGCAAAACCTAGCTATCATAGATGGGACATTGAAAGATAACTTAAAATTATACCATGATCTTCTTCTGAAGGTAGGCTACGAAGAATTTCAAATTAATGATATACTTCCGCATGTTGAAAATAATTCAGAAGCAATAATACCTCCAGAAAAGAATCTAATACAAGAAAACTTAATTCAAGATTTTGACATCAATGAAGACAAAAAGAAAATCTCTTTCTCTAAATATTTGAAGAAAGATGGCAAAGAAGGCAGAGATTCTAAAGATATTAATGGCTCACTAAAGCGGTCTCTTACGCCTGAGCCAACGGAAGAACATCATATAGAAAAAAAAGTTAAAAACGATAGTACAAACACCAGCGGATTGGTATCAATTCTCAAGAATGAAAATAAAAAGAGAAACAGAATTTTCACGGGCATCAGATTTGTAGATGATTCAAAATTAGTCACAATTTTTGGGGATGGTCTTCCCAACGACGGACTGATTGCTTCTCCAAAACAACTGAAAAAAATTCTAAAGCCATTTAAGGATGGTGAACCTGCAGAATTCATTTTAGAAGGGTGGAATGGACGTGGTTCGCGTCCGCTCATTATTGAGATTAAAGGAGTTAAAAATTCAGATATCAGCGAAATTAAAAACGGACCTGTCAAACTTTCGACTCAAGCTCCCTCTTCCCTAATGAAGAACTTCACATCGTTTAGTCCAGATTTAAACAAACCTGCATTGGAACCTGTCCATATCGAAGAAGAAGAAGATTCATCCAAATCCAAAAAGAAACAGAGAGCCCCTATTGTGGCTCGTGCATTTGGCAAGAATTCCCTACTACTAAGGAAAGATCGGGGAGGATTGCCATACAAGAGAGTCCCTGAAGTTAATCCGAATACATATCCAATAAGGCCGAATACGTCAGAAAATGATGATACGTATGAGCTTTTCGAATGATTTGGTTATTTACTAGCATCTTAAGATAGTGTGGGTTGTTGTGACTTGAAATGTCTAATTTCTCTCTTATCTTGTTATATGCCTCGACTCTTCGTCTTAATAATATATATATAGTTAATTGTACTAATAATGAGCCTCAGCATGTTTATTTTTCTGGGAATTAATCAATATGATTATTTGCTATGATGGAGAACTTTTATATTACTTCCTCTTCTCTTCCGGGTGTTTAATTCCGTTGAATCGCTGTTTCCATTCAAAACACTGGTTGTTGTTTTTGGCTTTATTTTTCCCTCCTTTATTGAGACCAACTTTGGAGTATTATCATTTAGATTTAGCTGCGTTTCACGGTTACTATGTTCTGGCACTTTGCGATCTGCTCCTTTGTTGCCCTCTGTTTTCCCTTTATTATCATTACTATTCAAACGGTTATTAACAAATTTAGCTGGCCACCGCTGTTTCAGATATCTTGATAAGATTACTGATAAGGCTGCTATAAAACCATATGGCGGAAAGTATTCTAACCACACTGTTACAGAAGATGGTTTAATATACGCCAATAAACCTTCAATATTCCCGTAAAGTTCCTTTATATCACCGTTATTATCGATGATATAATCTGATCGAGCTATGCGATCATCAATGTTCATTTGTGAGTCAATGCGAGCCAGCGCTTGTTCTTTTGTCAATTCTGGGTTCCTTTCTAATAATCTCTTTAATTGCATTTCTCGGCTACAAACAACGCTAACTGTAAGTCCGCATATTATGTCCAAATTAGCTTCGAAGAGAAGGGGCACATCTAATATGCACATTGAATGAAATTTAAGATAATGGGTCAGAATCTTTACTAGGATAGTGTGCCTTACTTCTGGATGAGTGATTCCATTTAAAACTTTACGCTCTTCAGGATTCGAAAATATGTATGCACCTAAGGCTGGTCTATTAATGCTGCCATCAGGCAACACTAAATTGTCCACTTTATTCGAGAAATATCTAACCACTCTTTTGTAAGCATTTTCACCAGGATCTAAAATTTGTCTTGCTATCGCATCAGCATCTACCACTGGTATCCGGTAGTGGTCCCTAAATCTACTGGAAACAGTTGATTTTCCGCATGCTATTCCTCCAGTTAATCCAATCACCAACATTAACAAAGAAAACAGATATATAGTTAAAATTGATCCGGCTTATGTATTTTATCTGTACAAAAAAGCCTTTCCAACACAAAACACTGCTTTAAGCGGATCCACTTTTTTATCGATATAAATATAATTTCGTAGCAGTCAAAGGACTTATGGACAGCCAATGATTTCTTAGATGTATCTAAATACTTTTTAAATGTAGGAATCTAATATTTCCCACAAACTTGTGGAATATGCCAGTAAACACATTTACTGAATTTACCTAACCATTTTCTATCCATATCCATTTTTATATGATGTCGGAGAAATATGAAAAATTCTGAAGAAGTGAAATTGAATCAAATAACTCGTCGTGAGAATTGACGATACTTTTCAGCGTAATAAAATCTCACAACTGAGATTCTATATCTAACTACTACTCGACGTGACATAGCGCTTTCTCAACTACATGTACTTTGGTCAGGGCTGATCCATAGTATTCGTGTATTTTTATATTTGGGAATAGCATAACTGCGTGGTTATTAGGAAAACTTCAGAAACAAGTACCAAACCATGTTACTCCCCAGAGTTTATGCAACGGGTTCATCCGTAGTTACATCAGCATTGATATTTGATATTTCAAAGATACCTTATCAACCAACCGTTCCAAACATTGTTTTTTTATTACAGGACTCCGCTCATTTAGCGAACTTTACAGACCAAAATTCTAAATTAACTGTATTTGGTAAAATACCAGACACTAAACAATTCATGGCTTCATGCGCGCCTCCGAAATTGGCAACAGGAAAACTATCATCCATTGATAATCTGATAGTGGGGGAAGTATCAAATAAATCTTTTAGCATCACGTTACAAAAATACAAATGTAGTCTTCGCAAGGATTCTAATGTTTTACTTATAAATCCAGGATTTGGACTTCTAGAGCTCATCAATAAGAACATATGGACAAAAGAAGATGAAAGACCCAACATTTTCCTTGGAAATATTGACAATGAGCTAGACATTATAAAATCCGTAGATGATTTTGCACTGAGAATTGATCGTGTACCGATCCCATTGAATATTACTAAGGTACCGAGCAGAATTGAGTCTTACAGTTATCTTTCAGAATCCCCTAAAGAATGGGTGAACAATTCTCCTCTAATGCAACTTATAAAAAGACTAAACTGGAACCAAAATGACCACCATATCTTCAAACCATCATTCTTTCAATACGGTGATTTCATGCTAATCAAATTCGAAAGACTACTAGTTGAATCATGCGTGGAACCTTTAGCTATGCTACTAGAATGCGAATTATATGGAGAGTTGTTGAACTCGCCGTTCTTTTTCCGAATGGTGGATGATTTATTAGCAGAACAGATGCACGTTTTAAATATGACATATCCATATCTGCGAAATGTTAAGCATTATGACACCGTCTTTCATAGACCTACATTAAAAAAAGTAATTCAGAAACATTTACATGATCGAAGGTTTTTGATGCCAAACATGCTGAAAAAGCACAGACTTTTAAATAAGACCAACATCAACCAGCTAACTGGATATTTCGTTGGGCTTGCCACTTATAAACGTATCTCTATCCCTCAAAACGAACTTATCCTAAGACTGGTTAGGGGTAAAGTTCAGACACTGAAAGATAAACCCTTGACATGGGACCTGTAAATATTTATATAGGGTAAATGAAATTCTTAAGTTAAGGTATCATATTCTATTCTCTTAATGGAATTAAAAGCGTATCAGTAAATTATAAATTACTTTCAATGATTGATTTATAGCTTTCGTACAGATTTATTAAATTCCACCTGCACCAGTCTTCCGCTTCTATAGTCTTTAAATCATCTAATATCTTCAGATATTTCTGTTTAACATCCGTTAAGATTTTTTTTATAATCAATGATGTTTTTGGCTCAAAAAGTTCTTCAGAGATATATCCTAAAGCGAATTTTTCAGTCTTCCTTTGGTCTTTGCAACATAACAAAGAAAGAGCTACCAAAATCCTATAACTAATGTCTCCTTCAGATATAGTAAAATCTCCCCAATATCCAATTTTATTTAGAAAATCAATATCACGAGAGTCATCGAATAGAGTGCTTATTTCTGGGGTTAAGTCAATATAGTCCCATCTATTTTTCAACGTTGTGAACCCATATTCGTTAAGTAAAAAATCATTAGAATGCGCTCCATAGTTCAAAAGTAATTCTTCGAACTTTATAGAATATTCGTGATTTCCGGTAAGTATAGAAAACTCGCCAATTCCATATTCATGTTTCTTCATGTTATTTATTCGTGGGAAACAATGCGCATCAACTTCATTTGTGTGGTTCAAATAGTCAACAAATGGAACCATAGTAAAGTGATCTTTGATATCTGCTTTCATTGGAATTTCCATGTACAAACACCTAGAGTTTATCACAAAATAAATATAAACAAATTGTGACCACAACTCCTCCAAAGAAGGTGTTTCTACCTCGACAAATTCTTCTTTCCATTGTTGAAGAATGGGCTTCAAAACAACCCAATCATTTCTCAGTAATTCTGATAACCTTTCTGTATGTCTCATGGATGCAGTAGGCAAATATTTTAGAAACGAGCCCCTCAGACCTTCTGGATGAAGAAGGGCCCATTTCGTAGGTATTGCACTCATTTCTTCATCAGAAGGAAATATATCGAAAAAAGGTTTCCACCATGAAAATACCAAGTTATTGCTCCATCTTGGTAACAAGAGCCACTCTGCAATTATGAACAAGCACAATAGTTGGAAAGAGTTCATCTCCTGAATCGTATCTCGTTTGAGCAGACGGTAAGCTCTGTATCTTGGGTCTTTTGATACTGTTCCCACTTCCTGTTTTGCTTCTATATCTGAATCCACAGCTTCATTATCCGCAAATTTGTGTATCCAGTGAAGCACAGTGATAAAATTTAATTGGTGCGAGCTGGGAACCGACACTACTACATCATTCTTACGCAATGTGCCATTCTTCAGGCGGATTCCACGACCTGTAACCCGGTCCTCATACACTTCAACATTTTGATTAAGATAGAAACCATCAGAATCGCTTAGCCATTTTAGTAACGTCTGAACATTGTCATTGGACTTCGAACCCATATTTCTTACCCATTTCGCTAACACATCACAATGTTATTGAAAATGTTCAAAGTATTTAAAATGTTTAAAATGTTTTCTTGACACCATGCAGATATTATTTATTGTATTCACGTTTTCATGTTTTATAGTATAAAAATTTTGGAATATCGGATCTCACTCATCGTAAGCGTAAAAATAGCAGAACCAGGGTTTGGTTTTGAGAGAGTGAATATATGCAAACCTCTAAACTGCAGTACTTTAAAATATTTATTTAAATTATCAATTCTGATGTTAAAAAGTGGTGTTATATATGAATATTCTGCCCACGCATTCCGCAGGGTGCAAAGTACTTGTCAAGTAACACTGACTGTGACTCGCTACCATTCGACTTTGAATTGCAGATCGAATGTAAAAACGCAGCCTATTGATAAATCATCTCAGAAAATTAGACATTTGCAGTTTGTAAAGCAAATTCCGTTTGAAGATGGAGCACGATTACAGGAGAAATTTGTCCGAGCCCACTTAGATATTAAGCAACTTCAGTCAAAGATCAAAAACCGCATGGCTAAACTGCAACAAGAACATGACACAGAGATTCAATTGAACCCTCATGAGCAAAGTATAATTGATAGCATAGCTGAAATGAAGCCTAATCCAATTATATTGACATTTGAGTTCGAACCTACTTATTCAGGCGGAAAACGTATAAAGAAGCATATAACGCAACAGGAAATTGATAAATATGAGAACTTCGTTCCATCAGAGCAGACTGAAAACAAAAAACCGAGGTTTGTCCAGGTTGAAAGAGGCGGTCAGATAACATTTCATGGGCCAGGGCAAATGGTAGCCTACATAATTCTTGATTTGAAAACATTCAAGGATTTCCCTGCAAAATGTTTAGTATCTACTATTGAGGACGCCGCTATTAACACCCTAAAAAATGTCAAGAAGTACAAGTATAGTGATGAACAGTTAAATCTAGTCGCAAAGAAAACAGGTGACACTGGAGTGTGGGTTTCCGCTGATGAAAAGATTGGAAGTATTGGGATACATGTTAGGAGATCGATAACCTCACATGGTGTATGTATAAACGTTGATCCTGACTTGTCATATATGAATTCATTTACTATGTGTGGACTACCAGATAAAATAGCAACATCTATCAGGGATCAATTTCCAGAAAGTACAACTTCTGTAAATGAAGTTGCTGTCAAATTTGTGAACGAATTTGCAAAATTAGTCGGAGTTAATACCGTTGAAAGAGTTCAATTGGATGAACTACCTATTGATGAAAATGAGTGAACACTTTACCTATTCTTTTCCCACCAATTCAAATATTCCCACATGTACATATATAATTATTTACTTTGATACATATTTTATAATGGCTGCTAGTGCACCAGCTGATATAGAACTCAATAGAACCAAGTTCGTTTTGCTCTGAATTGACTTCTTTCCAGAATTTGCTCTTTTGAGCTGCACTGGATCATTTTGTTTAATAGTTATGTCAGATTCAGAATATATGTCGTCATAACCTTCATCTTTTCCTTCAGCTAAATCCTTCGATTTTTCCATTCCCTTGGATTTCGCCTTTCCAGGTTTTGACTTAGGATGAAGAAGTTGGTTATTCTTAAACACTTCCACTTCCAAGCGAGTTTTGAGTTCTTCGATTTCATTCTTAAGCTGTTTTATTTCATTATCTTTCATTTCAAGTATTTCATTCATAGACGTCTTCAATTTGCTGTTTTCCGTTACCAGAGCTTTTACTTCCTCATTATGAGTCTTTTCAAATTCGTTCCTTTGATTTGAAAGCTTTTGCTTAATTGTTTTTTGCAATTTTATTAGTTGAGAGTCAGCTTGTTCTATCCTAACTTTTGATAAGTAGTCAAGTTTATTGGTATAGTTCACCATGAAGTTATCAATTGACTTGAGCTTTTCATACTCTAATTTTTCAAGCGTTAAATCTGTTACCAGTGTTTTAATAATATTAATTAGGTTAGGGCTTGTACCAATCGAGTTGTTTATGAAGATACCACTTAGAATCTCAGTTTCTGAACCCAAAACTGCATCTTCCAAGTCAAGGTTGTTGACGTCACCAAACATAGCAGCTTCGAATGCAGCTTTTTGTGCTGTCGTGATGGTGACCAGTGAGTCATCTGATGAACAATCAATAGGCCTTGACTTACTTACGTCACGTTTCCCAGAACTCAACAACTTTTGATTTTCGCTAATCAAAGGTATAACTGATATATCTTCCACTAGGGCACTAATTTTGCGGTGCTCCAATTTTGTATCTATATCTGCACCTAAATCTATTACATCACCAACCTTAATCTCAACGTCTGTTTGACCTATTCTTGTTCCGTTCACGAAAGTACCATTCGAAGATTTCAAGTCATGAATGCATATTTTACCGGTCTTAGCATCACAGGAAAGCGATGCATGATTCCTTGAAAGTACTCGCGAGTCAAAGTTTCCATTATCAGCTTTCACCTGAGGATCACCTTTCCCACCAACACCATTACTTCCCCCAGAATTTTGTGCTCCTATCACAGGTCGTCCTAGTTTTAGGCCGTTTGGCTTGAAAGGTATCACAAGAAACTTGGTTTCGAAAGTATTATTTAGCGATTTAAGAACAAGAACATGAGTGTACTTGTTCCTAACGACGGGTTTTTGCTCCTTTTCAGTGATGTTGATCGAGTCAGATACAATATCGTCGCTGCTAGATCCATTGCTACTAGAATTGGAACGAAGCCTCCTGCCTTTTCCAGCGCTCCCCGGTTTTTCGACCATTTTGATTGTATCTAAAAATTCACAACTAGATCAAATTCGCTTGGACGTGTTAAACAAACGAGTACCTCTGATATTAGTGGATTCCAATGGCTAGCTCTTATTGCTTTAAAAACAGTGAGCATTCCTTTACTTTTACCTCTCTTTTAATCTTTGATGTAAACGGCTCTCTGTGTTACTTCAGAAATCTTGCATCCCAGAATTTAAAAAAAAAGCCATGAATGCCTTTTATAATATACTTTATTGATTACATCAACAGACAACTTAACATAGAATTGATTATCAACTAGGGCAAAAAAAAAAGCTAGTACACAGTTAATACTTTGAAGAGGTACAGTCAGAAGATTTACATATTAGCTTTTCGATATCTTTTTGTATTTCCACATATGGATCAATCACTTTTGGATGGAGTAGAAGCGCTAACTGCCAGTGTTGACAACATAGAAACATGTCTTAGAAACACTAAAACGACAACAGAATCGAGTACAAAACTAGCTACAAACATGCTACAGTGCAATCGAGTATTTCAGCTTGTCTCTGAATATGACATGCAAAGGGCAAGGCTTGACTTGATGGAGGAGATTGAGCCTTTATTACAGAAATTGTATAGTAAACTCGAAAAAGGGTTGGGTAAACTGGAAAGGGAACGTGCAACATTATCTCAGACTTTTGAGTTGAACAAGTTACGTCTGAATAATCATGGTGCTACTCCATTAACGGATGGCATTGTAAACGATCGGTCTGACCCGGTGGTAATTGTTTCGTCAACTCATGAAGAATTAGAACGGTTGAAAGAGTTGAAGAATCGAAAGGAAGAACTATTGGATAAGATACGACAATTGAATAACAATTAGCCTCTATGTGCATAAAAAATGGTATGTTTTTGTAACATTATAATTAATAATTAAGGTTCTGTATATTAACGTACTGGTTACTAATTTTGTTTTCGAGTCCAGTCAGCTTTGCACTAACACTGATTAAGGTTGGGTCACTAGTGTTTATTGAAACTTTTTCGCATTCAGTGACAACCCTACCATCAAATGTCACACACCTAGCCAGTAGGTCATTTGCTTGGGGGAGTGTTATTCGCTCTGTCACTGAAAAGCTTGACAATAAGTTGTTTAAAACTGAAGCGTCATCAACTTGTAAGCCATGTTCCTTCAAAATCTCCAGAATTCTTCCATTTCTGTCCTGTTTCAGCCTATCTCTAACCTTATCAGCAAACGACAGACCTGTGTTAGGGTCTACCTCGCACCAGGGCCTTTTTATCACTTTAGTGAGATTCCTTATGTCTAAACAAACTTCATTCTTAAATAGAACCAACTCCATGTTCACTAAGTGATGCGTAGATTCGCATGCTTCGTAGGACTCACCAAAATTACTCTTTAAAAAGTTGTTATTGTTGTGAGGAAAGATCAATTCTCGTGGGGGGTTTTGTAACAGCGTTATAGATTGAGTTAATAACTCTAGGATTTTCCCAATCTTTTTTTCGAAGAGTTGTGTCTCGTCAAATTTCAGGGTTTTACTCTCTGATATTTGTTGTAACTCGTCAAATAAGGTTAAGCTTCGAGCTAAGTTAGAAATAATTGATTGTATTTGAACAAGAGGATATTTTTTACCAGTTTCCATTTTAAGCATAATCGGCCTGCCTTTGTTAAAATCGGGTAGTTTCACCATGGCATGGAAATCTACTATATAGCCTGATTGTCTTGTTATAGTCCCTTTAATTGATGTACTACTATTAGTAGTATTGGTTGTCGAAGAGCTATTGCTGTTAGAAGATGAGCTCGGGGAAGAAATATTAGAATTAGTACCATTTGGTATATTACTTCCATTAGAGAGTGGCATCACAAATCTTTCCTCACTTGAGAGTAACTCTAAGCATTTCTCAACATGGTCTATGAGATTCGGTAATTCAGGTTTGATTATTTCAGTTATTAACCACTTCTTCTGCAAGAGACTACTTTCTGCAGAAGTTGGTGCATTTTCATGCGTTCCATCATCATATAATGCAGTGGACATTATAAATCAACTGCTTTAATACTTTAGTTCCGCCTTTTCCTTTGAAATTCGCTTCATACATATAGAATCGTTTTCATTATTTGCTTCTACCTTTTGGGCAGATGGCCTGTTTTTACAAAAAAACTAAAATGTCTACCGTATATATAGCATACATTTAAATCGTTGTTCATTGAAAGCAGAAATGTAAGGGATTAAGTATTGTTACAATTCTTTGTTGGGAAGTTATCTAATAAGGTTAGATCAGTTATATAATTGAGGACATTTAGTTTACATCATGTTTACCGGTTATAGAAAATCCACTTCTATAACTAAAAAGGTGCTGCAACAGCAGCAGTTGCAAATCCAGCATCCTATTAAGAGAACTATTGTCCTTGCTGCAGTGGCTTCATTGACGAATCTTTTAGTGGGTAAAGATGTGAGACTAGCAAATGCAATGGAGAACGATAACCTACACGATAAAACTGGTGAATATCAACGAAAAACTCAAGAAGATGTCGAGAAACGGTTGAAAGCTCTTCGGAATACCAGGCCAATGGAACCTAATTATGAAGGACATGTTCCTCTTTGGCCCCATGAGAAACTTATACTATTCGCTGTTAGTGGACTAAGATCCTATTTTCATCCTGAAAAAGGGGAGAATATTGTTCAATTGGGAGAAGCTACGGCCCTTCCTTGTTTCTTGGAATCGTTGAAACGCACAATGCTATTGGATAAGGTTGGTAGAAGGATATTACGTGAAACCCCAGATATCACATCAGAGAGTCTTAACATGGAACGGTTGTCTAAGATGGGGAAAAACACACTGGGCTATACTTACTACCAATGGCTGAAAAAGGAAGGCGTGTCACCAGATACCAGAGCACCAGTCGCCTATATAGACGACCCCGTCCATGCTTTTATTTTCAAAAGATACAGGCAGTGTCATGATTTCTATCATGCAATTAATGGGTTGCCAATCATAATTGAAGGCGAGATTGCTGTTAAGGCATTTGAAGCTGCAAACCTCGGTGTTCCCATGGCAGCGTTAGGTGCATTACTTGCTCCATTGAAGCTAAAACCTGTACAAAGAGAACGTCTTTTCACAATTTATCTACCCTGGGCGGTGAAGTCTGGGCTCAAGTGTAAACCTTTGATCAATGTGTATTGGGAGGAATTGTTAGAAAAAGATATCGAAGAATTGCGCAGAGATTTGAACATCACTCCTCCCCCGGACTTGAGAGCTCTTAGGAGAGAGCGGGCCCGCCAAAGAATGTCGTTCAAACTCAAATACGAGAGTTATGAGAAATGATCAACAAAAAAATGTTTACAACTAAATACCTCAATATATGTAAGTCCATATTTAGGAACTACTATTTTATTATATGCTTATGTTTTGCTTGTCTCCATATTGATTCTAGTATGCTGTAAATACACGCTTGCCTTCTTATGCTTGCCTGTTCTGGATATCTAAATTCTGCTCATCGCATCTCATTTCTTTTCATTTCTTTTTGAAGATTTGACCATTTTTGTCCGGAGCGCTGTGAATTATAAAACAGACAAGCACAAGAGACGACGAAGCGAAGAGACGAAAGTGAAACAAAATAATTCAACTGATATTCACTGAAGTTGGTACATGAGTGGGAAATACTAAGGCCCAGTAACGTGAGAAATATCAGAGAGTATTCAACAACCAGAATTATTGATCGGTGATCTCTAACGTGAGCTCTTTTGAACTATAATATTGTGGGTTTGCATTGACGATGGAGTTTTCAGCAGAGAATAAGAAGAAACAGTTGGTGTACACTGAAAAGAAGCGAGTTAAGGTGTATGTGTTGGAGAATAATGAATGGAAGGATACAGGAACTGGTTTTTGTCAAGGGATTATTGAAGAACCTATCGTTCCTGATACAGACGATGTCACTGCCGACGCCAACACCAATAACACTGAAAAATTGGCGTTTCTATTGGTTATAGATGAAGATAACAATCACCAAGTGTTGCTTAAGTCTAGGCTCGAGCAAAATATTGAGTATCAACGCCAAGAGGAAACCCTTATTGTATGGAAGGACCTTAATGGTCAGGATATTGCTTTGTCGTTTGAGGAAAGTGTTGGGTGTGATTCACTGTGTGAATACATCTGCTTTGTCCAGAAAAACATAGAAAGCCGAATCTCTTTAGTAGCGGTACGGTCAACTGAAGATGGTATTGGGTCGGTTCATGAAATTATTACTGGTCCTGTTAATCTTCCCTCTAATGATCCACAGCAAACTGAAGAATCGTTATTAGAGGCGCTAAAGATTTTAAACGAAAATACGTCATTTGATTACCTACGAAACGGAACAATCAATTTCATCATCAACGATAACTATATTCAAACACTCATTAAAGCTTTTAATGAGGCTGAGAGATTGCACTTATACCGTAATCTTTTATTGCTAAGCAGCATTATTAAAACGCTTATTTTGTTCAACAGTAAAGAGATAGTTGAAGAAATGATAAACAACGAGAATTTTCTATCGATTTGTGGTATATTAGAATATGACACAGAATTTCCAAACTCGAAACTAAACCACAGGCAATACTTAAGGGACCAAGAGCCAAAATTTAAAGAAATGATACCCATTTCGGATCCGGCTATCAAATTAATGATTACTCAGAATTTCAGACTACAGTTCTTGAAGGATGTTGTTTTGGTGAGGTTTTTAGACGACCAATCGTTTTCATTTATCTCAGACTTAATGTTAGTCTATCAAAATGCAATAATTGATTTCTTACAAGAGGACAGTAATGGATTTATCAATCAGGTTATCTCGTTATACCAGGTGACCGAAGATTCTAAAGTAAGTCCTGATAAAAGAAGAGACGGTATAAAACTTCTCCATGAATGCATTCAACTATCGCAAAACTTAAGTGCGTTAGAAAAGACTCTATTTTACAAATTTTTAATCAAAAAGGGTCTATTTCAAGTTATTCAGTTCGCCTTTAATATGGAAACAGATAGTGATGTGAGGATTTTGGCTACAGATATCGTAGTAGGATTAATAGAACATGACATCCAATTAATTCAGAGTATTCAGAATGACGAAGTAGCTCTAAGAAATAACGAAAACGCAGAAGTTACCTCTACTGATATGTCACTTTTACTAATTCTCACTAAAATACTATTGACAGATAAGAGCCCTGGATTAAAGGAGCAGTCATTTCAGGCTCTGGTAAGTTTACTTGATCCTGAAGATTATATTTTAGATGACTTCCAAAATCAAGATGATAACGTGGATGTTCGTATTGAGAATCTTTTACAAATTCACAATGGAAACACTGATAACGAGACGGACTCAGAGAAGAACCCTGAAAGATTCCAGCTTGCAGATTACCTACAAAGATTCTATAAACAAGTGGCACCTTCTCTATTTCATTGTTTCATTGACAAAGGCATTGATCTCAGTCAGTATGACGAACAGTTGCTCATAAGATTAGTCAAACTTTTAAATTTAATGATCCAAGGTCATGATGCTTCAATTTCGAGGAGATTCATTTTGGAAAACGGGATATTGATTAAACTTGTTTCTTTAACATCAAATAATTTTATTCTCCAATTAAGACTTGCTGCTGTCCGTTGCTTCAAAAATGTAATATTTCTCAATGATGACTTTTACCTTAGATATGTTATTGGCAAAAATCTATTTGACCCTATCTTTGAGATGTTTAAAGATAACTTGAAAGATGATAATATGGCTAACTCTACAATGTTAGATTTCTTCAAAACTCTTCTGGCAAAATTAAATATGAAGGAGGATAATGACATGTCTGGTTCAGGTAGTAAAAGCTCAAGAAATTTCATGCTGCTAAACAAGTATTTGTGTGGCAGATATTTCGAGATCTTATCAGAAGTTGATGCTGTTCCATTTACGAAGGAAATGTTACGTGTATATAAAGAAGAAGCGCAGAGACTGGCGAGTACTTCTAATGTAGACACAAGTTTTGACGAAAATGACAATACTACATTAGAAGTGGAGGTTTAAAATGAGTACAATAAGTGGAATTCATACTGAATAATTTATTCATATATATATTGTAATATACATTAAACGGAGCATTGTTTTAAGCTAGGGAAGCGTGTATGCTGGGTAGTGCAAATTGTCTATTTTCATTGGCCAAGTTAGAGTTTAGCGCTGAAGTTGTAATGTAACTTTTGTGGATATAAATCCCTTGTTATTTGACTTCCAACATGCCATGCTCCGCCATCTACTACGTGCGTAGCACCAGTAACATAAGATGCAGCTGGAGAGAACAAGAAAACAGTAGTGTTAGCAATATCTACAGTTGTTCCAAGCCTTTGTAATGGAATCATCTTGGCCAGATCACTCGAAGACTCTGATCCCTTCTTTGTGAGTCTGGACAATCCCTCCGTATTGGCAATGGCACCCGGAGCGACAACGTTGAATCTTATTCCGAGAGGCCCCATTTCGACAGCCAAAGAGTTTGATAAAGCATCAATCCCTGCTTTTGCAGCGCCTACGTGAGATTGAAATGGTACCCCGTAGTAATGTAACGTTGCACTAACAAACAAAACAGCACCCTTTGTCTTGACTAATTCTGGGAAACATGCCTTTACTGTGTTGAAACTACCCAATAAGTCTATTGAAACGACAGACTTGAAAGCATTTGCTGATAGATGAGTGAAATCAGCTAAAAAGTTACCAGCAGCACCTGCAATCACATAATCTACCCTTCCAAACCGCTGGACAGTGAGTTTGACTGCTTCATGCAACTGCTCCACATTTCTAACATCAACACCAGATATAGGCAAAACAGCATGATCATCATTCACAAGCGAAGCAATCTCAGCGGCTGTTTTCTTGGTCTTCTCCAAATTCCTCCCCACAATGGCGGCTTTACAGCCTAAAATAACCATCGCCTCAGTCTGAACCCTGCATATTGTTCCAGCCCCTCCAGTGACAAAAACTACTTTACCAAAGAACATGTTAGGTTTCCAAGGGCCATTCTCTACAAAAGATTTATCTATAGTGTTTGGCATACTCTCTTCTTGTATTGGTGGGCAGAACTGTACTTGCTGGTTCCCAGACCATTTAACGCGATGTAGATAGGTAAAATATGCCTTACCTTGCCATTATGCTGGAACTGGTAAAGCAGTATGAACACATGCACATACACACACACACACATATATATATATATATATTATAGTCTACCTCTTGGGTAATACAGTAAGTACACCCCACAATTCCCTTGACTCCTCTCTAGTAGTATCATCAATTAAAAAAGCATTGATGTGCTGTTTCAATACAAAAACTATATCGCGTCCTCCTATGACCCTTCACAAAGTGATTGAATCTCCATGTTATTGGAGAGGCTGTAGAAAATGGGTAGACTGTGGAGTTTTCAAATCACACTTTTCGGCTCAAGCCCTGCTTTTTGAAGTAACCGGTACGAAACTTTTGTGGGGTTAAAAACATGGAACTAACGCAGAAAGGAAGAGCGCGCTTACAGAAAAGAAATACAACGTAGCAGGGCGAAGGGGGAAGGGGGGGGGTTAAATGGTGATGGTAATGGGAGCACTTTTCAACTTACCCGGAGTATAAGATTCAAGAAGTTTTTCTTCCACCTGTCACTTTTCTTTATTCTCTCAGGGTACTGAGAGAGCAACGCGAAATTCGCAGATACTTACTCTGTGTATAGGTGAATGTAACTTGTAATCACATGACCTGAACTTTTTTCTGGACCAACCGTTTGCAATTTGATTAATTCCTTTAAAAAAAACAAAAACTAGACAATAAATAATAAATGATATAGAGTAAGAATAGTTAGTGATTCCAAATTGCAAAAGTATGGTTTTTTATGATGTTCATATTAGGTCTTCCACACTTTAGATTACTAGACTTATAAATTTCATAGTATAGAAATAAAGTTCTAGTGTGTGCTGTATCTTACTAGCCAATTAACTTTCTGATAGCATAATGTCTGAATGGAAAGTAGATCCTGATAACAGAAGACGGTTATTACAACTGCAAAAGGTGGGTGCCAATAAAAAGTGCGTTGACTGTGCTGCTCCAAACCCTCAATGGGCCTCTCCAAAGTTCGGTATTTTTATTTGTTTGGAATGTGCAGGTGTGCATCGTGGATTAGGTGTCCATATCTCTTTTGTCAGATCAATCACTATGGACCAATTCAAGCCAGAAGAACTCATTAGAATGGAAAACGGTGGTAACGACAAATTCAATGAATACATGTCGGCACACAACGTGGATTCCAAACTGCCACCAAAAATCAAATACGATAACGTTATAGCTTCGGACTATAAGGACAAATTAACTGCTCTTTGTGAGGGCACGGAATGGCAGGAACCTGACCGTAGTGACTTCGATGCTTCGCAGCTTGGCACAGATCTAAGTTCTAGTTCCGGCTCCTTGAAGGAAAGTGATGCGAAAAAGAGTGCGTCAGCAGAACCTGTCGATCAAAAAGAGAAGAATGAGTCGTATTTTGCTAGTCTTGGCGAGAAGAATCAACAGAGACCAGACCACATTCCACCTTCAAAGGGGGGCAAATACCAAGGTTTTGGAAACACGCCAATTATCCAACACAAAAAAACCAACCAAACCCAAGCTGGGTCTACCACACTTACCCTGGAAAATTTCCAAAAAGATCCACTAGGTACATTCACAAAAGGTTGGGGTTTATTCTCATCTGCTGTCTCGAAGTCCATGGAGGAAGTACAAGAAACACTAATAAAGCCAAACGTGGAACAACTTTCTCAAAAGGATTTATCGGAGGAAGCTTTAAGAGCTGCCAAGCAGTTCGGTCAAAAATTCCAGGAGTCTAGTAGCTATGGTTTACAAGCCTTAAATTCTTTTACTAAAGGTTTGCAACAACAGCTGCAAGATCCCCAAAATGGGTCAGAGTCCTCTCAATATAGCAAACTATTCGATGGTGTGGATACACCATCTCATGCTTCTTCTGAGCCATTGGCGCCAGAAAAAAAGGTTACACCAGCGAAGAAAGACACTAACGATGACGAATGGGATGATTTTTAATCATTTAACCCCTTATATAAAAATATATAAGTGTTTAAGTTTGTTTTGACGGTATACGTGTGCTGAATAGATTATAATAGAATACATCCAGATAGAAGCTACTATTTCTATACTATTATGGCATAAATATCACCTTTTTTAATTACTATAAACTAAAATATGATTTTAAGTCTTGAATGTTAAAAAATGAATATTCTCTCCACAGTGAAACAAGTAAAAAGATAGCAAAATTGGTAACAATATTACTTTTGTTTTTGCAATGCTCTCAAACTGTTACTTGACTACGAGTTGGAAAGCTTCTTCTCGTCAGATTATTAGCGCTAATCGTCCCAGAGACAGCTTCTTCACTTTTAGATTCTATTGGATCAACTTTCCATTTGGCACTTTGATCACTGAAAAACCTTTTTGGTTCATAAGCTAACGACAAATCTTCTTCAGCAACTTTCCCATTTGGCATTACCAAGGTTTGTGGGCTTCTCCAAATTGCTGGGAAATATTGCCTGTAAACAAGCATAGCACTACCGATTCCGACAAGGGCCCCAAAAATGCTATCAGAAAGGAAATGCCTGTTATCCGCTAAGGTAGAAAGGCTGATCACAGAAGCTAGAACCAAAGGAAATCCAACTACTGAAAGTGAAAGTGAATTTGAAGTTGTTGGATATTGATAGATATTTAACCTCGATAAAATGAAAAAGGTCAATAATGCTAAATTCGAAAAAGCGGTGGCAGAAGTTCCACTTGGGAAACTCCTAAAACCATCTGACAAAGCCCTAAGGTCCGTTGTTGTGCATGAACTAATGTCAATGTTGAATTGCAATTGACCAACGTTCTGTAAAGAGGGTTGACATCTGCTAACTAAATCTGGTCTAGGCTTTCCTGTGACATTTTTCAAAATAGCCACGATGACACTTTGCATAGCGTTGGTTCCCAAAATTGTTAAGAAGGAAGAATGACTATTCCACCATCTTCTGCTCATCGTATACGTTGGGCTGAATGCATTCAAGGCCCCGGCTGTCAAAGCTGTGAGACCCCCTGTTGTTAGAAGAATAAATAGTCTTGGAAACAATAACTGTCTCTGATTATACGTCACATGGGAAATCTGAGAATCCATTAAACTGAAGTCGGAGAATCTCGGATGTACTAATCTCCTGAACATTTGTGCAAATATGAATATTGCAAAGTAAAGAACCCATTCCATGGAATAAAAACCAACAGTTAACAAAGAAACTGATCTCCCTCTCAAGCTCATAAAGACATCCCTGTCAAGCCCAATCTTAGGCAGAAATCTGGATAAAGTCATCACGCCTTACTTTTATTACTTATAGAAATCTGATGGTTGATAAACTTTATGATCGAAAGAGTACACATCTTCAAAAAGTTTAAACACAAATTTATATACCACTTATATAGTCTTTTGGTTTGCGTCAGTTTTCCGATTTTTTTTATTTCTGACACAAACGGATACAGCAGCCGCACCATTGTTTTATGCATGCACAATGAACAAATACAAAAACGAAAACCAATATGCATAACACCAAAACTTAATTTTTCGAGACTGAAATACAAATAGAAATGAAAGAAGCAAATGCAATTAATCACGTGACCAAAGAGATGAAATATCATGGTTTGAGAACGAGAACTACATTGAACTTTTTAAAAAGGTAAACAAACCATGTAACAACTTGTAACAGAATAAGAATCTTTCGATTACTCATCAATATAGGCTGCAGTAGAAACTAACTTCTGTATCTATTCATCAAATTATTTACGATCGTACTACACCAAGCCATCGAATTAAGCCAAGGTTAAACTGGATCAAATACTACTACACGTCAGGGTTTGTGTCTTATTGAAAAAATCTATTAGAGAAGGATCATAATATGTCTGACTTTCTAGAACGGTTTCCTGCCAATCTTCAGACAAAGATTCGTGAAATAATTGCCAAGGTACCAGAATCAGAAAATGTGTTTCAAGAAGTTTTCCATTTTGGACAAATTAAGGTGAACGATTTTGCAGATAATAACAAGAAACGTAAAGTATTGTCGGATAACAGTTTAGCTGTTTCTGCTGGAAACGTGATTTTTGAACTACAAGACGTTTCCGTGCTTTCACCGTTGCGCAAAAAACTGACATTGATTATTTCGATAGAGGAAAATAGTCAATTGCCCATGATTGCTTTTCAAAAGAATGATACCATTGAGCACATCGTAAGAGACATCAAAAACTCAATAAAGTTTGCAGCATTTTTACCTTTCCCCGAGAAGAAGAACTTGGAATATCTATATATCTATTACGAGGAAAGAGAAGGAAACAATACCGATCCAATTTTAATCACATTGAATAAAGACCAAACATTAAAACAATTCAAGGAAAGGAGTATTTTAACGGAGGAGGAAAGCAATTTTCAGGTAGTAATTGATTATATGAGACGCCAGGCAATTTTAACTGGATTTCGCATCTCAGATCCTTTTTCGCCTTCTGTAATGGAGTCTCACCATTCATTTTTCGTAGATTGCCATAGAGGGAGCAAGGAAGGTTCATTATTCTTTTTGCCAGAACATATAATATTTGGGTTCAAAAAACCTATTCTATTGTTTGAATCCAAAGACATAGATGCAATAACATATTCATCTATCACTAGATTAACATTTAATGTTACACTAATCCTTAAAAATGGAGAAAAGTTCGAGTTCTCTATGATCGATCAGAATAAGTTCAGTGAAATTGATGATTATGTTAAAAGGAAACAAGTTCAAGACAAATCTATGAGTGATGAATTAAAAGCTAAGGTTACAAAGTCTAGTCAAGTGGTTGATCAATCTGCCTTGAAAGAAGCATTAGAAGAATCTGGCGCCTTAGATGGTATGAATGCAGATTCTGATGATGAAAACGATAAAAACTTCGAAGATGAAAGCGATCTATCAGATGGAAGTAATAGTTCTAACGAAGAAGGAGAAGAAGAAGAAGAAGAAGAAGAGGATGACGAAGAAGAAGAAGGAGAAGAAGAAGAAGGAGAAGAAGAAGAAGGAGAAGAAGAATCAAATGATGATGATCAGTGGAATAGTAAGGAGAAAGGGAGCAGGCAGAGTTCGGTAAAGGGTCCTGAACAACAAAATATCGAAATAGACCACAACGTAGAGTCACAACAGGGCAAATACACCGGCACTACCAGTCCAAGAAATAACTTTTCGATGGAAATGGCTGAATTCCCTAACCTTCTCGATGAAAATGAGCTGATACAAGATATTCCAATATCTATGGACGACGACGAAGAGGAGGACTCAGGCGTAGAGTATAATTAAGTATAATTAATGAACGACAAATATACAACCATATACATAGCAGCAAAAATTAAAAACACAAAATCAATCCTCTAATATATAGTTTCCAAATTTATCGACTTTCAAATTTTCTACACCGCTGGAAATGGCCTGGATGATACGTTCATTCTCATCGTCTTCTTCGCTTTCATTTTCTGATGATTCTTCATCAGAGAAATCCGAATATTCTGATTCACTATTTGAAGTATAATCGCTGTTTTCTTCATTCTCACGTTCCTCAGTGTATTCTTCATCTCTCATACTTTGAACAGCAAGTTCCAAATCTCTATCGCCGGGATGCTTTTTAGTGAAACCTGATGCCATAACTAGCTCATCTAAGTTATCGCATCTCTTCACATCTCTTTCAAATACAGGGTAAGGGTACTTGAAACCATCACCGAAACCATCAGTATCTAAGAAAGTAGTATCTTCTTTTGGTTCGTACTTTAGCTTCTTCTTGAAAAATCTTCTTATACAGTCAACATCCCTCTTAAAGTAATACGCAGCGTCTTGGTGTTGAATGGAGATACACTGAGGAAAATCTATAACAACATAACCGGGATCATTTTCATTTTCAACCTCGTCCTTGATCATGATATTGAATTCGTTGAAATCACAGTGAATAAGCCCATGGTTGGCTAATTTCACGATGAAGCTCATTAAATCAGAATACAGTTTAGGTAGGTTTTTATGTTTCCCTAACCTTCTCATTGGATATCCTTTGATAAGTTCCATCAAGACACAGTGTCTAGAGTTATCGAATGGCCGAGGAACTTCAAAATCTTTATTATATAATAGAGTCATGAATTGATATTCCTTATTGGCGGCAAGTTTGGAAAGGTGCATCCAAGAAGCACTTTGACCACTTCTTAAGTACTCTCTGTTATTTTTTACTGTATGGAAAGATGTTCTACCTAATCTGTGCATTTTAAGAACTTTTGGCTCACCGTTACGATCACTCACTTGATAAATATCAGACTCCTTACCAACCCCAATTTTGGTACCGACAGAATACACGGTATCTCTATTTAGCATCGCTCTAAGAGCTAAATAATCGAACCCGTTATATGTTAGTCTGTAGCCATCGTATTTGGAATTTCTTAGCTTGGAAATTAGGCTTAGCTTAGCAAGGTCACTTATGGACCGATTAGTACCACTCATGGATCTCATACCAGACAATGTGTGAATTAGATGTGTAGGAACAACTTCATGATTTCTGGATCCTTGCTCTACTGCTTGCAAAACTTTAAAGTCTTCTGCGGTCAAATACCGCATATGTGATGTATCTAATTTCATGATGACGTTGGAGAGCTTTGCGTATATTCGACTGGATGGCTATATGTGATATATCCTCGAGTAATAAGAAGGAAAACTTATTATCGGGTTTTTTTAACGTTTATTGTAATAACCACTCTCATCTCATCTCATCTCATCGCATAGAATCATGTTTTCGCCATAATTTTTTTTTTTGTATAGTTAGAAAAAAAAATGTAAAAGAAATAGCTAATATTGCTATGTACGGTTGCACCAATTATACAAATAGATATTTTTAGAGATGAACCATTGTTATTTCAATTATTTACCTAAAGGGAAATATCTGTAGCTAGCATATTACGAGGACTTACTGTAGTGTAAACTTCAATTTCTCGTTGTTACATGATCTAAGATATTCAACGTTTTTTATTATCTGTATAAATATACATATTATAGAATATAAACGTTCATTTGTGAACATGTTAATATAATGTAGACATGTAAAAGCGTAAAAAATGTGACATTTATACTTATGTGTGATGATAGATAAGGTTGCAAAATGGTAGTCTAACGAAAGCTTTGAAATAAAACTAAATGAAAAGATGAGGAAATACTTCCATTTTTTTAACGGGTAGACATAGCCTTGGTGACAGCTCTCTTCAAACCAACTTCAGCCTTTCTCAAATCGTCAGCAGAAGCATCTTCGATTTGCAAGGTGGAGAAAGCATCAGCCAAAGCAGCTTCAACCTTAGCCTTAGCGTTTCTCTTGATCTTGGCGGACAAAACTGGGTCGGTGACAGTTTGTTCAACGGAAGAGATGTATGATTCCAATCTTTGTCTGGCTTCGTGCTTCTTAGCGAAAGCTTCGTCAGCAGCCTTGAACTCTTCAGCTTGGTTAACCATTTGTTCGATTTCTTCAGAAGACAATCTACCAATAGCGTTAGAGATGGTGATGTTGGCAGACTTACCAGTGGACTTTTCGACGGCAGTGACCTTCAAGATACCGTTGGCATCAACTTCGAAGATAGCTTCCAAAACTGGTTCACCGGCTGGCATTGGTGGAACACCCTTCAAGTCGAATTCACCCAACAAAGTGTTTTCCTTACAGTTAACACGTTCACCTTGGTAAACTGGGAAAGTAACAGTAGTTTGGTGGTCAGCAACAGTTGTGAATGTTCTTCTCTTGATGGTTGGGACGGTGGTGTTTCTTGGAACGACAACACCGAAAACATCACCAGCCATACCGACACCCAAAGACAATGGAGCAACATCCAACAACAACAAGTCCTTGGTTTCGTCAGAGGTAGATTGACCGGTCAAGATAGCACCTTGAACAGCAGCACCGTAAGCAACAGCTTCATCTGGGTTAATAGACTTTTCCAATTGCTTACCGTCAAAGAAGTCAGATAGCAACTTTTGGACCTTTGGAATTCTAGTGGAACCACCAACCAAGACAACTTCGTCGATTTGAGACTTGGAGATCTTAGCATCCTTTAGAACTTGTTCAACTGGTTCTAGAGTAGACTTGAATAGAGCAGCGTTGATGTCTTCGAATCTGGCTCTGGTGATGGTAGCTTCAAAGTCTTCACCATCGAACAAGGAGTCAACTTCAACGGTGGTTTGAGCAACGGAAGACAAAGTTCTCTTGGCTCTTTCAGCAGCAGTTCTTAGTCTTCTCAAAGCTCTAGCGTCACCGGAGATGTCGGCACCAGTCTTCTTCTTGAATTCAGTCTTGAAGTGTTCCAACAAGTTGGTGTCGAAATCTTGACCACCCAAGTGAGTGTTACCAGAAGTAGACTTAACAGTGTAAACACCACCAGCGATGTGTAGCAAAGAAACATCGAAAGTACCACCACCCAAATCGAAGATCAAGACGTGTCTTTCCTTTTCGGACTTACCAGCACCTAGACCGTAAGCAATGGCAGCAGCGGTAGGTTCGTTGATAATTCTCAAAACGTTCAAACCAGCAATGGCACCAGCATCCTTGGTAGCTTGTCTTTGAGCATCGTTGAAGTATGCTGGGACGGTAACGACAGCCTTCTCAACCTTCTTACCAATCTTGGCCTCAGCAATTTCCTTCATCTTGGTCAAGACCATGGAAGAAATTTCTTGTGGAGAGAAAGTCTTGGTTTCACCTAAGTATTCAACTTCAATCAATGGGGCACCGTTGGAGTCGATAACCTTGAATGGCCAGGTCTTCATGTCAGATTGAACAGATTCTTCATCGAATCTTCTACCAATCAAACGCTTAGCGTCGAAGACGGTGTTCTTTGGGTTCAAAGCAGCTTGGTTCTTAGCAGCATCACCAATCAATCTTTCTTCTGGGGTGAAAGCGACGAAAGAAGGAGTAACTCTGTTACCTTGTTCGTTGGCAATAATTTCAACGGAATTCTCGTAAGTAGCAACACAAGAGTAAGTTGTACCTAAATCGATACCGATAGCACCTGGGAAAACACCTTCAGCCATTGTTGGAATATGAATGTAGCTTGACGAGTAGCGGTGCTTCAAAAAGACCAAATTGAATATTTCTTCAATTGGAAGTGTTAACTACAATTCTTAATTCCAGGAACTAAAGTTCACTTTTTATTTGATACTCATATATAAAATGAAAAATTTTTCACTCTCAACGATGTGGATGTGCTTGTTTATCTGCGCCATAATACTTTTTTTTCGTAATAAAATACGAAAATGCACACAAACTCATCGAGCTCATCGCTCTCATCGCT
>100 91 1114
ATGGTGGTTGGTTACCATTTGGACTGGATGGTGGTTGGTTACCATCTGGACTGGATGGTGGTTGGTTACCGTTTGGACTGGATGGTGGTTG
>101 46 68
TTCTATATAGGTAATCATGAAAGCGTAATCCGGCTTGAGTTAGTGC
>102 46 6
TTCTATATAGGTAATCATGAAAGCGTAATCCGGCTTGAGTTAGTGG
>103 209 3551
TGCTTAACACGCAGAACGTCCCCAGTTCGATCCTGGGCGAAATCACTTCTTTTTTTGAATTAATTTTTTAGATCCTTTGTATTAGGAAATTTCTGAAAAAATAAGTTTTTAACTCACATGACCACCTGTTGCCACCCCCTGAGTAGTGAATTCCATCACACATCCAAGAAAGTTGGTTTCGTGGTCTAGTCGGTTATGGCATCTGCTTA
>104 80 216
GTTTTGTTTTTCTGAGTGCTTTTTTCTTTTTTCTGTTTTTTTTTTCTTCCTATTGCTTCCTCTCTGTTTCTCTTTCCTTC
>105 91 426
TAGGACATCTGCGTTATCGTTTAACAGATGTGCCGCCCCAGCCAACCTCCCCACCTGACAATGTCTTCAACCCGGATCAGCCCGTATAGGA
>106 46 2140
GTTACTACGAGTTTATTCCCTTAAGATTTCGGTTGCGGCCATATCT
>107 46 35
GTTACTACGAGTTTATTCCCTTAAGATTTCGGTTGCGGCCATATCC
>108 50 40
GGTATTTACCATATAAATAGGAATTGAAAAAACATAATTTTCTGGCGGAA
>109 46 10
GCTAGAGGTGCCAGAAAAGTTACCACAGGGATAACTGGCTTGTGGT
>110 46 7
GCTAGAGGTGCCAGAAAAGTTACCACAGGGATAACTGGCTTGTGGA
>111 57 14195
CCGGCTGTCTAGATGAACTAACACCTTTTGTGGTGTCTGATGAGCGTGTATTCCGGC
>112 3641 102419
CTCATAATCTGAAGGTCGAGAGTTCGAACCTCCCCTGGAGCATTACTTTTTGCACTTTTCATCTTCATCTTGCAAATCTTCAGAGATGAAAAAATATATCTACACTTTTTGGTTTGCCGTTGAAAGACAAGAGAGAAGTAGAGTCTCATGGGGCAGACTTATCGTCACTCTACTCAGGGCTTGCAAATTTACATTTACAAATAATTTTGTTTCGATTTTATTTATTATACTATATTATACTACTGTAACAATTACTTTTTATTTAGTTTTCCTCTTTTTCGTTTTTACTACTTTTGAAGAGTTCTTTGGAGGTCTACCACGCTTCTTTTTTGGGGGTCTACCGCGTCTCTTCTTGACAGGTTCTTCTTCGACCTCTGATTCTATCTCATATTCCTCTTCAACTTCCTCTTCATCGTCTTCATAGTTATCAGAGTGGTCATCGTCATTTTTCGTCGTGAAATCTTCGTGTTCAGATGCCGCAAGTTCCTCCGGATCATCGTAGTCGTCTACATTTTCAGGAGTAGGTTCAATTTCCATGTGTTCAGCTTCATTGTCCTCCTCCTCCTCCTCTTCATCATCATATATTTGACGCCTCTCATTGTAGTTTATCTTAGTTCTCTGAGATCTTCTTAAATTTCTGTCTGTAATAGACATATCACCGTATTCAGCCTTTAGTTGTTCAAAAGTCCTTAGTAATGATGCCATTTTTTGAAGATATTCCTTTAATATCAACAACTTTGACCTCGACTTGTTATATTTGTATTCCTTTGGAAGTGGATTGCAGTTGAAACCTTCTATTGGTTCTAACTTAGCGGGAGGTTTAGTAGTGTTTGATATTGGAGTTTCCTTCTTAGCTTCAGGTCGAGGGCTTTCAGTGATATTGTTAGAGTCTTGCTTTTCATCAGAAGGTTCATTAGCATTGTCATTTGATGGGTGTTCAGCGGAGACTGGGTTTGGGTTAGCAGCAGCTGTAGTGGCAGCCGTAGCTGTTTTCTTACCTTTATTTGGATCTTCTTCTTTGTATATCTTGAACTCCAACAACTTGATAAAGTCTTGTAGGGACTCACTGTCGTGGCACATCTCGTACCAGTAACACGAAGAGTCATTTGACTTGTTATTCAATAGGTCATGAATCATTGCAGGGGTGTCATGATAGTACAATTTAAATTGCATACTATTGAGTTTTCCGCCTTTTCCAAATAATTCAAATGGAGTGATAACTCCGTTTTCAAAATCTCTAAGGGTTTTCAATAGTGTTATCGGATCGCAATAGTTGGTTGGGATGTCGTATTTCGATTTGGGCGATTGATAGGTGAGTAGCCTTGGTAGGTAAAAATCTCCAACGTAAGGAACTCTTCCAATGAAAAATTCGAGACACCTCAACTTATATATTTCATCATCGTATGGGTTATCCATTGGCCCGTTGTCGTGTGTCTCTTCAAAAACTAGCTTTGACCATTGTTCGTAATCACGCTCGATGCTAACTTCCAAGGGATCAAACTTCTGCTTCTTGTCGGTAGTAGTTTGCATGTGTTCTTGTTTGTATTCAACCATTTTCTTTTTAAGCTGATCGAGAAGGTCGAATTTAGCTAAGAGGTCTTGACGAGTACCATTTTCCAAATGCTTCTTGACATGTTTCTTCGATCTACGTAATTCCATTCTCTCCTTAACAAGGGTACAGAGTTTTTTGAAATGCTGTTTGGTTGCATCGATACCATAAACTAAATGTCTTGGGGCCTGATAGGTCTGTATACCAAAGGAAGGATCTTTTCTGAGGTGAGATAGACGATATACTTCTGCGTGTATCTTTTCAGAATATGATATACACCATTGGGTCAAGGTTCTTAGTAGTACGACTCTGTCCGCAGGTTGTAAAGCGAGAAGCCCAAGACGCTCAAGATCCGGATTATGCATAGGGTCTTCTTCAATAGGCACAATAAGTTGTTCTTGCCACTTGTAAACGTTTGGAGTCAAGATTTCGGGATGCGAAGGGTCTACTGGCTCCACATCGTCCTTCTCAAAGAGTTTCGTTCTTTCCGCAGTAAGAGTTGATGCCACTTTCCATTCTTTTGGGTACCCGAATTCAACGCTCTTTTGCCTGAGCTCGACAATTGATTTATATGGTTTTGTTGACGTTTGCAAAGTCTGCAAAGTGCTATAAGACTTACGGTTCAAAGTCAATTCCATCAATATCACGTAAAGGAGGTTAGCATGATCCTGACAACGTCTTATTTCCTTCGCTGATATATAATCGGCGTAGTATTGCTGCTGGATTTGTTCTTCGTCCATATTTTCTGCATACACGTCAAGTCCAATCTCCAAGTCCTGAATAGACAATGGCCATAGATCTTTAGGCAGGAATTTGTGGAATTTGTTAATGAACGATAAAACGTATATCAAGTCCTTTGCATGGTGCACCTTTTTCATATGGGGAAATTTCAACCGGGATAACACCGAGTTCTGTGTCTTAAAATCCGACGATGATAAAGGGACCTGAGGTGCCCAGTTTTCGAGCAAGATTGGGTTTACAGCCAAACTCAACGAGGGTGCTGGTTTAGAAGCCGTTTTGGATTTTTTCAGAGCTTCCTCCGGGGAGACTTTCCCGTCCTTTTTCTTCTCTGTAGAGCCAGATGGTTTTGGCGAGTTCTTTTTGGCAGTATCACTACTTTTTTTTGGCGTAGAAGATTTTGAAGCGGGAGCAGAGGTAGCACCAGTTGTCTTAGCCTTAGAGTCTTCCTTCGCATTTTCCTTGGCTCCAGTTTTTGCCCCAGCGCTACCCTTTGGTTTCGAGCTACTCGTGCGTTTTTTACTTGACGCATTTTCCTTGTCCTTGTCCTTGTCCTTGTCCTTGGCGCTGGCCTTGGCGCTGGCCTTGCCTTCTCCAATCAAACCGGCCCCAGTCTTCTTCTTCGCCTTACTCTTCTTCTTGCTTTTATCTTCCTTCACAACAACCTTCCGATTATAAGCCCGCTTCTTCCTAGAATGCTCAGGCTCCTCATCACTATCCTCTTTCCTCTTCACAACAACCCTACTCGATCTCCTCCTCGAAATAGGCTCCGCTATCCCTCCATTGCTCTTGCCACTGCTACTCTCTGGCGAATGAACCTTAACATTCTTGAAATCCACTATAGACATCTGTCCATATTTCTTCACTCCCACTTCCTCACTACCAGACTGCTCAACAGATGGTTGCTGAATTGACTCAGGCCCAGAATTTGGCTCTTTCTCTTCTAACTCCATCACCAATCAATCCTATTCTATGCTTTCACCGTATTTTCTCTTTGATCTCCAAGCTTCTTCCACAACTCTATTGCTCCTATGATCTCCACGGCTAATTCCTGTCAATTGAATCTCTCAAACAACCATAAACAATCCCTCCACAATCCAACTGCTCCCAATTTAACTCCGTGTATACTTCAATCTCTTGGTCTTGTTTGTAAAATCTTTTTAATTCTTCCAATGGTCACAGCTGAGGAACCACGACGCGTTTTGCCATGTCAGTCACGTGACACACTATTGTTCTTCTTCTTCTTGGATGCTCCGGTGTACTCTGGTATGCCCTGTGAGAGAGAGAGAGAGCCACACACACGATTGTACCGAAGGATGGGCCTCCCCCAATTACGACATCTATGGGGGGGGGG
>113 57 18793
CTTGCTGGTTAACTCTTCTTAGAGGGACTATCGGTTTCAAGCCGATGGAAGTTTGAG
>114 82 956
GTGCCGTGTGAAGTGAGGAGGAAGAAAATGAAAATGGGAGGAGGGGGAGGCACGTGATGTGGAGGGGAAGACAAGTAAGGTT
>115 102 1798
TGCCATCTACCAGTAGTGTGACTAGCAGCACTGAAGTACCATCTAGCAGCAGTGTGACTAGCAGCACCGAAGTGCCATCTACCAGTAGTGTGACTAGCAGCA
>116 61 33295
CTTAGAACTGGTACGGACAAGGGGAATCTGACTGTCTAATTAAAACATAGCATTGCGATGG
>117 46 20
GACTCGTAGTAACCATTCCGAACAAGTATGAAGTATAGTATTTAAC
>118 16948 495978
TTTTTTTTTTTTTTTTTTTCCATGGACATGTCAAACTCTTCATTTTATTAGGTTACCCTAACAGCCGATGGATCATAGTGACATCACCGTCGGAGGTTTGTCAAGCCCTATATTTTTTACGCTTACACAGTACCTTGATACGAGGGGTGATGTACGGATGCCATAGAAAAAAGTTTCTTAAGAAGTCCTGATATGTCCTGATATGTCCTGATATGTCCTAATATGTCCCAAAAAATAAAGAGTTCCAGTTATTTGTCCTTGTTGAAGTCAGTTTTTTATATTGAAAAAAGAAATATTAGTGCTACAATAATAATTTAATACTGCATATTTTTTGGAACAAATCTAGACAAATGCCATCGAGCAATGAAAAATTTTCAGTTCAAAAAAGTTTTTCACTTAGCCGCCCATCGCTACCAAAAAATATCTATATAAGGAGGGGTATGATTCCCGAAGAAACAACAAGATACTATGAAATCTATTCCATTTGTGTTAAAAAAAGTATGTTTTATTAAAGTATATTTTTAATATACCATTTTCCTATCTCTCTATTATTGTGTTGGTATTCTTAACAAAGTATTTTTAAGTTGTTCTATCTTGTTCCTTATTTCATTCACCATTATTTTAATTATTTCTACTATGTATTTCTTGTTGCCGTAAAAACCAGTCCCAAACTTCAAACTCAATAGTCCCCATTGAGAGTGTGTGTTAATAGCTAAGAAGTCGTTCATCCTTAGGCCCAGAATTTCGGATAAAAGAATATTTAAACTACCTAATATTCTTCACTAATCAAGCCTACAAAAATAGTACCTAAAATAAACTATTGGATTAGTATGTTAAAATTATACCCGGTTTAGCAGGCTTTTAAAGGTCTAGTTTATTACCGTGACTAAAAATGAAGTGAACGGAGATTCTTCAGCTCATTTCTAAACTCTTTTTTATCGAGTCATCTATCAAACCATATTTTTCCCTTGTACATCTACGTGTGATTAATCAATTCTATCAATTCCTTTGAAGGTTTGCTCCTAACCTTTATCAGAGCCTGATGGATGCGTGATGCGATGAGATGAGCCAAAAAAAAAATCATGTTCAAATTTCATTTTCGAAACACCTGCCATCTGACTTCTTTTAGAGGGTAACAGCCGTGCGATTCATTGGTAGTAGTTTTAGTCTCACAGAAAGTACAGTACGAAAAGAGTCAATGATTCCAGACGACTTTCGATAATGAAAAAAAAAAGAGAGAAGAAATATTATACAAAGGAATTTCAAATAGAGGAAGAATCTTGGTTACAAAGTCACATAATAAACTAGTATATTTTGACTTCAACAAAAGTTTACTAACTGTATTGAATTTTAGTATCATCTAAAATTTATTAGCGCTTTTATTTTAGACACAATTGTTGAATATTAAAAGCTTTAATTTTGCATAGTTTTATTGTTTCAATCCTCTGAATATTGAAACAACTAGAACCTCATTGCAACAGATTTCAATCATTTTCTCTTAGTTTACTCACTAAGATTTGAAATCAATAAAGGTGCATACCTAGGAATACTAAATTCTTTCTTTTATTATACTTGAAGTCCCCCCAGTCTGCTTTGTTTTTACGTTCAAGCAGAAAAGTATCAATAAAGACTAAGAAGTTTCACTATTCACAGAGTTCACACTCATTAATATTTTAACGGATTTTTACCTCTGAGTTTTTGTTATTGCAACTGTAAAAGCTTACGCGATGTCTATCAGCATTCCAACTTCTCCTATCACACCTCCAATGGCAAATGTAGGTGATCGTATGATCACCTTGGAACTAAAGGACGGGACAACTCTACAGGGTTACTCTTTCGGTGCCGAAACAACCACTGCTGGTGAATTGGTTTTCCAAACCGGTATGGTCGGCTACCCTGAATCCATCACTGATCCTTCTTACGAAGGTCAAATTTTGGTTATTACCTATCCATTGGTTGGTAACTATGGTGTTCCAGACCGTAAACTAATGGACGAATATGTCGAATCATTGCCACGTTACTTTGAATCGAACAGAATTCACATTGCTGGTTTGGTTGTAGCTCACTACACAGAAGAATATTCTCACTGGTTAGCCGAATCTTCTTTAAGTAAGTGGTTAAAGGAAAGCAACATTCCTGCCGTTTATGGTATTGACACAAGAAGTTTGACAAAACACTTAAGAGAATGTGGTTCCATGTTGGGTAGATTCGCTTTACAAAAGGAAAACTCTTCCTTTGAAGTTGCTAACTCAGCCGAATGGATCTCTCACTTTGATATTCCAGAATGGTCTGATCCTAACGTCCAAAATCTAGTCGAGAAGGTGTCTTTGAAAGAACCAAAGCTATTTGTCCCAAACCATCCAGATATAGACCCAGTTACTGGCCCAGATGGCAAGACCCTAAGAATTGTCGCTGTTGATGTCGGTATGAAGTACAACCAAATCCGTTGTTTTGTAAAGCGCGGTGTTGAATTACTGGTTGTACCATGGAATTACGATTTCACTAACGAGCAATACGATGGTTTGTTCATTTCAAACGGTCCAGGTAACCCTGCCATCCTAGAAGAGGTCTCGGCAAGATTAAGCACTGTTCTTGAAGCAAAGAAGACCCCAGTCTTTGGTATTTGTTTGGGTCATCAATTGCTTGCCCGTGCTTCCGGTGCATCTACTCTCAAGATGAAATTCGGTAACAGAGGTCACAATATCCCATGTACCTCTACTATATCTGGTAGATGTTACATTACTTCCCAGAACCACGGTTTCGCTGTTGATGAAAGCACCTTATCTAATGGCTGGAAGCCTTTGTTCACCAACGCCAACGATGGTTCTAACGAAGGTATCTATCACTCAGAATTACCATACTTCTCTGTTCAATTCCACCCAGAGTCTACTCCTGGTCCAAGAGACACAGAATTCTTATTTGATGTTTTCATTCAATCTGTTTTGGAATTCAAGCAAACTGGCATTTTGAAGCAAGTCGAATTCCCAGGTGGAAAGATTGAAGATAATTTGGCCGCTCATCCAAGAGAAGACGTCAAGAAGGTTCTTGTCTTGGGTTCTGGTGGTCTTTCCATCGGTCAAGCTGGTGAATTCGATTATTCAGGTTCTCAAGCCATCAAGGCTTTGAAGGAAGAAGGTATCTACACTATTTTGATCAACCCTAACATTGCTACCATCCAAACCTCTAAGGGTTTAGCTGATAAGGTCTACTTCTTACCAGTTACCGCTGAATTTGTTAGAAAGGTCATTCTACATGAACGCCCTGATGCTATCTACGTCACTTTTGGTGGTCAAACTGCTTTGTCCGTTGGTATTGAAATGAAGGATGAATTTGAAACTTTGGGTGTCAAGGTTCTAGGTACTCCTATCCAAACCGTTATCACCACAGAAGATCGTGAGCTTTTCGCCAACGCTATGGATGAAATTAATGAAAAGTGCGCAAAGTCCAAGGCTGCCTCTACTGTTGAAGAAGCTGTTGAAGCTGTTAAGGATATCGGATATCCAGTTATTGTCCGTGCAGCTTATGCTTTAGGTGGTTTAGGATCTGGTTTCGCTAAGAATGACCAAGAATTGATTGAATTATGTAACGTTGCATTTGCTTCCTCTCCTCAAGTTCTAGTGGAAAAGTCTATGAAGGGTTGGAAAGAAATTGAATACGAAGTTGTTCGTGATGCATTCGACAACTGTATTACCGTCTGTAACATGGAAAACTTCGACCCTCTTGGTATCCATACTGGTGATTCTATTGTTGTTGCTCCATCCCAAACTTTATCCGATGAAGACTACAATATGTTGAGAACCACTGCGGTTAATGTTATTAGACACTTAGGTGTCGTTGGTGAGTGTAACATTCAATATGCTTTGAATCCAACCTCTAAAGAGTATTGTATCATCGAAGTCAATGCTCGTCTATCTCGTTCTTCTGCGCTTGCATCAAAGGCTACTGGTTATCCTTTGGCTTATACCGCAGCAAAGTTGGGTTTGAACATTCCTTTGAATGAAGTGAAGAATTCTGTCACTCGTTCAACTTGTGCTTGCTTTGAACCTTCTTTAGATTACTGTGTTGTAAAAATGCCAAGATGGGATTTGAAGAAGTTTACTCGTGTTTCAACCCTGTTGTCCTCTTCAATGAAATCTGTTGGTGAAGTTATGAGTATTGGTAGAACCTTCGAGGAAGCCATTCAAAAAGCTATTAGATCAACGGAATATGCAAACTTAGGTTTCAATGAAACAGATGCAGAGATTGACATCGATTACGAATTGAGCAACCCATCTGATATGAGAATATTTGCTATTGCCAATGCTTTCTCCAAATTAGGCTACACTGTTGATCAGGTTTGGGAAAAGACAAACATTGACAAGTGGTTCTTGAACAAATTATATGATCTAATTAAGTTCGCTGATAAGATCAAGTCATTTGGATCAAAGGAAAACCTACCAGTTCTAGTTTTGAAACAGGCAAAGCAATTAGGCTTCGAGGACAGACAGATCGCCAAGTTCTTGAACTCTAATGAAGTTGCAATCCGTCGTTTGAGAAAGGAATATGGCATTATTCCATTCGTCAAACAAATTGATACAGTTGCTGCTGAATTCCCAGCTTTCACCAACTACTTATACTTAACATACAATGCTGCATCTCATGATCTAGACTTCAATGACCATGGTGTCATGGTTCTAGGTTCTGGTGTTTACCGTATTGGTTCCTCGGTTGAATTTGATTGGTGTGCTGTCACAGCTGTCAGAACTCTGCGTAAGAACAATGTTAAGACAATCATGGTTAATTACAACCCAGAAACGGTTTCTACAGACTATGATGAAGCCGACAGATTATATTTCGAAACAATCAACTTGGAAAGAATTATGGACATCTATGAATTAGAAAACTCTGCAGGTGTTGTTGTGTCTATGGGTGGTCAAACCTCGAACAACATTGCAATGTCACTACACCGTGAAAACGTTAAGATTTTGGGTACTTCTCCCGAAATGATTGATTCCGCTGAAAATCGTTACAAGTTCTCTCGTATGTTGGATCAAATCGGTGTCGATCAACCTGCTTGGAAGGAATTGACCTCAATTGAAGAGGCTGAAGACTTTGCTGAAAAGGTTAGCTATCCTGTCTTAGTGAGACCTTCTTATGTTTTGTCAGGTGCTGCAATGAACACTGTCTACTCTAGAGACGATTTGGAATCTTACTTAAATCAAGCAGTTGAAGTTTCTCGTGACTACCCTGTTGTCATTACTAAGTATATTGAAAACGCTAAGGAAATCGAAATGGATGCAGTTGCATTAGATGGTGAATTGATTATGCACGTTGTTTCCGAGCATGTGGAAAATGCAGGTGTGCATTCTGGTGATGCGACATTGATTGTTCCACCTCAAGATTTAGACCCTGAAACTGTTCGTAGAATCGTGGAGGCAACTGCTAAGATTGGTAGAGCGTTACAAATTACTGGTCCTTACAACATCCAATTTATTGCAAAGAACAACGAGATTAAGGTCATTGAATGTAATGTTAGAGCATCTCGTTCTTTCCCATTCATTTCCAAGGTTGTTGGTGTTAACTTGATTGAAATGGCTACTAAGGCTATCATGGGCTTACCAGTCACACCATACCCTGTCGAAAAACTTCCAGAAGATTACGTCGCAATCAAAGTTCCACAATTCTCTTTCCCACGTTTAGCAGGTGCCGATCCTGTTTTGGGTGTTGAAATGGCTTCTACTGGTGAAGTTGCTACCTTTGGTCATTCTAAATATGAAGCTTACTTGAAGTCTCTATTGGCTACTGGATTCAAATTACCTAAGAAGAATATCCTTCTATCTATTGGTTCTTACAAAGAAAAGCAAGAATTACTACCATGTGTCAAGAAATTGTACAACATGGGTTATAAGCTATTTGCTACTGCAGGTACTGCCGATTTCATTTCTGAACATGGTATTCCTGTGCAATATTTGGAAGTGTTGAATGAAGAAAACGACGAGAAGTCGGAGTACTCCTTGACTCAACATTTGGCTAATAACAAAATTGATCTATACATCAACTTACCATCTGCAAACAGATTCCGCCGTCCAGCTTCCTATGTTTCAAAGGGTTACAGAACTCGTCGTATGGCCGTTGATTTCTCCGTTCCTCTAGTGACAAACGTCAAGTGTGCGAAGTTATTGATCGAAGCCTTATCTAGAAACTTATCTTTGGATGTTTCAGAACGTGATGCTCAAACTTCTCACAGAACTGTTACTATTCCAGGTTTAATTAATATTGCTGCTTATGTTCCAAACATTTCCAATGTTTTGTTAGGCCCAGATGAACTAAAGGAAGTTACTCGTCTATCTGTTGAGTCTGGTTTCACTTACTCTCAGATTATGCCAAAGTCAACTTCAGGTCCTGTGATAACTGATGCTGCTTCTTTAAAGGTGGCAAACTCTGTTGTTAAGGATTCTGCTTACACTAACTTTGGATTCACTGTAGCTGGTACTCCAAACAATTGCAAGGAAGTCTCAAATGTTGCAAATGAGGCCACTTCTTTGTATTTGCCATACCGTGAACTCACAAACAATGTGTACGCAGCATCAGAACATTTGAAGCACTGGCCTTTGGATAAACCTGTTATTGCTGAAGCCAAAACTTCAGATCTTGCTTCCATCATTTTGTTAGCATCTCTTCAAAACAGATCTATTCATATCACTGGTGTTTCAAACAAGCAAGATCTGTCTTTGATCATGGCTGTCAAGGAAAAGCAGTCCAATGTCACTTGCGATGTTAACATCCATTCTTTGTTTGTTTCTCAAGATGACTACCCAGAAGCAAGATTTTTGCCAACCGAGTCTGACCAAGAATTCTTCTGGGCTAATCTAGATTCCATTGATGCTTTCTCAATCGGTTCTCTACCAACATCTCTCGCGGCTATCACAGGTAACGAAATTGTTACTGGTCTTGGTATCAAGGAAGCATTGCCATTGTTGCTATCTGCTGTGAATGATGGAAGACTAACAATTGATGACATTGTTCTCCGTTTACACACTAACCCAGCTAAGATCTTCAGTATCCCTGAGCAAAACTCTGCTGTTGAAGTTGATCTTGACTTCACCTTCAGGCACACAAAGAGATGGTCTCCTTACCAAAAGGGTGGTTTGACTGGTGGTATTCAACGTGTTTTAATCAACGATGAGACAATTGTGCTATCAGGTGACTTGGTTGCCACTGAGGCAAAGGGTCAGCCTATTTTACCTTCCAAGTTGGCACCAGCTACCCCTGCAGTTGCTAAGGATATTCCACTAGCAAATGTTGGTACACCTCAATTAACATCCGCTCCAACTTCAAGAAAGAGATTCTCTTTCTCTAATGAAAGAAGACTTTCTATCAATTCCTTTGATGGCGATGACGAGGAAGCCATTATTGATCAACCATTAGAACAAAGATTGATGTCTTCCAGACCACCTAAGGAACTATTGGCCCCAGGTGTTTTGTTCAACTTGATTCGTACAAAGAATCCATTTTTGAGAAGAAATATTCTATCTGTTAACCAATTTAAGCGTTCTGATTTCCATGCGTTGTTTGCAGTTGCTCAAGAATTGAGAGCTGGTGTCGAAAGAGAGGGTGTTTTGGACGTCATGAAGGGTCGTGTCTTAACAACCTTGTTCTATGAACCATCCACTCGTACTTCTTCCTCTTTTATCGCTGCTATGGAACGTCTAGGTGGTAGAACTGTCAATATTAACACATCTGCTTCCTCTGTGAAGAAGGGTGAAACTCTACAAGACACCATCAGAACTTTGGCATGTTACTCTGACGCGATTGTTCTAAGACATCCTGATGAAATGTCTGCTCACATTGCTGCGAAATTCTCTCCTGTTCCAATCATCAACGGAGGGAACGGCTCTCGTGAACACCCTACCCAAGCTTTCCTAGATCTTTTCACCATTCGTGAAGAATTAGGTACTGTGAATGGTATTACTGTCACATTTATGGGTGATTTGAAATTCGGTAGACCAGTGCACTCCTTGTGCCGTCTATTACAACATTACCAAGTTAGAATTAACTTGGTTGCTCCAAAGGAATTGAGATTACCAAATGCCTTGCGTAAGGAGTTGGAAAAATCCGGCTTGCTTGGTGTTGAAAGCGAGGAATTGACTCCAGAAATCATCTCTAAGTCAGATGTTTTGTACTGTACCAGAGTTCAACAAGAGAGATTTGAAAATGAGGAAGATTATTTGAAATTGAAGGACACTTACATTGTTGACAACAAAATCTTATCTCACGCTAAGCAGCAAATGGTTATCATGCATCCATTGCCTCGTGTGAACGAAATTAGAGAAGAAGTTGACTACGATCACCGTGCTGCCTACTTCAGACAAATGAGATATGGTCTCTTTGTCAGAATGGCTCTATTAGCCATGGTTATGGGTGTTGACATGTAATGTCACTTGTCATAAACTAATAACCGAATAAAGAAAAAGTAGAATTCAACTAACTCAAACCAGACCAAACCAAACCCATTTTTATGAGAATATCCACTCACCTCTACCTATTATTATGGACCTTCTATTTCACTTTTTTTGTGGGGACTTGAAAAGTGAACATGTATTCACAATATCGGATGAACAGGAGAGATATTCTCATCTGTACATTAATCAAAAAAGACTTTCGAAGTTCTAATTACAATTACTAAAAAAACTAATTAAGATGCCTTCTTCAGCCGTGGAGTAGTATTTGTTTTTTTAATAGAAATATATATATATATCACTTTATCGTACATTTCATATAGTTCAAAGGTTCTGCCTTTTATTTGCATTTGCATCTTTTAATATCATAATCATTTAGCATTCGTTTTATATGTGTTTTTTATTCGTATTCATTATTTATATTCTACTAAATATATCGCAATTTAGCTGTGCTATAAAATAACATATCCATTGGTTTGGAATGTAATATGCATTATTGGGCACATCATGGTCATAGTCGTATATATGCCGTAGGCTCTTATTTGCAATGGGAAGAGAGGTTGAGCCTTAAACGATAGAAAAAAGTCCCGTGATCAAAAAAAAACAAAAAAACAACCAAGCTTTTTTCCTTTACATGGATTTCGGAAGACATATTTGGTTTCAGCATCTAACCAAGATCATCTATCGTCGATCACATAAGAGAATAAAACTTATACTGAATGTGGTTGCAATGAGTCCAAGCATTATGATAAATTCAGCTAACCAATATGTTTAGATTTACTTTAAAACATAGCCTGGCTTTCACTCGCTCATTTAGCAAATCTGGAGTATGGCATAACGATTCTAGGGCAGTAACAGACCTTTTATTCAAACTACCGTCTTTTAATCATTCGACAGACCTTCAAGGCAAACGTGTTAAAGAGAACCAACGTAAAAGTAACGATAGAAATATTCAACGTAATGGGAGAAATCATAAGTTTCAAAGAGAAAGGAAGTTAGTTTTTAGATGGAATAATGGTACGGAGAAGCAACAGGCTGCAGCGAATGATGTTTTGGAAGAGATATTGAAAGTGAACCCTAAAGGAGATATCAAAGCTATCTGTAAAGATTCAAATAAGATAGAAGAAACGAATGTAAGAATTTTCCTAAAAAGAATTGACCTTGGCTCATCCGGTATAGCGATGGTTAGCATTGATAATTCTGAATCTTCTGATGTAAAATTGCCAGTGGTAAAAGAAATTCCCACGAGAATAGCTTTAAAGAATTATTCTGATAAGTTATCAAAACGTAAAGAAGAGGAACTCATCCAACTTGGAGTTAGTGCACATAGGGCTGGTCGTGCGACCGACAATAAGCCAGACTCTTCTTGGAAAATTATCAAAGTGTCATGGCAAATATCCGATTACGATTTGAAGAAACAAAAATATTCCGAAATTGTGTCAAATTTAGAGAAAGGATCCAAAATATCACTCTTCATTAATGACAAGGACTCACAAAATCTCAGTCCCATTGATGATGACGAGTTGAAGACTATGAATGACGCTGTTATCTCCAAAAGAGAAATGAAACGAAGAGAAGAAGTGATGGAGAAAATTTATGCGATATTGGAAGAACATTCTTCCCAAATCGTACAGGTAGGTTCAATAAAGAAGAGAATAATATTAAAAGTAACACCTAATCCCGCAAATACCAAAGAGTCTGTAGATAAGAGAGCAATAAAGGAACAAAAGAAGAGAGAAAGGCAGGAGAAACTACAAAGGAGACTAGAGAAGAAAAAGATGCGCGAAGCGGAGCAAACTTAAACGCTAATAAAGTCCCTATTTCCTTTATCTTGTATATAAAAACAACAAACAAATACATTTACGTAAATAGTACTGATAATCATACTTAATTTGATTAAATCAATAATAATTTACTTTATTAAAATAGAACCACTTAGCGGGAATTCATATAAATCACCATATCCATATCCAGGAATAGAAATAATAAGTTCGTTCGATTCCGAGCCCGCTAATGTAGCACCAAAGTTACTCCATCCTTTCCTATTTTTTTGCGGGTTGATGAAGTGTAGATGCTTCAGGGCAGTTACCAATAGATGATGACTTTTCCAAAATTCCACTACTCTTTTCATTTCAGACATACTGACACTCCATATGACGCCTGCGCCATTGAAACTCCCAGGTGATGATAGATAAAGTTTCTCGTCTGTATTCGAAAAGTAGATACCTTTCCCAAATTCAATAGAGTATTGTATAGTGTTAAGATCAATCAAACTATCTAACTCCAAAACCAACCATACTTCTAGAGCGGAAGTTCCCGCATCTTTGTATATGTATACCTTATTGAATAGAGGTTGAGATATTGAGATGTAATCAACATTGTTATAAGTCCACCTATACATCTGAGAACCAAAATTTCCATGTTTTTTTGAAGGCATAACTTCCCATTTCCATGGAATTCCTTCATCTGGAGTCACAATATCCTGCTCTTTAATGTAAAATACTGGCGGACTAAACGTACTCAGCTGTTCCAACTTATAAACATATGCCAACCCAAGATTTTCAGCTGCTACAATTAGAAAACTGCGTGAAGCGATAGTGTTTGAGCCAAAGTGTTGATACTTCAAAGAAATGGGTCCACTCAAAGGTATGTTACCAATCGATTCGATAAGTTCTACCTGATTCTTTTTACCAGAAATTAAGTAGGGTATCAAGTTCATGCCTGGAATAATTGTGACTTTTCCTAACTCTTTATCTTTGCACGTACCACAGCTAATAATCAAATCAGGTATTTGGTCATTATCGATATCCGTAATATAGCTTAATTCCGGAAAGTTAGATGTGAGATCTAAGATGGTTAAAATCTTTTCACTACCGAAGTATATATGGAAAGATTTTCTTCCTGGTTCAGAAACGATGAGATAATCATCATTCAATAGAGTGAACTTGTGAACTCGTGATCCATAAAGCGAAATGGTATAGTTTGTTTTATTGGGATATGATGTCGACTGTGGTTGAAGAAGTTTCATTGGTATAACATAAACCGATCCTCTACCATCTTCAATTGGTGACCCAACAGCCACACAAGGATCTCCGTCAAGGAAGTTACCAGAAACAATAGTTGAACCAAAGAGTGAATTCTCTTTTAAAGATGAAACGTAGTTGTAATCTTGTGCTTCATACCTTTGACTACTAACGTTCCAGCCAGCTCTTCCCTCAGATTTATCTAATTGATCTGAGCCATCTATGAAACTGGAATTGAAGACAGGAATGGAATTTTGTAACTCCCCTAAAATAGCCCATTCACCACCTATATGGTGCTCTCTAACAGCAATAGAGCCACCAGGACTTAAGGAATATGCGATATCTAGTGCATGGAACCTTTTATCCCGTAACAGATAAAGCTCTGAGTGCAATACTCCAATCATACCAAGCATACTATCTACAATATTTCCCCAGTCCATAGAAATATCTTGTAATGAAAGGAGGTCTAGAACATCTTCTTTCATCGGTAGCTTTACTTCAGTAGACATATAAAAGGCCAACTCAATGCTATCAGAACTAAGTACACGGGACAAGTGTATCAAATCCGAAGACCCCCTCAAATACGCTAGGGCTTTATCCATACTACCTTCAAACTCTAAATCAGACAACAGTGTTAATAATCCATGCGATGAGGTGTTTTGCAACTCATTGATCGTTTTAGCACAATGTACCCCTAATAAAAATTGTCTTAATCCATAGTCATCTACCGTAACAGAATGGCTTCCATACTTTCTATTCCACAACTCTACTCCATCACTTAGGAATTTATCCCAACAGATATCTAGTTTACCGTATTGTAACACAGAATCGGGGAATAATGAACCAGCCTTCGTAAAAGAATCATAATGTGAGAAGACCCTGCCAACTTGGGTTAAATGAAATCCCACACCAAAACCAAAGACAACTTGGGCATACCATATAAGTACGATATACACAAGCATTGTCTATAGTTCTGTTATAGAGATGAAGCCACTGTAATAATCATTTAGTCAAGGACTATGCCAGATTTCTGTGTCAAAATGTTCTTTGAAGAGCCAAGGTTTGGTTGAGGACCTTTAAACTCAATATAGTAAAAACGAAAAAAAATACTGTTGATAATAAATCAAATCTAAAACTTGCACAAGTACAGACAACCTTAAAAAGTAATTACAAGACATGAGACAGAGTAAGATAATGATTCAACTTCAAACTTTGAGTGAATAAGCTAGTGAGCATGAATAATGGCGAGTCTCTGCCGAAGTGGCTAGTGTTTATATGTGGACTTTGTACGGTTTTAGCTACGAGTATATCGATTTATTCGCAATGCAGGCAATTGTGGAACTATCGCATACCTTCTCAACAACGTCTTATCTTGCGGATACAGATGATGGTTCCTATCTTTTCGATATCATGTTTTATATCTATACTGCGGCCAGAGTTTGGTGAGAGATATATAGAGCCGATAAGAGAGATTTATGAAGCCTTAGTGATTTACCAATTCTTCAGTTATTTGACATTAGTATTAGGCGGTGAACGGAATATCATCATTAATATAGCGCCCAAGTATCCACCCAGCAAGCACGCAATGCCGTTGTTGGGGTATTTCCTGCGACAAATAGATCTAAGTGATCCATATGATTTCGGAATGTTGAAAAGAGGTGTGTTGCAGTATGTATGGTTCAAGCCTTTTTACTGTATAGGGATGGCTCTTTTGCAAGCGTTACACTGGGATACCTTGTGGCTAGTAGTGTTATACAACCTAAGTGTGACTTGGTCGCTTTATTGCCTTGCCATGTTCTGGAAATGCTTGTACCAGGAGCTTTCTGTATTCAAGCCATGGCCCAAATTCATGTGTGTGAAGTTAATTATCTTTGCGTCATATTGGCAAAGTTTGATCATTGATGTTTTGACACATTTCGATATCATTGATGTGAATGGCAAAGATAAGTATATTGCATCAGAGCTTGGAAATAGTGTGCTATGTGTGGAAATGATTGGCTTCGCCATAGCACATTTATATGCATTCTCTGCTGATGAATACGGAGCGGAAAAATACCCAGATTCCGGAAGGCTCAAGGTATACTATGCATTGAGGGATTGGCTTGGGTTCAAGGATCTCTGTTGGGACTTCAAGAGTGTTATTAATGGCGATTACAGCAACTATCGTGGATTTGATTCGGTGGAGTCGATGTTAGCGGACAGAGGCACGCATTCGAGAACTAACAGACTAGCCCGCGGATTACGGTATACGAATCAAGGAATGTCATCGTATTGGGTGGGATCGAGCTCGCGCTCGAGTTCATATGGAACCATCCAGAGGGACATATCCGACGATGATTTGAGTACTCCCTGGACGGACATAACAGAGGGATTAGGATTACCCAGATACATTCCGGAAGACAGTAATTATCCGGTGGTATGGGATGCCGAATCTCATAGGTACGAAGAGAGGATAAATGCTTTGAGAGAGCAATTGAGATCGAAGGCGTGAGCAGGATATATCAGCATAGGGAAGCATCAAACAATTGGACCGGGGGAGGGGAGAACTGAATATACGAAACGCTTAAATATACATACAATATCTACAAGGGATATATATAAGGCTTAGAGTAAAGGGCTCGAAAGTGTGTGTGAGGTTGAGGTTGAGGGTGAGGTTGAGGGTGTCGGTGCAGGGTAGTGGTCATTAGATCATTTATAAGTTTTGTAATGAAGGTTCATGTTTATCGAATAATAAATGCTTTGCAAACTCGTAAGAGGTCCACGAGATGGCAGTGGCAGGGATGTTGGAGATAACCCTTGGTTGTAGGCCTCTCCAGAATCCTCTCCAGCCGTACGTCTGCCATATGGCAGTGGCCGCCTTTTTGAAGGTGTCTGCGTTTTTGAACGACTGGATATGGACCGAATCGCTTCCCCTCACCTGCAACACTGTTTTAATGCAGTCCAAAGGTGTAGTGACTGCAGCACAAGTGGCACCTGCTATACCACCGCAGAGACAGTGGATCCAAGGGTTATATGCATTAGTTGGGTTGAAGAATTTTGTGCTGGACTCGTAAATGACAAAATTCAATGCGGCGAACGGGATGTTCATGGCCAACGTCGTTGGATAACTGTAAAAGAATGCCTTGGCACCCTCGTTTCTGTAGATGTTAGCTGCCATTCTCCACATCGACGAGTCCTTGCTCTTTGACTGTAGCTGGAGTCTCTGTTTAATTGTGTCGAACGGGTTCATCAATGCGTCCGCAGCTACCGTGGCTGCGACACCGCTCATTGCCGTTTTTAGGGGCTGGTGTGTGTTGATATCCTTCGCATCGATCAAGTTCTCTTTGCAAAACTCGTACGTCGCAAAGTATACCGCGTGTGCTGGACCTGCGCCCATCACCATCGATTGCACACCTCTCCATAGCGCGAGAGATCCTTCTGTCGACGATATCCTCGATATCTGCTGCAAAATGGTATCTGCGCGTGCGACGCTCGAGCCACGTACTGCTGATGCTGCTGCTGCTGACCCTGAGGAAGCTGCGGCCGCCTTCATCTCCGATACTGCCTGCATTCTCGTCTTCAACGCATCGATTGGAAACATTATCGAGTGTTCCATGATACCGGCAAACGCACCAGCAAGCAATTGGTACGAGAGAGGAGCCGTATCTGGCAGAGCTTCATAGTCTATTTCAATCTCCTGGACTTCAGGCACTTCGGGAGCTCCTAGTGCAGCTGGCTGCGAGCTAGACATTTCTCTCAAATGTGGGTGTATGTGTGGAAAAGGGCCCTATCTATGTTATAAAAAAAAACTTTGTTCTTGATAGCCACAGTAAAACGTCAGTGTTCAAGGAATAGTGGGGGCCTAAAATTTGATACAAGACAGAACAGACCAGACAGAATAGGACAGGACTCACAATCGATGTAATCTCTCTCTCTTTTATCAAACTAAACCAACGCAACCTAGTAATTTCTTTTGCAATGCTGAAATATAGAGTTTAGTATGTTCAAGCAGAAAAGCTAAGTGAAGCCAAACTTTTCATGAAAAAAGTGAAAATGAAAAAGCGAATTTTTTCAGCAAAGGAAAGATACAAGAGGCAAGAGGCAAGAGGCAGGAGACAAGTCCGAGAGAGGGTTATTTCCGCTACTGGCTGCAGTTGTGTAGTTCCAGAGGAATTCTATAGTTTACTAATTTACTAATTTACTATTTCCACGCATTCGTTCATTCATGAATCATGCATGAGTGTATGCTATTCATACGGTAGATGCTGGAACGCATTTGCGTGCGGCTTGCCGGTGATCCAGTAGACAGATAACATAGTGATAGTAGTAAAAAGCTGAGTTCAGTTAGCTTGCGGTTGGTGCTGCCAGAGGGGTAGCGCCGCACACCTGTGAAAAGCCTAAAGCAGAGTTAGACATAACACCCATGCACCGCGCCCTGTCCACTTGTGGTGTTTCTGGACTCTTTGATTGTGTTAGTCAGGTGTCAAGCGGTTGTGTCAGCGGGCGCTGTGCAGGGAAAAAGAAACGGGAAACGGCCACCCCTGTTACCCGGGGGAGGCAGGAAACAGGAAACAGGAAACAGGAAACAAAGAAACAAAGAAACACCCGGTTTTCTTTTTTTTCTTGGGGGGAGAGGGAGGAAGGGGAAATGAGAGTCACGTGACCAGGAACAGGAGCAGGAGCAGGAGCAGGAGCACGGGACCCCGCCAGGCCTATATACCGTTTGGTCGCCTTCACTTGGATAGAATATAATATAATATATTGCAACAATACCTTGACATGGGCCGGCCGCGCCATCCTGTGGATGTGGATGTTCCGGCGGTCCTCTGTTCCCCAGAATTTGAAATTTCGAATTCCCAGTCCTGTCCCCAGGACTCCTCCACAGAACGCTATGGAAATCACTGAATTAACCCGGGGGAAACCGTAACAGGTTCTATCCTTACGTTATACATCTAAACTACGTAGTGAATTGACTTTTCCCTGCCCCAGGCCATTGTCACGGCCATTGTCATGGCCATTTCGACCGAGCCCTGCGCCGTCGGGCCGCGCCTTCGGGCCGCGCCGCAGCTTGGCCCCCCCGGCCAGACCCAGTCTCTTCTCTCCGTCACACCACACACAGCCGTATCTCGCAGGCAGGACGCACACACACACACAGAGAGAGAGAGAGAGGCCCGGGTTACCTGTGCCCGTGTTACCCGGCCCCCTCCCATTTACCTTCCTCTCTCCTCTCCTCCCTCCACTACCAGCGAATTTCTGAAAGTAACACTGAAATGTTTGGAAATCCTGGAAAAGATTTTTTTTTTTTCTTCTTCTTCTGCCTGGTCTGCCCGGCCGTTTCTTTTCGCGTTTCCTACATGATTTTGTCTTCCCACATTGCGCATTGCACCGAAACAGAGACGTATGTTAGTAGATAGAAGCAGCATATAGCATTGTATCTTCCGACTTGTGAGTAAATGTGAGAGTGTTATGTATGTATGTGTATATGCATATATATATATATATATATAT
>119 91 1476
GGTAGTAGGGACCTTAGAAGGGATGTTAGTAGAAATAATGTCGTTAGAAGGCATTTTGACTTGAAGCTGTTGGATTAATAAATTGGTAATT
>120 46 6
ACCATCTAGTAGCTGGTTCCTGCCGAAGTTTCCCTCAGGATAGCAC
>121 77 7155
CCTCCCTCTTTGTGTGTTACCCGCCCTTGAATATATCTTACTTTGCTCACTATTTCCTATTTCGTCAACTTCATTTT
>122 47 3213
CCATACGCGAAACTCAGGTGCTGCAATCTATATTTTTTTTTTTTCTT
>123 193 2183
GCACGCGACAAGCGCGAATTCTAACCATTAAACTATCGCGGATTAGTAAATTTGATGGAAGAGAAAGATAAATAGCCGGGTTACTTCGAATAGTGAAAGTCAAACGAAATTGGAAGAAAAAAATAAATAAGAGTTCAACAAAAAATAATTTTTAAAAAATGAAACGGACAGGAATTGAACCTGCAACCCTTCG
>124 46 310
ATAAATCCTCGGGAATGTGGCTCTGCTTCGGTAGAGTGTTATAGCT
>125 46 88
CGGTTTTGATCCGAACAACCCCGGTTCGAATCCGGGTACGACCTAT
>126 46 18
CAGACAAATCACTCCACCAACTAAGAACGGCCATGCACCACCACCT
>127 46 25
ACCTCAAGGAGACAAACACCAGCGAGTCTTTATAACACCTATGAGT
>128 46 1983
ATTTAAAGTCTTTTTTTTTAATAAGAAGATAGGCCATGTAGATATG
>129 46 11
ATTTAAAGTCTTTTTTTTTAATAAGAAGATAGGCCATGTAGATATA
>130 74 983
ACAAAGATTGTAAACGACGGTTCACACAGACTAGAAGATGGAATAAACGAATACGACATCTTAGGCATCGAATT
>131 46 132
AGTAAATACTTACTTATCTAGTGAATCCAACAATTCAATTACCAAT
>132 147 21465
GGTAACACAATGAGAAAAGAGGGTAACACTAGAAAATGGGTAGGGTAAGACAATTGGGGCGGCAGGGTAATCGAAATGAAGGGGTAGGGTAAGCACAAGAATGGGTAGGGTAATGGCGAAAAGTGAAAAAAGAAGGTGGCGAAGGTG
>133 46 71
ACTTCTAATCAGAAGATTGTGGGTTCGACCCCCACCGTGAGTGCTT
>134 2601 73567
TTTTTTTTTTTTATTTTTGACTTCTTGTCTCCCTTTATCTTTGAAGATGATAGGTTCAAAAAGTCAGTTATACCAAACTTAGACCCTTGTCAATATTACCCTCTAGAGTTTCCAAGCAGATCGGTAGTAGCGTATCACGCTCGTAGCTGTCTAGATGTTCCATGATCTCGTAGTGGACTCTTTCGATACCGTTTATTCCGATGGAAAGTGGAATCGAGAAATAAAGGGTTCCGTTGATGTACTTTGATCTTAATTCGTTAGAGCCTGGGGCGATCTCGGTATTATATCTGTTAGTGAGCGGAACATACATGCAAATATTTTCGATAGTGCGGATATTTCCGACCAAAAGGTCGATAAACTGTGCTGCGATTTTGAAGCCAGCGTATGCCATGGATAATGTCGCACTCCCGTTACCGTTCTTTGCTTGGACGATTTCGTCCCCACCATATTGAACTCTGTGGACTAACTTTTGCCTAACGCCATTATCTAGCAAATTAGCGTATCCGGAGTTAGAAGCGCGATGATTCAAGACGGAAAAAACGGGGATGATGGTGTCTCCGGAATGACCACCAATAACCGGGATGTCAGGTGCGTTATTTGATTTGAAAGAGTTTAGCTGTTGCACAAAGGTGGAAGCTCTCACTAGGTCCAAATGGGTTATCCCGTACACTCTTGCCTCAATGTTTGTGTTCGCACTGTGTGGGCTGTTTGCCAAAGTCGACACCATCAGTGGGACCAACGAGTTCACTGGGTTCGAAATGACCAATACGTGTACTTTGGACAAGTCGCAGTACTCTGCGATGTCGTTTCCTAGCGACTTGATGATCCTAGCGTTGACACCGATTAGGTCATCACGTGACATACCGGGTTTTCTGGGCACACCTGCTGGGATGATGACCATGTCTGCATCTTGCAAGCACCGTGCGATACCGCCATTCCCATCATCTGGGTAGTGCGGAGTGGTGGTAATGGGTGTGTCTATGTGCGACAAGTCGGCTGCTGTGCCCACGATGGCATCTTTGTTCACGTCGTATAGCGCTAGGCTTATGTGTCTTGATGAATCACGTGGTAGCAAAAAAGAAGCGTTCGACTTCAACAAGAGCGACAAGGACTGGCCAATACCACCTGCCGCCCCTAGAACTGCGATCTTGAGGATATCCCGTTGCTGGACATCATATGATACTGCTGGCATTTTTGAATCTGTTGCTGACACTTTTTCTCGTTTATTGAATATACTGGTAGTGGATTAGATCGATCTAGTCAGCCTTTCACAGATACACGAGGGTTCTATTATAATAGTAATGTATATCTCAAAAAGATGTTACTTATACGAGGAAAATGCAGTAGAGACAGATCTAAACATTATACTTTTTACAGACGCACACAAGAGCTTAGCAACTTTAAACCTCTTTCTCCTGTTTCCCCATGTTTATATATCCAAGATAAACAAATCACTACTTCACAATATCCACTATACAAAATGTAAAACCTAAATGCCATATGGCAGGCATTCATCCACGTTTATAAAACCTACACTATGTTAACGTACAAACACTCGCATATGCAGTGGCAGATGTATTTCCCCAAATAATCGGACATGGCACAATCCTACAAAATGGCTCTATACGGCTACAAACAAACTCCTACAAGGAGAAGAAGGGGGCTTGCTGATGTAGTTAGTGATCACAGATCATACATTTGTGATGTGATGAGCATCTTTTGTAAAAGAAGGAAAAATTAGCGTAATGCGTAAAAGCAGCATAGAATAGTACTATAACATTGTGCAGTGCAGTGCAACAAGGATTAGATAATAGCCGAATTAGTGATAGAAATGGGAAAGGAAAGGAAGGGGGGGTAGAATACGATGCCATGGCTACTGCTGCCACTAGGCAAGTTCAACAGCGTTTTTGTGTGCCATAGCAATGGGGCCAAGGAGGAACTATATTGGATTTAAGGGTTTTTTTTTTGTTTCTTTCCTTCTCTGTCAGTTTCTCTCCTTTCCCTGTTTTGGGGCCCCACCCCCCGTGAAATAACCGGGTAACACCGAGCGCATATTATTCTCCGACGCTGTGTGACATCCCATTGTTCTTAGAATACCCTGCAGTGAAGCCCAAACCAAAACAAACAAAAGTTAAATTGGATGGCGGGAATGAAAACAAAAAAAGACTGTAGAAAGAGAAGAAGGAAAAAAAACAGATGCGAGCAAGGGTCATGCAAAATACATGAGTTTTCCCGTGAAGGTCATTCAAAAGTGGCAGAAAACCGTGACTGGGTGTGGGTGTGGCGCAGGAAAAAGTGATGGAGAAGAAGACAGTAGCAGTAGCAGTAGCAGTAGCAGTAGCAGTAGTATGTAGGTAATGCACTATTCACGGCAGGACGGGCGAGAATAATCCGTGATGTGCATGATGATGATGATGACATGCACTTGCATCGTATGCAGCGAGCGATGGCCGGCAGCACTCTGTTTTCGGCAATAGTGCCGCCGAATGAAGCACGTGACACAAATTGAAGATGTCACTGACAACGAACATTGATGATGAGGAGGGCAGGGATTGAGTGTGTGATCTATCTGCCTTTAGTTATTCCTCTGCAATCCCATCC
>135 124 2494
CTGTCCCCCATCTGTCCCCTGGCCCATCGTGCCCACAGTTTCCCACGTTACCCGCACTTCACATGTCTGACTTTTGCGTCCTCAACCAACCTTGCTCCTCTTCCCATCAAACTTCATCTCACCT
>136 53 10606
GGACATAAACACAAACAATATTTTGTATTATGAAAAACTATTATACTATAAGA
>137 78 250
TTCATAGCGCATCCAAATCTTTTTTTTATTTTGTTTTTTTTTTTTGTTTTTCACTTCTCAGTAGACAGGATTGAACAC
>138 46 7
TTATAGGGCCCTAGGCTTGATCTGACGATCACCTAGAAACTCTCTC
>139 91 249
TCGCCTGCCTATGTTAGCTCTAGGATGTCTGGCAGTTTTGGTATGGCTACTACCACTTTTAGAGATTCTATGGCAACTACGTCCTGAACAA
>140 76 54129
CTCTTTCCTTGCTGTTATGTTCTTATAAAGACCTTCTTTCATATCACTTGAAACTACATTTTAACCTCTTCACTGA
>141 46 18
CTCTTTCCTTGCTGTTATGTTCTTATAAAGACCTTCTTTCATATCT
>142 56 3622
TTCCATGTCGAAACTCCAGATATTGAAACTGCAACAACCGTCTATACTCCATGGAC
>143 51 675
ATGTCTCTCTCTAACCAACCTTACTTGTCTTCCCCTCCACTCTTTCCTCCC
>144 6835 199045
CTTTCACCGTGGAGACCGGGGTTCGACTCCCCGTATCGGAGTAATTAATTAAAAATTTCAAACATCCAAAATACAAAAGTTGAATGTTTATTTTTTTGAAGATCTTTTGCTTGAACCAGAAGCGAGCACTAACAAACCAGTTCAAACAACAGCGAAAGAAGTATATACATTTTGACACAGTACATCGATGCAGATGATTTTTTAATAAAACGTATATACATTTGAATATACTACAATCTAAATACCAAAATTTCCGTTACGAATATCCGCATATAGTTTCTTTCTATTAGTATTCTTAGCCATATTACCGCTATGCAGCTTATTCTTCACAGGTGCGTTTGGAGCAAATGCATGTTGGGGTGCAACTGGCGATTGATGTTGTACTTGTCTGCCTCTGTTTCCAGGCGAGCGGAATTGCGCCTGTTGCATAGGCGGAGGTGATGTGTAGATCTGCTGATGTGGAGTTGGAGATTGATTCCTATATCTCTGAGGACCATATGGGGCTCCACCCATGCCCTGTGGCACACCTTGTGGCACACCTTGTGGCATAGAGTTGGGTGGTGCATGATGAGGCCCATGATAAGGCACCCCTTGAGGTATCGATTGAGGTACAGCACCCGCCGGAGCTCTCCTTGGATCGTAGCTTAAAGCCCCACGGTTTGAGGCATGTCCTTGATAAGGGTGACCACCCTGAGGTGGCATATTTTGATTTGGTGTCGGCGACATGAACGTTCTGTTAGAAACCGGTTGGGCTGGATAACCCATTGGTTGTGGAGAATTACTGGCCACATTCCCAGCAGGTGGATGTTGATTATATCTTTGACCCTCTGGTGATAAGTGCCTTTGATTATGCGTCCGTGGATCTAATCTTTGTCTGCCATCATTAGGTCTTGCAGATTGTTCATGCTGTGTTGCATAAGGCGAACCGTAGTTCACATCTTGAGATGGATTTGGTGCTCTTTGTTCTCTATAAGACTGTGCTTCAGGAACCGGCACTCCGTAGTTAGGTTCGCTATAAGCATAGCCTTCACTTGGATAGTCGTAGCCGTATCTGTCAGGCGAGCGACTAGCCTGCTGCCTGGTGGGAGATACAGTAGGAATGTTTCCCTCATAAATCCTGGGCGACACCCTCCGTGCTTGTTCTTGAGGAGGGATTGGACTTCTTTGGTTTGCATAAGTGGGTGGGAAATGGGCTTGGGCTTGGGCTTGTGTATGTTCCTTTGCTCTGCCCCTATTTTCGACGACAGGTTCTGCACTACCATTTGGACTACCATAAACATATTGCTGATTAGGACTATTTTGAACCCTATTCGGAGATGCAGAATGTGAGCCCCTATCACTAATATTCGAATTCGGATCTAAGTAATGCGATCTAGATTCCACCGGATAGACATCGGGCGAATTAATCTGATCATTTCTAGCAACATCAACAGGAACTGGCTTCGGAACAGAAGGCAGATTCTTCTCAGAGATCGCATTCCGGCCAATGGCGGACTTCGCAATCTCATCGCCAACTTGAACGCGTTCAGGCGGCAATCCGGTATTGCTAGGTAGGTCTAAAGGTGTAACAACACTGACTTCACTGGTGTTCAACCTTTCGCTTAAAGGTTTGCCTTCTTCCGCTTGCATTTTATATTTATCGAACATCGTTAGAGTTTCAAACTTCTCCTCCGCTGTACGTACACTAGCATCCAAGTCCTTCACGGCATCACCAGGATCAGCGATTATCATCTCCAAAGTCATATCATCAACCATGCTAGTTAAATCTGCCATATCTTTATCACCAGGGGGTTTAACAGACGAGTCATTATCCTTGGCAGGTTTTGATCTAATTTCAGTTTCCTTGGCATTAACAGGCGGTACCTGATTAATTGCATGACTTTCACTTGGATTCCTGTGAGTTGATTTTCCGTACGTTTCTACCGGCAACTCTCTGATACTGTTTTCATCGTACGTTGAGGAAGACTGTCTAACTATCGATTCAGCCAAGCTTGGGTTTTGACTCATTGACAACGGAGTGGGGGTAGGTGATAAATCCCGATATTGTGGCCGATACGTACCAAAACTGGGGTTAGACGCTAGTTTTTCTGTATTCGATTTACTGTAAGGACTAGTGAATATCGGAACTGGCTTCTCACTCGCATCATTTTCTGTTGGTACATTCTCCGGCTGCACACTCGCAGACTGCACGGGTGTACGGGGCTTTGGAGGTATGGGCTCAGGATTTTGGTAAATATGTGGCGGAGGTGTTGTTCTTTGTCGTACCGGGGAGCTTCTCCCTTGGGGAATTTCTTGTGGAACGACTGCACGGTTTTCTCTAGCTTGCATATGCATTTGGTTTGTTGCAACGCCTGAGGATCTATCCTGTTTAGAAGATTCCGAAGGTTGAGAAGAGTCGAGTACCACATTGGACATAATTTCGGGATGGCTATTTGAAATAGCTTCTGTATATTGTGATGCTTTCGTCGCCTTATGATCTTGAGTAACTATATTTTGCGGTATCGGTAATGGTTTTGGTTTAACCTCGACTACTGGAACAGGTTGTTGTAGTTGATGGAGAGGTTTCTTGGCATTTACTGCCGCATCATTTTTGACATTTTCTGTGACGGCGTTAGGATTCTCACCATCTACCTTAGCCTTTTCAACCTGTTCCAGGAACTTATTTTTCATTTCATCAGAACCCACACTATTAGAACTATCAGCCATAGTATCTGCATCATATGTTTTATTTACCAGCACTGCATCGCTTTCCTCTAATATAAGCCATTTTTTAAATCCGTCAAATTCAAATTCCAAAATTAAGGATCTACCGAACAAACGACGTTTTTGTGTAGTTTGCTCATATGACAAAGTTGAGAGCCAAGCCCAAATAAAATAATCATCAATGTCTACCCGACTGATAGAGAGCGAATCCTTTATTACCTTGGAATTAGGTACGCTTAGGTTCTTCCGTTTACCCCATCCTGCTTGAAATGTAGAATGTTTTGTTGACATACACTTCATTAGTCGTTTAGATTCCTTTGACATCTTACTGCTTATACCTCCGGTGTTGTCCTTTTTCTTGAACAGAGATTTGAGCAAAGCGTAATCTTCCCTTGTGACAAAATTTTCTGGTTCGTCAAAGCTCATTAACTCATTACACCTTTCAATCAATTGCCATGGTTTCCTGGAAAACTTCGTTGTCGCTAACGTTACTAAAGGCACAGTAAGAACGGTGTCATGATTGAAGGTATCTGCTGGTTTGGGCGGATATGCGTTGTCAAATAAGATATTTCTCAAGCTCTTAGGAAGCTTGACTTTACTGGAGTCTGTTGGAACAAACGACCGTATAAATGCAAGCAACAAATGGAACATAGCTTCAGATGCTGGAACCCAATCTTTCAATCCTTCTTTATATCCATTTACATCTGCCTTTCTTGATGCATCTGATGTGGATGCCTTTATGTAATGACTGGTTTGAAAGGCCCAGATAGCGCACATCTTGGATATCTTTCTCGCACTCATCTTATTCTTTTTTGAGTTTGATGCCAAGGTAACAATTAGATCAAAAAAGTCATATACAATTGATGCATGATTTGGCGAGTCTAAACATTTTGGCATTATTTCTAAAAATGACTTCTGCGAGTAGTTCTGTTCAGCCTCTTTATTCTTAAATTCAATATACGCTGGCCAACCTATTATTTCACCTTTAGGCAATCTACACCAGATATATTTCAAAGCCTGCAGCAAAGTCCATACATCAGTTTTGCTTAGAATCTTGGGAATCTTGTCATCTGCAACTGGTTGACCATTACCAAGGGGAAATAATGCGTTTAAAAAAGATAGAAGTTTTTCGTTTGTTTGTTCTGGCCGAAATGGTAAAAACAAGTACTCCGTATCAATGCCCCTAATCTTCAATTCATTTGTAATTTGATGAATAGGCGATCTTACCTTATCCCTCTTGAATTCATGAAAAAATTCAAAGTCATCATCATCATCATCATCATTTCTCGTCACAGTATCCTTTGTTTCTTTATTTGATTCAGTACTCATTGATTCATCTGTTCTATCTTGATTCCTCAGCGGTGCCTGCGGCAGCGGTTTCACTTCAGCCATAGCTAATCTTTACCTTTGGAGAAAGAAACCTTCAAAAAGTAAAGCTCTCTCAACTGACGTTTTAGCCTTGTTAACAAGTACCTTTTCCTTTTCTGCATTCATAATTAAACTTTGTAACAACTTAACAGTTATAGATCAAAGAGAGCCGCATTAAAATAATTCGAAGCTTTTTTACTCTTTAAGCACTTTTCCAGGCTCCCAAAAAAAAAAAGAGAATAAGAACAATATACCACATCACGTGATACACAATACACTCTTACTCTTATTAACAATATTAAAGGCCTGGACCTGAGTATTCATCAAATATTCTAAAATACTAAAGCTACATGAAAGCCTATGTATTGTACAGATTGTTGAGAATGATTAGCCCGCTTTTGTTTCATTCAAATCAAATTGCAGCAGCAATGCCTCTTTTCCGCCAGTAGTCGCTAACAGCGTGCCATTCTGCGTTAACACGACATATCCCGTTCACCACAGATCTTGATGGAAGCTCTTTTGGGAAATGGCCCATTTTCTCTAATTGTTTAATGAGGGATTTGCCCAACATGGGGATGCTTTCCACTTCTAGTACATCTGGCAAAAGTTGATGGTGAACTCTTGGGTACGCAATAGCTTCTAGCAATGGCATTTGGTACCAGTACCGTCTGGTAATAACTTGTAAAACTGAAGGACTTATACGTGAGCCTCCAGAAGCACCAACAACCATATCTGGAAGCCCCAACTCATTGAGAATAATCGTCGGAACCATAGACGATAAAGGTCTTTTACCGGGTTCAATGAAATTGTAAGCAGATGGAGCCAACCCAAAACTATTAGAGCGCCCAGGTATAGAAAAGTCATCCATTTCATTGTTGAAAACGACACCAGTAACTGGATCGTGAACTAGGGAGCCAAATAATAGATTAACAGTAGTGGTCAAAGATACTGCATTGTGTTGATCATCAACAACAGAAAAATGCGCCGTTCCGTGTGGCTCATTCAACTCATATACTGGATTATAATCTTTCCAGTGTGGTAATGTACGATATTCACCTTCTTGGCTATTTTCTTTTATTTTATTAACAGCGTGTTTAATCCAAGTATCATTTAAGATCGATTCTATTCTAGAAGGAAGACTGTCTTTATGAACATAGTCCCCCAATCTTGACCTTGCACTGGCTAGCCATTTCATAGCCTCCACTAATTGATAAGTTTGCTCAGTTAAGTAATCTCCACCAGTCACGGATGAGAATCCATCTAAAATTCTCAATGCTGCAATCAATGCGGCTCCACTGGATGATCCACTTGATGTTAAGACAGTGAGATCGTTATCTGGCATGTTCTCCCAGCCATGGCGAATTAGAGTTGTTAGTGGTTTTTCTCTTCTCACTGAATATTGAGCGAAATCCTCTGCCGTAATAATGCCTCCATGCTGTTGAATTTTTGAAACCATAGACTTAACCAAATACGACTTGGGATCATAGAAGGGTGCCGCAGACCCATTTTTCGCTAAAACTTCGAGTGTTTTTGAGAGTGTCGGTCTCCGTATCCAGTCTCCCTCTTTTTTGATGGTACCGTCATGGTTGAAAACAAATTTCCAGTCTTCATAGTTCATGGTCAAAAAATGCTGGTAAGCACCTAGCGATGCTCCAAGAACTTCCCCTATCTCCCAACCTTCGTATCCTAAGTCAATTACAGGTTGTAAAACCTCTGCCCATGTAATTTTCCCACTACCGTGTTCCTCCCACATTTTATATAGGCCTGCTAGTTCTCCAGGAACAGCAATTGCCAGCCCTCCAATGATAGAAGCGTAATCCTCTTTGTCATTAAACATCGTCTTGTTGCTTAACTGCGGTGCCATTTCTCTGAAATCATATGTTACTTTCTCCTGTTTGGTGGAAATGACACTGAAGCCACCTCCACCAATACCACTATTAAAGAAATTAACCATCCCTATACATAAAGCAACGGTTACTGCAGCATCTACTGCATTAGAGCCTGGATACTTCAAGAATATCTTGTCCATTGTCAGATTATTACATATCTCCAAGTCTGATGCAACTGCGTATTTACCGCCAATCTTCAAAAGACCTTGATCTGGTGTTAAGCTTGGAGAACGGTCTATATCTATCGAAATATCTGGTTGCTTGGCTAATATATGTGGGCTTAAAGCATCAGCACTGCCAAGCAACAGCAACAATAAATAAGACGTTGAAAATAACATTGTAAAGGGATCAACACCGACAATATTCCTGGACTGATATCCTTGTAATGAATAGCCTTGGACCTTCAGTAAAACATTACCCACAAAGAAAGGCGTGTGTATGTGTGTGTGACTTCTTTTGACGTTTTTATTTTGATCTGCATTTTATATTCATATTCGATATTCGCAGCCATTTTGGCTTATATACACAATATGCACGAAAAGCGGTCTTAAATGTCCGTTTTTTTAGATAAGATATGGAAAATGCAGACTAAAGACCGAACGGTCTGAAATACAAGAATACAAAGAATGGTAAAGCTCAAATCGACATGATTGATACTTATATTATTAATCAAACATAAAACTGAAAACTTTGCGGTTATTTACAGGAAAGAATGTTAATTCTAGGATTAGAGTCATCTTCACTTATTGAAAGATTCCAGAGGGGAATATATATACATAAACGTTCAAGTCGCTTATTCCAAGATTCTAGTGACTAGACCAGTACCGACTGTCTTACCACCTTCTCTGATGTTGAAACGTTGACCAGCTTCCAAA
>145 46 8
CTTATTTCATTTTGGTTTTATAGATAGAAAATACTACTACTAATTC
>146 72 20907
CGCCATAAAGACGCCTTATTCGTATCCTTCTATATTGTGCAAGGCAAAGAAATCATCGCGTTCTAGCATGGA
>147 57 115
CTGGCCTCTAGCCTGGCCTCTAGCCTGGCCTCTAGCCTGGCCTCTAGCCTGGCCTCT
>148 46 136
ACTCAGGTATCGTAAGATGCAAGAGTTCGAATCTCTTCGCAACCAT
>149 20968 593987
TTTTTTTTTTTTTTTTAATAAAATTTTACCGCTGGAAACACATATAAAAATACACAACTAGTACACTTTTTACATAATTCCTCACTCACCACCCCAAATATAGCTATTCTTCCTTCTGCCGAGACCCCTGCTTGTTTATTTTCTTTCTTTCTGTGCATTGTTTAGTCCGTCTTTGTTCTTTGTTTCACTACCCTGTTTTGTGTGTCCTCCCCTGCGCTGTCGCTCTTCATTTAGGGGAACTAGTTGTCCTGACAAGCAGACAAAAAAAAAGGCAATATATAAGATAATATAATACTTGTACTGATATAACTTACACACACACACATATATATGCAGAAGTGTGGGCATTTATGAATATACGCTTAAATAAATATTGCCGTCTACTGTTGTATATATATTTACACTTTATACAGCTCTGGTAACCGGTCGTGGTGATATTGCGAAGAGACCTGTAGAAGCAGCCTAATAATGTCAGTTATTACTACTGAAGAGAAGCGTTTGCAGCAGAACAAGAATCGAGAGAAGTACTGGTTGAAATGGGGCCCATATCTCTCAGAAAGAAGCTGGGCAACAGTGAAGGAAGACTACTCGCATGATGGTGACGCTTGGTCGTTTTTCCCCTTTGAACATGCCAACAGCCGTGTGTTCAGATGGGGCGAAGATGGGTTATTTGGTGTTTCCGACAATAGGCAGATTATTTGCTCTAATGTTGCGGTTTGGAATGGGAAGGACCCCATTCTCAAGGAGCGGATGTACGGTCTCACTAGTCACCAGGGTAACCATGGTGAAGATGGGAAAGAATTGTACTACTATGTTGACAATTTACCATCGCACGCCTACATGAAAGCTATCTACAAGTATCCTTTCAACAAACCGTATCCTTACGAGGAGTTGGTTGCTAAGAATGCGGAGAGGGGTTACGAGGATCAAGAGTTTGAGATTTACGAAATCGATGGCTTGTTCAGGGAGAAAGACACTGGGGATACCCCTTACTTTGATATAGTGTACGAAATGGCCAAAGACGACGATAATCCAATGGACTTGAACTTTAGAATAACAGCCTATAACCGCAGCAGCACAAAATACGGCGAATTGTACATTATTCCCCAGGTTTTTTTCAGAAACACTTGGTCGTGGGAAACAACTGATCGCGTGAAACCCCATTTGTCAAAAACGGGTAACAATTTTGTCACGTTGAATACCGAAAAGTACGGAACGCACTACGCTATATTCGCGCCTTCGCCCGGTGAATTCGACAGCTCAGTCGAAGGTTCTGACGAGGAGAACAGCGATGACGAAGCTGCAGACATTGAACCCGTATTGTTGTTCACAGAAAATGAATCGAATTTAAAGAAGTTGTTCAACTCAAAGGAGAATCCGGCACCTTACACAAAGGATGCCTTTAATGAATTCATCATCAACGAGGACTCATCAGCAGTGAACCCTGAAGAAAAGGGTACAAAATCATGCGCTGTATATCACTTTCCTAAGATCCCTCCCAATGAATATGTGACGGTTAGATACAAATTGACCGATCAGGCCCTGCCTAAGTTGGACGATGAAATGATCATCGATGAAGATGATTTCGATGCTCTCTTTGATAGACGTGAACAAGAGGCCGACAATTTCTACTGGAGAGTAACTCCCAACCCAATTTCTGACTCATTAAGAATGGTTCAAAGACAAGCTTTTGCCGGTTTGCTTTGGTCAAAACAGTTCTACTATTTCGTCCAAGACGAATGGTTCAATGGTGATCCAATGCAAAAACCTCCTCCACCAAAGAATCGTGCTAATGGTAGAAATAAGGATTGGAAGCACATGTATGCTCAAGATATCTTGTCATTGCCTGATAAATGGGAGTATCCTTTCTTCGCTTCATGGGATACCGCTTTCCATTGTATACCGCTAGCAATGATTGACCCTGAATTTGCCAAGAAGCAGTTGGATCTTTTCACAAGAGAATGGTACATGCATCCTAATGGTCAAATTCCAGCCTACGAATGGAACTTCAGCGATGTTAACCCACCAGTTCATGCATGGGCTGTTTACCGTGTCTTCAAGATCGAAAGAAATATGTATGGGCGTGAAGATAGAGTGTTTTTAGAACGTGTTTTCCAAAAGCTTTTGTTGAACTTCACTTGGTGGGTGAACAGAAAGGATCACGACGGTAACAACGTCTTTGAGGGTGGATTCTTAGGATTGGACAATATTGGTGTCTTTAATAGATCGGAACCTTTGCCGACCGGTGGTACTTTAGAACAGGCTGATTCGACCGGATGGATGGCATTTTTCTCTTTACAAATGTTAAACATTGCTTTGGAACTTGCTAAGAACAATCCAGTTTATGAAGATATTGCAACAAAATTCTTCGAGCACTTCCTCTTCATCAGTGATTCGATGTCATTCAAATACGAAATTGATAGTGCAGATAACTTCAAGGAAGAAGTTAAGGAAAGCTTATGGAACGAAGATGATAAATTCTACTATGACGCTATTTCATGGGGAGAACCATTTAAACAACAACTCCCAATCAGATCTCTTGTTGGGTTGATTCCGTTATACGCCTGTATGACCTTGGAACCAAGGATCCTAGATAAGTTCCCTGGCTTCAAGAAACGTATTGACTGGTTCCTTGAAAATAGAAGCGCCATGTTTGGTAGAAATATTGCCTCAATGGAGAAAAGGGGTGTTGGGGAAAGACTATTACTATCATTGGTGAACAAAGAAAGACTAGAAGCGATTTTATCCAGAATGCTCGATGAGACAGAGTTTTTGTCTGACTATGGTATTAGATCCCTCTCGAAGTATCATGAAAAGCATCCGTTCACCATGTCCGTGAATGGGGAAAAATACGAAGTAAGTTATCTACCAGGTGAATCTAACTCTGGTATGTTTGGTGGTAACTCTAATTGGAGAGGTCCTGTGTGGTTCCCCACTAACTTTTTACTTGTAGAATCTTTACAAAGGTTCTTTTTGTACTATGGACCCGAATTCAAAGTTGAATGTCCAAAGGGCTCAGGGGAATTTTTGAATTTGGCTCAAATAGCCGAAGAGCTTCAACATAGACTAATTCATTTATTCATTCCAGATGGAGAAGGACATAGAGCAGTGTATCATGGAGAATATAGCGAATTGTTATCTAAGGACCCAAATTTTGAAAACTTAATTCCATTTTATGAGTACTTTGACGGAGACACAGGACGTGGTCTTGGTGCCAGTCACCAATGTGGATGGACTGCTTTAGTGGCCAAGTGGATCCACGATACCGGGTTATCGTGTATCAGGTTGCCTAGAACTCCTAGGTCTTCTGTGAATGTGGCAAACCTCGACAACGCTCACCTAAATTCATTGTTAAATGACGTTAAACCAAATATGCCACGAAAGATGGCAAGGCGTAAAAGCTCCAAGTCGTTGATCAACCTCACTGCTACTCAGCTTGAATTGACTGAAGAAGAGAAGTATTTGCACTATATTGGAAACGCCAGAAGGGAATCTCTCAAAGCAGAGCCTCGTTCAGGAAGTATTATCAGCAGTGAGGAGGATGATGAAGATTTGGCACTGTCCCTTGAGAGATTACGGAAGAGTCGGAGCGTAGAAGAAGAGTCACGTCTGGTGAATGAGTTGAGAAGAAAGCTATCTCATACAACAATAAACTCTACAGATGACGATGAATTGGAATGTGTTCCATGAATAGAAGCAACAATATATATATGGCATATTTAATCTAAATCTTGATATATATAAATTTAAATCAACTCTTCACGAGAGGAAATGTAGACACATTCCTTAGGTCACTTGACTTGTCTGACTAAGGCATGTATCGGACGATAAGCACAACGAACAATTTCACTTTGCAAAATACTATATAGTTAGTTAGTTAGTTAGTTAGTCAGTTAGATCTACTTGAACTTCGAGAAAATCACCAATAATATGAGAAGGATTAGCACGGCTATAATCGCATATGATATGAACTTATTCGCTATTAATCTTCGACTCATAGTCTTCAACGTGCTGATACTCTTGTCAACATACGAATCAGCATGAAACAGCGTTTGTCTCGCATTTTCTAACGTTTCCCTTTGAGACCTGAGATCCATCATAATCTGCGCACCCACATTTTCCGTTTCAGAAGCCAGTCTAGTTGCGTCCGTTAATTTATCACCAGAACGTTGCAAGATTGCATGGTTGGACAAAAGCTGCTGTCTTTGTTCGTCATTCTCAAACGTATGGCCTTGGAGCAACTGAGCTCTATCGTTATCCGCAATCAACTTCTTTAATGGCGATTTGATGTCGTTTTGGCATTGCTTCCTGTAATCCCGTATCTTTGCCTTATAAGACGCCCTTGCTTTAGAGTCTAGCGAACTTCCAGTGTTATTTAGTTCTATTTCCATCTGGTCTATCAAGTCCAACGATTCCTCATAATATTGCTCGATCTGGGCTAGAATTTCAGACGATCCACCGCTCTGGAACACGCCAGCATCACTACTAGCATTGGATATCAACACTTTCGCCTGGTTGATAGCCACTTGGCATTCGGATTCGTAGTTTTGTAACAAAGAGGACATGTGTACGATGTTGCAAATTGTGTCAGTTCTTCCTCCAACTGATATACCCGTATCGAGAACTAGATAACTACGCTAAAAATCCAGTATTCTTCTCTTACGTTTGTTCTATAGGGTACTATATATTATAATCTAATGAGCCTATAGCTATATATCAGTAGTGATATACTTGTACATGTTTGGTTTTCGGGAAAGGGGATTTAACAGTCATGTGATTATCACATGATTATCACATGATACAGAATTCAACCTTTCTCTCTCTCTCTCTCTTACCAACTTTCCCCCATTCCCCCCAAAAGAATAAAGCATATACAAGAGGATTTGATTTTTCGATACATTTTTTTTTTTTCCTTCTATGACATTTCCTGTTATTTCCGATTTCTCATTTAATTTCTATTCATAATACAACTGAAAATCGAAAAACCGATGAGATTCTGATATAAGCTAGTCCGTATCGAATAAAACCAGTGCATAGTAGTTAGTCAAACTATCAGTTACGCTAACGTTTGTTAGGAAAATTGATCAGGAGTTGTTCTGCGTCGGTATCCATTCTTTTTATCTTTTTTTCCCATAACAATACTAATATAAAGTTTACAGTATGTTGAGGACCATTCTACCCAGACAAGCCGTGCTTCTGAACCAGCTTAGAACCGGAGCCATGCATTCTAGGATGCAGATGAAACCATACACGAGGGTGTGGACATCCAATTTGATTGGCAAGCGTTTCCACGGGCACCTACATAAGCCAAAACCAGGCGAAGAGTTGCATGTCACTTTTATATTGAAGGACGGTACGCAGAAAACGTTTGAGGTAGCAGAAGGAGATTCGTTACTAGACATTGCACAAGGTCATAACCTTGACATGGAAGGTGCATGTGGGGGTTCATGTGCGTGCTCTACTTGTCATGTGATAGTTGACCCCGAATATTACGACGCCTTGGAGGAGCCAGATGATGATGAGAACGACATGTTGGATTTGGCCTATGGTCTTACCGAAACAAGCAGACTTGGTTGTTGTATTAAGATGAGCAAGGACATAGACGGCATCAGGGTAGCTCTTCCCGCGATGACAAGAAACGTCTCGTCCACTGACTTTGAGTAAAGCTTTTGATCTATCTATGTGTAACGAACTAAACTGTAAATACAACCCCCGCTACACATATATTACGATTACTCGTTAGTAGTTGGTTACTCATTTATTTATATATATATATAGCATCTGCCTAATGTATCGACTTCCATATTCCTGAATGAGCGTTCTTCTCCGAAATTGGTAGTAGCGGTGGGTGTGGCATTGCAATCAAATGCTGACTCTGTATAGTAGAGGGATTCTTACCCGGATATTGTGGTAGTTTCGTATTCGTTTCACGTTTTTTTCACTTCTGGCTAGGTTTTGTAAACAAACCTTTATACACTGAAACGTCAACAAATAAAAGGTCTGTCTGAACCTGAGTGATATACCGGGCTGTTGCAACATATAACAAGTAGCGATTCAATTCTTGCCTTTGGTTTTTTTTTTCAAGACTCGATTTCGTAATCAACTGGAGGAGAGGAAAAGAAATATCCTCTCGTGTGATTGATTGGATGAAACAGATTTAAAGAAGTAATGCATGAGAGTAGAATTCCTTCTATAAATTCAGGGAAACGGCGGAGGCCGTTCTCGTCAGCGTCCCTTCCAGATGATGATAGACTCCCTGAAATACATGTTACCAAGAAAAGGCATTCGGCTTTGGCGAACATTACAAACGTTGTTATGAGCAGCGGTATGACGAGTATAGCTAGTAAATCTAGCATGAAGGCGGAACCTTTCTCATCACCGTACCAGTCGCAGCGCCAGAGCACAAATATGAGATTGTTAAACAAGTATTTTTACGGGGATCCGACTGTTATAGAAGAGGTGAAAAAACGAGAAAGAAAGGTATTGAAAGATATTCACATATCTTCGAATCAAATTAAGGAAGTCGATGCCGAACTTGAGAATTTAAACAATAACATTATTCCTCAGTTGAAGTACGATTTAAACAAAAAGTCTAATATATTCAGACATATGAAACAGGACACCTTGTCGATGCAAGAACAGTTATACCAGCTGAATAATGACTGTGATCTAAAGAAGAAAAACCACGAATTGATGCTTAACAACTTAAGCCTGAAGCATTCTGTGAATATGCAAGATATGATGAACTATTGGCATCAGAAAATATCGGAAAGAAGACATGACTGGGAACTCAAAATACAAAAACTCAAGCAAACGGAACCTGATCCAGCTGTTCTAAACGATATTAAAATTCTAAAGGCGGAAAAACAGGAAAGAGAAAAAATCTTACAAGAATTGAAGAATGCAAACGAGTCCGAGTTGCAAGATCATGAAAATAAGTTGAAAACAGAGTTTGAACAATTCAAACAAGAAAAGAAAAAACCACTGGCAAGGTCCATCTCAGAGAATAAGAAACTCAACAGTGAGCTGAACGAATTGATAGAAAAGAAGAATAGCTTACTGCGAAAAATAGATGACAAAATTAATGAGGAAAACTCACTACGTGAAGCCATTAAGGAAAGGAATCAGGCATTGAAAGCTTTAAATGACTCTATAGAGCCAATAGAGCATGAATTAAACCATCTCCAGTTGAAGTTTAGATCAGAAAAAGAGATAACAGATGCCATCAAATCCCAGGCGAAACTAGCAGAAACTGAATATACCAAACAGTATGATAGAATGGAACAAGAACAATTGCAGAGAAGAATACTAGAAAATACTATAGATGATTTATACGGGCATATTAGGTGCTTCGCATATATCAACTGCAATGAGCATGATGAATATGAAGTGGATTATATGAACAAGTGCATCATCGGAGATCACGACACTTTTTATTTTAACAAAGTTCTGCCCAGAGATTTGGTATCCCCATTAGCATTATTCAGTAACGAATGTTTCACCTTCATTGACTCTAGCTTGAAGGACGGGAAGAGCTGTAATATTATATCCATAAATGATGATTTAAGGAAAGAATTTCTTGAGACTATTCAACAAAAGTATCCCAATCTAAAAATACTGGTACAAATGGTAGTTTTAAACGACGATGATTCTTCGAAGGATTTGTTGAATTTGGAAGATAGTGACTTATCAGCTGTCATTGAAGAAAAATGCATAGACTTTCATGCGCGTAGATTACCGATCACAGAGGTTGATGGTTATATGGTATCGGATTTCAACGGTATTCATGTCACAAAATTTGAAATATTTAGAGATGAACACAATTTTGAAAGCATATTCTTCATACAGGCGCCAAAACAAGAGGTGGATAAACTTAATGCCATTAGAACATCCAAGCTGAAAGGTACACCTGTTTCCACCTTCTTGCAATCACTATTATCAAGACTCCAGTCTTTGATTGTTTTCAATTTTGATACCTTAGATTTATCGTTATTACAATTATCACAAACTTTACATAAGCTACCAAATCCGAAATAGTAGATATTTTTCCAGTCTATAAGTGTAAATAGTTCAAAGAGACACGCCAAATCCACTCTTAATTACGCGCCCATTTTATTACGAAGCGTGTAACTGTATTTTTGATTGTATATCTCTCTGTTCACTTTTTTGTAAGGATATCCTTTATCAACCAGTTAAGCTCTTCTCTTGTCCCCATGTTCTTCTCATCAAGAGGAGTGAAGCTAGGTTTTTCCTGCTTGAAATACAAAAGATCATCAATTGGACTTTTGAACTGGATAATCTCATCATCATTGACTAATCCGTTCGTAGTAAGTCCTAGGTATGCACCAGTAGGATCTACAACGTTCGGGAAAATAGTGAATGAATCTAATGCGTCCTCATTTGTTAGAGATATGATTCTATTTGCCGTAATATCTTTTGCCTTATCGGTTTCCTTTTTATCGCTGAATGAAGTACCAGATGCTTGCTGGAAACCATCGTCATTTAAATCATAATAATCTGAGTATTTCTTTTCTCTATACCGCACAGTGTCAATGGTAGATTCTATAATTGTTTTCAAATAATATTCTAGCGCAAGGGAAACAATATCAACACAACGAGAATCAATTTGACCTACGATACCATTCTCTCGAGCTATTCCCACCATTCGGAGGTATAACGATTCATTGTCAGGTAAAACATACGATTCTGTAGAGAGCTGGGTTTTAAATCCAGTCATTATCTCTTGAGACCATTCCTGTGGTCCCTTTAATTCCTGTTGTTGTATTCTTTTCGCAGTTTCCTGATTGAAAACGCACGGTAATTTTGGGATCTGTCTTAGTCTAGCCTGGAGCACGGAGCATAGTACAAATCCCCTCTTACCTGCCTCCTTTGTAATCATTTTCAAACGTTGTCTGTCTGACAACGGTAGAGAAACCACTATTTTTTTGTATAGTTCGATTTGAGAATTTGGTTTCGATCTTCTCTTGTTCTGCTGTTGAGATCCATTCCTAAATCCCCATTTAGATGATTGAGGGTCATCATCCGTAGTTTCTCGAAGAGAATTGGTGAATAATGAAAGCAGCAACTGGTTATGCAATCGTATTAAATCTCTTGGTTTAATGTTTGGTTGTTCTTGAGTTGGCCTGAATATAACATCTAATTCATTGACCAACTCTTTCCTGGATAGTTTACCAAGTATAAATAAAGAGATCAGTCTAGCGTACTTTGCCCAATGCTCCTTACTCAAATATTCATTAAATTCGTTAATCATTGATTCTATATCTAAACGTTTGTCCTGAGGAAATCCCATATTTTCCTCATCTTTCTCAGTTTTATGTGACTTTGTTATGGAGGAATGGTGGTTATGTTCGGTCATATCGATGTCACTACCCATTGGAGTACCTTCGTTACCGGCTCCCATGGCGCTCGAAGCAATTGGCGTTGATAAAGACATGTTGTATCTTGTCACGTGATGATGGTTACGCTCTCCCGCCTTTCTGTATAACTGAAATATCCGTCAACAAAATGAAAAACTAGTATAATTGAAATGAATATGAGGCAATAGATGCGGTAATTTAGCGGGTTCTTTTTGCCGATCAATATTATGGTATCAATGCACTCCTAGTGCAGTCTTAAAATAATGGTACTGTCGTTCTTTATCCGTTAATTTTCAAACCATTTATCCTTATAAGTCAGTCTTACAGTACAACTGTTTTCCGTTTCTGATTTATTCATTTCAATTTGAAATTAGAAACCAGGTTAAAGGCGGGGTAACATTTTAAATAGTAGATCTTAAATAAAGAATAAAAAGCGTAGTGATGAGTCTCACAAAAGCACAACGATAATTAGATACGTCTTTTGTAACTAATTAGGTTCAAAGATTATATGGAAATATATATTAAAAGAATAATAGAGCATTTCACTATTGTTATGTTTATTGTTTTTTCTGTTAATTTTTTTTTTTTGAAGGGGAGGAAGCATGAATTGGGTATTATTTTTGTTACATAATATTTATCGAGAAGACAAATTTACACATGTATTGATTTATTCACATTCCTTTCAAAGGCGATAGACTATCATAGCTTGGTGGTGATGCCGTAAAAGAATTCAAACTCTGGCACTGTATAGAGGAGTTTGGAGACCAGTTATATTCAGAATCAAATGAAGTTGACATAGACTTTGAAACCATTGGTGGCTCGTAGGGCGGTAAGTGCAAACTTGACCCCATATTCTTATCGATTATCATGACAGGTATTTTAAAATTGATGTTAATTCGTCTTGAATTGTCTACAAAGCTACCAGGATAGTAATTCAGAGTAGTGTTCAAGCTGATTTTTAAAAAGTGAGTTACCTTTAGCTTAAATCTTTTCTCGATTCTATCATTCCGAGGTAATAAAAGCCTTGATTCTTCACAGTAATAAGGCAATATCTTTGAACCTGTTCTAGAATCATCGTTTAGACGAGAATGGATTTGTAGATCTTCAAATTTCGCAAGAACTAGATCTGATATCTTGTCTCTTGGAGGTGAATAGTGACCTAAAACAAAGGTATTCGACTGGATATATGATTTCTTAACTGGAGTGACACCATCTTCCTTAATGCATGGCATCAGTGCCATTTGGACGAGCGATAGAGTCACCCGGTTAATTGTGGCTTGAGGTTTCGTTTTAAAGCTAAATTGGCAGTGGAATGGGCAATTTAATTCAATCAGCTTCGAAGATATGAAGAAATCGTAATCTAAGAAGCCTTCTTTGTACGATCCTTGCGAGGTAATAGATTCATACTTCAAAAGACTAGATGGAGAAAGTGTTTTGATTATGGAGCATTTGTGAGTTAAGAACACGTTTTCATACTTTCCGGAAGCTTCTAGCGTCATATGGTTAATGGTGCTGTTATTACTGATATTACTTGTCGATAAACTGCCCATGAAAGCCTCTACCCTATAAGAAGTCGAACCGACAGCAGATTCGAAGGAAGAGTGGTAATTGTAGGGATCCAAGATAAAACTGAATGGGACAATGTAGGTTCCTTTACTTAGTAAAGTTGGCGTCTTTTTGAAGCCAGTGACTTCATCAGTTACGAAAGGTTTTAAGAAAGTGAATTTACCATCCGTGGAATCCGTTAATACCTTTACTGTCTTCTCATATTGCTTACGACGAGGTATTTCGTCATCCTCGTCATTATCACCCAAACAACCCGCATCAGTTTTCTTTTCCAAGATACACACGTATTCATTGGAGTATCCGTTCAACCGTACTTTTAGATCGGTAATTACAACTGATGTTGATTTCACGGTAAGTACCAATTTCCCAGATAACGAAGTCCGATAATTTGCCAATTCTTCCTCATCGACTTGCGAACGTGAATGATCCATCAACGAAGTATGCGACTTCAAGTCCTCTTTTAGACCAGGTAGGAAAACCGTGTCATTTTCCAAGATCAATTCCACTCGAAGATTATTTGACTCATGAATTGTTTTAACTGGGTTTTGCGATTCATCAAACGGGTTGTATAAGAATGATCCGTTGTCTGGGTTGTGTTTCTTGAAACTCTTCAAAGATACCACCGAAGGCGGTACGTTACCAGCCTGGCTGCTTTGGTCGGAAGGAAGAGAGTTGATCGGCATCAAAGTAGGGCCCTTTGTCGATATGCATTCATCAAACACTGTTGGTAAATGGTTGAGATCGTCGTTCTCATTATACTCTGGAGGCCTTTTTGAGTCACCTGACCCACTAATACTTAATTTTCGGAAGAACATTCCTTATGATGTAATACAAATTAAACCTGAGCCTGACTCGCAAAGAAAATTTTTTATTTTTTCTAAAATTGACAAAAATCAAAAAAATAAAAGGGAATGATGATTAATTCAAATTAGCCGACCAGCCTAGGCGTTGGGGTATTGAAATTAATTTATTGGGTACTGGAATTGAACTCTAATATAATCTATAACGTCAATCAAGTATAATTCTTACGTTAATAAGCTAAATTGACTACAGTCCTTGGGTTTTAAATCCTTGTGTGGATCAAAAACTACACAAGCACAAATTATATATGAGTCAAGTTAGGAGATGAGCACTTCGGTGGTACAAAAAAAAAAATATGTAAGGGTTAGCTACATTTATATAAACTTACTCAATGGCCCACGGACTTTAATAACTAAATAGCCACTAAAAAGTCTGAAAAACTCAATAAAGGAGCGATAGTAAAGCTGAAGTTCATTGCAAATGCACAAAGCCTTCTTGCGTTCCGAAGCCTGGACAAGCGCGTAGATCCTGTTCGATGCACTTTATAGTGCGAAAAGCACGCCCGTTAGATCGCGCTCATAATAATGACTCACTAAGTAATGCCCCTATTCCATGGATATTTGCTTTTGTGGCTAGAATTCTGCTCCAAAAACTAATAAACGCAGAATAAGTACGCTATTTATTGTGATCAGCCACGCCTATTCCCTGACTGGGGCGATTCTTTTTTGCGTGTTTTTTTTTTATTTTTCATGGGATATTAAACATCCTCGATGAGCTAGCCAGTTAGTTTACGCAGGTCTGGAACGCGTTCCTTGTCATTTTGAGTATGAAGAAGAGGTTACCCTAACGCATATCACAGCATGTGTCCAGAAGTGCACGTATGCCTAAGCCACTTTGTAAGGGATGAAATGAATGTGAAATAAGGTCATGGGAGGAAACGGTACTCCTTGCCTAACGTACGTTCGCAATTAAGTAAGCTCAGCCCTCTCCTCATTTATTGAAGAGGGGTTGTGTGTGGGTATACGGAAATGATGTGTGGTAAAGGGTTCGCAGATCTGTAAAGCAATCCGGCTAGACTCAGTTGTAGTTTGACGTCATTTAAATTATAGCGATGGCCTCTTCTCAACCGCCCATGGTCACGTTTATGGAAAGAAGAAAGAAAAAAAAAGGGATGGATGGGTGCCTGAGTTCCTAGATATACCGATTTTCGCAACAAGAAAAAAAATCTGTTTTTTTATTTCTTGGGAGATTTGGCTTTTTTTTGACGCTCTTAAAGAAAGACCTGTTTTCAGAGAATTAATGGATTAAAGAATATTAATGGAGCTGCTATGTATGGACTAAGCGTTAGTGCCACTTGAGAGGCTTATACATATTTATTTATATTTTTATACTTCAAAATAGTAGTCAATTGTACAGAGCAGCGTATCTTGGAGGAGAGGTTGGTGATGAGTCAGGTGAATTCTCGGTAGATGAGTATGCCGCTGTGTACACTAATGGAACACAATCATCGAGACAGTTCGTTGTTCCAGAGAATTCTAAACAATTGGATAATATTTTTGAATTTGTAGTTTCTGGTTCATAAGCAGGCAAGTGTAGTGTCGAACCCATATATTGGTCAAGTACTATCACTGGTATCTTGAAGTTAATGTTCGTTTTCTTGTACTTCTGTGTCGATGGCGAGGCGTCTGCTTGGTCAACCCCCACAGGAACAGCTGCTGTTGCTGTTATTAGCACGTAATGAGATGTTTCCAACTTGGCGAACTTTGCATCTTTGGTTGGTCTCTTTAGTCGTGATGCCTCGCAGTAGGTAGGCAGAATATTTTTGCTCAAGATACCGTTATCGCGCTCATCTTGGAGTACTAGGTTGTCAAATTTCACATTAATGGTGTTTGATACAGCGTTGGCAGAATGCTCGAAACTGTCCAATTGGAAAAATTGACTCTTGGCGTATATTTTCCCCACTGGAGTACACATATCTGTTGTCACGATTGGAATGGCCATTTTTTGCAGCAACTTTACGTCAACTTTCAGCAGTTTTGTTTCTGGAGGAGCAATGAGGTTCAAAGTGCATTGGAACGGCTTTCCAATTTCTAAAACTTTAGAGGAAAGGTAGAATGAATAGTCGGTATTCTCCCTCTTCAGAAACCCTTGGTCTTCGACCGATTGAGTCTGTAACATGGTAGAATAAGGTACTGTTTTCACTATTTTGCATTCTTGGGTGAGAAATACTAGTTCTGGTTCTTGCTTCGGGAAAAACATACCGAAACTGGCGCTACCTCTCCTTCCGCCTTCCGGCAGCAGAGTAAGAGAGGTCTCTACCCTATAAGTAGTGGATCCCCTCATTGATCTATAAGAAGCGTGGTGTTTCCTAGAGTCCAATACGAAGGCGAAAGGTATACTATATGTGCCCTTTGTTAGGACGCTGGGGAACCTGTCGAAACAAGCAATCTCGTCAGTGATGAATGGGTCATAGTATGATGGTCTTTTGTCACGACCTTCCCTGAAAAGCCGAACCTGTGATTCTAAATTGGTTTTGTTTATGGTAGTCCCGTCTTCGTTAACCTTTTCAATCTGGTCATTGTCCAGCACACATAAAAATTCGGTGGAGTATCCGTTTAATCTGACTGTTAAATCTTGTATTACCAGTGAAGTTGATTTAACCGTAAGAATCAAATGACCAGATAAGGATGCTTTTTGAGATTCCAATTCATCATCTAATGATGAGTTTAATCCCGGCAAATACACTGTATTGGAATCTAACTTTGTTTCCAACCGTAATGTCAGGCAATCGTGGACCGTTTTTAGTGGGTTCGCTGTTTTGTCGAACACATTGTAAGTGAAGGGAGTGGCCGAAAACCTCTTGGCTTTGTTCAGACGAATGAGCATAGGGCGAGAAGGAACCGGTTTATCTGCAGATACGAGCGGAACGATATGAGGTCCTGAAGCTGAACTCCGGTGACTCAGAGCAGTGGGTGATTTGTCACAAGAGTCACTTACGCTGTAGGTTGGGGGAACATCGGATTCGAGCTGAGAACAAGTTGGTGTCAGTGTCAGTTTTGAGTTTTGAAATATCATAGGTAAAATAAGTTTGGAGGTTTGGACTTAATTCTTGTTCTATTTTGTCCAATCTGTTCAAAACACTTTTAAATTACTCTTTAGAAAAGATCCTATTGAGCTTAGACTATTTTATTCGTTATGGATCAAGGAAAACTGTTAATTTCCTATGCCTCTTATATGGATAGAGAATTGCACAACAAGAGCAGCATTAAGGCCTCTTTTTCTTGATTTGTAATTACTTCCCAGGGTTCTAGCAGCCTTTTAGGGTCAGTTATAAGTATGATTCATCTCATCTCATCTCAATTGGGTAGAAGGGAAAAGTGTATTTCCGAACGTTCAATTTCAAGCTCGTTTCGTAATGCAATGCAGCACAATGCAATGACTATTTCCGAGTGACACATTTAAACGCAGGATCTTCCCTTTAGGCTGTCATTTTAAAAAGTATTAATAAAGCCAAGCGGAAATTCGCCGCTCTACTATTGTAAAAGAGTAACATGGCTCACGAAACGCGTAAAGCGCGTGAAAAGGCACATTTTTGAATTATTTCCGCTATAAAAAAAAAAGATACCGCGCGTCTTTGCCGCCAATAGCCGTGTTTTCTGACCCTCACACTTTTCCTCTTGAGCGTTCCATTTGTGTATGTGTTTTTGATTTTGTCTTGCCGCCCGTCAGTTTTTTACGCTGTCGCCAGTAAAAACCCAAGACAAGTGCGGAAAGTGTGGAAAATGTATATAAAAATGTCAATAAAACAAGATTTTCTCCACCGCTGACTCTTTTTTCCGGCAGGGTACTATGACTAATATACTCGTTACCCGGTGTATACGCGGAAAAAAAAAGTGTCATTTAACAACAACCAAACTGCTGAGACCGCGGCTGGGCGGGTTTTCTGAGTTTTATTTTTATTTGTCAGAACTCAACCCTCTACCATTGTCCCGTGGAGCAGAAAATACTGTCAACCCGTGGAAGGGGGTGACAAGGGCAGGACAAGGGCAAGAGAGACGAAAAGTGACATGTCACGTGACTGAGTCACCCTGGTCTCGTTCATCTTCCTCCAATTTTTTCCACCCATTTCCACCCCGGTTTTCCATAGCCTCGGCGCAGCAAGGTTCTCCTGCTGCTTTCAAAGCAATCGAGATCAATCCCTCCCACGATGACACGCAATACCCATTGCTGCCACTACTACTGTATCATACCATATATGTCACATATCTGCGCTGACTCTTACATGTATTAAGATAAAACGAGAATGCGGGAAAATATCCCATATCAAAAAAAAAAAATTTTGAAAGAAAAAAAAACAAAGGGGAAACAGAGTATCCATCCTCCCTGCTCCGGCGTCCACAGTTTACCGTGTGCCTGTACAGGTATCTTTAGGTTACTGTTAGATAACCTCACGCACAAACTATTTGGGACAGCTATGATTAGAAAGAAAGAAAGAAAAGAAGTCAAGTCTTGCTGATAGCGTAAATACTCTAAACTCATTGGATGACATATGATCAACCATTGTGTTACCAAACCAGGGAAGTAGCTAATCGCACGAGAGATCCAGAGGGACCTAATCACGGTCCCTTCTGTGTTTGCTTCCATTATCTAAGCTCTGATAACCTCTACCCTACTTTACTCCTCTCCCTCTCCTCTTCTCTTCTCTGAAACCTGTCAAGTAACGCACCACAGCCATTTTTTTTTGTCTTTTTCTTTTGACTTGTTCCAGTTTCACCCACTGTTGTCTGGTAGCCAGGCTAAAAATGTGTCATGAATTCACCCTCCACTGACACAATTTTTCATTGAAATTTTTAGCGCAATCTCAACAAAATCTCTCCCTATCTCACACAAGAGATAACACCCTTTCCATATATTGTGTGACAGCTACTTCATGCCACAAGCTGCCATGAAGTGCCACGCCGGAAGGGCCCTAGCGCCTAGCGCCCACCCCCTTACCTTGCTTACCTCTTGTGCTCCCCGGGCCCTTTGTGCCCATCTTACACCCTCTCACACATGTGTCAATTAGAGCCCGCCCACACTGCGCAAATACATAACATAACATGACATGCCATGCCATGCCATACATAGCAAGCGCCCACTGCAACTGCAGCTTTCCACACAGGCCTCATCCCATTAATTCATTCCCTAAATCAAAAAAAAAACCTTCCCTGATTCTCCTATTGCCTTTTGCTCGCTAGTAAATGTGCCACAACGGGCTCGGGGCTTTATTACCTGATTTGTAAAGCTATGTCTTTCTTTTGTGCGAACTTCTCAGCGCACTGAATTCAACGCACGCACAATAAAAAAAAAATCACACTCAAGAACACGCACGCACGAACCAACGAACGCATCGACGCTTGATACGCGCGCAGAGCGCGCGTGCGTGCGATTTCCAGACAAAGTAGTCACACTGCTCTCTCTCTCACACACACTCTGCTCGTAGCCGAGTGAGCGGACATTCCAACATTGCAATACTCAACGGACGTTTGTTTGAGGCCTTAATCCCACTTTTCAGTGCGAACTTTTTAATGCGCTTTATGTATTTCTGTGATTCAATTCGGTAATACAGCCAGTATCATCAAGCCGGTGTGTATCAGCACTGAGAGATGCTCCCAGTTCCCATTATGGCCATCATTATGGCTTAATTACTCTATTTCAATGCTGCTATTGTTGTTTTTTTTTTTTGTTTTTTTCAGTACTAAGTATATTACGATAATGTATATCTATCCGGATTATATATAATTGGCCGGGAAAAAAAGTTTGGCAGTGCTCTTTCTAGAGATAGGCATATAAATGGTTGTTGATTTAGGAGGGGGGAAACACGCAAGCTTCCCAAGGCTATTTAGCTTAACAGTACAGTGAGGACACAATGGAGGCTAGTATGTCGCAAGCTATTGCGAATACAAATGTACATGCGATTAGCATGAGCACTAGCAGTAGCAGTAATGGAACTGGGTCTGGATCTGGAAGTGGAAACGGCAATGCAGTGACCCTTCCCTCTATCAAATCGTTGTTGTACAACAACAGTAATTCTGGTAATAACAGCGATGTTGTACAGGTACCCTCGCACGCTCTCCCACACGAGATCCCATATACAATGACGGATATTGCCCTAAATCGACATATGGGTGCCAATTGCACGTCGTCATCTTCGAAGCAGATGCTCCCTCCCTTGAGAGCAAGATCTCATTCGGAACCAATGGATCCTTTAGTGACACTTTCGAATACTGCATCGCAGATGTTGCATACGCGCGATAAACCGGAAGGAATAACGCGGGGTGTGTCGATAGGCCGCTCGAATTCGCTTTTGCTTACGCAGAGTTCGCATTCGATGGCTCGCCCCCAGCATTCTGTATACTCAATGATATCCACACATGGTACCCCAGCAGGAACGTTTGTTCCTGCTACAGCTCCGGCAAATACGCCCAACGTCGTGCTGTCCACGCTCTCGCCGATTTCCACTCCAGCTATAACAAACCACAATACTACTCGTGTTATGAACACTCACACCAACAACAGCAGCAGTAACAGTAACAGTAACAGTAACAGTAACAGCAATGGACATATGAATGGCATCAACAGCAGTTCCAATAGTCATAGCAGTGAAAGCAACAACATCACTGGTGGTAACAATTCTAATATTAATGCAGGTATAAACATGAATATAAACACAGGCAACAATGGCATGACTGGGTACGCAATGGCCGGTGGTGTGAACGCTGTCGGCAAAAAGCACTCCCGTAAAAAGTCTAAGTCATCAAAATCTCTAATGAACTCATCCAAACGATCTAACCTTCCAAAAGAGGTCATCAACGTCTTGAACGATTGGCTTTTGAAAAACCTGCATAACCCATATCCAACTCCACAGGTCAAGCGTGAGTTGCTTGAAAAGACAGGTTTGAACCACGTACAGTTGTCAAATTGGTTCATTAATGTTAGACGTCGTAAAATATTCAATGAATACTACAAACTGAATCAATCGGTTAACACAGACAAATCTATGAAGAGCTCGGATATGCTGCCATCTAACTACAATGACGACCAGAATGACGATGGATCTGATCCTCAATTGGAAATGAGGTTCCGAACTATCCCACTGACGAGAAGGAAAAAGTTGATTGATCGTCTAGAAGAACTAAAACGTTTGTCGTCAAGTAATATGCCTCCACCGAGTCATCGTCGACAGCCATGAGCGAGAAATAAATTAAAAGGATAGTAAACCATTACAAATGCAATATGTATTATTTCCATTTTTTTGATTTGGTTTTTGTTATTGTTTTCGTTTGCTTCATTTCTGTTAATATTATTCATCCTGGAATCTAAATGACTATTTAATGACCCCCATGTTTCCCATCTTCTCTAACCACTGGTTCGGAATCTATGAAAGATTTTGGTCGTATCTTGAGAGTCAGAGAAATATAAACAATATAAAACCAGGAAAAAATGTAAAAAATGCAGTAACATGGCCTTCATTTTAATGACTATTTCTAATTCTTCAGGGTCAATATTTGCAAGGTATTTTCTCTCCCCTTTCGTTTACTTTTTGGATTTATATTATTTGTCTGCTCTTTCCAATTCTCATAAACACCAGACTTTTGTTTTCCAACTCTTATTTCTATCTACTATGTTTTTTTCTTAATGTTTTATGAGACCCTATTGGGCGAACCGGTACTTTATACAGCTAATAAATCATCATCCTTACCTCTAAATTTGTCTCCAAGTTTATTTTGGAATAATTTTAATCTTACTTTTTTTTTTGTTTTTAGTTTCGTGAGCTTCTATAGATTGTATTTCGTCGCTAGACGTTCGGTATATAATTTAGTAACATATGAAGTTTCTTTCTAAGGATTCCTGCTTGAGTTGTGGTGTTTTCAATTTTGATGAGGTTTCTCTTCACCACATACATGCATACATAAATACATACATTATATTATATCATATTATATTATGCAAAAGATACAATAAGTACAGTTCAATACATGACAATACAATACATTTATTACAGTACAAAAATTCTAAGGACGTCTTAGAGCTCGCTCATTGACCGGGAATGTATGCGTCTTCATCCTCGTCTACTATATCATCTTCTTGTTGTTCAGGGATATTTTTTACCCTTCTTGCACCGAAATTGGCGTTAGTTCCGATTCTGTTTTCAAGAGGAGTATAGAAACCACCTCTAGAAGCATCAAACTCGAATCTCATTTCGTCGCTGACTTGGCCACCACTCTTACCTCTGCCGAATTGTCTTCCTTCCTCGAAGCCAGGGTCCAAGTCAATGGTGATTTCACGGTCATCTAGTTTGGTATCACTCAGGTATTTAATCGAATTTAGCGCATCTTCCATCTTCTCGAATATTATAAAACAGAAACCGCATGGTGTGAACTTAAATCTATCTAGACCCATAATAATCTTCTTAATAGTGCCACATTTAGAGAACAATTCATAGATTTGTTCCTCACTAGTGTAGAAAGATAGGTTACCAACATATACAGTACATGACTTCATGGACTTTCTCAACTGTTGGAGTCCAGATTCTGGGTCACGTTTAGCCTTACGTATCAAATAACGAGATGGCTTGTCCAATCTATCACAACTGTGATCATATTTAATCTCATCAAATTCAGCTAGAGACATCTTTTAAGCTTCTAAACCACTAATTATACCAAATATTAAGTGCCTTGAATACTCAATCTGTCTATCTGGCCTTCTTGGCTACAATACTAGTCAAGCTATGCTACTATTATTTGTAGATGCAACAACTTCTATATTATATGTTTTTTTTTAATCTTTAATATCTTTTAGTCTTCATTATATTTTGTATATTGGAAATATGAAAATCTGGTTTGTGTCAGTCACTACGAGAAATAGAGAGAATCCTTTTACGTTGGAGAAGCTTTGACACTAAAACCGAATGAGTTAGGTAGGCAATATATATTATATAAATATACTATTAACTCTCAAGGCTACGGATTAGGCATTGAATACCTGTATCGATTGAGTGTGCTGCTTACACAACTTCTCTTTGACTAAGATGCAGCTGGTCTAGTCTGGTAGGAAAAAAAATGAGTTTGGATATTGTGTGTGTGGTTGACTATGACTGGTTGATATGGTATGTCTAGCTTTCCTTCTAATCATGTTACTATCCGATATAGTGTAACGGCTATCACATCACGCTTTCACCGTGG
>150 139 8999
GAGGAAGCTAGGAAAAGAAACGTGATAAAAGGATACTTACCGTAACAGGAAATGGGATACACGAAATACAGGATGCTGAAATGGAAAAAGAAAGGAGAGTGCAGGGAGAATGTAACGTTGCACGAATAAAAGAAACGAA
>151 55 176
GCTTGTGAAAGTGCCAGTCCATGGAGTGTTCACAGTAGAAGCAGAGCCAGTACCT
>152 46 32
GTAATAGTAATAGTAATAGTAATAGTAATAGTAATAGTAATAGTAA
>153 1017 27190
GTAATAGTAATAGTAATAGTAATAGTAATAGTAATAGTAATAGTAGTAATAAAAATAATAAGAGTAATTTTGAAAATAAAGTGATGTAATTGTTATTTTGTGTTAAGCCGCATGTTGCAGATGATCGTAAATGATTTACTCAGAACGATAATCATCTTCTGCATAACTTCTTCTCTTTTTCATCTGGGGCCGCACGGCGGCTTGTGTTCCGGTTGTACGACATAGAATTGATGAACTTATACACAAGAATGTGGTGATGTCGACAGTGACGCCTAGATGTTATACATAAGTTCCATGTGATGTGGGGGATAACTATTGCATCATCATCATCATCATAAAAATGTTTGCCAGCTGGACTCAGTTCTCGGAATTCTAGCTAGATGCGGGCAGATATAGTTGTTGAACCTAGAAAGCAGTTTCTACCGGTAACGGAATTTGTTCATTCTAATTATAACATAACATAAAGTATAAGCTACAAGTCTAGATGTGAAAAATTACGACAGTACATCACCTTTTCTTCATGTGCTGCATAGGCATTGTCTTGTTGAATCGTAAATCTGTTGACAGACTTCTTTTTACGGAAAAGATGTTCAACGTGCATGCACAAAATATATCTAATAGAAACGGGAAATAACGGAAATCTATGAAGCTGAATCTTTTACCAAGGGCACAGCGCAATTGGCCTAATTAAAAAAAAAATCTATTTTTTTTTATTTCAGTTATCATCCGGGTAACATTTATTCCGTTGCTAAGCTAACATATCCAATTTAACAAAAGAGCGGTAAGTTGATCAATGTACCAGAATGTAGACTTCTTGTTAATTTGATTGCATATCAGTTTTGAACCGACAGTATTTACGTACTCTGTTCCGATTATTTACATGATAAATTTCTGAATGATTTCCATACGACGTTTTCTATAGCGATGTAAGTCGCTTATTCCAAGATTCTAGTGACTAGACCAGTACCGACAGTCTTACCACCTTCTCTGATGTTGAAACGTTGACCAGCTTCCAAA
>154 49 5264
TAGTGAGTGATACTCGTCTCGGGTTAACTTGAAAGTGGCTAGCCGTTGC
>155 62 22282
GCCAACCAGACCCAAAGTTCAACTACGAGCTTTTTAACTGCAACAACTTTAATATACGCTAC
>156 121 2535
TAGGACCTTGTTCTTGGCATTCATGTGTGGTGGTGCTCTGATGTATAACTCTTCCTTAAGGTCGGCGTAGAGGTAAGCTGATGAGATGTCAAGTTGGAATGCGGTCAGGTTGTAGTCTAGT
>157 13562 374089
TGGGAGAGGTCTTCGGTTCGACTCCGGACTCGTCCATTTATTTTTCCTAATTCATAACAATTTTTTTTTCTATCTCCTTCATACAACGTTAATTTACTACTGTCCTGGTTCCATTCACAATATTGCTGTGTTGATGTCGAAATAGTTTAAGCAAGTCACCAAGTCTACCTTACTTTTTTTTTTTTCAGCCAAAACTCGACTATTCTATTACTTAGAAATGTTACAAAGTAGATTCATGAGAATTGTATACACTGTAAAATGATATTTAACGCGTTTTATTTTTTCACATTGAACTAATAATATTTTATAGGATCATTTATGTTGAGTAGTGTCTTGTGGTGTGGGCAAATCGACGTTATTTTCATCTTCAACATCCTTACTTTCCTTTTGAGCAGTAGATTTAGATTGCGAATCAATTTCATCTTCTTTTGGTTGATTTGAAGAGTCTGATTTTAGTTTCAACTTCTTCTTCTGTGGTTCCGATTGCTCATCCTCTGATTCAACTTCGTCTTCCTCCTCTTCTTCCTCAGCTTCCTCAGCTTCTTCCTCAGCTTCTTCCTCCGCCTCTTCGGCCTCTTCTTCTTCAACATCTTCTTCTTCAATGTCTTCTTCAATATCTTCCTCGATATCTTCCTCTATAGCTTCTCCGTCATCCTCATCCTGTTCCTGTTCATCCTCCTCATCCTCCTCATCCTCTTCCTCTTCCTCGGGTTCTTCTTGTTCAGGCGGATAAAACTCTTCCTCACCTTCGTTGTCCCACACAATATTAAACCTTGTCACTCTTGGTTTCTCAGCAAGAATATTCCTCACAACATGGTCTATAGGGACTTTTTGTGGTGGGTTTTCCCGTAATTCTTCTAAATCATATTCATTATTCACGTAGTAGCCAACTCTAACGAATTCTTTTCCGTTGTAAGAACACGAAAGTAATATAACAGTGACACTAACCAACTCACTCGCTGGGATTAAATCCGGTGAAGGTGCGTCTGCCACAAATTTGAACTTGTTGATTCCCACTGGAATGGGCCCCACCAGAATAGAATCAAGTTCTTGGTCATGATCTAAAGAGCGTGAAGACCCAACATACGTTAGTTTCCATTCCAAATCATGTTTCAACGGCTCAAGACACTCAAATGTGATTTCGAATTCATATGGATCTGTAAATTTGGCAGGATTGTTCAAAACTTTTATACCCAAAAGCGATACTATAGACATTATTGTTATTGTAATTTGTTATGATTATTATTGCTCTTCTTTTTCCTTCTTCTATTTCACCTCTCTTAGTGACCCTTTAAAATGCAAATGGAATCCTATAAGATGTAGAAGTACGATAGCTGTAGTTATCAACAATACGGTAATTTAATGACCACTGAAGAGTTTGGTATCTCTAATTAGAAAATTTAATGTCTTTTTGGTTGTCTATAGATGAGAACTTTTGGAAGTGTAGTAAGTAGTGAAGTATGCCTCTACAGATTTTTAATATATACTCTTGAAATTTCCTTTCAAGCAAAAGAAGCACAGAGAAGAGAAAAAGCTTAAAAAAAATAAAATAAAAATACCAGGACGCGTGTTAAAGATTCACGACGCGTAAACGGGAGACCACGTGACACTAAACATGACAGGTAATTAAAGGGTTGAGTCTGGAGGGTGGTGAGTGGCAAGTAGCCAACAATTACACCGCCAATGAAGTGTAAGTGCTCTGTTCTTGAGTTAACTCTTGTGACAATGGTCTAGTGCTGTTGAGGGAACCGTACGATAGTACAGCGGCTGTTGAGGATGAAGACGATGCAGAAGGGGAATGCGAATGCGAAGAAAAGCCATGCTTCGAGCCCGGTACGAGGGCTTCTTCGAAGTTGTAAATCCGTTTAGAGATGGTTGCCACGCCTAGAGTGAGTATCAGAAATCCGAACGCGAGTCCTGGGTATAGAATTTCTGCTGTATGGGGAACCAACGAGTCGCGATAGAACATGGTGCTATTTAGAATGGTAGTCAAATTGTAGATGGAGAAGACGAATGGGTAAAGAATGGAGGTTGAAAGGTGGGACAACCCGACGTTCAACAGGTATAGCTGAGTGAGTGAGAAAGTGACCAGGATCATGAGAAGGGCTATGAAGTGAAGGGAGATAGCCCATTCTGTAACGATAACGTCTGATACGCATTTTGCAATGAGCAACGCGTGAGCGGACCATATGCCACTGGCAAATACCAAAGAGAACCCCTTAATGCCTTTTCTGCTTGCAGCAAAGCCTATCACGAGGGAAAGACAAGCCAGCGTGTTTGTTAATGCAAAATAGCGCACGAAGGTCTCAGATCCAGCCAATTCCAACAACTCTTGAAAAGTGTGCGTCAAAGGAGTGTTAACAAACATGCACGACATCGACGCCATGATGGTGCCACCGAAACACGCCAATAGCGTGGGAAAGATGGGAAACGGCTCGTACAATATCAAATGAGAAAACAGAGAATTGAAAACTAATCCGGAAGCCTGCAATGGGGCCAATATTAACAAGGGCAATGTCGCAATCTGGATGACGCAACCGAAGAGATTTGCAACAAGGAACAGACAGAATCCGAGCCTCCATGTCATGTTCTTGTACACTAGCCGCCGTGGTGGCACCGTTATCAATCCGTGTGGATCATCTGCCGCACATTGAAACAGCACAATGCACTCAGCTTTCCGCTGAAAGACCAATCCTAGAGCCTGCAAAGCATTGGCCAGGATAGCAGCTACAACCCCAATAGCAACTATACCAGTCATAATAACAACAAAGCTAGATGATCTTTCCTAAGGGTTTCAAGGTCGGGGAAAGATGAGCTAAGTCTCTCTCTCTCACACGAATAAGAAAAAAGAAAGAGCTCAACTGTTTGATCCAAAGGCCGATCGATTTGTTCGTTCTCTACACAATCACAGTATAGGAAGAACTAGCATCAGGCAGGGGCTAGGTGGAGAACCGTGTCAATTGTAATGCAATAAACCCAAGTAATATGATCCAAAAATAAAACGGTAGTCTGGATCCGTGAATAACCCGAACCCACAAATCCAGTTTTTTTTTTATTCTCTCTCTTTCCTTCCGCAGTCTTGTCGCAAACTTGTTTCGAAACCTGTGCGAAACGTGAACGAATTCAACTCATATTTTTTTTTCTTCTTTCTGCCAATACAGGACAGGACAATAACAGTGCCAATACCAATTTGGAAAGCTGATGGGAGCGGGAAAAGGTAAACACACGTCACGTGACTCACCACACAGGGTAACACACCGTACTATTATCATTATTTCATTTTTTTTTTTTTTAATTTCTCCCGCCTCCCCCCTTACCCCTAGTTTCCCGAAAAACTGAGGAATTGGGAATTGGTAGCCTGTCAACCGTAGCAGTACAAGAATTCTCTCTTTTTTTTTCGGCGTTTGCACGTCCTCTCTCTCTCTCTCGTGCACATTCCGAACAATGTGTGTCTCCGAACCGCATTTTCTGATCTAACATGACACTTGTCCAAACTAGAAACAGATCAATCAGTCAAGTCTGTAGCACAATAACAATCCGTACTAGGTCACCGCCACTATGCCGTGGTGTACCCACACACAATGAATACAAAAGAAAAGAAAGCAACTACCACACTGATCGCCTATAGGCAGCGGCTGTTTGCCGCTGCCTCAATCCATTACATACCCCAATGCGGCAGTGCCTCTTCCGCTTACAGTACCACAGCGGGAAATTCTTGGGTTCTCTCAGGAATTTACTATGCAACACACTAAGTGTGGCTACTATAACCCAATGCGGTAATGTGCCTCTTCTTTGTCAGATCATTGTCACATCTTACACTTCCAACAAAGGAAATACAGGCGGATATTCAGGCGGAAATGCAGGGAATGCCCACATTGGCCGCCACTGGAAACAGTCACCATCTACGAACAGTTTTCGGTGCAATAAGGGAAAAAAAGTAATTCAACTGAGTGAGGAATGGACGAATATGTATGTATTACGCCTGCCAGGGCAACAAATTCCCAGCCAAGATCCAGACTCCTTCCCGATTCGCTAGTGGTCTCCCCTCTGTGCGCTGCACTCTGTGCTCTGGGCACGGGTGGCAAATAAAATTGAAAAAAAAGGTGCTGTATTACCCGGATGAAAACACCCACCCAATCTTAAAACACATCTGAATCTATAAAAAAAAATAAGAAAAAATAGGAGAGAGTCTTTCCACAGAGCAGCACCCAGGCCTGCCTGCCTGTCCTGTCATGGAAAGAAAGAAAGAAATAAAGAAAGAAAGGAAGAAAGAAACAAGATACCAACCATGTCTGGTCGCCTAGGTCACCGTCTCTGTCGTATAGCATGACCTACATTATCACCGACTACCAACCACTGATTAAGTGTGTGTGTTGTGTGTGTGTCACATTTTATTCATCCCCCCGGCGCTCTTTACCCTACTATAGGCCGTTGTCACACTGTATTACATACCTTTTTTTGTTTTTTTTTTTTTTTGGAAATTCCCTTACCCAGATTTTTGCCCGATTGGCCATTTTTGCCTTTTTTCTATTTTTTCCAGTTTGTTGTGTTTCCTTTCTTTCTAGGGAAACAGAGTGCAGATTTGAGTTACAGGGATCTAGATGGGCCATATTTATGGGGCAACCGCACAAGGAATTCGGCGTTATTACAGTATATATATAAAGGCGGAAAGAACAGTAGGGTATAGGTATATTTATTTAAGTAACTTGATTTACATACATTAGCTAGTACTCTTTGCTATTATAGTGTATATTTGTATATATATAATATTATATAGTAGTCTTTTCCAGCGGCAATCAAAAAAGATCAGGGAAACCACCTTAAACGGTTCATATACACTCATTTTTAAGCACTAATACTTTGCGCTGACGCACACGCACTGAAGAGTTGATTCTTACTATCCAACTATTTTCCATTCCTTAACTCTCATTCCCTAAGCGTTGTTACACTTTTTGTTCAGCTTTAGTTTTAACTTACCCTTCGTCTTTCATTAATTGCAACATACCAACCAGAAAACGATTTTCATTTTTCACTATGGTTTCTACAAAGTCACTCTTTTTAATGTCTATTGCCGCATCGGCTGTTATTGCTGCCCCAGCTCAAGGGTCCAAGCATATTCACCACAAGGACAAGAGAGCCGCTGTGACGGTTACCCAGTACATGGACCAGAACGGTAATGTTATTGCTGATCCAGGTGCTGTTGCTACTGTTGCAGAGCAGGTTGGTGAGAAGAACGTTGTCCAGGCCACTTCTTCTGCAGGCGCTCAAACTACTTTGAGCCCAACCACCACCTCCTCTGAGGAATCTGCTCCTACCTCTACCTCGAGCTCTGCTCCATCGAGCTCATCTAGTTCCTCCGACTCTTCTAGCTCTTCTAGCTCCTCTGGATCCTCTGGATCCTCCGGCGTCGATGGTGATTTGTCCAATTTCTCAGGCCCAACTGAGGAGTTCCAAGACGGTACCATCTCATGTTCAGACTTCCCATCCGGCCAAGGTGTCGTTTCAGTTGACTGGATCGGCATGGGTGGCTGGGCCTCCATCATGGATTTGGACGGTAACACCTCCAACTCTTGTAAGGACGGTTTCTACTGCTCTTACGCTTGTCAAGCTGGTATGTCCAAGACTCAATGGCCAGACCAACAACCTTCTGACGGTAAGTCCGTCGGTGGTTTGTTGTGTAAGAACGGTAAGTTGTACCGTTCCAACCAGAACTCCAAGTACTTGTGTGAATGGGGCCGCCAATCCGCCAACGCCGTGAACAAGAAGGACTCCGCTATCGCCTTGTGTAGAACTGACTACCCAGGTTCCGAAAACATGGTTGTTCCAACTGTCGTTCAAGGAAACTCCAATAAACCAATTTCCGTTGTCGACGAGGACTCCTACTACAAATGGCAAGGAAAGGCTACTTCCACCCAATACTATGTTAACAACGCCGGTGTTTCCGTCGAAGACGGTTGTATCTGGGGTACTGCTGGTTCTGGTGTCGGTAACTGGGCCCCAGTCGTCTTGGGTGCTGGTTACATCAACGGTATCACTTACTTGTCTATCATTCCAAACCCAAACAACAAGGACGCTCCAAACTACTCCATTAAGATCGAAGCCGCTGATGGAGCTTCTGTTAACGGTGACTGTTCTTACATCGATGGTAACTACTCTGGCGGTAGTGGCAGCGACGGTTGTACCGTTTCTGTTACTTCTGGTACTGCCAACTTCATCTTCTACTGAGGAAGAAGAAATAACCATCACAACAACCAGCCAAATTACGTTATTTTTTTTATTTTTTGATACCATATTTCATCCTTGTGACATAACGTCTGCACATTGTTCAGTCATTTCATCACTTTCGCTAAACATTTTTTTTAACTTTTATCCGAAATGCAACAAAAGTGTCATTAACGAACAAGAGGTAACGGTAACTAACACCAAACAACAGAAGAACAATTCCATTCGTTATTATTATTATAGCCCATGACTATGTTTTTTTTTTTGTCAATTCCTTTCACAACATAACGCTTACTTCTTCCTGATGTCAGACTGAACTTTTTCATCCTTTCTGATATTTGAAAGAACAAAAAAAAAAGAATGATACCCTGTACTCAGTTACGACCTGTCATCACCAAACTAAAACTATAACCTATAAGACCAGTATCTTCATTTGTTTGAAGATACCTCTCGGTGCCTTTGGTTTGGGTCTTTTTTAAACGTTTTATTTTTTTTCTGTCTCTTTTCATCATTTTCATTTTACGTCCATTAGTTTTTGCCCATTCCTCTAAGAATAGCGGTAATTGACATCATTTTCATACCCCCGCCCACACAAGCTATTTGTGCTAAGAGAAATTCAAGTTCTTCTCGTCAAAATCATACTTTTTTTATCTTCTTTTCAACTCATTCGGTCACATCTCATACAACTGATAGATTTATATGGTAGAAAATTTCATATTTGGGATCATTTGAACTAGCTTTGCTATTCATATATGTATATATATGGGTTTGGTTTTCTATATTATTATTTTATAAATGTGCGTTGTATTGTATAACTATTCTATATCACATTAAAAAAAGGTTTTTTATTTCTAGTACTCTTTTTCTTCTTCGATTTGTTAGTTAAATTACTTAATTGTCTGTGTTTTTGTTCGTTTATTCATTATTCGACAACAGGTTCGTGTTCAGATTGTTCCTCTGGAGGTGGAACAAATGGACCAGCAAGCGCTAAAGCAGGCTCATCGATATTGTGATGAGAGTAAGATAATACACCAATACCACCTGCATCTAATAAGTAGTTAGGATTATCGACTAAATGTCTAAATGTCTTCAATGGAACATCTGCAACGGTTTCGTCATGGTACGTTGGCTCGGCTGGGTCAAAGCTCTTATCGTATGCCACTTCAACACCAGATTTGATCCACAAAGCAGCAAAGTAACGCAATGCGTGACCGTGCGCAAATACCATTATATCGCTTTCACGACCTTCCTTCTGGTGTTGACGGTGCAAGTTTTGAATTCTTGCAATGACACGTGACAACCGGCAACCAATTTGCTGTGTAGTTTCACCATTCTCGCACCCATCGCGCCAGATTTTCCAAGGTCTGTCCTGGTCCAAGCCACGAGATTTTCTTAGGTGGACGATCTCGTGGGTCAACAGGCCCTCGTAGTCACCGTACTCCCACTCTCTCAAGTCCTCATCGACAACAATCCTAATTTTTGAACGTTGTTCTTCGGTCAGGCTTTCTAACACAAGACCAACAGTTTGTCTAGCACGTTGACGTGGAGAGGTGAAGATGTAAGTGATGTGATCTGGATTGATAAACTTATGGCCAAAAATTGCTTGACCAGTTCTCTTCATTTGAGCCACACCGTATGGTGTCAATGGAATATCAGTGAGACCAGTAAATTGTCCAGATTTTGACCATTCGGTTTGTCCATGACGAACAATAATACAACGGGGAGTGACTTTACTCATTGGGAAAGGGTAGCTTATATTTTAGCGTGTTCAGTAGCTTGTACAACTGTAGTACTAGTAACAGAGTATCATATTTGTGAATTACAAGGGTCCATCCGACTAGTTGTGTCAGTTCATTCGAAATGCCCGTTTCTTATATACGTCAATTCTCAGTAGTCTTTTTTTCCGGAAGAGAAAAAAAAACGAGCTGAAGCAGTTCATGCGCATAGCACAGAGACGAAGCAGACTACACTATGTACAACCAACATCAACATTATTGTTTGTATCTATTCTAAAACCAATTGTTTGTATTACTACTGCATTTGACACCACGCGTTGTAATGATTGTTTAAAATAAGCGGCTGATTTCGGCCGAACTGCACCGGAGAAACTGTTAAGCACGCAAAAAAGTCCAATATACTTTATATATCCGGCCGAAAAATTCAAACAAAGAGTCAGACTGTGACTACACAGTGACATAGCGATGTGATAGTAGTATACAGATAGCCTAGCTACAGGAGATATAGGTGGTAAGGATACGTAAAAACCGGCCGAGAAGACTTTTTTTTAAACTTAAACTTCGCAAAAGGGTGTGGAAAAGTCAGCGCGTGACCAAAGTAAAGGCATTGAATGAATGGGATAGTCTATTCCTTCTTAGCTTCGAAGTGGAATTGGATTCCCCAAAGTTCTTTCTTGATACCGAACATGCTGGCCAAGAACTTGTTTTCAGGAAGCTTATAACTCTCGATCATGCTGAATCCCTTTCTGGCTAATGTCTTTTTAGTGTCCTTTTCGAAAGAGTAAACGTCAATCAATAGTTTCATAGATTTGCCGTGCTTGTATTTTGGATGTTCCTTTTGGTAGTTCTTGGTACGGATCAAAGCCCAGTCGATAAGGTCTTCTAGTATTCCACTCTTCAAGTAAACACGACGAGCACCGATGGTGGAGACACCCATAACCAATGAATCCGGCTTGCTCAAGGTTTTGTTCTCCAAAATCGACACCAAGGCGATTGGGGTGTCACGGTACACAATGATTTCGGTGTTTTCCAACGCAGCTTTGTCCTCAATTTCGCCTTGTGCCAACTTCATCAAATCAACCCCGTAAATGATTTGTCCCTTGGTGTCCACGATCAACTTGGACTTTCTCTTGAAAACGATCTCAGTAACCTTCGACAATAGCGAGATGACACTAGATGCACTGATGATAATCACCAAAAAGAACGTCACCAACTCCTTCTTGTTCATCAAGAAGTACTGGTACAACCAACCAGTAACGTGGTTCGCATGTCCAGGGAAATGCGACTGCGATGCCAAGAAGATCACACCGCACACCAAGGTACAGAAAATGGTTACTGGGTGCCAGAATAGCCTTTTATTGAGCAATGCACACTGTTGCTTCACAAAATCAACTGAAAGGTTCAAAGCTGCATTCGAATACTCTGGCTTCAATGTTGTACCGTATATCGTAGGTGGCGCATCTTTATCGATTGGCTCATTCAAACGAGCGTCGGCTTGCTTTACTACTGGCATCTATTATTTCAACAATGGTATAGCTATCTGCAAAATATCAAAACTAATAATGCCTCTAAGTTCTATGGTCCTAACTTAGATTCTTCTCTGCAATTGAAAATAATATAACTGAATTATTATAACGGCTGCTAAAAACCGTAAAACTTAGGCTTCCCATAAGTGTTAAATCCTTTATACAGAACGAAATTATTACTGCATCGCCTCTTCTTTTATTCGGTCAAGATTCGATCGTTTCTTTCAAATTACAAAAATTACAACAGAAAACGCAGCAGAAAAGGCTTTACGAAAACGCCACGAAACGGTTAGCAAGACGGTTGTTTAGCATAAAAGAAGCAATAGGACGCCCATTGCAGCGCACAGTACACTACTAAACGGTCCCCATAACCGTGAGTCTACATTATCATATCGAGCCAACGTCTTTTTCTACATCTATACAGCGATACAAAGTATAGAAATTTGCGAACAAACGCCGACTCATTCGTTCGTTCTTAGCTCTTTTTTTTTTTCTTTGCTTCTTCTTCTTCTTCTACCAAATTTTTCAGCCTTTAATTATTATTATATTGTAATTAAAACAAAACTAAACCACATGGTAGTGGTAATTGTAGCATGGCTGAAACAGGACCAGGTCACATGACCGAATTGGGTGCCATGAACTTTTGGTGCAGGCTTGAGTTCCCAGAGGTATCAATCATTGACAGGCATTCTGGATGTACTCGTAGTAGAAAGCGATCATGTTGAGATACGAATCGGCGGGCATGGTCTCGTTAACACCATGTATGTGACCCTCTAGTACTGCGTTTTGGATAGAGAATCTGTAGCGGAAGATGTTTTTAGTTAGATTCCAATACTTTGCAGTGTCAGTATTTCCTGTAGTGATCGAAGGTGCCACTACGACTTTTGCGCCGGGGTATGTAATGTCTTCGAGGATGTGTCTTACTGTTCCGGCGAAAGTGTCCCAGACAGGGTTACCGGTGGTAGGAGTGATTGGGGCGGGTTCTAGACATTCTGTTGTGTCGTACACGAAGTATCCAATTCCAGCATTGTCCTGAATGATTACCTCATCTTTGATAGTTAGACCGAGGCCATATTTCTGTGCAACAGCAGTGACTTGTTTCCTGATTTTGTCTTGGGTCTGTTGGCAGGTGGATCCGATATTAATTCTATGGTTTATGAAGAGGGTGGATAGTTCGGGCAAGGCGTTGACCTTAATTCCGCTGTGGAAAATATCTGCTGCCTGGGTGGTCTTGGCTAGCCACTTGAATTTGGTGTTGCCGTTGACCCATTCCACAACATTTTTGTTTGCATCTTTATCGTGCTCAAACTTTGCAATGTCGTCTCTTGGTAATCCGATATCATCTTTTGTGGTATGCTCCACCATGCAGTATAGATACTTCAAGAATGGGTTGCTGACGTCGATGTAGGGCTCAAAGGGTTCCGACTCTATGGTGTGAATCAGGTCTGCCATGATGCCAATACCTGTGTTTTCAGGTGGAGCGGAGGAATGACCGCCCTTGGTGTTCAATTGAATTACAGAGTTGATGGAGCCCTTTTCACCAACTGCTGGCAAGGCAAAGTAGGTATCATCCAGCTTCTCGACTGCGTTACCACCTTCGTCGACAATTGCATAAATACCATCGGGCCCAAACTTCTCCAGTAAGAACTCATTGATAGTCTGGGCGCCGTAACCGCCTCCAACTTCCTCATCGAACCCAAACGCTAGTACCAAAGTCCGTTTTGGCGTCACACCTTCTTTGATCAACAATTCGATGGACTCTAACACAGAATTGACAACCGACTTACAGTCTGACACACCTCTACCGTACACATTTGTACCGTCGTACACTCCGTCATATGGAGGATACTCCCATTGACCCAAGGTCTCTGCGTTCACTGGAACAACGTCCTGGTGACCGGCCAATACCAGTGGCTTCAAGGATGACTCAGAGCCCTCCCAGATGTAAACCATACTGTACTCATATTTAGTTTTCTCCACCTTCAACACCTTGTAGACTTCTGGATAAGTCTTGCGGAAGTATTCGTGCAACCTGGTGAAGTTCTTGTACTGTTCTGGATACTCTGATGGGTCCAAATGCGTATCGAAGGACTCTGTTGGGATTCTAACGGATCCCAATAACTTTTCAACTGCCTGAACACGGTATTCAGGATCATATGTAATTACTTCGACCGTTCCATTGCCGTTACCGTTTTTGTACGAGGGTGGTTGGACACTTGCTGGATTCTCACACTTAGGTTCCAAAACCGATGAAGACTGCTGGTGGGCCTCAGTCAGGTGTTGGTACCCTAAATGAAACGATGCTACAGACAAAGCTAGAATAGCAAGGACCAGAAACTTGACTTTGTGGGTCCCATCGGGAGCATGAATACCGTCTTTAAGAGCCATTGTAACGACGCAGTTGCAATTGACTCTGTCTTATTTCTGTACTTCTCTTACGTTCCCTTTAAGACTGACTGTACTACAGATAGTTTAGTCCTAGTCTTGGCACTGTATTATATATATACATAGATACACATATACCCACCTTACGACCGCAATGGGTATTAAGGGTGGTGTTAGTGGAGCATGAGAGATCTATATGTAGCCAAAAAATCCTGGCTGTAAAAACAAGGTTGGACTACAGTTTGTTGCTGTTTCTTTTCTTTTGTCCTTCCTGTTCCCATTGTTGCAACCATTATTATTATTCACTGTCTTCTGGCTGTTTGGGAGTCATCCCATCCCAGGTTGGAAAACTGACAGCGAAAATAAAAATCTGACAGGCAGTTTACAGATACAGACACATATAGAGAGTAGGTAAGGCTTTTAGAATGATATATAATAGCTACTATTGGGGGGTGGATGAACAGTAGCAACAGCAGCAGCAGCAGGAGCCGTAGTAATAGTAGTAGTGCTGCTAAGAAGTAGTAAATTTAGTTTTTTTTTTTTATTTATTTATTTTGGGAGAGAATTTTTGGTTTTTGGGTTTGAGTTCTTGTGCAATCCCTGATCAGGTCGATAGCTCCTTAATGTTGTTTACCGGTGGGTCGGAGTCGACCGTGGTTGTTGTTCCATCGGCGACAACCGAATTTTCCTCGCTATCGTTGTATTTTTTCAATCTTTCAAGGGTCAGGGAGCCCAAGTCAGAGCCGGTAGACAAAATGGCTCTTGGAACCGAATCTGTCTCTTTCAAATTGGTGTCGTATTTTTCCGAAACTGTCTTGTATGCTGTAGAGTACGTCTCCTTTGCAGTCGAAATCGCATGGGAGTATGTCTCCTTGGCTGGCTTCACCAGGGTATCGTATTTAGCGAAGACCTTCTCCTTGGTAGGCTCTAGCACGTCCTTGGTGGTGTTGCTCAACTCCTTAAAGTGTGGCAACGCTGCGGAGGAACTGGCAGCAGCCAGAGAAACGCGGGATGATGCATCATCCTTGATTAGGGACAATGGTTTCAAAATGAACTCCTTCACAAGGTAGTTCACGAGGTTGGCGTAGTAGTCCACCGCGAAATACGCAATCCACCATCCCAGGCTCCCGTGCTCGCGATACTCGTTAAGGAAAGCATCGATACCTTCTCTGAAAACCATGGTGTTGACAAACTCGTCCAACTTCTTCAACCCGGCAACCGAGTAGTTGAAAAGCTTCTTCACCACGGCTGGAGTATTTTCGGAGTCGATAACCTTGGTCTTGAACTGGAAAACAATGAGCGAAATCGTAGACAACACTCTCGATACCAAGGGGAGACACAATATAGTGTTAATCCATTTCATAACGACTGGGTATTTGTTCAAGTGGTTTACTGAGGCATATTGCGTAGCAAACTTATCAGTGACCGGCTTGTCGACGACAAGCTTCACGGAAGATGAAGACCGAGATCTTTGCTTCTTCATTGGCACGGACATTTCGTTTCGTTTCGTTCCGTTTTATTCTTCTTTAACAGGGGGAAGCGCAGCAAGTAAAGCTCAATAGTAACTGACGCTTGTCTAATGTTTCTAGTGTCAGACTAGTGTCTCTACAAGAAGGGTATACTGAATACTACTATGACACACCAATACTAACTACCTACTATAAACAATATACACACACACTCATATATATAT
>158 11636 334672
GCGATGAGCCGTCGTAAAGAATAAAAAAAGAAATGAGCTAAAGAGACATAATGAACAGCAGCACGAAATAAATGTAACTATGATTAATGTAACAAGCAGCTTTTTTATAAATATTGAGTCAATCCATTCCATAACATACAAGAGGTAATTGATAAGTGCAGTTAAATTGGGCATCAGGGTATCATTGGCTGGTACAAGCAATTACCTGAAGGAGTAGATACCTAACAGCTCTGAGAGAGAAGAAAGGAAGTTAAATAAACGATGCATGTTGGTAAGGTTTGGTCAGAAGCCCCTAGGGATGTGAAATTATTGTGGTGGGCTGTACTTTTAAGAATGATGGCATATGGAATGACTAACCAGATTCTAACTCTTTATTTCAATGAGATTGGCATTACAGATGAGCAAATGGGTTTATTTATGTCGTTAACTCTTGTCGGAGATGTATGCATCTCGTACGTTCTTACGTGGTACGCTGACTCATGGGGCAGACGGTTGGTGTTAACTTATGGCTCTGCAATGATGGGACTCTCTGGTGTAGTATTTGCTGTATCAGAAAATATATATGTTCTTCTTGTGTTTGCTATCATTGGGGTTATCTCACCATCTTCTGAAGAAGTAGGACCTTTCAAATCTATTGAAGAGTCTATGATTGCCCATTTGACCCCACATAACAAGAGGCCTGAGGTGTACTCTATGCATTCGATGCTTGGAACTTTTGGTAGTGCTGTAGGCTCTCTATTCTGCGGTGTTATAATCGATATTCTTATATCATTCAAGGTGTTTGAAACTAAAAGAGCATGCTACAAAGCTATATTTGGGATCTATGCTACCATTGCGTTGATTAAATTGTTCATTTCCATATCATTGTCGGCAGAGTCCGAACTTGACGGTGACTTTGATGACCAGCATGAATCTGCCGAAACAATCACTGAAACATCGACCGAAACCCAAATAGAGGATTCAGAGGTTCAAGCAGAAGACACTCCTTTGGTTATCAAATCATTAAGAAAAGACAGGTTATCCAAGAAGACAGTTTCTTTAATGTTCAGATTGCTTTTGATTTTTATGACGGATTCATTGGGTTCAGGATTCATGACTTCCTCCTGGATGGTTTATTATTATAAAAAGGTATTTGATATGAGCAACACATCACTAGGATTTCTATTTTTCAGCAGCAAATACGTAATGGCAGCATCTGCTATACCATCCGCTATCATCGCTAGGCTTTATGGACCAGTGAAAGCAACTTTGCTTGTTCAAGTTCCTTCTGGTATTTTCTCTATCCTAGTTCCATTTGCAGATGCACATGTATGGTTATCCGTTCTGTTATTAATGCTCTTCTTTTTCACTACAGCAATGGATGTTACACCAAGACAAATCATTCTGACCAATACAATACCTGCTAAAGACCTTACAAAGGTGATGGGTATGGTTAATATTGGGAAAACTTTTAGCAGATGCATAGGTCCTTTCTTCACTGGTAAATTGGCCAATGATGGATATTTGTGGGTATGTTATATCATAAGCGGTTCTTTGGTGATTTTAGCAGATATATTCTTAGCAATTCTTTTTGGTGACATAGATGAACAAATTCTAGCCAAGACGAACTCATGAATTCTTTTTGTAATAAGCGGATTGGTCTTTTTCATTAAACGCATTAAAATGGAAAACAATAGGAGCTTTATATTAATAATTCATTGTCATTGTCATTATCATAGAAACACTTGAGAATAAATAATTACACAGAAAAATTGGCTATCAGCTCTAAATATGTTCTTGAAGCTAACTCTCGTTTTATTCTTCAATTCTGTTTGCATTTTCTGTCATATTTCTAACCTCGAGTGTTTACTTTCCTTCCAACAATTGAGCGGTCAAAGTTTATTTCGAACTTTGATGAAACCACATTCTTCTTCTTATTTGTTTTAGGACTTTCCTTTGTAGCATTTGAAGCATCAATCACCAGAATTTCATGCCCAGCATTTTGTTTCTCAAGTTCACTTGCAATACGTATTCTAGAGGTCGCTGTATCTTCCAGTTCATTAGTCAAAGTTGGCTGTGATGCATTTGAAAGGCTCATTGAAGATAGCTTTAAATTAGAGCCAGATCTAGAAATTGGCCTTGATGACGTTCTACTTTCCAAATGGCCTTTTAGCTCTAAGAATCCATGGCCACCATTGAATATGCTGGAAGTTGAAGATTGGTGATATCCACCAAGATTGGGCCGATCAGCAGACTGGCCAGGAGCTTTTGTACTATCAACTTTATGTTGTGCCACATTCAGCTTAAGCTGGTTGATGGCATTATCAATCTCGTATAACTGATCAACTTTGGGGCTAATTCTAACTGAATTGGTAGTGTTCAATTCCCAATAGTTGTTGATTTCCGTTAAAACCCACTTTAGCATGAACGCCAATCTTCTTCCCTGCCTGTACTGAGAAGTCAACGTAATGTCACATTGGTCACTCTTAATTATGTAACCAATGCCGAAACCTTGAGGGACAGCTGGAGTGACGCCGAAAGCTGACATGGCGGAATTTCCGCAGTTGGAAGCGATTAATTCTGGAGCAGAGAATGGTTCCATCATTGGATTGTTGAAAACCTTTGAGGCCGTTTCTAGTTCTTCTTCTGAGAGCCCGATGTCGAAATGTTCGTGGAATTTAAAAAGGTACTTGATAGCATTGAAGTGTTTCTCGAACCCCAGCCCATTTTGAGCTTGTCTAATTTTCTCACTGTGATCATTACAAGCAGAAATAAACTTCTCTAATTTACCCTTTTCATTCAACGAGTTGGAAATAAATAATTGGCATAATTCTAATAACTCTTGCGTTTGGATTGGGATAAATGCGGATCTAGAGTTTTTGAAAAACCTTGTCGAAATAGGTTCGAAACTGAAAATCATTTTGCCGTAAAGGGCATAGTGTGCAATCTGAAGAGCAACTTGTATTAGAGAATCAGCGCGAACGCCCAATTTCTGCGCTGTTCTATACCCGAATGGAATACTAGTATGGACAATATCGTGTTTCGATATTAAATCGGTCAATTTAGTCTCAGATAAGTGAACATGTGTGTTCAAAATGTGACTGAATGACCAACTTATCTTGGAGAGCTTTTTAGGCCAAGGGTCTTTAGAGCTAGCCTTTGGTATTTGCGGCCATAGAGAAAAGTGGGGGTCCCCGCCGTGGACTTCTCTAGCTAATCTCAAGATAGACTCTGCGTAAATGTCGCTAGTGAACCTCAAAACGACGCTTCCGTCGCATGTGAACGAATCCCAGATTACGGCCGCTTTTGAGTCTGCGGTAACGACCAACTGTAATTTGTCGTACCATCTAGAAGTGCAAGAACCAACCTGGAAGCCTGTAACATCGTCAATGACACTTGTCCCGTAATATAGTCGCTTGCAATCCTCGTTGATATCACTGGTACTTGTTGATTCATCAAGAACGACGATAAACAACGCAGAGTCGATGGTATTCAACTCTTGTGGGTAACGCTTTTGCAATCTCTTTCTTGCATATTTCCAGTTCTTAAAGGAATAAGACGTGAGAGATCCCAAGGCGGTGGCTCTTTTCAACCCACCAGAAGTTGTTGAATCGTCGATAATATGTTGGAAAGCCTGAGAAAGTTGCGAGTCTGTGAACAACACGTCATTCTTTTCGTCCAAGACGTCCAAAGTGTAGTACTGTCCTCTGGAGATGATCAATATGTGTTTTGAATCAGGATACTGTTTCTTTGTGATGCCGTGGACGTTGAAAAATTCTACTTCGTCATCTGAGGCCGATGCCTCTGAGGAAGCTGTTGAAGGCCTTCTCTGCGCCGAAAGATTGTTCAACTCTGCTTCGAGGTCTGATTCGTCGTAGGGCTTGTTCAAGTCAAATGACTCCACTTCCCCGTGTTCAAAAACGGGGCACCGGGTCGTGCCAAATAGATTTACGTACGGTAGCATGCTCATCGGCTTGTCATTCTTGCCGTAGTCTGGGGGCAATACATTCTGTCTAAAAGCGCTTACAAACCTCAAAGCAGAGGAACAAAGCACGCCGCACCTAGCTGCCTGTGAAATGCTGGTATCCGCATCTTCTGCTAGCACAAGAAACGGATTTCTGGGCAAGACGTCATCCTGAATCTCCTTTGTCGATGTGTGGTTGTTGATATCTAGATGTAATCTGTCCAAGTAACATCCATTAAAACGGTCGAATATCGCCAACTTGTCTTGCAATTTGGCGGCAGCCTTCGAGCTCATGAACGTTTTTATATTTTCGTGCAACTCATTGGACTCTTCCGGATGCAAAGGATGTTTGTAGTATCCGTCTGCATAGTACAACGGTTTGAGGGATTCCTCCATCTCAACCAGGGACTGGTGTAAGTCCGGAAGAGGTAGCTTGGGCAAGTCTTTTTCGTTTATAAAGGTAGAAGTCATTACTGGTGATTAGTGTTGGTCTGGCTACTACCGCAGGGGTACCTACCATTACATTTACTCTACTGGTCAAACCTCCAAGCATGTCAAGAATAGTGCCATATATATATATATGTATGCTGTATGCTGTATGCTAAAGACACAACAAACAATAAAATAAAGGTCACTCACCGAAATGGAAGTGTGCATGGCTACCTCTACTGCCTCTGCTGCCTCTTTATCGCTAGATGAGGGGAGTCCACAAAGAGCTGATGCTACTGCTACTACACACAAACGACATGCAAACGCATCAACAAAACTTACAAACACAAGCACAAGCACATCGCATTATCGGATTAAGGTACTCTCTACCCTGAACCTCACAAAAAAAAGTCCGGAGCGACGCCCTAAAGGAGAAGAATCATCATCCATCAGTCATCAACCCTAAAGCTTCTCAGCTTTTTTTTGGTCATCAATAAAACCTTGGATTGGCGTAAACCAGGCTTTAAGTATTGCTTACACTAGCGCGGGGCATGAGCAGAACAGAACGGCTTGCCGCTCTGACATGGCTGTAGAAATCGGACTCAGCGCTGCGTTTTTCCCTGACGCGCGCTGATCATATATGGAGGAGAAAAATGGTAAATGACAGATAAAATGACAGGGAAAGGAGAAGAAGACGAGCCGGTGGTACGGTGTTATCTAGGTAGGAGATGGGTAAAGCAGGGACTATTTTTTTTTTTTAGTTTGTGATTTGATTTTGTCGTGACCACGTTCGGAGTAGACGGAGAAAGAGAGTGGCGGTGGTGGTTGTGTCCGGGTTAAAGGCGAAGGAAGAGAAGACAAACCGAGTTAGTTATTTAGTTAGCGGTACACTGGTGGACACGTGACCGTTTTTTTTTCTTGTTTGTTTGTTTGTCCATCAGTTCTTGTAAAACTAAATTGATTGTTTTGTATTATACTATACTAGAGGAGAAAATACTTAACAAGCTATATAGAAGCATGTGGTAAATGGGTTAGTGCCCCTCCCATAAAGATATTTGATGGGGGGTTCCCACACGTGACGTTCGACACCTGTAAAGTGATTTAAAAGGTTGTGGGTTTTGAATGGAAGAGACAAAAGGCGCACAGCTGGCGGGGAGGACCCCCCGCTCGCTGTAGGCATTGAGTTCCCAATTCGATGTCATATGTAAAAGGTGGGTAAGCTAAACCTTCTACACCTTTGGGTTTTTTACGATGAATGAATCTGAAAATACAGTCCCGTGCGGCTGCTGGGGATCATATTCGAAAGGGTTGATTATTCTGTGATTGTTGAGGAAAAAAAACTTATAATAACCATATAATAGTACTTTGTATTCTTTTAATGACAGTAGTTAATATAATGGCAGTAGTGCAAATGTAATAATTAATAAAAAAAATTTTACGGGTAGCATTAATATTATTATTTTCCTTAACGGTTGGACTTGGCAACTCTTTCCAATTCATCCTTCTTCTTGATAGCGTAAGAAGTGGAAGAACCCTTAGCAGCGTTGATCAATTCTTCGGCCAAAGTTTCAGCGATAGTCTTGATGTTTCTGAAGGCAGCTTCTCTGGCACCGATGGTCAACAAAGCAATGGCTTGGTTAACTCTTCTCAATGGAGAGACATCGACGGCTTGTCTTCTGGCAGCACCACCACCACCGACTCTGGTGGTGTCTTCTCTTGGACCAGAGTTGATGATAGCATCAACAATGACTTGTAGAGGGTTTTGGTCAGTCAAAACGTTAATGATTTCCATGGTGTGCTTGATGATTCTGACAGCCTTCAACTTCTTACCGTTGTTTCTACCGTTCATCATCAAAGAGTTGGTCAATCTTTCAACGATAGGACATTGAGCCTTTCTGAATCTCTTGTTGGCGTAACGGCCAGCAGTGTGGGCAACGTAGATTGGCTTGGTGATTTGGATGTAGTCGACCAAAGAAGGGTCCTTGACTTCAACATCTTCGAAAGACCATTTGTTGAACAACTTGATCTCAGTTTGAGCTTGTTGAATGTCTTCTGGAATGGCAGTGGCCAATTCAACAGGAACAAATTCTTGAACGACTTCAAAGTCTTCTTGGACTTCAACTTCAACTGCGGCTTCGTGTTCAGACATTTCGATGTGTGTTATCTACGTTCCTAACGGTCCTCTTGCTCTCTCGATCAAAACGAAACTATCAAATAAACCAAGTATGAACTAATAAAGCCTAACTACTAGTTCTACCAATTTAATCAGTATTAGTGAAAAACTGTGTTATAATATCTTTCAATACTATCTCAAGAAAAAAATTAACTACACTCCTACCGAATCCTCTACAAACTGCACACACAATCTCTCTCTGTTCCCTACTCAGAATTCCAATCCGACAAAAAATCGCCAAAGTTTCAGCATACGCCTGCAAGCGATTCCTTCCGCCATCTCCCACTAGAAAGGGAAACTAGAGGGATTTCCCGCCAGGAGTCTGGTGGAGCATCTGTCTACGCTAACAGAGTGTAGGCAGGACCACATTGGCAAGCTAGGAAGAGAAGACTAGGTTCCTCCCCTCTGTGACCTCCTCACGCGGGAAGAAACGAGCGGCACAGCTCAGACAAAACGAGCAACCGTGGTAGAACATGCTTCAGAAACTCCAAAAGGGGAAATCTTGAAAATAACCAGGTTTGCCTAAATAGGAATGCATTTCTTGGATTATATTTTTTTACTTTGAAATGGGACATTATTTGGATGCATGGGTGTAGGACAATTTTGAAAAACCAATATAGCAAAAACAACAGTCCCAGTGCTGCCATCGGCGGCATGAATTATTCATTCATTCACAATAATGCAGGGTGTGTTGTTTGGACCCTCCCTAATAATAAGTTCGAGAATATATATAAAAATGTGCCTTAGGCGATTAATATATTACCTGTGAACCGTAACCAACCTAATAACATCACTTTTTCAGGAAATACTAAATTCTCCTATCACTAATGAATATTGAAGTTTAAATATATGTATATATATACAAGTATGAAGTGACAACGTTTACCCAATCACTAAAATAAATATAGATAGCTGCCACAAGAGCCCTGTTGTTATGAGCTTTCGATGCCTTAGTCTTCAGATTCACGGAATCTGTCTAGCCACTCTAGTTTTATTGAACAAGGAACAGATTCATTGTTTGGCAACTCGATGTAAGCATCTATGTCATGGTTGTGTTGTAATGCATGATATATGTATTCTTTTCTGAAAACCGCCAAACCAATATCATCGCTTATATTGATCAATTGACCTGCTGGTCTAGTTCTCTTTTTAATAGGCTTGGTAGAAGAACCAAATGGATTAGGTGCAGCGGCGCTCTCCTGTTTACTAGCCTCGAGTTCCAATTTACTAAATATGTTTAGGTATTTGGAACGGTCCCAATCTGCTAGCTTTTCATGTTCTTTTACCTCAATTCCCACTGTCCGCTTTTTAAGTACACCGGTAGCAAACGTTCTTGCAGTTAGTTCCTGTCCTACGTAGCAACCCTTATCACTGTTGATAGTATCCTCAAAGTAGTCAAAGTTTACTTCTAAGGGAAGTAATGATTCGGGTATGTATTCATGGCAGCCATCTAGAAGCCCAAACTTGAACCTATCCCGTTGAATTTCCTCCGAATTAACTTTTAGTTTAGCAAAAGATATATTCTCGAATGCCGTACAATTAAAAATATCGTTAATGTCATCAACAGAGCTATCCGTAACAATTCTGAACATAGGTTTTAGTCTTCCTTCGTACAATTCATTGATCAAGCGGGTGTCAAAATAGACAGCCTTGATTTTATCTTCGTTTCCTTGGAAGAACATTGATGAAAAGAACTTGGCAAAGCTGAGCGCTTGTTCTCCATCCTTCATCTCCATCATTGGATTTAGTAAATTGTCTAATAGTTCATATTCTTCTGGCATTATAATAAAGGTATCCCATGTTTTTAGTTGCTCACTTGAAAGTGTTTTGATTTTCACTTTACTTAGTAGCTTATGGTTGATTAAAGACTTTTCCATACTTGAGGCTATGTGACTGTCAAATTCTAAGATGTACTCCGGGAATTTTTTGTCCTTTATGCTTCCGATGGTAAAGGGGTAGGGATATATTATTGAGTCCGTGAGAAGCTTCCCCTTCATATTGAGAAACCCAGTATATGTTCCAAATCTTGATATATGGTTCTTCATTGAGCTGCATTCTTTGTAGATGCCCCAGTTATATTTCGAGAAGTCTAATGACGATATCTCTTCATCTCTCTGCGGTTCGTCTAAAGAAAGGGTGGTAAGGTTCTTCTTGACAAAATTAGGCTGCAATTTACTTGTTATCAGACCATTAAGGAATTTAACGGAGTCTGGACCTATAAGTTTGATGTACGATTTGTTTTTAAGCTGGCATGACTCGAATCGGAAGAGTTGATTTGGGTTGAGTGATGAAAAATATCGGCGGATACACTGCATTGCCAATTTCGTAACCGCTGAAGCCTCGCTTTGAGATGTTAGGAAAGTCTGGGAGGGAGACTTCTAAACGTACTTTGTTATCTAATTGACTTTATTGTTCATAATTAAGGTTTGGGGGGCATCATTTTCTGAGTTTACATAATTTATCTCATCTGACAAATATTGAAATCATTTATATGCCTGTCTGCCATAAGAAATTAAAACATGAACTATATAGAAACTAAAGTGAAGGGTATGGCTAAATGCAGAAGGGACAGATACCAAGGTCTTGGACCTGTGGAAAGACTTGTATAAGAGTGTATACTATTTTTTTACTAATCTTGAATATAAAGTTGTTGTACTTATTTCTTTTATTTATATAATTGGAATGTTGTCGTTGTTTAATAGGGCTAGAAGTAGTGAGGTATGGTAAACCTCTTTAAAGTGCGAGTGAATATTTACAAACACAAAAGGAAAAAAAAAGTTATCCTCACAACCCTGCGTATTAAGGCAAAAAAATTAATCCAACTACAGAAATTTCGTCATCATCATAATGTGTTGTTAAAACATTCACGCATCTCAAACATGTTCTCTGAATGGAAAGGCACCAGACTTCTCCAAAATAGAAAAGGAAAAATAAACATGTATGCAACTATTCTTTTGAAGGCGATTGATTGATTTTGCTTTAATGTAAAGTTGAGTCAACTCAAACTAGAACCTAGGTGGAAATAAATCTTCTTTCTTCCTTGTTTCTCTTGAGCTAGGATTCTTCTGTCTCTTATATTTTCTCTCCATTAGAATTCACAGAAAGTTGTATGCACAAGGGCATTGAACAATCAGTAGTAACTCCAGTTAAAGGAGGATAAACAGTAAAAAAACAAAAGAAGCACCTAGCGGAAAAGATGAGGCAATGAAAAAAGGAGAAAATTAAACAGAAAATAGAGAATTCAAATCGTGTTTGAAGGAAGAGCTCTAGTTAGCTTCAGCAGCCAATTTTTCAGCCTTAGCAACAACATCTTCAATACCACCAACCATATAGAAGGCATTTTCTGGCAAGTGATCGTACTTACCGTCCAAGACAGCCTTGAAGGAAGCGATGGTGTCCTTTAATCTGACCAATCTACCTGGGATACCAGTGAAAACTTCGGCGACGGCGAATGGTTGAGACAAGAATCTTTGGATCTTTCTGGCTCTTTCGACAGTCAACTTGTCTTGTTCAGACAATTCATCCATACCCAAAATGGCAATGATATCTTGCAAAGACTTGTAAGCTTGCAAAGTTTGTTGAACTTGAGTAGCGACGTCGTAATGTTCTTGACCGACAACGGCAGCGTCCAACAATCTAGACTTGGAATCCAATGGATCGACAGCTGGGTAGATACCCAATTCGGAGATACCTCTGGACAACACGGTGGTGGCGTCCAAATGGGCGAAAGTAGTAGCTGGAGCAGGATCAGTCAAATCATCAGCAGGGACGTAGACAGCTTGGACGGAGGTAACGGAACCCTTCTTGGTGGTGGTAATTCTTTCTTGCAACAAACCCATATCGGTGGCCAAAGTAGGTTGGTAACCGACAGCGGATGGAATACGACCCAACAAAGCGGACACTTCGGAACCGGCTTGTGTGAATCTGAAAATGTTGTCGATAAACAACAACACATCTTGACCTTCTTCATCTCTGAAGTATTCAGCGATAGTCAAACCGGTCAAGGCAACTCTGGCTCTAGCTCCAGGTGGTTCGTTCATTTGACCGAAGACCAAGGCGACCTTGGAGTCACCTTCCAAGTTGATGACACCGGTTTCCTTCATTTCACGGTACAAATCGTTACCTTCTCTGGTTCTTTCACCGACACCGGTGAAGACGGAGAAACCACCATGGGCCTTGGCGATGTTGTTAATCAACTCTTGGATGAAAACGGTCTTACCGACACCGGCACCACCGAACAAACCAATCTTACCACCTCTGGCGTATGGGGCCAACAAGTCGACAACCTTGATACCGGTTTCCAAAACTTCAGCAGCAGTGGATTGTTCAACAAAGGATGGAGGGTCAGCGTGAATTGGCTTTCTCATCTTAGACTTGATTGGGCCTCTTTCGTCAATTGGCTCACCAATAACGTTGATGATTCTACCCAAAGTTTCTCTACCGACTGGGACGGAAATTGGAGCACCAGTGTCCAAAACCTTCTCACCACGGACCAAACCTTCGGTACCGTCCATAGCAATGGTTCTGACGGTGTTTTCACCCAAATGTTGGGCAACTTCCAAAACCAACTTACCTTGAGGAGTATCAATCTCCAAAGCGTTCAAAATTTCTGGCAATTGACCTTGTTCGAATTGAACATCAACAATAGCACCAATAACGGCTCTAACCTTACCTTCGGAGGCGGCAGCAGCAGCATAACCTCTCACACCGGTGAAGGGAACAGCACGTCTGGCAGCTTGGAAAGCTGCACGAGATGAAGCAGCGTATAATCTTGGCAAGACCATCGTGAATTAGATTCTTAACCTTGTCTCTTTTCCACCACTAAACAAGACTATCCAGCAAACAAGAAAAGTGATCTGAATTGAATTGAATTGAATCAAAAACAAAGCTAACCTAACCTATAACTTAGCAAAGTAACTCTATACCTCTAATTGCCCTCTCTTATATTGTAAGAAAAGTTTGTTGTTAAAGGAGAAAATTGGTCTTTTATAATCTCAATATATAGTTATCAATATTTTCACTGCATGCTCTAACCTATGAGATCGAACCCAAAAAATTTCTCAAAAAATTTTCTAGTTTTTTTTTTTTTTT
>159 46 6
TCCTAGGACTCCTCGAGCTTGCAATTTCGATTTTGGGTTGGGCAAG
>160 109 1692
GTGGCCGAGCGGTCTAAGGCGCCTGATTCAAGATATCTAATCTTATCCAATTAAAATTGGGAATACTCAGGTATCGTAAGATGCAAGAGTTCGAATCTCTTCGCAACCA
>161 113 1677
TCTTTCTTGATTTTGCTGCTATGGGCTTATTGTTTCTCAGGTAAATAACTCCTGATTGTGATTTGAAATCTTGATTTCCTGCAAATGCTGCATCTGATACAGCGACAATGTTG
>162 5205 153682
TATATATATATTTATATATAATAATAATAAAAAAAAGAACCCTTTGTCAAGCCCTTACCAGAGGGCAGTTTAAATGATGATATCGTTCATATCACATTTTATGTTTCTGTTAAGGAAAGACATTATTTATGACTCAATAATATTAGCAACCGCAGTTAAAATGCCCAATGTTCCAAGCGAACCTATCACAAATCCCAATGAACCACTGTAAATATCAAACTTCTTTTTCTTGTCGTTCTTTAAAGGTACATCATCCCTAATTGTCATGCTTTTATGCACTTTAAACTTGGATGTTCTTAGTCTGTTTTTTCTGTACTTCTTTTCTATGGGTTTGGATCTTGTAATGCTAGTACAGTCATCCTCGTCACTATCCAAAAGCACCACGTAGTCCTTAGGTGGCACATAGGATTCAATTTTATGCAAAAACGATCCGAAATTGTTTTCAACAGGCGGATCAACAATAACGACATTAGGTGCAGTTGGTTCCACACCGACATCATCGATATCGTCAGGATCCAAGGGGTGCATTTGCGTGTCCTGGTTCCAATCAGCCATCTTTTGATCCATCATATCAGCATCCATATCAGATTCTTCTGTCTCTTCCTTGACGAAAGAGTCCAGAAAGTTGCTGGATCTCGATGCACAAGGAGAACTCTCGTATGTCACGTCAGTCAATGTTAATCTATACAAATCCGGCTCAGAGCCCACGTCAAGATTTAATAAAAGCTTAAGTTTGGCAGGCCTTTGTTGACCCTCGACAACAGGCTCATTCAACCTCATTAAGCCAAAGCGGTCACCGTCTTTTAGATCAATGATCCTTGCATCCTTGTTACAATCAGCAGATTCTAGATCTACAATACGGTCAGCATCACCTAATGACTCTAGATAAACCCGGAAAGAATCAAAATTTGGTGGCACAGAGGTATCAGCATCAGCCGGAAAGAGTCGTTTAACAACAAGTTTTGCATGTTGTTCAAATAAATCATCATCTTCAAAGAGTAAATTAGAACCTGTTGGTTTCCCCTTACCTATTATCGTTTCTAATCCTTCAGATCCCCTAAGTTCAAGAACCCTTCGATTGTGAAACACCATCTTAACCGAGAAATCCATCAAATATAAAAAAAAGTTATCAGAGAAAAGTATAGAGATTATAGTAGAGCTATCTCGAGTTTATCAAACCTCTGGTTGCACCAACTTGAAAAGGCGCCTAAGTCTTTCAGCAAAAAGTTTTAAGGTTTAATTCCCTTAAAACTCCTTGTTTTAAAGGATTTTCAAAATCTACTACTATACTTTTTTTAAAAAATATCGAACTCTTCATAAGTATGACAAAGGAATGTGAGAAAGGATAATGTCAAATTATCAAACAAAAACAGAATGGTAGCGCAGGAGCACTGTCCAAGATTCAATTTTTTTATAGAGGAAACACTTTCATTTAAATTGCTACGCAGCAGAATACGTATCTACACAGGGGGCGTTTGGCTCACTTGAGAATATTAACCGTGGGAAGTGTTGGTTCAGTTTTTATTATATTACATCCAGTGAAAGGATGTCGAAAATACGACATAATTATTAGTGGAAAGAGGAGCCTGGTTTACATAGATCGATTATTGAGATTTTTTTTTCTAATTTCGTTTCAGGCAATTGTGTCTTTCGATTATTTATTTTGTAAGCCTTGCCATGGCTTAGTTTACAATATTGTGCACTTCATTTTCTTCTTCAGTCTCAGCTTTTTATCTTTTGACTTTTTGGATGATGTCGTTGGGGCACTCTCAGCTCTTCTTTCGTGGCGAGAAGACAGGTCTCTAACGGCTCTTGCGTCTTCTTCCTCTTGAAGGATGCGAGCAAGCTGCTCATCAGTCAAGTCCGTCTCACCTTCGTTTGCATTTGCATTGGAATCAGGGTCACTGCTTGTGATGTTATCGATAGAAGTTGGGAGGAATTCTGATGTAAAGAATGAATCGTGGTTTCCCTTTACAGTCTTGAGTGACTGCCATACAATATTTGAGGCATTTTTGAATCCTAAATCTGTCACCAAGATGTATAATTCATTGTTCTTCTTACGCATGGTAGAGAAGTGGTCGTTACGGAAGAAAACAGAGTAAGAGTTTTCTTGGAGCAGTTGGTGCAAATGTTGGATACCATACTCTGTCAACTGAGTTGCACTTCTTGCCAAAAACGACTTCAAATATTGAGCGTCTTGTAAGACCTGGTCCGCATTTTCAACTTGAGTACCATTTTTTTGGATGTCATACGCTTGTACTAGAACATTCTGTGCATCATCATAAGAGTAATGAGAGACACTATGGTACTGCTGTTGGTTTTGGGATGGATCAACAATCCAACCATGTACCAAAGGTACTTGGAAAAGTCTGAATAACGCCAACGCTTGATCATCATGGAATGTACCATTGAAAGCAGGGTTGACATTGAGCCCTGTATGTAGTTGTGGTAAGAGCTGTAAGAGCTCATTAACATCTTCAGATTGTCCGTTATCCATCATAACACCAATGTTAGCCAACGTCGTTATCAAATCTTGCAACGTCACTTTTCTATTGGAATTTATTAAATGGATCAATTCTTCAGCATCAATCTTGTGCTGAGGTGATAACACCAATACATTCGTCAACGCTACCAATGCACATGGTCCGTTCTCATTTTGTACTAGTATGTTTCTGGTAAGCCCATCAACCTTAATTGTTTTTGTCTCAAATTCCATATTCAAAAAAAGGGTGCTCTAGTTATAGATGATGATTTTGGAGGTTGCAAGCACACAATTTGTTATAGAAAGGATAAAGCTTGTTCTTTGTGAGCAAGAAGCAACCAATTGAAGTCTTGAATCTGCAAATTTCAAATTATTATTTGGGCTCTCCTTTCTTTCGGGTATGTGAAGCCAAAACTGTAATCGTTTCTTAAGGTGACAGTTTTTTTAGAAAAAAAGAGCTCGCCAATTACATAAGTGCGGGTAAGAGTTTCAAAAAACGTTCCGGATGTAATAATACTGGGGACATAAGGTAAACAATGACTATCGCGTAGTCAAGTGAGTGTCATCTAGCGTATGTAAATATGTATATAGATTTGGTGGAAAAAATATTACGGATGGCATTTAGGTCCATTTTGCAGATAACATAGTATCAAGGTTTACACATTTCTGGCTTTCATCAATTTCGTAACGATTGATACTGTCTTGCCATTTCAAGCCAAAATTTGGACTATCTTTATCGTTTGGAGTTATCCAACCGAATGCGCTGGGTCCCCATGATGGAGTGTAGCACACACCACCTGTTCCACAGTTCTCTTCGCATCTGTAGTTCAGCTCTACCCATTGAAGATATTGTATTAATTCTCTAATTGATGAATCAACACTCCGTACAGCTTGCTGAGCATTCTTATGTGTTTCCCCCTTCAAGTACGATAAGACCAGAGGGTTTAATTCAGCATGTATATCAAATATCGCATCTACTACTTCACTCACCACATTGACAACAGCCGAGAAAATTAGCAAGTCTGAATCCGTTTTTAACGGCAATACCGGAGCGGAGTATTGGTATACTGCTAGTTCTTTATTTTGCTCCAAAGTTGTATTAACATCTTGGAATCTCTTAATGAAGTTAATATAATACAAAGATGCATTGGTAGCTCTTTCTTCTAGAGAACCATAGTCTTTATTGATCGAATCGCGTATGTTGTGTAGCATTGGTGAGAATTTACCTATAATTTCCCTAACAATGTTTTGCCAGTCATTAGACAGAGCAGCGTTGAACCCTGATTCCATTGATAATGACTGTTTTAGATCATTAACAAGATCAATATGAACCGATTCTGGTACTGAGTCCGATACAAGTCTTCTTGCATTTGTGTTTGGATCCAGCCACGTTCTATTTATCCCTGTCACCATATATCTGAAGTCCAATTTGACCCTCCTTTCACCCGAGTCATGGAAATTTCCTGCTCTCACATGGTCGTACCTTTCGCCCTCACTTGTGTTAGTCAAATATTTGTGGTATATGTCCTCTTGATCCAATATTTTCTGCTGCTCTTCTGTTAATTCATCTTCAATAAGCTCACCATTTTCGTTAATAGGCCATCCATTTTCTTTGGTGAGAGAAACAGCAGGCGGTAATCCAGCTGTTTGATCATTCCCAATAATTGTAGTGTTGCTAACGAGTTTCAAACCGTTGGTAAAGTCACAAACTACCATCTCAAAACCAAGTTCAACACGAATAAATCCGTCTAAACCAAGTGGTTTCCCCCATTCACATATTTGTTTGGCATATATTCTTTCTGGCATTCTATGAAAAGTGTCGTTCTTATTTGCGGATCCTCCTACTACATTCGACCACAGCTCTTGAGTGTCCAATTCGCCTGTAGTTGTTTTCGCAGCACTCCCACCGTCTATATAGATAACTTTATTCAAGTCTCTGGTTGTCTGAAATGTCATCAAAGAAGCCAACGACCAGTTTCTTCTGTTTCTTCTCTTTCTAGTCTCCTTTACCGGTGCTTCATCCTTTTTAACTCGATGGTAATTGTCGTTTAAGCTTTCCCTTCCTCTTGGCTGATTTCTAGATCCAAATAGTAAACTAAACTCATGATCAAATGCCACCCACTCAAAACTTGTTGGAACTTCTCCCTTCCCAGCATGATACAACAGAGTACCTTGTGGAATTACAGCTGGAATAAAAGATACACCTACAGAATGAATATCGCAATTTTTTTGTTTCATCGCGTCATTGATGGTATTGAAGATGGCACTGCTGTTATATTTGTCAAGAGGTCGTACATATTCTCTAAAATTCTCTGGAGTCAATGATTCTTCCAATTCGGGTACTCCACTGCCTGCATAAGAATTAGAAACTAGCAATGGCTTCGATTCAGTATTTGTTAATGGAAATGTTAAGTAATAAAAGTAGCATGCATTGATAAGTATCCCCGCTACTAGAAGCTTAGTGAGTATGTCATTAGGCTGACTTTTCAAGGTAGAGAAAAATTCAGATCTCATATCAATTCTATGGACTTTACCACTTGACCCCTGCCAATTATGGGCAAGTGAAACATGTATATTCTTCTGTTTTAAAAACGCCTATACTCATGTTCACATATTAACACCCCGATTTTATATATTTTCTTGTTGACACCTACTGACCAAATTTCGACAGAGCAGCCACACACAGGATGGTTAAAAAATGCTGAACATAGACATGATTCAAC
>163 54 516
TACATCATGACGTTCATACCACACAATTGTTGCCACATTTGAGCAGAGATACCG
>164 3491 90641
ATATATATATATATATAGCATACTTTCCGAAACAGAGAACTGTAATCTATGTATGAAACTCAAACTTTCGAACAGAAAATGTACCGCAAAAGACACGAAATATCTCTTGAGCAGTGTACAGACTACGCTTGTGCCCAGAGTCGGTGGGTGGGTGGGGGTTTCTCTCGATATACAGTTGGTGTAGTGTGCATTGGCGCCGTTCTGCAGCAGCAGACCCTTGCAATGGGGTATATCTGCTATTGTCTGTGGGCACATGCATACGAATTGTATGTATTTTATTTATCGTATGTATAGTATATATGACAAAGCGGATCCGTAGACCGAGCCGCAGCAGGGCCGTGCTAGGACAGCAAGAAGAAAAAAAACACCTAAAAAAACCATTTCGTTACCCGGCGTTCTGAGATTTCTCTTGAGGATGTAATTTAGTATCACGTGAGTGAGCTAAGTATTACCCGGTCTGGTGTGTGTGGGTGTGTGGTGTGTTTTTTTTATTTGTTTTTTTTTTTTTATCTGCTACGCCCAGACGAGGCGGCGACAAGCAGAATTTAAAGGTTTTGTTGTTTTAATTTTATTTTATATTTTATTTTATTTTGTATTACATTATATTATTTTATCATATTATATTAAAAATTAAAATTCATGTTAGAAGTTGTTTTTAGACTATTCCATACATTGAAGTTATGAAAGAGAAAATGGGGAATTTAAACGGATAGAAGCAGGTTTAATTAATTAATTCCAAGTGAAGAGTTTCAAAGTAGACGGAGTTAGAGTGAGTTATAATTCTAAGATATCTGAAAGAAGCCGATCGGTATAATTTTGTAGTGAGAATTTTTGAGAGACTCTTGAGAATCTATCTATCTATCTATCTGAGAAATTGAGAAATTGAATTTGAAAACAAGAAGAAAAGACATAGCAGCTTACCAATATGAGTGATAATAGTGTAAGCGACTGGAAGACGCAGTTGAATATTCCAAAGAAAGATACCAGACCGCAAACGGACGATGTTTTGAAGACGAAGGGCCGTTCGTTTGAGGATTTTTACTTGAAGAGAGAGTTGTTGATGGGTATATTCGAGGCTGGATTTGAGAAGCCATCGCCTATTCAGGAAGAGGCCATACCGGTTGCGATTGCTGGGAAGGATATATTAGCGCGTGCCAAGAACGGTACTGGTAAGACAGCCGCATTTGTTATACCAACGCTTGAAAAAGTGAAACCAAAGCTAAACAAGATCCAGGCCTTGATCATGGTTCCCACAAGAGAGTTAGCATTACAGACGTCGCAGGTGGTGCGTACGCTAGGGAAGCACTGTGGTATTTCCTGTATGGTTACCACAGGTGGTACTAATTTGAGAGACGATATTATGAGATTAAACGAACCAGTGCATATTCTAGTTGGTACGCCAGGTAGAGTACTAGATTTGGCCTCAAGGGGAGTAACAGACTTGAGCGAGTGTCACTTGTTTATCATGGACGAAGCAGACAAGATGTTGAGTCGTGACTTCAAGGTCTTGGCGGAACAGATACTCTCGTTCTTGCCTGAACGCCGCCAACTGCTTTTGTTCAGCGCCACCTTCCCAATCACCGTCAAGGAATTCATGGTGCAACACTTGAAGAACCCACACGAAATCAACTTGATGGACGAGTTGACGTTAAAGGGTATAACGCAATTTTACGCGTTCGTGGAGGAAAAACAAAAACTCCACTGTCTAAACACTTTGTTCAGCAAATTGCAGATCAACCAAGCAATCATCTTTTGTAACTCGACAAACCGTGTCGAACTATTGGCTAAAAAAATTACTGAGTTGGGCTACTCTTGTTACTACTCTCACGCAAGAATGAAGCAATCGGAAAGAAACAAGGTCTTCCACGAGTTCCGTCAAGGTAAGGTCCGTACCCTTGTCTGTTCTGATTTGTTGACTCGTGGTATCGATATCCAAGCTGTTAACGTCGTTATCAACTTCGATTTCCCAAAGACTGCAGAAACTTACTTGCATCGTATCGGTAGATCTGGTAGATTCGGTCACTTGGGTTTGGCTATCAACTTAATCAACTGGAACGATAGATTTAACTTGTACAAGATCGAACAAGAATTGAACACCGAAATCGGACCTATCCCATCCCAAATTGATAAATCCTTATATGTGGCTGAAGACAGCTCGGCCGTCCCAATTCCATTCCCATTGGAATCTTTGCCAAACGCCCGTGCCCCTGGCCAGCAAAATGAAAGCGCTGACCCATTGCCTCCTCAACAAACACAGGTGCAATTCCACGCCCCTCCTCAACAACAGCAACAACAGCAAATGCAACAACATGTACAACAGCAAATGCAACAGCAGCAACAACAACAACAACAACATTACCAACAAATTCCAAACCAACAACTACATCCACAATCTCAGCAATACGCCCAACCACCTCTACCACATCAACATTACCAACAACAAGGTTATCCTCCTCAAAATTTCCCTCCTCAAGGCTATCCTGCTCAGCAATATGCTCAACCTCCTCAACAATAAAATAGAGACCTAAGCTAGTGTCATTGTACTTTATTTTTATTTTATTTTTTTGTCTTTCTTTTGTTTCCCAGGAGGAGAAGGTCTAGTGAATACCTACTTTCCTTTGTTGAAGACACAAGCTTCTTCTTCTTCTTCTTTCGATACATGCGAAATAAGAATAATTCTCGTTATTGCTTCCAATCTGTTTTAAAATTCAAAACCAAGATAATTGGAACTACCGAAATGTCAAAATCAAAATTAACGATGAACATTGCAAATTAATTCTTCTGTCAATTGTTATAAGAATCGAATTCCTTTTTTATTATTACTATCCTTCAATTCATCGTCATTCTCACCGAAATCCAAATCGAAATCATAATAATCATCATCATACTACATCCTGTTTTGTCCTGGCAAATCAGTACCATAAAAATAGTGGTTTAATGACTCGTACATTAGACGTTGAAAAAAAAAAAAAAACATTAAAAAACCTGAAAAAAAAATCAATAACCAACTTCATCTCAATTGGTGCTCCAACTGCTACTCTTAAGCAAAGTGGCAATCATCATATGAATGCTATTGTTATCCTATCTTCTTTTTTTTTTTTTTTTTTTGGGAAACTCTACAATGGTGAACTATACAAACAATGACTTATTACCTTGTAATGAAATTACGAAATCAAACAATCTAGCATAGCAGTATAAATTCTGCTCTCTATTGTTGTTGATGTGTTTCTAACGTTAAAATATTATTTTAACCCTATTCTTGCAACAATATTTAGTCACTATCAGAGAATCGTTGAGAATTGATTTCATTTCCACGTTGGAATCACTGTGTATCTACATATTGTTTTAAATATGTATATAAAAATCATCTAATCCAGTTCCAAAATCACCATCAGTCATGTATAAAAACATGATCTCCATCGAAAATCGTTATCTTCTCCTATACCTTTTTCGTGTAACTTATTCGAACCGCTTAGGATAATTTGTATATA
>165 46 47
AAAAAAAAATAATGGTTGCGAAGAGATTCGAACTCTTGCATCTTAC
>166 57 913
TAAAAGGATACTTACCGTAATAGGAAATGGTATTCGGGAAATACAGGAAGCTGGAAT
>167 178 4278
AATGAATGGAGTGAAGAAACCAATCAAGAAACCCCAGACCCAGTTGGCAGCGGTAGCAACACCCATACACTTGGACTTCACTCTCAATGGGTAAGATTCAGAGACGACAACGTAAGCAATTGGAGCCCATGTGGTAGCGAAACATAGAATGTAGAAACAGGTGAAGACAATCATACAG
>168 60 1519
TGCTTCCAACCAGAGTCGAACTGATGATCTCCACATTACTAGTGTGGCGCCTTACCAACT
>169 71 660
AATGTAGCGGGAGGGTAACACGAACGCAAAGAGGGGAAGTTGGAAATTGGGGCGGGTAACACAACTAGAAA
>170 79 242
CTAGAATCATTAGCAACGATAATTGTCAAACCTCTTTTTTTTTTTCTCCGCCTTTTTCTATAGAAAACACTAGTATAAT
>171 46 8
TCTTCGGTAGAGTGTTATAGCCCGTGGGAATACAGCCAGCTGGGAC
>172 78 2006
TGGCTTAACTGGAGTAGAGCTGGTAGCAGTAGGCTTTTCTGGAGTAGGTTGCTCTGGAGTTGGCTTAACTGGAGTAGA
>173 46 12
AGTCTTTATAAGAACATAACAGCAAGGAAAGAGGAGAGTGAATGCA
>174 64 556
ACCACCATCCAGTCCAAACGGTAACCAGCCACCATCCAGTCCAAATGGTAACCAACCACCATCC
>175 46 16
ACCACCATCCAGTCCAAACGGTAACCAGCCACCATCCAGTCCAAAC
>176 102 3457
TTCTGAATCTTCGTCTGTTTCAGTAATGTTCCGTTTTAATTGTTTGTGCACATCTTGTAACGGATTGAAGTCGTCGTTTGGGTGTTTATGGGCTGTGAATTC
>177 46 1544
GGATACGAATAAGGCGTCTTTATGGCGTCGCTGAACCATAGCAGGC
>178 58 22159
CTTGTTCGGAATGGTTACTACGAGTTTATTCCCTTAAGATTTCGGTTGCGGCCATATC
>179 46 25
CTTGTTCGGAATGGTTACTACGAGTTTATTCCCTTAAGATTTCGGC
>180 46 64
TGTACGGATTTGATTAGTTATGTGGTGTACGGATTTGATTAGTTAC
>181 47 36
CATCAATAGCAACCTTTAAAAAAGAAAAGAGGATGAGCATTCTTAGC
>182 46 24
CCGAAGCAGAATTCGGTAAGCGTTGGATTGTTCACCCACTAATAGC
>183 54 3579
GTCTAGAGTCAGTGCTAGGACTGTCATGAGAGCGAGGTTGTCTACTGTGTTTGC
>184 52 14798
GGCGGCATTTAACCATTACGCCAGCATCCTTGACAAAAGTCGCAATCCTCAG
>185 91 1117
TACATGACTACCCTACAACAGATACATCCCTTGCATATGCTACTCTTTCCACAAACCTTACTCACACACCGCCAGATTCCCCACATTCCTA
>186 74 600
TACATGACTACCCTACAACAGATACATCCCTTGCATATGCTACTCCTTCCACAAACCTTACTCACACACCGCCA
>187 66 17835
CTAAGTATAATTACCACCCCACCTCCTTATACTAATAGCTTATTCTTCTACCCTTGTTTCCTTTTC
>188 46 39
CTAAGTATAATTACCACCCCACCTCCTTATACTAATAGCTTATTCC
>189 217 4818
TAATTCTAACTTGTTCGCTGGTATGTTGTTGTTCTGTGGTATTTTACAACCAAGGGATAAGATGCCAGGTTTCTGGAAGAAATTTATGTATAATGTCTCTCCTTTGACGTACATTGTGCAGTCGTTGGTCACTCCTCTTGTTCAAGGTAAGAAAGTCAGATGTACCAAGAACGAATTTGCTGTTGTGAATCCTCCGGAAGGCCAAACTTGTAGCCAA
>190 49 368
TGCACCATCAACACACACTAATATCATCAGTGTAGAAGATCTAACAAAA
>191 54 9093
AATAGAACCAAACGTCCTATTCCATTATTCCATGCTAATATATTCGAGCTTTCG
>192 46 13
AATAGAACCAAACGTCCTATTCCATTATTCCATGCTAATATATTCC
>193 27670 811110
TACATATGTATAATAATAATAAATCGGTATACTGAAAACAAACGAAGAAGAAGCTACTTATTTGGTAAAATTGCAAAAGAAGGAACAACATAAAGAGTAGCAGGTGCATCCAGACCAAGTTCAACATAATACACTATGATTTTAACACAGGACTCCATCCCTGAGTATGTTTCCCATTTTACAATTTTCTGCACAGGGTTCTCGAAGCATTTTCATCATTTTAATCATCATGCATTATACTAACGATTATAATGGAACTATTCCAAACTATTTCAACACAGAGTTGTCGAAGAAACACCAGGCCAGGCATTGAACGAACGTATTGCAAAACTCACAGATCCTGAATTCGTGAGCACTTTGGGTCCACAAGATTTGGTTACGATTGTCAAGCATGACCCCCAAAAGAAAACCGTAGGGTCCTTCTTTTACGTTGCAGGCTTAGACACTTCGGATCCAACGACCATTGCTGTCTGGCTGAAACAATTGATGGAAGGGATCGAGGAGAAACCCCAATTGTGGTTCGGGAAAAACGTTAAATTCACTGTAGAATACATTTCGTTGACGACTTGGAATATATTCAAACAGTGCGACATGACCATTACGGTTCATCTACCAGGCACTATAGAGACTACTTTTATTGATAAACATGGTAATAAGCTTACCTTCGACGCCGATGAGGAGACTGATATGGCATGGGTCGAGGCATTTATCAGTGGAAGAATGAGAGACTTAATGTGCATGGTTGAAAACAGAGATGATGGCGAAGTTATCAATGTGGTGGAGACAAGAATATACAACCCACTCATCATGGGCCAACTAGATGACGTTGCAGATATGTTCTTGGAAGTGTTCCCTACTTTCTTCCCGCGTGGTATTGAGGTGGGGTCTCCATGTATCTACGGCAACATGCCTAGCACCCTTACCAATAACTACTTAGTTGAGACGTTATGCGAAATTGTACGTTTAACAAAATCCGTTGACAAGGCATTACCAATGCTATTCGAACTAAAGGAGGCATTTGGTCCATTGGTCGATATCATAACCACGAGAATATATCTAACAAATGATAAGGAATTAGATGGTGTCAGACTAATGCATGACTCTTTCAAAGAGATTACTGATCCAACTTACCAGTGCGAATTGTTGGTTTTACAGGCGAAGTATCTATTAGATCATAACGATCCAGAACTCGCCTTGGAAGCAAGTCAACGTGGTGTGGATTTGACACCAAATGCTTTCATGCCATGGTTCTACTTGGTAAAATCATATATTGCTTTGGGAGATAATAAAAACGCGCTCTTATCGCTAAATTCATTACCAATGAACCTAGCTTCTTCTGCGCAAAAATATCAATACAGAAGAGTAATAAACACAGATGGAAACAACGCAACTGTCGAACTACACCTACCACTTCCTTTGGATGTTGTTCTAGACGAGGTTACAAATTTAAATTCTTTGTTAGTTATGGAAGAACACAAGACTGTGAATCCCGTGTTGTACAATCTAAAGTCGTCTATGCTTAAAAATACTTTCCAATGGATTTACGAACTGCTCTGTGAAATTGTAAAGACTCTAGGGTGGGAGAAATTACTTGAAATCAGAGCGGAATTGTTCTTAATGGAAGAAGAATACGACAATCTTGACAGCACCTCTGAAACAGAATCAGAAAAGGGGGCGAATCGGGATATTAAGGGCAAGAGATTGTGTGAAAGATGGTTCGATAACCTCTTCATGCTTTTGTATGATGACCTAAGGGTCAATTCCCAATGGCAAGCTAATGAATTAAAACCTCAAACTACTTTGGAATGGGAATTGGCTGGTTTATGCTGCTTCCGCTTGAGACAGTTCAGAAGTGCCAAATCGGCCTTCCAAAATGGTCTTCAAAAAAGGTTCAGTTCCCAATCGTCAAGAAAACTACTACAAATTCTACTTATGGAACGTCAAAGTAACCCTTCTGAAGAATTAAGTTTAGAGATTATATCTATTTGTGTGAAACTATGCTGTTGGAGCCACCGTTGGTACGCTGAGTTCTCTATGCTTTTACTAGATGCCATGTCGAAGATTGTTGAAGATCTAGGTATTATTAGGGTTCGAAACGAAGTTAATGCAAGGTTCCCACCAGCCGTTGCCAACCTTTTCAATGAAAACGTCTTGAACTTTTTTGAAAACTTCTGCAACAATTACTATGACGAATAATCATACTGATTTTTTTACATTAGTAGTACATAAAATCATGTGTAGTATACAACTTCATAACAACTCTTATTATCCTCTTCAAAATTACGAAACACTCTGACACACATTCCCCTTCGACTGTTTTCTTTTGGCCCCCGCCCATTTTGAAAGTCACGTGCAAGCAAGTATGTTTATTTTCTCAAATCAGTTATTTTCGTAACATCTCGATTTGAAGCCTTGACATTTCTAAAAACAGAATATCAACCTCAGAAAACAACTCTAACGCTGGTGTGCATAACTTTTAGGAAGAGCATTTAGCAATAATACTATATAATATAAAACAACACTATTTGTAGTTGTTATTAAGAATTTCAAAGAGTTAAACAAGGTTCTGAATATAAATTACTAGTACCTTTTAGGAAAAGTATATTCACAGTCATTCACGTCACTCATTAGTATCATTTTATAGTTTCTGTTCAAGCTGTTCAAGATCATACCAACTTGATTAGAATAACTACAGAAACAGTGGGATTGATAACGCGATTGGGTAAAAAGTGAAGCTGATAACCAATCATCAACTCTTTGGTAAGAGGTTAAGAAATTCCATTGGAGGTGATATTAACAACGCGGAAATACACATAACTAATAGAAACCACCTAAAATGAGGCTCGGCATATGGAGTTATATAGTCCTAAGCATATCGGCATTGGTGTCAGCTATCGATTTGGATACGAGCTCTAAAGACTCTATTTGTTCTGCGACGTCACTAATCCAACAAGGTATTGTGGACTACTACGATGGTTATAAATATGGTGGTAGTGTGGGTATGTTCACACAGCCATACTATTGGTGGGAAGCAGGACTTGTCTTTGGAGGTATGATCGAGAACTGGCACCTATGTCAAAACAATTCCTATCAGAATCTTCTTTATGATGCCATGATCGCTCAGACTGGTTCCAACTACGATTTTATGCCTACAAATCAAACTATGGTTGAAGGTAATGATGATCAAGGTGTGTGGGCATTAACAATTATGAGTGCTGTTGAAAGAAACTTTACAAATCCAAAGAAGGCCGGTGCTCCAGATTGGCTAGCTATGGTACAAGCTGTTTTCAACGAAATGTACTCTCGTTGGGACCCAGCTCACTGTGGTGGTGGTTTAAGATGGCAGATTTTCACTTGGAATTCAGGGTATAATTATAAGAATACTATTTCTAACGGGTGTCTCTTCCAATTAGCAGCTAGACTAGGGAGATATACTGGTAACCAAACGTATCTAGATGTTGCTGAAAAGGTTTTCAATTGGCTAACGGATATTAATTATGTCGTCTTAAAGGATGAAGCAAATGTGTACGACGGTGCCAATATCGAAGAGAACTGTACCAATATCATCAAGTATGAATGGTCTTATAATCATGGTGTTGTGCTCGGAGGTTGTGCATACATGTATAATGCTACTAATGGTTCTGAGGTTTGGAAAAGTCGTACTTCGCAAATTCTAGGTGGTGCAGCATCCTTCTTCTTTGATAATAACATCATGTATGAGAGTACATGTCAAACAGAAAAGCAAATGACTTGTAATACAGATCAACGTGTTTTCAAGGCTATCTTTTCCAGAATGTTGGGTTACACCGCAGTTCTTGCTCCATTCACAATTGATACTGTCAACCCCCTAATCGATGCCAGCGCAACAGCAGCAGCTAAATCATGCTCAGGTGGTACAGACGGACACACCTGCGGACTGAACTGGTTCAAAGGAAGTTGGGATGGACAATATGGTCTTGGTGAACAAGCTTCCGCGCTTGAAATAATGAACCAACTGCTAATCCATGAAAGACCACCACCTCTTACCGAGAAGACTGGTGGTTCGGCTCGTGGTGACCCTAATGCTGGTTTGAATGTTTCTACTACAAACGTTCTACAAAAGAAGTTAACAATTACCGGTAGTGATAAAGCTGGTGCAGGTGTTATTACAGCAATTGTAATAGGTGTTCTAGTATTAGGCTCTGTATGGATGATCTATTAGATAGCCATAACCGAAAGCAGATTAGTACTTCTATCTCATCTTCATTTTATATCACGTATATAACACTATATATATATATGTATACTATTATTATTCATAAAAAAACATCGACACTTCTTATAAAATAGCCTCAGTCAAGAACATTATCATTATTTTACTTTTTACCGTTCTTGTTAACGACATTCTTCTTTTGTTGTTTTCTGTACAAGGCACCTACAATGCGGTAAGTGCTGGGTTTTCCCAATTGAGAAACTTCTTTGATTTGATATTGAAAAAAAGTTATGAAACTTAAAAATAAAACAATTGTATGCTCTGAGATCTAGAAATACTATATACTACATATGTAAGGAAAATCGTCGAATTGGTTTTAAAATAAACCTTTCTAACCCTTTAAGCATATCATATCACACAATTTAAAGGTCTAATATTCGTGTAGGACGAAAATATCTTCTCCTATTAAGCTCTTTGAATACCTTTTTTGGTATTACTTAGAACATTAAGAAACTACCATAGACAAAGGTATCCTGTGAACTGTAAGGAAGGAACATGGAGGAGTCACTCAATGATGCACAGAGAGCCCGTTTACCTACGCTATATGAAGTTCTAAACCAGCAGACAGCAGCTCCATTAGATCTGTGGTCATTTTATACATATCTATCACAGTATCCAAATGCCATAGTGTATCTTGATTTCTGGACAGATGTAATGGCCTATCTTCGTTTATGCAAGGACTACGTGAAGGGAATTCGTGAATCTGTACTGGATTCTCATATAACTAATACACCGAATCTGGCGGATATGGGCGATGTTAATGACTCTGTAAAGAGAGAATCGGTCTCTTCAGCTATGTTATTGGAAGCTTTAATGAACGATGGGTATTTAGACTATAACGATTCGAAGCGAGTAAGCCAATTTCTTAAAGGTGAAACGGACTCCCCTCGCTTATCGCAGCTGTTAAATGATTGGAAACAAATGAATAATGATCAAGCTGATTTCAATGATTTTGTTGATGGCCTAGTACAAGAGAAGGTGTCCAAAGATATGAAGCCAAAACTGACAATAAAACAACTAATGTCGAGTGCACAGGATATAGTGAAGACGTATCTACTATCTCAGGAAGAAAGTGATAGGTTCTTGTACGAAATTCCCCAATACTTACGAGAAGATACTATCCGTCTGGTAATGCAAGAAAGGAGACATGATCCAGAGGTCTTCGAGCCAATACAGGATATAGTGTATCAATTCTTGGAAATGGACTGTTTCCCAAGATTTTTGGGCTGTGTAGCTCTACACAATTTGCACGACGAGATTGTTTTGTTTACACCCAAAACGCGTAATGCATTTTATGGAAAAACAAGCTCACCATTCAGTCATTGGACAACAGCTTCCCGGATTGCTGTTGGTCTTGCCTGGTGGCTGGCTGGTTTATGGATAGGATATACACTGATATTCATGGGTTACGCTAGAGGAATACGTGTGGTGTGTATAGTTCCTTTCTTTTTGGGATCATACTATCTCGTTTCAGGAGTCTACCTAGTGGATATATTATACGCATTTAGCGGAGTAACTCAAACGCTAGTATCAAAACGCAAGATCGATGATGTTGAGCTGAATAAAATGACTACACATCGTTCAAGTTCTCTACATTCAAGACATGATGTACCTTGGTGGTTGATTGTTTTAGGAGGTAGATCAAGGTTTTGCAAAATAAACCATCCTTTCGTCAATTCCATCATGGTCAGACGCGCGGCTTGGTGTCTGATCCTTGTCCTAATCATAACAGGTATTTTAACCGCAATTTTTGCAGCCGTTCCCAGCCACAAATTACAATAAAAACAAATTCTTTCTGACCACTTCCCCGTTACTAATAGACACTAAACGTAGTGGTTTTTAATTTCGTCATTTTGAGCAACCCAAAAAGTGTGTAACTAAATCAAAAAATAATAGTAATAATAGTAATAGTAATAGTATCGAAAATCAATACTCCGTCGTCTAACCTAATTATTATATTATAATAAATTTTTAGATCATTAACTACTTAGTCATCTAACACACTGCGTAATAGTTTCTGTTTCTTTAAAAAGGTATGTCTTGCTGACTACAATACCACTATATAAAGAGATCAAAGCTGGCATAATATATGCTGACCTACGACATTACGAAGAGAAATGGGGTAATGATAGGAATCCTTCAAACCGATTGACTACATCACGTGACTCGGAGTTGGTTCTGTCCTACTGACTGAATAAATATAACCGTCGGTTGTTGGTTAACAGCCAGACATTTTCCTGTGTGATTTTTTTTTTTCTGAAATATTTTTTTTTTTCCTTTTTTTACTACTTGCCCTTTAGTATAGATAGATAGATAGAGCACCTTTCTTTTTCGGTTAGTCATCGAGCAGTGAAAAGACTGAGATGACATTAGGATTGCATCACCACGTCTATTTCTTTGTATGCTCTGAATACATATACATATAAAGAAAGCTTTTTCTGTTAAACTCTTCTCGAAGTGTTTCTACTCAACTCACTTGTTATAGTTTGACTAAATCACTGTTAGCTTACTAGTTCATCTAAACCAGCAACAAAAGCATTTTATTGTGATCGAAGTAAGATATCTTTTATATTCTAAAGGATTTTACCATCATATACACCAATCAAAACGAAAACTGCTAACAACAGCCAATAAGAATTGCAAACTGTTTTATAACTGCAGTAACTTACGTTTGTTTTTACATTACCTATACTGATTACAACTTGAACTATTACTCACACAGTTGTTTTACTCGTTCAAGTAAAAGAGATTATACTCACCTCTAATTTTTAAGTTGTATGTTTAGACTTTGCTACTCTTCATACACTTGCCAAGACTACATCCAAGACCATATCTGGAAGAACAACAATGCCTAGTTTTAAGACTGCTGCTCCAAAAGCGAAATTTTCTATCTTTAATAGTTCAGATTCGGGTCCGGAATCCGTTTCTGCGGAGTTTCAGGGATATTCCTTCGGTGCTCCAGTATCATGTAACGGTGAAGCAGTGTTTACTACTTCTTTGGTGGGCTATCCTGAATCAATGACTGACCCTTCTTATAAGAGTCAGATTCTTGTTTTCACTCAGCCTTTGATTGGTAACTACGGTGTGCCAGATACAGAAGCCCGTGACGAATTCAATTTATTGAAATATCTCGAATCTCCTCACATCCACGTCCGCGGTATTGTTGTCGCTGAATACGCCTGGAGATACTCTCATTGGACTGCTGTTGAAAGTTTGGCAGCATGGTGCAAAAGAGAAAACGTCACTGCCATTGGTGGTGTTGATACTCGTGCCGTGGTGCAAATTTTGAGAGAACAAGGTTCTTCTCCAGCTACCATTGAAATTCAAGGTTCCTTTGAGCCTAAACCAGTTAAGGCTGAGACAGATTTGGTGAAGACAGTTTCAACGAAAGAGCCATTCTTTGTGAAAGCCCTTCCTTCTGTTAAGACACCTTACAATGTTGCTTTAATTGATTGTGGTGTTAAGGAAAACATCATCAGATGCCTAGTGGAAAGAGGCGCAAATGTCACTGTTTTCCCATACGACTATCCAATCACTTCAGTCGCAAACCAGTTTGATGGTATATTCATTTCAAATGGTCCTGGTGACCCAATCCAGTGCATGGATTCTACCGTTCCAGAGTTACAAAACCTTTTACAAACGGATAGTTTAAGAGATATTCCAATTTTTGGTATCTGTTTGGGTCATCAATTGTTAGCCTTGGCTTCAGGAGCCAAAACTGTGAAGTTAGGATATGGTAACAGAGCTCATAATATCCCAGCCCTAGACCTAACAACCGGACAATGCTATATTACATCCCAGAACCATGGTTACGCTGTAGATGCTGATACATTGCCTTCGTCTGAGTTTAAGCCATTTTTCCAAAATTTGAATGACAAATCCAATGAAGGCATGATCCATGTCTCAAGACCTGTCTTTTCCACCCAATTTCACCCAGAGGCTAAAGGTGGTCCAAGAGATTCTGCAGTGCTATTTGACAGATACTTTTGCAACATGGCCAGCTATAAAGCTTCTAGAGGCTCCAAAATTAAATTTTCCTTAGATACTACCTCCATGTCCACCGAAAGGGTATTTTGATTTCATTCGTTTTCCACATCTTTCAGATTATATTTACTTATGAAAGTACCTGCTATTTAAATATCATTAGTATATTGATTCTAGAATTTTATCACCCCTTTAATATATGACATTAAAAATATTTACGTGACTTCTCTTGAAAAAAATTCGTATTTCATTGTTGAAATATGAGCCTTGAAGCGCTTCTTTTCTATTGATAATATTTCATCATGGAATAGCAGTAGTAGTATTAGTGTCAGATGTAAACTATTTTATTGAAATTATATCAAGTATGTTACCCGGACATGATTTAAAGATGGTAGAGGGATCGGCATCACCAGCAATGGATGATTTTAATATATAGTGTATAGCGTATAATGGAAAAGAACAACGTGCTGACAAAGAACAAAACATCATAAGATCTGTATATCCATTCTAAGGCTTTGGTAACCATTAGGAAGTGCTGATTGCATACATCTGCTTTATTTTACATTAATAGGTCTGCTAAAAGGACAAATATATTATGACCGATGTAAGAGATTGTATGGGAAGAACGATTTCGTATCACCTGGCCATGTTCCCTAAGGCTACTGACTCTCAGTTAAAAAAGATTAATTTAATGGATCAGGACTGGGAAAGTGGGTATTCTGCATTTCATCTGTGCGTTCTAAGCCATCAACTACACAAATGCTTCAAGTTATATGAAAGATGCATAAAAGAACCTAATGACGGAGGGAAATCGTGGCAACTAACGGACAAATCGGGGTTGACCCCATTGCAGTTACTTGAATCCAAGATATTTCAAAAATCATACTTGCAATTAGTGAACTATAATTTGAATGGTTACAGAACAGGAGCTTTCTCAAGGTGTCATAATTTCGGATCCAATGTGAATATGCAGTTAGGAACGGGAGACGATAATGACAGGATGGGGACATGGTATGAAATTGATGCTTGGAAAATGACGAATGAAAATTTGAGCTTCATGAAATGCTGTATGAACAAATACTACTCCTTGCTTCTTATGGCAGAGGGGAATGGACATCAATCCGTTTATATATCAGGAAGATCTTCAAAGCTAAATCTACTGGGAAAACGTGACTTGTTCAGATACATGAAGTTTACTAAAGAAAGCATATCAGATATTCAAGGCTCTAACCATCACTTTGTCGCTAAAACAAATCAGGGAAGGATACTTCTGTGGGGATCCAATAAATATGGCCAGCTTGGTGCTAATCCAAAAAATTTTGATAGTACAGAACAACCACATCATCTTGATTTCAGTGTCAGTGAAGATGACATCATAGCATGTTCAAACGTGAATACATGTGTATTATTAAAATCAGGAAGTCTTCGGTCCGTCGGTCTAGATCTTGGTCAATTTGGTGCCACTACCAAACTAGAAAAAGATGTATGCTACCTAGACCACCGGGGAAGGATAACTTCTCAAGCAGTCAATACAGTTTTGCCATCTTATATGAATAACTTCTTAGCTTTAGTGTGCACGGAATTTGTTACATTCATTTTATGTGGGGGAAATCAATTGTTTGCTTTGACAAATCACAAAATAATAAGAGTGAAAAGTGCGCCAGTTCTAAATGATTCTTTTGATAAATTCTTTACAAGAGAATTTCATGATCATCAAATCGTGGATATTAAATGTAAAAATTCCTTTGGTAAATTTCTAATGTTACTTTATGATGATGGTACAGTGGCTTGTATATCTGATTTCAAGAACTCTCCCAAACCTCAAAGTTTATGGAAGCCAAAGTACGTTTGGGATAAATGTATTTCATTTGATACAGGGGCCAATGGTCAGTTAATTGTAGCTACTGCTAAGGGTGATATCTACACATCTTCGGCAATTGGAAAAAAGTTTACAAAGATTCGAAATGGGATGTCAGGTTATTCATCCTGCAAGGTGTCATGCGATCCGTTATTCGCTTCCTTCAATGTCATTACACGTGATTCTCTCAATGATATTGAAGAATCGGATAGTATTGGAGAAGATCCTGTTTGTATTACGAATCCACAAAAAAATTTTGATTTAACAATTAGTTGTAATGGCAAAATGACAAAGCTTTGTCACAGGGCAATTCTTTTATCTTCCCAGGAGAAATTTATGAACGAACTAATTAGAGAGAAAGAAATTGATTGGAATTCAAATAATGAGCCTATCAAGATAAAATTAAATACATCTAATGGAATGATGTGGAAAATTAACGTTGAAGGTCCAGAAGAAATAGCAGATTACTTAAATAACGCTATCGATTCTTACTATTCTATCGAAACTAAATTACTCCCAGTGCCGAATAATATAACTCTTCAAAAATTTATTGATTACTACTATTTCCCTAGTCCTTTCACTTCGCCCCCAAAATACAATAAAATAATGAAAAATCTTCTAAATTCGACTAGTGATATTGTTAGAAATGTAGAGATTCAATTGGCCGATGATATGGTGATAAAAACATCGTCCATTTTACTACAAACACACTCTGTCTTCTTTGAAAAGTTATTCTCTATTCCTTGGTCTAAATCTTCTCACCAATACAAGTTGAATTGGAAAGATGTATCACTGAGAGCATGTTCTGCACTCATTAACTATTTAATCCACTTGTCGAATATTGATGAGAATGAAAACACCTGCTCTGAAATACCTTTGAACCTTGGACATCAAGCATACCTAGACACAGTCATTGAAGTCTTGAACATTGCAGACAAATATATGTTTTTGGATTTATGCTTCAAGCTTGAGAATCAACTTATGTCCCTCATCGATTCCTCAAGTGCAGTTTCTTTGTGGATCCTCTCTTACGATCGAAACCTCAGCGAATTGAAACTGCGTTGTGAAAACTTTATTCTCCATAACCCTTCCATTATTTTTAGTGAATACACTACGGAATTGGTTAGAAATGATGTGACAAAGGAAATGTGGAAAAATCTGGAAATGAAATTCAATACAGTACTTGGTTTTGGTTCACAGCTAAGCTGGTACTACTCCAAAGAAGCATCTGATATGATAGAAATGTTTAAGACAGACATATTTGACTTTAATTCATATTTTATGGCAAATGATAGAGAATTCGAGCTTCTTCTAGATTCTGTATCTATGAAAAAGGCCAGGCAAAAGAGTGTTAATGAATCAAGAAAACAAAGTTTCAGTAAGAACGCTCGTAATCAATCCTCAATGGAAGATTTGGTAAATGTACGAAGACCGAGTGTGACTTCCCAGAACTCTTTTGCGTGGAAGTCTTCATTTGCTAGTTCAGAATCAGCTATTGACGATGATGATACTAATTCTAGCTTTATTGAAGTGTCCAAAAAAAAGAAGCGACGCTCTTCAAGTGTTGTGCCACCAGGAACTTCTAGTTCAAATGCAACCACCATATCTAAAGAGTCGGTTCAAACAGAGTTTCCTTTAAGTTTGGCATCCACAAACCAGATAAAAAGAAATAGTTCAGAACAACTGTTCCCTTCCCTAGGAGAACTATCCCAGAAAACCTCTTCGAACTCTAAAATTAAGATAAAGAAGCAGACTCAAAAGGAGAGAATAAAACAAATTGCAGAAAATGAGTCAAAGATCAAAAAAGAACGAGAGGCTAAAAAGAGTATATGGGGACAGCCCATTAAAAAAGATACATCAATACAGAGTTCATCGAATAATTCGAAGATATCTGTGTCGTTGTCAGAAACACCTTTAACACCAACAACCAAACCAGCATCAACAAAATTCCCAACGTTAAATGAAGCTGTAAAAATAGGAAAAAAAGAAACTGGTATCGTAAGTGTATCTGGTGATGGGACTAAACCAACAATACCACTATATGCTTCCAAAAAGAATTCTTTGGGCTGGTTAGGAAAAGAAACTGCTTCATCCCAGGTCAAATCAACTCAAGAAGCATTAGAAGAAGCTAGGTTTATGAAATGGTGGAAAGAGGAATCTGAAAGAATTCAAGCAGAGCAGATTCTTCTAGAAACGTTAGCGGGAGTTGAAACAGAACATTCGCCTTCTACTAGGAATGATGAGATGATTAAGGGCAAGAGCCGACGTACTAGATCAACAAAGATCCCACACAAATCAAAGCAACAATACCGGAATAACGGTACCAAAAGCCAAAAAAAGGGTAAAAAAAATTCAGAATTAAAAGAAGAGAAATAAAACAAAACTTTCATGTCCTTGCCCCATTGTTCTCTTTAAACCCCTCCTCAAACTCTTGTCTATAGATAATTACGTCTTATAATATGTATATATTTACCAAATAATCATGAACGTTTTGTAAACCTGTACACCACATACCTCTTAATACTGATATTAAATCAAAGTTACTTTAAACTGTTGAAAAGCTTAAACTCTTAAGCACTGTCTATGTTTCAAACTTATGGCCATATATTTTAGCGAAGTGGGCAATTAGCCTTGTTACAAAATATAGGCTTAGAGCAATGTCAGAATCCGTATGTTCCATGAGTGTTACTTAGTGAAAGAAGCGTCAGTTCTGTTGCCCTTTTCATCTTTATGGATACGTACCTTTTTTTAACGCTAATACTGATTAGAACGTGATGAGAACAAAGAAGGTTGGTTTAAAGGGCATTAGATGACATAATGTGGAGAGAAGTTTTTATACTAACAATTCAATAAACTATATGTGCCAGGTATCCGAGAACTCAAAATCGATGGAAGAATCCGAAAAAGACAGCGTGCATGATGAGAAGTATTGGGCCGAGAGAAGATCTAAGTTTCTACTTGATGTTGATCCTAAAATAGCGAAACAAAGAAATAGAGAGGATACGTACATAAGATTCAAGCATCTCTTACAAATTACAGATCTATTTCGTCATTTTATAGGAATTCGTGCCAAACATGACAAAAATATGCAACAGTTGTTGAAGAGCATCGACAATGATAATAAACAAGCAAACAGCTCTAAGAATCGTTCTAACAGTGGAAATAAAGGCCGCAGGCAGTATAGAAAAACGGAAAAGGAAGAAGATGCAGAGTTGATGGAGGATGAAGAAGTTGAACTTGAAGAAGATACTACTATCCTAACTCAATCACCTAGCTTCATCAAAGCTGGCCAGTTAAGAGACTACCAGATATATGGTTTGAACTGGCTAATATCCCTCTATGAGAATAAACTTTCCGGTATTTTGGCTGATGAGATGGGTCTTGGTAAAACGTTACAGTCGATTTCGTTCTTAGGTTACCTTCGATATATTAAGGGAATAGAGGGCCCATACATTGTGATAGTACCAAAATCAACATTAGATAACTGGCAAAGAGAATTCGCCAAATGGACTCCTGGAGTCAAGACGGTTATCCTACAAGGTGATAAGGATGCAAGAAGAGCTTTGATAGACAGCAAAATTTTGACTTGTGATTTTGATGTTCTCATAACGTCATATGAAATGGTTTTGAAGGAAAAATTAACGTTAAAAAAGTTTGCATGGGAATACATCCTTATTGATGAGGCACATAGAATCAAAAATGAACAGAGTGCTCTTTCTCAAGTCATAAGATTGTTTTACTCAAAAAATCGTCTTCTAATCACTGGTACTCCATTGCAAAATAACCTTCATGAGCTTTGGGCATTGTTGAACTTCTTATTACCTGACGTGTTTGGCGACTCCGAGGTGTTTGACGAATGGTTCCAGCAAAATGAGAAGGAAGAAGATCAAGATGTCGTTGTACAACAACTTCATTCTGTTTTGCAGCCTTTTTTACTAAGAAGAGTTAAATCTGAAGTTGAAAAATCCTTGTTACCAAAGAAAGAGATCAACTTATATGTTGGTATGACAGACATGCAGATTCAGTGGTATAAGTCATTATTAGAGAAAGATATTGATGCTGTCAATGGTGCTGTTGGAAAACGTGAAGGAAAAACCAGACTTTTGAATATTGTCATGCAATTGAGGAAGTGCTGTAATCATCCATACCTTTTTGAAGGTGCCGAACCCGGTCCCCCATATACAACTGATGAACATTTGGTTTATAATTCAGGGAAAATGATTGTTTTGGACAAACTTTTGAAGAAGAAGAAAGAACAAGGTTCGAGAGTTTTAATATTCTCCCAGATGTCAAGATTATTGGATATTCTAGAAGACTATTGCTACTTCAGAGGATACGAATACTGTAGAATTGATGGCTCCACTACTCATGATGAAAGAGTAGACGCAATTGATGACTTTAATAAGCCTGATTCGGATAAGTTCATATTCTTATTAACGACTAGAGCTGGTGGTTTAGGTATTAATCTTGTTACTGCTGATACAGTTGTTTTGTATGATTCAGACTGGAATCCTCAAGCAGACTTACAAGCTATGGATCGTGCCCACAGAATTGGACAAAAAAAGCAGGTGTATGTTTATCGATTTGTTACTGAAAATGCTATTGAAGAAAAGGTTATTGAAAGAGCGGCACAAAAGCTTAGATTGGATCAATTGGTTATACAACAGGGTACTGGGAAGAAAACTTCAGGCCTAGCCAACAATAAGGATGATTTGATAGATATGATTCAATTCGGAGCTAGGGATATGCTTCAAAGTGCCTCTGGTAACATATCTGTGAATGATGATATTGACGAAATCTTGAAAAAAGGTGAGCGGAAAACTCAGGAATTAAATGCAAAATATGAAGCTCTTGGTCTAGATGATCTTCAAAAGTTTAATGGAATGGCCGACCAATCTGCTTATGAATGGAATGGTACTGTTTTTGAGAAGAAAAAATCAGATGACCAAGTAGTAGAATGGATAAATCCTCCTAAAAGAGAACGTAGACGAGAGCAAACTACCTATTCTGTAGATGACTATTACCGTGAAGTAATAGGAAATGGTAAAAACAAACCATCTGGTACGAACACCCCTACATTAAAGCATCAAAAACAACCAAAAATTTTCCGAATGACTTATTATCAGTTCGCACACCCTGAGTTTATAAGACTTCAGGAAATGGAGCAACTATGGTTCAAGAAAAGTGTTGGTTACAAAGTCACTGCTTATGATGTGAAAGAGCCTTCTGGGGACAGTGACAGTGACAGCGATGTGGGCAGTGAATCAGATTTGGATGAGAGTCCTAAAGGTGAAGATCAAGAGACACAGGATGATTTAGATAAAAAAATTGCAGAAGAACAAGCGAAGATTGATTCTGCAGAGGAATTTACTGAAGAGCACGCGAAATTAAAACAGACTTACCTAGAGAAATCATTTTATAACTGGAATAAGCGTGAGTTTCTTGCTTTCATCAGCGCTTGCATAAAATTTGGGAGAGAAAATTATAAAGCAATCTCTAAAGCAATTCACACTAAAACTCCAAATGAAGTAAAAGAGTACTCTAAAACGTTCTGGGAAAGATATAAAGAGGTACAAGGTTGGGAAAAGTATGTTGCAAATATAGAAGCTGGTGAGAAAAAAGTAGAAAAGCTTCGCATTCAAGAAAAGATCTTAAAATTGAAACTTGAACAGTACAAATATCCGTTAGTTGAACTAAAGGTTCTATATCCGCCAAACAACACCAGAAGAACATACAACTCTTTGGAAGATAGATTTTTACTAGTGACAGTAGGAAAATTAGGACTCTTTACTAGTAATCTATATGAAAAGGTCAAGCAAGAAATACTAAAAAGTCCGTTGTTCATCTTTTCATGGTTCATAAAAACAAGGACTCCATTAGATATATCAAAAAGAATTGCAACATTATTGACACTTCTTCAAAGAGAGCATGAGGGAGTTGAACGTAAGAGAAAGCGAAAACCAGTGACACCTTCAGGTGATAATATCAACAGTAGCACCCAAAGTCGTACCGATGATAGCAGGCTGGGATCACCATCATCAAAAAAGCAACATATAGATAAATTACAAAACGAAGATCATGAATGATGATGATATGATACGATATATAGTTAGATATGTAATTAATAACTATAAATCCTGTCCCTCTGACGATCCATTCAAAGTAAATGTTCCATTATCTAATAGGGTTATCTTTCCTCTATGAGAATGATCTTCATTGTTCTTCCTCTTTTTAGAGTTTTCAGAGTTTGGTTTAATAACGGATTGAGTCTTAGGAAGACTTGCTCTAATGGCAACGTACTTTTCTATTAACTCCTTGTTTTTCAAAACATTTTCCGCCGCTCTCATACCTGCAATCTTGATATTCTTTCCTACACCAACACCTAAAACCTTTCCATCAGCTATTCTACATTCTACCGTGGCATTAGGATCTGATGAACTTGGTTTTTTGACAGGATAGTAGTGTAGATTCAAGGCTGCGTATCCAATTAAAGAATATAATGTTTTTTTTGCATTAACGTCCACTTCTTTGGTGTCTTCCAAGGTGATATCAGAATGTAGTCCTTTAGAAATAACAGGTTCGGCCAACTTAGCTAACCACTTTCTAATCTTTGGTAGGTTCTTTTTCCCATCATCCTCAACTAAACCACCGATATATGCTTCAAATACATCTGCGTAAAGTTTTTGCTTTCCATCTTTATTGTCTTCAGGTTTAACGTTGTGAGTCTTTAACTGATCTGGAAATTTATAAAGAAATGACCACTTCTTTAATAATTCGTTATTAATTAACCTCATTCTAAGCTGTGAGAGTTGACCTTCATCAAAGTCTGGGAATTTGTTATAGATTATGGTTGTCATTGTTGTATTCAAGATGGAGTCACCTAAGAACTCCAATCTTTCATTATGAGATTTGATCATATCACGCTCCGAAAGATAAAGTTTGTCATTGATCATTGACTTATGGATAAAAACACGAGCCCTGATGGCAGGGTTTTTAATCTTCGGTAGCTTTGGTGGCCAAGCATCTTTTTTCTTTTCTCCAGTAGCTGAATCATCAATTACTTCATACCCATCCTCGCCATCTTCGTCTAGGTCCTCATCATCATCGATTTTCGCCCCATCGCTAGGCTTAATCTCCATGGAGGTACTGAATTTTGAGGATAAATCGTTTAGGTTGGCTCCTTGGAGCTCTGGAAGTACTGGAGTAGCAACCCCACTCTTGAAATTCTCGCTGTATTTCATAATATTGTCGATGAGAGATAGTTTCCCTAGCTCATGTAATGACTTCAATTCTGCAGCCAACTTCAGGTTGTATCTGTCAAAGGATGGTACCATATCCATGGGCATGGAAGATAGCTGATCTAAAGCCTGTTCATATTGTTTAATATTAGGAGATAGTTCGGTTATGATACGTATTTGTTTCAACAAATCCGTTACTGAGTGTTCCAACTTTAGTATTTGTGAATAAGTATAGCTCGATAAATGTTTCTTTGAATCATCCCATTTTTCAGATGTTTCCTCCATTATTTGCACCCAAATTACTGAATGTGTTTGAACCACAGATCGGCGTAAAGCACCTATTAAAATTATCTTCAAATTCTCGTTCCATCTCTTGTAATGACAGTATTGAGAGAAGGCTTTCGATGTTCTTAATGGCGAAACGAAAGGCTCGACAATATTTTCACTTGTTTTCTTTATATCCGGGTAATGGGGCCTAAGTAATGTAGATCATTTAGTGTTGTGGATTGTAGAGATACACACTCATATCTAAAGCTCTAGCCGAAATGCAGCTCAGATGATGTGCTTTCTAAGAGTAAACTCTGTTATATTTTAAATATCTAACAGAGATATACATTTATTCTTGATAATTTATAAACAATAGTACTTACAACGAAAGGCATGAAAAGTATATTCACTTGTCATGGCCCCTACATGCGACTTCAAGAATTTCTTTCTCATACCCAGGAATTAGAATATAGTCAATTCCATGTTGGGCCAACTTTTGATAGCTGGTGTTATTCTTGACGAAGATATCTGGCTCCATTACCCCAACAAAAACAGTTTTAATGGCACTGTTGGTATCGATAATTCTATCCACACAAGGTAAGTTTCCGCTCAATCTTAAGGAGCATGGTTCCATTGTGGTGTATATAACTGTCCCGTGTGGAAGAGGAGCATTCTCATGTTGAGCGGAATACTTATCCAATGCGCATTGTTCGGCATGTGTGTTTCCTGGTAGCTCCCTTGAATATCCAGAGGAGAGGATCTCTGTTCCATTTACTAAAAGAGCACCGACATTGAAAGCTGTTTTCGTTTCCCCACATTTCTTTGCCTCTTCCAAAGCTTTCTCCATGTACATGCGATGTGGTTCTATGGCCCAGTCAGGGAAATCAGTTCTGTAACTCCATAATTTATTTCCATTTTCATCAACTTCTGTAGATTCGTATCTATAAGCATGTAACCATAAATCCAAATCATTAGGACCTGGATCCGTGTACAATTCTGTATCACATATATCACACTGTTTGTTGAGCAACACTTCACCTTGGGAGTCCGGGTGTAGCCAGCTCTCTGCAGATTCTGTTTTACCGACTTTGTCTAATTTGTCAATGATCTCTGAATAGTCTCCGGTGTAGCTTTTTCCCAGTTCTGGTCCCCAGATATTAGGATTTGAGTATATTGGGTCATTTGCAATCGGATGGCCTAAAGATTGAAGATGGACTCTAATTTGATGAGTTCTTCCGGTTAAAGGTTTGCACCTAACAATACTGGTCTTACCATCGTAGCTAATCCTTTCGAAGCTAGTACGGGCCTCCTTAGCACCTTCTTCATCCATAGAACAGGGTACGTTGAGACCAACTTTAGGATCTACTGTTCTAAGTGGTTTATCTACAATTATATTTCCGATCGGAAACTCCCCTACAACACGAGCCACATATTCTTTACTAACTTCTCTTGCTTTCATTTGATCTGCCATTTTATCTGCACCCTTTGGGTTCTTTGCCAAAAACATCAATCCGCTGGTTAAACGATCGAGCCTATTGCAAGGATGAACTGAGTATCCTCTTTCCTTTTCCAATAATTTTGTAATGGTGTTGAACCGGTATCTCCCAGTTGGGTGCACGGGGATACCGCTTGGCTTGTCTATAACGAGCAAATCATCATCTTCAAACACGGTCTTTACTGGTCTTGATGTCACTGGAGGTTCATGTCTGTGAATCTCATGCACAATGAGATCGCCATTACGAACAATACTTTCAAGGTTAGCTACATTTTCATTAAGGTAGACCTTTCCAGCAGCTATTGTTTTTCTGTAATACTCCGGTGAGCGATCTCTGAACTCATCTATAAAGATGTCTATGAGCTTACGATCTCTCCATCTTTCCTTACAGAACGTTTTGTAAGTGAAGAAATATGGCTTTATCTTTCTCAAAGGACCTTGGATCTCTACTTCATAATCCGGATCCATTTGCTTCTTTCTAGAATGATTCACATCCTGAATTTTCAATTGAAAACCTTGACTGTCACGCATTTTACCGATACCTTTAATATTCTTTTTGCTCTTCTTGTTCTCTTCCAGTGATACGGGATTTACTGGTCGTTTCTTTGCCAAATCCATCTCATTGATGATGGGAGTTGCCATATTTTGCACCGTATTTGAAGCTGCCTTTAATTTTCTAGGACTAATTATTTTCATATACTGGCAAAATGTTTGCCGTTAATCCGTACTAGCCTTCTGAAATACGTCTTGTGCCTCAATTGTTTTTACCAATAATTAATTAATGGTGAAACTTATTTGTGAAGTTAAAAAGAATTAAAGAAATACAATACTAATACAAAAAACTGAAGGTAAATAAGAAAGTTACGTAAAGAAGTATCTTCATGCTAACCAGTAGAAGGAGAAGAGAGTTATGATAACTAGTAACCACCTAGGGTGCTTACAATATAACCAACCGGAATATCCCATAATATAATCCACTAGTCTGCCACAACTAAGAGAAAGAGAACTTACTGATGACGTCGGTAACAACTTTTCTAATTCGTTAGTTTCTTCACCTGCATCAGTAATTTCCTCAGTCTCAAAATCTGGTACCGCTTCAATATGCGGTAATTCTATTGATAAAATAACTGGTTGATGATCGGTAAAGTGGAATTCTGGAGTTCTTGGAATTGCTTTGTATAAAGATGTAGTTGCCTTCTCGTTGTTAGAATAGAGTATTCTGTCACACCAAGAGGGTTGACGCTTAAAATTGTACGTTAATGGATCGATAGGTGGGACAGCGTTGCTGTCCGCAAAATTGTATTTGAATGTTGGAGGGAAGAGAATTTCTGCTTCCTTGAAATTCTCAAAGGCTCTTCCTGTTTTTATAACGTCTTTCAATTCATCGCATTCTTCTAGAAGTTGTGAAATAATGTCTGGATCCATATAATTGATATCACCAAAGCGTTTGTTCAATCTAAAATTTAGATCACCAATAAATATAAAATTGGTACTGTCTATATCACCAAACTGTTCTCGTAAAGATTGCACTATAGCATGGTAATCCTGGATACGCTTCTCCAAATTTATCAAGCCTTCATTTGCTGCCAAGTGAGAAGATAAACAAGTAATCGTATCAACCACTCCCGAACGTTGGATAGTAAATTTAATGGCAGTAGCACCTTTCAAACTTGAATAAAACGCCCCACATCGCACATTTCCTTTCGTAATGTTACATAAGTCGTATTCGTCTCTGCAGAACACCATGATTCCCATTCCTCCTAGACAGTTAATATCAACACACTTGAATACCGATCCATCTGTATTTATCCTTTCCAAAACTACTTTAGATACCCCTCTTAAGTATTGTAAGCATACATTGGGAAAAGATCCTTCCCAGATCGAAACCAATTCCTGAAATCCTAAAATGTATACATCGTGATGGGATATATGTGGTATTAACTGTTCGATCAACGACTTTTGTGCTTCGATATCTTGAACTGGAAATGCTTTCGCACAATTAAAAGAGCTCGCAAAAACCCTTATTGGATCACTCATTATTTGAAGTATTATAGATCGCGTAAAACTATCACTTTAAAGGTTTTGTTTTTGGTTTAACATACTGGACTAAAGCCTTTCGTGTTTTACCTCTAATTTCAACTTTTTTTTTTTACAAAGACTTGATGTGATTGATGCCCTGCTTCCTATAGAGAGAAAAAAAAAAAAAATAAAGCATAAGGCTTCAAGGTCTGACATTGTCTTGACGTAGAAAGAAGAGGAAGAGGTAGAAGAAACTTTTATCTTTGTAAAAGGATATTATAGTTATTGAAATATATTAAAATGGGGTAAATTGTCATTAAATATTAGATGTATGTATTGATGTTTTCGATACTATTTTTTAAGTGTATTGTTATAACGGGTATATCTTGGTCCCAAATTAATCCTTCAAGAAGGAGAGCAAGTCAAGCTGCTGCTCGCGCGATGATGACGTTGAATTTAAGTTGGTTCTTTCTACACCAGCACCAATACCTGGTAGGTTCGACCTGTTTGTAACATCCGAGAAATCCATGTTTTTTATACTAGAAAGATCCAAAGATTTACTGTAATGAAAAGCAGTGATTGAAGACCGTTTGCTGGAAGGTTTGTCATTTTGAGAACCATTCAGTGACGCGTTGTTTGTAAGAGAATAGTTAGGTTTGAAAATTTGGTTTTCATTAGATTTACCCAGATTCATTGCATTTTCTAAGCCTGGAATTACAAAATCATCAAGTTGGTCTTTGGTCCTCAAGAAACGGTCAAGTTCATCGAGATCAATACCTTCTTGAAGAGGGAAAAAATGAAATATTCTCCATAAAATTGGAATCTTCACCTTTTTGAAGTATGGATCATACTCACAATCCGTACTACCAGAAGAAGATGAAGAATTATGTTTCAAATCGGAAATGGGTTTATTAGTAGTTGAAATAGAGAAATTCTTATCTGGGTGAGTCCCATAATATTCGTTCCAAAAATCTCTGTCTAAACAACGATCTTCATAATCAAACTCACGCTTCGCTAATCCTTTCACGAACCGAAATACGTACCAACATGCCCGTTTCCATACTTGAGGCTTATGCTTCCAACATTCTTCCCTCAACCATCTTCCACGATAATACCATCCGCGCCTACCTAACTCACTGCTAGCTAACTCAATAATAACTGTCTCGCCAAGCTCTCCTTTGAGTCTGTAGGTATTAATTAGTTCCTTTGATTGAATGCAAGCCCAGGAGTACCTCCAAGGCATTTCTCTGAACATGAACACAGCAACATCAACCACCCCGTTCAAGGGCTGCATGAAAGTTGCAATGTAAGCCAACCAGACAATAGGGCCATGATAAATTTCGTATCTATATTGAGAACAATCGACAGCAAAAGGAAAAACCCAAAGTAATAAATATGCGACCGGGTATATAAAAATTGATTTCAGTTGTCTTTTTATTTGGTCCCTTCTATTCTTAAACTGAATATAGGTTTGTGTTTGAAATTTATGTTTCACACCAGTTACTTCATGTTCTGGTACGTGCTCTAACTTTTCAGGATCCATGTCAAATGTGCTAGTTTCCATTCCACTTGGATCCTTGGGACCAGGCTCGGATAAATCCCAATTGATAGGCGTTTTGACTGATTTGTTTGAAATATTTGGTGCCTGGTTGGAAAGAGACTCGGGAGATAAAATATTTTTGGATGATGACGAAACATGTGCAGGTGAAGGCTGAGTTATTCCACTATTATCTATTGTCGGTTTTTTGGTTTCTGATTGACGCGGATAATTAAAGATATGCAAACCATTATTGTTATCACCATTATAACCGTCCTCTATGTCCACATCGTCCGGAACATACGTAAATTTATTAGAGAAGACATTCTTCAGATCATTTTTGGTAGTTGGACCTGGCGTGCCAGCACGCGATGCACTTTTCACATTATCTAGCTCCTCTTCGTGACTTTCGTTATCGTCGTATATTTGAAGGAAGAAAAAGCCTGCAATAGCTGCAGCTACCTTCCTCAGAAAACGAATTGTTGCTACTGAAAAGCGTGTGATTAAATTCAGCGGTCCTTTTAACGAGGCCTTACGAAGGAGAGGCTTTTGGTTAGAGTGCTGAAATTCTCGTAATTCTGCTTTGATCTTTCTGCTTTGTCTTGTAACGAATGTGTAGATGCTGATGTAAAGTGTGCAAATTGTCAGGAAAATGAAGTATCGTGGTCCCCAACTTAAAACTAATTTATACCATACTGGCACTGGAGGAAGGTAGCACCAGGCGCTCAAAGGTTTATATCCTCCCATTTTCGCCTGAAAGGAAAAGTGGTAATTATTATTATCAAGTATCACATTGGAATCCTCTCTTACGACTGTTTCGTTGTAATCTTCAAAGTTGATAAATGCTAGACTTGCCAATACAGTAGGTGTCAATGCTGTTAAAGGATACATGAACCGCCTCCACCTGTAAAAGCCACCTTCCACGTTTCCGGTGTTAGGGTTCTTCCATTTCCAGTTGGGTTTAAATATCAATATGGCGAAATGAATGGCAAAAATGAAAATGGCAATATCTGCACCCTCTGTTGCATATGCAGTAAGCCATCCCACAGTATTATAGAATCCAGGTCTTCCATATACCTTGTTGTCACGAAGAATGACCACGGGGTATATTAATAGCACAATAGCCTTTAGAAAATCACAAATTAACAAAAAGAGAATTAAATGATGTCTGAACACCTTCCGTCGCCTATCTATCGACCCAAGCAGATATAAACCCACTATGCATGCAACTATGGAAGACACAGAAGCAGAAATGGCGATAATTCGAAGTTTAAGCAACTCATGTTTCGTAAATGTAGAAAAGAGTCCCGGAAGACCCAACACTTGGTTCACCGTAGTAGTATTCAAGTGACTGTACCGCATAATTCTAGTATGTGCCAGCGTACCGGCACTTAATGAGCTGTTATCACAACTAAGCGACACGTTCATCGTTTGTGCGATATCCTATTAGACAACTGAATTCAAATGAACCACAGTAATATAAAATGAACAGAGCACACTGGCCAGCCTAGGCTCTGCTCGATAACGCTCTTCCAAACAACTTCTGAAACCGTCTTACCAGTTACAAAATAATGTCCTTTCGGCGTAGCTGATGCTATACTCTTTCTCTCTTAAACCGGGTTTCTAAACCTTCTTTTTACAACGATACTAACGCCGTTACTCCCAAAGAAGCCCGATTTTGATCTTGTACCTTTTTAGCGTGCTAGTACTCTCTCAAATATCGCTGAATGCTCGTCTTATAACTAACGGTACAACATCCACTTGCTAATACAGAGAGTGAAATAACAAGTCTTCGCCTCTTCTCTCTTTCTTCAAATCTGAATCCTATTTTTTTTTTCTGAATTCTTGTATAATAGACTGAGAAATGGACAGATTCCGCAGTTATACAAAACTTTCTGAGAGTTTAGTCCGGAGAGGGAAAATATTCCGAAGGACAAGGGTTCAGCATAAAAATTGGGTCCTAAACTCTTGCGCTGCCAGTGATTTGGAATAGGAAGCTCATCGGTTTGGAGCTGGAAGAAAGAATAAACCCAGTTAGACATTAATCAACTGTAAGCAGCTGCATATGATTGAAATCCTTGGCAATTATGCTCTAAGTACTTAGAAGTATAAAAAAAAAGTTCTGTTCTATTACGTAGATTTGTTAGAGAGGATGTTTGCTGATGTGGTGACTACTCTTGTGTGTAGAGTTTGTGGACCGCAGGAGGCGATGATACCCTTCGTCTTTAGAGTCCTGCCTTGACCAAAGTCAAGGGGGACATTTTGGAGTGCGTCTGTGTGGATGCCGCCTGCTTCTTCAACAATGACATTTCCTGCCGCGTGGTCCCAAATCTTTTCGGAATATGACATTTTGATTGGCAAACGGAGGTATAGATCACCTAGACCCATGGCGAGGACGCAATACTTCACCTGAGAGTCAAGGTGTTGTGACTTTGTTACGCCTAGTTCGTTTTTGATAATAGCTTGTTCATCATGAGCAGAGTGTGACTTTTCAACACCTTCCAAAGACACTAAATCGGATGTATCTTTAATAGATCTCACATGTATCGGCGTCCAGTTCGATTCAGTTGTTACCGAGTATTCTGCACCATTGCCTCTGACAGCTCTGAAAATATAACCGGCAGGTAAGTTATCACTGGTGTCTTGGGCTCCGAAGTTGGACAATTTTAAATTAGGGCATCCAATAACTCCTACCACAACTTTCCCATCAACGACTAATGCCAAACAAACGGCAAATTGTTCCCCTCTCAAAAATCCCTTGGTACCATCAATTGGGTCCAAACACCAGAATCTTCCTTTGTTTCCTCCAGCATAGTTACCAAAATCAATTACTCTCTTAACTTCGTTGATTGAGTTTAGGGGAAAATCCTTGTTGATGAAATCAACCTTTTCGTCCCCATTTTGTTCGATATCACCAAAAACCTTTGGGTACTCTTCATCATTTCCACGAATTGTATTCAAAATCTCATCGACAAATGAGTCAGTCAACCCAGTACTAGATTCTTCACCAACAACATTGTCATTAGGAAAGTTAGCCTTTATTGTATTTATGATGACTGCCTGAGCGGAATAGTCACCAATCGTAACAGGACTGTTGTCCGATTTTGTTATAGTAGAATTTTCATCAGAAATAACTGCAGATTGAACTCTTTTCGTTAACAATGAAGCTTTGCGCACAGCTTGGGTAGCAACGGCAAGCTCTTTCGAAAATTGAACAGCCATCTTTATTCGGTGGTATAGGTAGTATAATCTTCCACGACTCTAAATATCAATTGATAGAAATGGAAAAACTAATGACAAAAAATATTTCACTAACATTTGAAAATAAACATATAGCGTGTGAAGCTTAGTTGTAGTCATTGTTATGAATTAAATAAAACCTTTAATCTACCTCATCCTCTTTATAACGAAGTATGTGGCTGTTCGATAATATTTTTTTAGAAATTTTAGTAGAGCGATATCACGTGATAGTTCTCTTTAGATGATAAGTACAAAAGGTGATGGATAATATATATACAAGGTAATAATATATTTACAAGGCTTTTTAATTAACTGAATCAATGATGCCACTACCGAGAACTCTGTCGTTAGCATATAGACAGCAGTACTGGCCCGGTGCCATCGCCCTTTCCTTGGAATCTAGTTTAAGCGAAAATTCGGTATGGTTGACCCATTCATATGCGATTGCTTTAACTGGTTTTTGTAGCGATCTAAACTGCATGTACAACGATCCATTCTTGATACTCTCGTTTAGCAGGCTATCTGAAAGATTTTCCCGCGATAATATCTTGAAATGCTTTACGTGTACACTATCGCTGTAAAGTTCCTTATTATCTCTGCCTTTCACAATGACAATTTCGCCGGTATCACGACGTTTATCACTAACATACCAAGCACCTTGGTACCTAGGATCACCCTGAGGTAACGACAGCCCAATCTTTTGACCAATTGTATAAGACCACAATCCGGAATGTTGGCCCCATACCTTCTTTTCTCCAGTCTCTCTATCTATAGTGACTATATTTCCCGGCTCTGACGGTAGATACTCTTGTAAGAAGTTTTTGAATTTCCCATGCTGGGAGTTATTCACAAAGCATATTCCTTGGGAATCTGGCTTAGTAGATGTGTGTAAGTTTAGTTCAGATGCCATATCTCTCACTTCTGGTTTCGTTAAATGTCCAATGGGCAAAATTATCCGCTTTAACGCAGAAACTGGAACTTGAGACAAGTAATAGCTTTGATCCTTCTTTCCATAAAATGCTCGTAGTAAATGGTTATTATCTTTTTCTTTTGAGTTCTCGTACTCTAAAATACGAGCATAGTGACCCATTACTAGCCAGTAGTTATCCTTTCCGAACTTTTCGTCGAGATGATCCATTAAACTGCCAAATTTCACAAACTTATTGCAGCCAACATCGGGGTTGGGAGTATATCCAAGATTGTATTGCTCAAGCATGGGCTCAAAAACTTTGAGCCAGTAATCCTTCTCAAAATTAACAAAGTCGATAGGAATGTTTAAATGTTTAGCAACTTTCTGGGCATCTTTCCAGTCTCTTTCATAACACGGTTCCTCTTCTGGCTTCGTTAAGGACTGATCTTTTCCCCAATTCTGCATATAAACACCATGTAGGTTTGGATAGTCTGCAAACAAAGCAGCACACAATGAAGAATCAACTCCACCAGATATTCCCACCACTATATTATCGAACTTTGAAGGCATCTTCTGTAACTTGTATCCAGGAACAGTTCTGCTCCTACATATTTCCACAAATTGCCTTCCAATTTTTGACATATTACTACGGAAGATTGCAATTTTCTATCAGTTTTGTGATTCTATATTATATCATCCTCCTTAGGGGCTGGTTTTAGTATTAATTAACCTTTTGAAAGTCACGAAGTCACTTTATATTCACTTTGAATGCATCGACTTTACTTCGCATGGTCTTACATATATATTTATTTGACATATTACTACTATTGTTAATATTTCATGCAGCTTGAAAGAAAAAAAAAAAAAAAA
>194 46 114
ACCTAGGACTCCTCGAGCTTGCAATTTCGATTTTGGGTTGGGCAAG
>195 186 5014
ATTATAGTGCTTGTGTACGGTAAGAACAAGTACGTCAAGAAGCCTCTCGGTGACCATGTCATTGCCAAGAGTTTCAGAGTTTGCTTCATTGCTTTGTGTAACGGTTTCAACTTGAACAGAGCTGTTCCATCTCTAAATCCGGAGAAGGAATACCCATGGAACGATGTGTTTGTTGATGAAATCAGA
>196 108 2091
ATTATAGTGCTTGTGTACGGTAAGAACAAGTACGTCAAGAAGCCTATTGGTGATCATGTCATTGCCAAGAGTTTCAGAGTTTGCTTCATTGCTTTGCGTAACGGTTTC
>197 80 1767
ACCTTGCTCTTCTTCCCATCAAACTTCATCTCACATATACTTACTTCACCAACCTATGTTTCTACTGTTACCCGGATGTC
>198 50 247
CGGCAAAATAGATCCGTAACTTCGGGATAAGGATTGGCTCTAAGGCTCGG
>199 62 2295
ATCTTAACCAATGAAAATTGGGAACACTCAGGTATCGTAAGATGCAAGAGTTCGAATCTCTT
>200 126 30101
GATCACACTCACTGGTTTTTGGACCGCGTTTGCATAGTTCACACGTTGTATTTTTCTTCCCTTCTGAGGTGACTCGTCAGCGGATCCATTTGAGTCTGAGTCTGACTCGTAGTCACCCCCGGAATC
>201 46 76
GATCACACTCACTGGTTTTTGGACCGCGTTTGCATAGTTCACACGC
>202 127 2267
TATCTAGTGAATCCAACAATTCAATTACCAATTTATTAATCCAACTGCTTCAAGTCAAAATGCCTTCCAACGACATTATTTATACTAACATCCCTTCTAAGGTCCCTACTACCGATACTGAGGAATA
>203 50 12643
TAGAAGGATACGAATAAGGCGTCTTTATGGCGTCGCTGAACCATAGCAGG
>204 46 24
TCAATAGCAACCTTTAAAAAAGAAAAGAGGATGAGCATTCTTAGCT
>205 47 52
GTCAATAGCAACCTTTAAAAAAGAAAAGAGGATGAGCATTCTTAGTC
>206 51 831
ACTGTGACTGGTTCTGATGGTGTTCCAACTGTCGAAACTACTTTCCATGTC
>207 115 8045
AGTGGTGGTAGTAACGTCAGTAGCAAAAGTCGACGTGACAGTACCAGTCCATGGAGTGAAGACCGTTGTAGCAGTTTGAACCTCTGGGGTTTCAACTGTGTATACGGTCTTGATA
>208 2630 78315
AGTGGTGGTAGTAACGTCAGTAGCAAAAGTCGACGTGACAGTACCGGTCCATGGAGTAAAGACAGTGGTCTTTTGGTCAACCTCTGGGGTTTCGACAATAATAATATTACCAGGTGTAGGATCTCCATCTTCGCCTTGAAATGTCGTGAAGGTAGTAAGAGTACTTGTTGCTGTACCGGTCCATGGTAAGGTTGTTGTAATTACTGGCACTGGACACGGTTTGCCATCTGGAATACTATAGATGACGTTGTCGAAAGTGCTATGGGAAACACCGTCAGGATCTTTGTAAGACACAGTAAGGCCGGCAGGGCCTAGTCTATTCACAAAAAAGATTCTTATCGGGTAATAGTATCCCTCTAAAAGATTAACAGTATCAACGTTGTTACTTTCAGGCCAAGAAACAGAAAGATCGAATGGACCAGGTTCAGCAACAGATGCTCTTTGATCACAACAATCAAAAGCTCTACCTGCTCCGATGTTAAGAAAAGAAAGGTCATCAATATAATTTAGAATAAATTCATATTCACCTGTTTTAGAGGCATAAAAGTAACCAGTAATCAACATTGAAAAGTTTGTGAGAGTGATTGGAGTATTATAATTAAAGTTGGAAGGTAACGAACCTTTAACAGGTTTCGAACAACCACCCGAAGGAGGGGTGAATCTGAACGTCAAATCAGTAACGCCTCTACTGGCTCCAATTTGTCCTCCACCGTATGTCTCATATCCACCTTGTTGATACCAGCTACCTTTATAGGCGGGGTCATATGTATAACATACTCCTTTTCCATTTCTATCAACCATTGGATAACTATAGTACTTGATATCGAAACCTTCATTTTTCGAGTCCTTTTTAGGATTACAACCTATAACTGATCCGCTATCTGTGTCTTCAGAAATGGCATTGCTTCCAGAAAATAAGAAGATTGCGAATAGCAGAATGGACCAATCCATTGTCTTCATTGGTTTTATAGTTCCAATAGAGGCTATACTATTTTCGAAAAATATGAAATAATAAATATCTTAATAAATTTCAATGAAAGAGTCAATCGGTCAAAGAAGTAGTAGACTTTATACTGCCTATGAATTTTATATTCATATGTCGTTTTCTTTCCCTCGTTTTTCTTTTGCTAAAACAGTGCTTTCGATACTAAAGTGGTGTACCATCATCGGTGACTGACATTCCCGAACTTCTCTGCTTAACTAGAAGCTAATGAGGAAATAATGTATGGAACTGTTTTTGCCCCTTCGCTAGGGTTCTCTTAGTCAATTTGTCGCACCGCTTGCATACAGCGAAATCTCTTCGAAGGCACCGTACAGAATTCTTTCATAATATTCTATTTCTCGTTCTTAGAATAGTAGTTGCCTGCAGAAATACGAAAAAGCGATCTGACGATCTGGAATTCTGTAGAAAGAAAAGCAACACCTCATCGATGCAGACTTAAGGAGTTACTTTAATGCAGAAAGGGGATTTGCAGCGAATATTGCTTTTTATCGTTTAGTTTTTTACCCCCATATCTATATACTGCAGTAAAAAAAAAAGCAGAACAAAGACGGTTACACGTAATAACTGGGAACAGTAATCTATTTACTTCCGACCACATATGCAATAAAATCCGAGGTTACGGCTTAGGAATGAAACAAAGAAACTTTTCGTCTGTTATATACACCCTCTATACAATCATACAAGCTTCTGCACAAAAATGCACGTTTGGTGTTGCTGTTGTGTTATTCAGCCGCCTCTCTTTGAGGATTTCCAGTGTTCAGTTGGCTTTCCGCTAAGTCCTATTATTAACCTATTTCATTTTCTGCCTAAAATATTTCAAAAAATAATCTACACTATAAGGCCAACGTATTCAGACAAAATTTTTAGAACAAGAAAATGAGTACGTCAACCGAAAATTATAAGCGAGAAAGAACCAGTGGAGGTAACATTAAAGATTCTTGGACTGGATTTTCATCAGAAATAGTATTAAGGGCCTTAGAAGGGACTTTTGTAGTGTAGTTGGATTATTAACCTGGTGATTGAATTGCTAGCTTCACTAGATAAGTAAGTACTTACAAATGTTCTCCCTTGTCCTTGGATTCTTCTGACTTGACTTATAACTTGACATTAGATAGGTAGTCAATTTAAAATGGTAGAATTGGATGGTAGAAACCTTCTACTTGTATACTTTTTGAGACAGATTCAAATACCAAGTTCTGTAGCCTTGATCCTAGTGCACCACGGCTTCATCCAGTACTTCTATAATTGAGCAAATATCTGGCACGCTAGACAGCGTCGTAGGCCTTCCAGAATCAACAGATGCAAAGAATAATTTCTCTTTATTTTTTATATATAGAACACTAGGAGATTTACTCCCCACGTTTACTACTATTTTCATTTTATGGCCGTTGCCTTTATTTTCGGTGCAGGTGTGCAAGGAATGAAAAATAATACAAAAAGTTATGGACAAAACCAGAGTCGAATCGATGACCTACCAGTGTAATAGGCGGTTAAGTATCCATATAAGTAACAAGGGGGTATCATCACGTTACCCAGGATAATGTCTTCTTCAACAATAACTGTTAATTACGGCATCATTTAAGATAACTTTGTACGAATACACGTGACTCGTATATGATGTCTCATA
>209 91 1345
GGAGAGGGGGTCTTATGGCTGGAAGAGCCCAGCCCTTGTGCTGGGGCCGGTGCGCCCGCGACGGCCCTTGAAAATCCACAGGAAGGAATAG
>210 142 2240
GAAGGAGAAATCCTTGGCGGCAGCATCGATCAACACTTGTTCCTTGATTTCCTCCACCTGAAATTGCACCTGCTCGTCCTCGCGGTTACCCTTAGCAGCGACGTTGGCAACAATGGTCTCGGCTTCGTCCCAACGGTCGTGG
>211 57 22914
CTCTTCAACGAGGAATTCCTAGTAAGCGCAAGTCATCAGCTTGCGTTGATTACGTCC
>212 46 89
CTAATAACGCGGGGATCAGCGGTTCGATCCCGCTAGGAACCATTTA
>213 46 74
TCTAAGGTCCCTACTACCGATACTGAGGAATATCCAGTCCAACACC
>214 46 66
TCTAAGGTCCCTACTACCGATACTGAGGAATATCCAGTCCAACAAT
>215 46 171
TCTAAGGTCCCTACTACCGATACTGAGGAATATCCAGTCCAACACT
>216 13379 370953
ACCGTGGGTAGAGTCGTACTTGAACATGTAAGCAGCATAGTCGACGGAAATGAATGGATCGTTGATGGCAACGACATCAATGTTCTTTCTTTCCAAAGCGATTCTCAAAACCAATCTACCGATTCTACCGAAACCGTTAATAGCAATAGAAACCATCTTTTAAAATTATCTGAGTTGAGTTGTGTGTGGGGGAGAACGTACGCAATTAAATTCGTGCAAACAGAAGACTTTGTATGAAAAAGTGTCCTTGTTCCTTGGGGAGGGAGGATAAATTAAACTAAAGCTAAATACTGAAACATCTAAACTAAACTAAACTGACATCAAGACGACTTGGATGGTTTGCTTCCTTCTGACAATGTTCCGCCCCTTATATACCAAATTTCGGATCCTCCAGCTTCGGAGCTAAGTAAAGTTGGTGCCATATATCCCATATCCCATTCCATGGTGCCATGGCTCTATGCCACGATATCTTGTATGTGTGTATGTATGGTGGTATTGTCTTTCATTACAAATTACAAGAATTAGGGTAGGAAAAAAGAAGAATTAAGGTAGCAGCAGCATGGCAGCAAGCAAGCAGTGAAGAAAGAAAGAAAGAAAGAGAGAGACACCACTAGGAAGGAAGGAATCAGGAAACCTGGAAATCAGGAAATCAGGAAATGGCCACGAAACACCAAGAAATCTGGTTTGAAAAGACTAGGAAACCACAGCGTAAAGTGGTATAGAAGAATGCACGTTGCAGTGTAACCAGTGTAACAGCCGAGAATCCAGTAGTGATGGGGGGCGACGGATGCCAATCATGTGCTCTGTTCTCTGCGGAGTTGTGGGAAGGTGATTTTGTATTGTAGGGGCATGGATGGGAGAATTTCTGGGGAAATGTGGTAGCTGGGAGCCTGTGCAGAAAAGTGGAAGCCAGGTGCGTTTCAGTGTTGAGTGGTTGCAGTGGTATGACTTAAGGACGTCCGGGGGAGGGACGATTCTCGGAGATGGTGCCACTGGTGGTGCGTGGGTTTCTGAGGTGGAGCGGTGGAGCGGTGGTAGGAGGCAAGAGTGTTTCTATTTTGTTTAAGGTTGGTTGTAGGCAGCTAGTAGTTCGGAGTCCAGGCTTCCTGAGGCGACAGGAGAATATTTGTGGGTGTGTGGGTGTTTTTATAGGTATGTAACGATTCTTATTGGAGGAGGTAAAGGTTCTGGATTCCAGTCACGTGCCAGGATGCTAGCTTCCACTGATGGGACGGGGAGCTGGCTTCCACTGGCTTCCACCGGCTTCCACTAGCGGCTGTGGGTTCCAGTATTGTAAATAATAGGGGGCAGGGGAGGGGAGAGGGTGCGTTGTCCGGATTCTTTTTTTTTAGCTTCGCCTCTGGCCTCGCCTCGGGCGAGTTCCTCTCCGGATTCCTTGGAAACGCACCTTCAGCTTCCTGTAGCCTGAAATCAGCTGGCCCGCAGCTTCCTCTTTTAAGTAACCTGATCTCTCTTTTCCATGTATGTTGTTTCTTCTAGAAGTGGTTCGTTGTCTTCGTTTCTCTTTTCTCCTCTCGTTTCCTCTTGTTTCCCTAGTGCTGGCTCGCAACCACCCACCCACCCCATGGAATACTTACTTTCTCAATGTCTATCCTATCCTATCCTGTGCCAGGCCCAGGTTTGTTTGGTTTTGTTATTTTTTTTTCCGTTGATTCTCGTAAGTTTTTCCGATTAAGCAATACCCACCCACCCACTACTACTACTACAATACCTACTGTAGGGCGTACACTGGGCTCGGATTTTTTTTTTTTAGTTCTCACTTCCTCTTTGTGAGATCACCAGTGGGAGATGGTCGGTGATTGAGTGGAACCATACCTTTTTCTCATACGGTTTTTTTTTCCATTTTTTCCCTGTTTTGTTTTTTGAAGGGTTCTTTTTTGACCACAGGTGAGGGGTCTACGCGGTTGTCTGGGAAGGCCAAATGTTTCCTTCGAAGCCCAAAAGCCAAGCCAAAACCCAAACAGAGGGGCAGCAGGCGCTGCAGGCGCTGCAGTAGCAGTAGTAGTTCAAGTCCAAGATCAAGATCACGTCCTGGTGCTTCTTACATGCTCACGCAGATACTGCTGCGTTTACTGGGCTTCAGCTTCCCGCGCGCGCGGAAACCGTGTGCGTGTGCGCTTGCCTTAAGCTAAGGTAGCTAATATTGGACAGCTGATGGCTGGCTAACCGACTGACTGATTGACTGATTGGCTGGCTGCCTGCTTGTTTGCTTGCCCCAACATATCGGCAACACTTTGAGGAACGAGATCCAACATCTTCGTCGTTCAATCTGTATATAAGGACCAGCAAATCGACTCAATTTACATCAATCAATTCCTAACCAATCTTGTTACCTGTCCCATTGTTTCTCAATTACATTATCTTTTGAACTACAAACACCAGCAATCAAGCATTAAAACGCTAGCTACAAACTAATTCCAAAAACAACAACCAACAACTAGAAATGTCTATTCCAACTACTCAAAAGGGTGTTATCTTCTACGAAAACGGTGGTGAATTGCACTACAAGGATATCCCAGTCCCAAAGCCAAAGTCTAACGAACTTTTGATCAACGTTAAGTACTCTGGTGTCTGCCACACCGATTTGCACGCCTGGAAGGGTGACTGGCCATTGGACACCAAGTTGCCATTGGTCGGTGGTCACGAAGGTGCTGGTGTCGTCGTCGCCATGGGTGACAACGTCAAGGGCTGGAAGATCGGTGACCTTGCCGGTATCAAATGGTTGAACGGTTCTTGTATGAACTGTGAAGAATGTGAATTGTCCAACGAATCCAACTGTCCAGACGCTGACTTGTCCGGTTACACTCACGACGGTTCTTTCCAACAATACGCTACCGCTGACGCTGTCCAAGCCGCTCACATCCCAGCTGGTACCGACTTGGCTCAAGTCGCCCCAATCTTGTGTGCCGGTGTTACCGTCTACAAGGCTTTGAAGACCGCTGAAATGAAGGCTGGTGACTGGGTCGCCATCTCCGGTGCTGCTGGTGGTCTAGGTTCCTTGGCTGTCCAATACGCCAAGGCCATGGGTTTCAGAGTCCTAGGTATCGATGGTGGTGAAGGTAAGGAAGAATTGTTCAAGAGCTTGGGTGGTGAAGTCTTCGTTGACTTCACTAAGTCTAAGGACATTGTCGGTGAAGTCATCAAGGCTACCAACGGTGGTGCTCACGGTGTCATCAACGTCTCCGTCTCCGAAAGAGCCATCGAATCCTCCATCGAATACTGTAGATCCAACGGTACCGTCGTTCTAGTCGGTTTGCCAAAGGACGCCAAGTGTAAGTCCGATGTCTTCAACCAAGTCGTTAAGTCCATCCACATCGTTGGTTCTTACGTCGGTAACAGAGCTGACACCAGAGAAGCTCTTGACTTCTTCTGCAGAGGTCTAGTCCACGCCCCAATCAAGGTTGTCGGTTTGTCCACCTTGCCAGAAATTTACGAAAAGATGGAACAAGGTAAGATTCTAGGTAGATACGTTGTTGACACTTCCAAATAAGCGGTCTAACTAGCTCATTAGTGTCTACTAGACGATTTTCCTTTTTTATGATGACAAGAATTAAACACAGTATGTGTGCTACATAGTTTAGAGTGTAATGCAGTACTTTTGATACAATTTAGATTAAATTAGTTTTATAGACTGTAAATTGACGATCTTTTATTAGTCTAAAATAATATTAATACTATTACTTTTCACTACCACTACTAGTAGTAGTACTGCTATAAATATAAATATAAATACACTTTATTGCAATTACGGATTTAAACTGACGCTGACACTTTGTAAGAAGAAGGAAAAAAAAAAGTTGGAAAAATTCGAAATACAACCGTACATAGTGATATAGAGCAGGACCTTGTCTGGATGGTGAAAAATTGATTGAAAGTTGAAATTGGTATAAGCTTGAACTGTAGACAGAAAGATCCATCTACTGCGTCTCCCATCCTTATCTATAGAGTTCTCTTCCCATCAACAGGAAGGAGGTGTGTCGTTAAATATACCGGGAGATAAAGAATGTTCTCACGTTTATCTGCTGTCTCTCTGAGACAAGGATTTGTGGTTCAAAGAAGGCTCTTCTCATATGCCAGACCACTGCTCAACAGCGGATCTCAAGCAGCAGCCAACCAGAATACAGCAAGAGAAACAAATAATGAATACCAGTACAGTGGCACAAGAATTGTCCCTAAATTGTCCACCTTCTACTCTGCTAACCCACATCACGAAGCCCACATCGACAACTTGGAAGCGTTGATGAGAAAATACATAAAGTATCCAACCGTGCAGGTGGAAGAAAGACCTTTGTGGTTGAGTTTACAAGAGTACGCACTAATAGGTGGTGGTTCTCGTTTAAAGTCCACACAATACAAGCAATTACTATTTTTGTTAAACCGTTTGAACTCTATTGACCCACAACTAATGGTTCCAGAGATTTCAAATACCTTGGCTAAGTACCACAAGAAAACGAAGCTACAACCTCAAAGAGACACTTTGAAAGAACTAGACGAGTTTGGAAGAAGTTTAGCCATCGGGAGAAGAAAGACTGCGACAGCAAAGGTTTACGTTGTTCGTGGGGAAGGTCAAATCCTCGTCAATGATCGTGCTTTGAACGACTATTTCGTAAAAATGAAGGACAGAGAGTCCATCATGTACCCATTGAAGGCTATCGACAGTGTCGGTAAGTACAACATCTTTGCCATGGTTTCAGGCGGTGGGACCACTGCTCAGGCAGATGCTATTATGCACGCTATCGGTAAGGCTTTGGTTACCTTCAACCCGCTTCTAAAGACTAGGCTACATAGATCTGGCGTCTTGACTAGAGACTACAGACACGTTGAAAGAAAGAAGCCAGGTAAGAGAAAGGCTAGAAAGATGCCTACCTGGGTTAAGCGTTGAGGCCGTATTGGTTGCAGCACACGTCACGATTTAATTCAAGTAAAAACAACAACAGATACATTAGGTACTTACTACCATGATGGTATTTGTAGTCCTGTATATATTACATTAAGAATACAATACAAAGAAAAACAAAACTTAACTAAAACAGAAGTTGTGCTCGAGAACAAGCCAAATAAACCCCCTAACGTTTACTTTCTCGGGCTGGATTCGATTCTCGCAATTCTAACAGCCGAAGCTTCAGAAAGTCCTGTAAATCTTTATTTTTCCGTGTTCGCAGCAACATGTCTTCAGAGGTAACAACGTTTCTGCCAGCATGAGCTGCAAATGCCTCTAAGTCCCCACCAACTTCACAAATCTGTTGGTACACCAACTCCATGAGCGTATTCACAAATTTAGAAGTGTATTTCACGTCATCTGGCAATTCCCTCTTGATGATCGACTCCACGTAAAACCAAAGTTTCCCACGTAATTGTGACCTCAGCCTCTTCTCTTCATCCATTATCTGTTACTGCAACAGCCGAACCCGCTGAACAGTATTCCCAAGAGCACTATTTCCAATGCCAAAGCCTATACTCTCAGCCTCTGTTCAATTCAACTAGTGTACCCCATTTATGCATCTCGTCTTTCTCTTTTACGGTTTCTAGAAGGGAAGGATTTAAACAAAATATATAAAGAGATATATGTAATCGACCATTCCTTTAAAAGTAAAGCGTAGTGCGGAGAAAAAACAAAAGCGACAAACATTATTAAAAAAGGTTTGAAGCGGGTGTATCCAAGGGTGAAAGGTAATTGTTAATAGCTACATATGGTTGTATCAAGTACTGTACCACAACGAAATATTAACTAACTATTACTTTAATTGAAAGACATTAATCGACTATTCTGAACCGAATTTTTGGAGAAATGAGCAAGTACACATTATCATATGGGTTTTTACCGCCATCTAACAATACAGACACCACTCATTTATTACCTATCACCTCAATAACTAGGCTTGATTCTACAATAATAACTGCAGGGAGAGATGGTAATGTTATCATTGAGGAAAGCCACACGAAACTTGCGGTCCATAGTGATTGGATAAGTGGAATTGCCTGCCTCTCTGCCACCAAATTCCTTACTGTTTCACACGATTTCACTATTTGCTACAACTGGCAGACAACTGTGTGGAACCACAGAATTGTGGGTTACCATGATGACTACGTGAAAGGCATTGCGCTAATTGGATTTCATGATATGAAGTGTAAGTTTGCTACTGTGGGCCTTGATAAGAAGTTAAAGATATGGGAACTCGACGTCTTTGAGGTTGAAAACGAGGATGATGTGGAAGCTAAGCTAATTGGTGAGTTTGATAATGCTACCAAGCAGGATGCAGGCTCTATTTATTGTGTGGCAGCCACAGAGAGTACTGTGATTTTCGGCGATAATGACGGTAGACTAAGATGGTACGATGTGGAAACCAACAGCTTGATCAGAAGTCTTGACGATGCCGCTTGTGTAAACCTTAAGACTTTGAAGATGTTAGACGATAACAAAACAGTTATGAGCACTGGTGCTGATGGAAGTGTGAAACTTTGGGATATTGAAACGGGAAAATGTCTCAAAACAAGAAAACTTGAACATGCGATATGGTCTGTCGAAGGTAAATCTTCCGATAATTTATATCTCGGCGACTCAGCTGGTAATATCTTATTACTATGTCATGATAAAGTTTCCTTTATTTACGAAAATAATCAAGAAAAAAGCTATAGATCCGGAGGCATTCTGGCAATGTCTATTATTGATGATGAAGTGTGGTTTTCTAACTCTGGTAACTCAAATCTCAATAAATTGAACTTGAAGACAAAGGAGCTAAAAGTAATACAGGGCGGACATGCTTTGTTGCGTTGTTCTCTTTTAACAAATCGTAGACATGTTATCACCGAAAATACTCTGGGTTCTCTACAGAAATGGGACATCGTGTCTTGCGAGCTTGTTGAAAATATTAGCAAAGATGAGGGAACATTTGATGAAGTTGTGCGTAAGAGAAATCCCAAAGAGGTTCTACCTCATTGGTGTACTGTCACTATAAAACGAGGCATCCTTTTCGTTAAGATTAATGAACGATTTTTGAACACCGAAGTATATGGAAGCGCATTAACTGATTATGAGATTGTCAATGCCGATAAGGCAGATGACATTAATTTTGATGAGAGATATAATTTAGGTCGAATTGCGATAAATTCCTTATTACATGGCTTCATAGAGTACGAATTAGCGAAGGATAAGAAATTCAGGGAGGAGAAAACTGCTATCAAAAAACAGACGCCTCCATCAACGCCAAATATTCTGCGTAGACATAGTTCCATGGTTCTGGAACATACTGGATCTGAGCATAAGGATAAGAATAAAGAGAAGAGACGGTTGTCCATATTTACGAAGTTCACCCAGTCCAATAATACAACACCTCAGAATTCTGCCCCTAATACCCCAAATGGAATGATGGATACCCACCAAGGAATAATCGAAGAAAACGAAAGTGGTGCCATGCCCATGATGTTACCAGGCCCTGCTACCGCACCTAATAACTCTATTAAACCTATACATATACCACTTTCAAGGACGACCACCGACCACAGTATGGAGAGATCGGCGACACCCTCTAGTACTTTCGGATTCCATAACAAGGTTTCAAGAATGAAATTTGACACCGGAAGCACGGAGGATATTCCTAGCTCATCATCTATTGGCAATGGAGAGGTGAAATTTAAGTTCACCTCAAGGAATTTCTCAAGTGGTAATTCCGCGGAAACGAAAAAAGCAGGTTTGTTTTTAAACGAATACATTGATGAAGTATATCAGTCGTATTTGAGACAGCCACCAAACTCTTCGTCATCATTTATGAAGTTTGGGAAACGTATAGCAGACACTCTCTTCATTCGAGACTCAACAAGGCCAGTAGTGAAAATCAAAAGTGGTTGCATACTCACAGTTAACCACTGGAGGGAAGGATCTACAGGAGAGACCATTTCCTTCTCCACATATCTCCCACCACCAACATATACATCCAGCGACTTGATTGACAACTTTTCAACCTACGAGTCTCTCGAAAAGCACCTCCCAATATGGCTCGGCAAGATTTTGTTCAAGGAGGATAAAGTCGTTAAGAACTACCCTAAGATAACCTTCATAATCCAACCCTGGGTTGACACAGAATTTGAGTCTTCTGAAGATAAGGAGCATGGCTCTCAATCAAAAAAATCAGGCTTTTACAGAAAAATCAAACCTCATGAATCTCCGCTGATGCTTCCAAAGATCAATGACGCTAATGTTCGATTAACCGCCGCTGAAATGATAAAAGCAAAGAAAGTTAAGCAGTATATAGTCGACAGGTTTGAAACAAGAACACCAGAAATGAAAAATAAGGAAGACCCTAGTGATTGGCTTGAAATTTTATGCAAGGGCACCGTTCTCGAAAACGATATAACCTTGAGTGCTATCCGTACTCTGTACTGGAAATCAAACGCTGATATTGTGCTTGAATACAGGCGCAAGAACCCAGTAAGCTCATAATTCACTAAAATATACCCCCCCCCCCTCAACTACCTGAATTATAATTACATGTATTATGACAAAACCTGTATCATTACTGTATGATGTAATGATATGTATACTTGTGTATATATATGTATGTATGTATCTCAAGGCATGCCTATGAACCATATTATAACATATCACGTGCACTCAATCACTACCAACGATTTGATTTTATACAGACTTTCTTGAAGAGCAGTTCTCAAGTTTTCTTTTTTTCTTTTTTTCGCAGAAAATTTAAAATTTACCAAAAATTTGGAAGCGATGATGAGAAGTGTGAATTGTGAGAATTGAATAGAAAGAGAAGTTGGAAAAGTGGAAATAGGGTGATTTATTGTGGCCAGATTAATCTGAAAAGCGCATATTTATAATTCTTGCAAAGATCTTAGAAGACTATAATCGGTGGGTTTAGTTAAAACTTGTTAGCGCTTTTCAATTGGATAGGGAATCGGCAGAGATATAATATAAAGAAAACGATGGATCAAGAACAAGAAAGAGGTATTTCCAGACTATGGAGAGCCTTTAGGACGGTAAAGGAGATGGTCAGAGACCGTGGATATTTTATTACCCAAGAAGAAATTGACTTGAGTTTGGAAGACTTCAAGGTAAAGTACTGTGATTCAATGGGTAAGCCTCAACGTAAAATGATGTCTTTCCAATCTAACCCAACCGAGGAATCGATAGAGAAATTCCCAGAAATGGGGTCTTTGTGGGTTGAGTTTTGTGATGAGGCATCTGTTGGTGTGAAGACAATGAAGAATTTTGTGGTTCATATTACGGAGAAGAACTTCCAAACGGGTATTTTCATTTACCAAAGTGGTATCACACCAAGTGCCAACAAGATCCTACCAACTGCTGCGCCAGCTGTTATAGAGACTTTCCCAGAGGCCTCTTTGGTTGTTAACATTACACATCACGAACTAGTTCCAAAGCATATAAGATTAAGTGACGCCGAGAAGAAGGAGTTGTTAAAAAGATACAGATTGAAGGAATCTCAATTACCTAGAATCCAGAGAATGGACCCTGTAGCACTATACCTTGGTTTAAAGAGAGGTGAGGTTATAAAAATTATCAGAAAGTCTGAGACTTCGGGGCGTTATGCCAGTTACAGAATCTGTTTGTGAGTTCCATTTTAGCGAACAGATAACCGCAAAACGAAGCCCGAGCCAACAAAGGATATTACTACTCTATCGTTCATCCATCTACTGAGAATATAATGCGTATTTGTTGTGTATATTACCAAAAAAAAAAATAATAATAAAATAAATCAAAATAAGAGAGGTCTGAAATGAATGTGGCACCCAACCATGCCATGTGCCGCTTAAACTGTTTGTACTTTTTTAGAAGAGAAAGGGAAGGAAGGATACTGTTTGGTAAAACTTGTTCGAACTAACTGAAATTATTAGAGACATGCTATTAAAAAAAGACAGTAGTAGGTCAGAGAGTGTATGTACACACGCATAGATATGCATATACAACTATTATTTAGTAAAATTAATTAGATCAGAACAGATCTTACCACAGGTAACAAAACCCACAAGCTAGTGAGTAACCAAACGGGAGCACAAGACGGTATCCAAATCGCCGGTCCACCACGAGACGTCCTTCAACTTGATCTCGACCAATGGCGACACTTCGACACCCTCACTACCCAAGAAAGTAGCACCCAAGGTGATGATCAAAGCGTCAACAAGGTTTGGTCTTTGTAGCAAGTCGTTGATAACAATCCCACCACCTTCGACCATGACAGACTTCACATCGAACTTGGACTTGAGCTGCACGAGCATATCAGACCAGTCCATCTTACCCGTGAAGTTGGTGCGCATAACCAAGTAATCCACACCTTCTTCAGGTTCGCTCGGAAGCTCCTTCACCACGATGATCGGTGCCTTCCCGTCGCCAGCCTCGTACAATTTCTTCATCTTCGAGTCTGCAAACTTCCACTTGCAATTGGGGTCCAAAATGATCGGTCTGGGCGAAATCCCAGCCAAGTGCTCCGGCTTTTCGTCCTCAGGCCACCACTTACAGTTCAACCCCGGATCGTCAACCAACACCGTACCGCAACCCAACATGATCGCATCGAACTTGTAACGCAAGTAGTGCGTCATAGTCTTGGTTTCCTCGTGTGAGATAAACGTTCTCGTACCCTTGATCTTAGCAATACGCGAGTCCAACGACTGCGCGTACGTTAGAATCACATACGGCTTCTCTTTGTCAGCATCACGCTCTTCGTCTGGCAAGTATGGCTCCAAAAACGGAACCAAATCTTTCTTTAAAGGTAACAAAACCATCTTCACCCTGTGTGTGTGCGTTTGTTCTATACCCTAAGCTCAAGCAAACAATCAATCAATCAACTAATCAATCAATCAACCAATCAAACTAAACCGAAGCACACAAACTAAAAAGCCCTTTCTCTTTTTATGTACTCGCAGAACCCTAATTGTCGTACCTACAATTAAAGAACTTCTCGAAATCAAAGACTCACCTTCCAGAACCAGACTCTGAATTTCTTCTTGCTTCACTCCTCAAACACCGATTATTTACGGATAAACTAAGGCCAACAATAGTGTGTTTTCAACTCCCACTCCCATTCCCAACCGAAACACCTGTCTTGAATTCTACCCTGTGTATAGGATGATGCCATGCCATGCTGCTTTCTTGGTTTTTTTTTTTTTCTTTCCCATTTTTCAGTTTCTTCTGCCTTTAACGGAGGAAATCGGGCCAAAGTGGAATTCGAAACCGGACGTAACGCGGAGTGTGGGCCCTGAAGGGGAAAGGGAAAGGGCAATATTTGGAATCACGTGAGGTGCATGGTGGGAGTGGGATGGGAGTGGGAGTGGGAGTGGGATTGGTTGGGATGGGTTATTCGATATACGAGTACTCTGTGTCATGGTGGGAAGAGGGGCTGGGATGGATGTTTGGGAGTTGCATGTTGCTCTTGGAGAGACGGGCTGGGTTGGAGGAGGATTTGCGTAGGGGTTTAGTGGTTGTGTGGCTGGAGGTCGGTAGTGGTACTGGTGCAGCAGTAGCAGTAGTGGTAGTTCTTTCTGCATCTGGTGACAGGATGGTGGATCTTCTCATTTCTTGTTCCTCGATTTCGAGCTGTGCTTTGAGTTTCTTTTCCCTTTCTCTGGCTATACGGCTGTGGTGTCGCTGTTGCCAGTCATGCAGTTCTTGTTCGGGATCGAGGTCATCGGTGTCGTCGAGGGCCATGACCTGGGCAGCGATGGAGCTGTCGAAGGTGTTTGAGGCGAGGATTTTTTCTTGGTGCGTAGCCGTAGCGAAATGGGCGGCCCTGATGAGGGTTGGGTTTGGTTCTTGGTTGTCATCGTCTAGATCTTGAGTGTCTTGGTTCCGTTCAGGACGCTTTCTTTTCAAGAACACCGGTTTGACCAAGGCCGGACCGTCGTCGCTGTCCTCATCGCCACCACTACTACTACTGCTGCTACTGCTGCTACTACTGCTATCATCATCGCTGTCGTTGTTGGCAGGAGGTTCCTTGTGTGGTTGCTCAGCTGCGTGATTCTCGGGCTCATCTTCCGATGAGCTGCTGGACGAACTTCTCGAAAGCTGACCGGAATCTGCTCCCCGTCCCCTAAAGTGTCTGATTGCCATCGCCTTGGCCATTCTCTAAAGTGCATCGTTCATATCTTGTCATATACGTAAAAGTACATACACACACACTCTCTTCTTTGTTTTTATATATGTATTTCGTACAAGTTTAAAAATCACCTTGTTTGTCATAGGTTTAAGGCGTTGGCCTAATACTTATTAACTACATCCAAGAGCAAAGCCTTGGCGCTCTCCCAGGACGAACTGAATCCAGACTCAGAACTGGCCTCGTCTGCTGCCCCTGCTGTCTCGGATTTCTTCTTGCCGTGGCAGCCTTTGTTCTTGTTTTTCTTGTGCTTCTTGCCAACAGCAGACTTCTCGGACTTAGTCTTGTCATTTTTCACTTCGTTAGAAAATGGGTGTTGCTCAACGTAACGATCAGTTTCGTCGGCACTGGCGAAAACCCAAGCCTTCAATTTCTCAGCAAGCGATTCCTTGGGCTTTCCCACCACTTCTTTGGATTCGTGCTTAGCCTTCCCGCCCTTATGATGGTGTTTACCGTGCTTCAATGGCTGTGACGAATGGTACAATTCCCCGTCAATGTCGCCAATGTATGCCACGTTACCAAACCCACCAACGTAGTACAACTTCTCAACGTCAAACTCATAGAACGCAGCATCGTGGACCAACCCGTTCGTGCCTGGTAGCCAGGAGACAGAATCCGGGTGTCTCTTTGCAAAACAGGCCTTCAACGCATCGCTCGTCTCCACTTCCTTCAACGTACCAAAGAGATTGGCACGAGGCGATTCCATCACAGGAGCATGGTGTTTTCTGCCCTCAACAGTCATCGTCAGCTTCCCGTTGTCCTTGAAATGTTGTAGGGTCGACGAAACGTTCATCAAAACCAAAATTGGGTTCCCCGTCGATTCCACACCTTTGCAGTAATCTGACGAAACATAGTACTCTGGCATCGTCACAGGATACCCGTCTTCCCGCAGGGTCGACACATGCAACACGTCCCCGTGGTTCACAATCGTCCTCGCAACTTCAGCTGCAAATTCGCGAGTTAGGTTTGCCTTGTGGTGATGAGCACCTTTGCGATGTCCCTTGTGATGGCCATTATTGTGCTTTTTATGCGCATCAACTGACCCTAGCGCTAGCACTAGCGATATTAACAATGTACTGAACTTCATTATGAACTAAAGATTCGAGCTATCGGCTGTTACAGTGCTTCAAGACTCCTCTCTCTATCTCTCTCACACACACTTTTGCTCCTTCTCTAAACGGGTGCGAAGCGAAGATCTTCAAAATCTTATTACGATATAAATACGCACATATATATATATAT
>217 46 10
GTAAGATAGTTATCTGGTTGATCCTGCCAGTAGTCATATGCTTGTC
>218 52 533
ATGGACGAGTCCGGAGTCGAACCGAAGACCTCTCCCATGCTAAGGGAGCGCG
>219 46 18
AGTAGCCTTGTTGTTACGATCTGCTGAGATTAAGCCTTCGTTGTCC
>220 48 5402
CCTTCTTTCATATCACTTGAAACTACATTTTAACCTCTTCACTGAATG
>221 47 181
TGAGGAACTTCAGCAGTACCTGTAGTTTCACCATTTGGACCTGTTTG
>222 47 79
TCGGTAGTAGGGACCTTAGAAGGGATGTTAGTAGAAATAATGTCGTT
>223 46 33
TATTGAACGTTCTGTTTCCGCGAAACATCGGAGCAGTGTTCAGTGA
>224 46 25
TATTGAACGTTCTGTTTCCGCGAAACATCGGAGCAGTGTTCAGTGC
>225 82 47268
TGCCATAGCACTCTTTGAGTTTCCTCTAACCGAGTTCCACTGAACACTGCTCCGATGTTTCGCGGAAACAGAACGTTCAATA
>226 968 25819
CCAACAGATTTGCAATCTGCTGCGCTACCACTGCGCCATACGAGCAAAATTATTGATATTTTGAAACGGCGTTTGATACTTATACTCCTGGAATCCGTACACTCTCGATCAGTTTTTGTATGGTGAGGGTCTCTCTCTATATTTTATAAAGAGTATTACGTACATTTGATTGTATAGGTACGCAGGTAGGTAACAAAAGAGAATACCCAAAACTGCGCAAAGGGAAATAGAAAGCGGGTTGTTCCTAAGTCGATGGTTTGAAGACATATACCAATGACCAAATATCCAAAAATCTTTGGGACAAACTGACAAAAATAAATATAGGAAACAGATGTTATAATGAGTATGAAATGTAAAATTTAATAATATAAAAGAGAGCCTGCAGTTATATACGTGAATTGAAATGAAACAAATTATTGTCAAAAAGGGGGTTCTTTATGGTATCTTTATAAGTAAAGTATTATGGAACAACGGTCTCCAAATATCTATGAAAAAGAGATGCCCTTATCGAAAACTGGGACTCTTTGTCTCTCAACGCATTACACTGAACATGATGATAATGAAGTCCCCATCGAAGCCGTAAATGGCGGAGATACTAATGTATCGATTGGGGATTCAATTAATGCAGATCATTGTTTGTTCGTTTGTTGTAAAAAGATTATGAACAAACCAACCAACCATGCTTGGTATGGCTTTTGATTTTTTTTTTAGTGTTTGGCTTTGTCCGATGTCAAGTTTGGCTAAAAAAGCGGGAATGGGAGCCTTTTTAACAGTCGGTCAAAGACACAATGTTCAAGTGAATAGCACTACATTGAGCACCTAGAGTTTCGTCGTACAAGTTGTAGAAGTTACCGGATAGACACTTGTAGAAGACGTCATTGTCACCAATAGCCAAGTTACCGTCTGGGGTAATGGACCAGCCGTTAGCGTAGATGGCACCAGCTTGTGGTGGTGGACCGTCGAATTGG
>227 84627 2484247
[truncated: 10,661,553 more chars]
