# Supplementary material for: Differential RNA-seq, Multi-Network Analysis and Metabolic Regulation Analysis of Kluyveromyces marxianus Reveals a Compartmentalised Response to Xylose
Source: PLoS One. 2016 Jun 17;11(6):e0156242. doi: 10.1371/journal.pone.0156242 (PMC4912071; doi:10.1371/journal.pone.0156242)
Supplement: S1 ORF — (GFF) [file pone.0156242.s007.gff]

3	AUGUSTUS	gene	260	1456	1	+	.	g1
3	AUGUSTUS	transcript	260	1456	1	+	.	g1.t1
3	AUGUSTUS	start_codon	260	262	.	+	0	transcript_id "g1.t1"; gene_id "g1";
3	AUGUSTUS	CDS	260	1453	1	+	0	transcript_id "g1.t1"; gene_id "g1";
3	AUGUSTUS	stop_codon	1454	1456	.	+	0	transcript_id "g1.t1"; gene_id "g1";
3	AUGUSTUS	gene	1952	2500	1	+	.	g2
3	AUGUSTUS	transcript	1952	2500	1	+	.	g2.t1
3	AUGUSTUS	start_codon	1952	1954	.	+	0	transcript_id "g2.t1"; gene_id "g2";
3	AUGUSTUS	CDS	1952	2497	1	+	0	transcript_id "g2.t1"; gene_id "g2";
3	AUGUSTUS	stop_codon	2498	2500	.	+	0	transcript_id "g2.t1"; gene_id "g2";
3	AUGUSTUS	gene	2814	4250	1	-	.	g3
3	AUGUSTUS	transcript	2814	4250	1	-	.	g3.t1
3	AUGUSTUS	stop_codon	2814	2816	.	-	0	transcript_id "g3.t1"; gene_id "g3";
3	AUGUSTUS	CDS	2817	4250	1	-	0	transcript_id "g3.t1"; gene_id "g3";
3	AUGUSTUS	start_codon	4248	4250	.	-	0	transcript_id "g3.t1"; gene_id "g3";
14	AUGUSTUS	gene	244	873	0.91	+	.	g4
14	AUGUSTUS	transcript	244	873	0.91	+	.	g4.t1
14	AUGUSTUS	start_codon	244	246	.	+	0	transcript_id "g4.t1"; gene_id "g4";
14	AUGUSTUS	CDS	244	870	0.91	+	0	transcript_id "g4.t1"; gene_id "g4";
14	AUGUSTUS	stop_codon	871	873	.	+	0	transcript_id "g4.t1"; gene_id "g4";
14	AUGUSTUS	gene	896	3094	0.99	-	.	g5
14	AUGUSTUS	transcript	896	3094	0.99	-	.	g5.t1
14	AUGUSTUS	stop_codon	896	898	.	-	0	transcript_id "g5.t1"; gene_id "g5";
14	AUGUSTUS	CDS	899	3094	0.99	-	0	transcript_id "g5.t1"; gene_id "g5";
14	AUGUSTUS	start_codon	3092	3094	.	-	0	transcript_id "g5.t1"; gene_id "g5";
44	AUGUSTUS	gene	1	141	0.93	+	.	g6
44	AUGUSTUS	transcript	1	141	0.93	+	.	g6.t1
44	AUGUSTUS	CDS	1	141	0.93	+	0	transcript_id "g6.t1"; gene_id "g6";
45	AUGUSTUS	gene	1	274	0.9	-	.	g7
45	AUGUSTUS	transcript	1	274	0.9	-	.	g7.t1
45	AUGUSTUS	CDS	1	274	0.9	-	1	transcript_id "g7.t1"; gene_id "g7";
49	AUGUSTUS	gene	1	507	0.96	-	.	g8
49	AUGUSTUS	transcript	1	507	0.96	-	.	g8.t1
49	AUGUSTUS	CDS	1	507	0.96	-	0	transcript_id "g8.t1"; gene_id "g8";
49	AUGUSTUS	start_codon	505	507	.	-	0	transcript_id "g8.t1"; gene_id "g8";
49	AUGUSTUS	gene	1377	2201	1	-	.	g9
49	AUGUSTUS	transcript	1377	2201	1	-	.	g9.t1
49	AUGUSTUS	stop_codon	1377	1379	.	-	0	transcript_id "g9.t1"; gene_id "g9";
49	AUGUSTUS	CDS	1380	2201	1	-	0	transcript_id "g9.t1"; gene_id "g9";
49	AUGUSTUS	start_codon	2199	2201	.	-	0	transcript_id "g9.t1"; gene_id "g9";
49	AUGUSTUS	gene	7758	9419	0.97	+	.	g10
49	AUGUSTUS	transcript	7758	9419	0.97	+	.	g10.t1
49	AUGUSTUS	start_codon	7758	7760	.	+	0	transcript_id "g10.t1"; gene_id "g10";
49	AUGUSTUS	CDS	7758	9416	0.97	+	0	transcript_id "g10.t1"; gene_id "g10";
49	AUGUSTUS	stop_codon	9417	9419	.	+	0	transcript_id "g10.t1"; gene_id "g10";
49	AUGUSTUS	gene	10038	11096	0.95	-	.	g11
49	AUGUSTUS	transcript	10038	11096	0.95	-	.	g11.t1
49	AUGUSTUS	stop_codon	10038	10040	.	-	0	transcript_id "g11.t1"; gene_id "g11";
49	AUGUSTUS	CDS	10041	11096	0.95	-	0	transcript_id "g11.t1"; gene_id "g11";
49	AUGUSTUS	start_codon	11094	11096	.	-	0	transcript_id "g11.t1"; gene_id "g11";
49	AUGUSTUS	gene	11531	12727	0.64	+	.	g12
49	AUGUSTUS	transcript	11531	12727	0.64	+	.	g12.t1
49	AUGUSTUS	start_codon	11531	11533	.	+	0	transcript_id "g12.t1"; gene_id "g12";
49	AUGUSTUS	CDS	11531	12724	0.64	+	0	transcript_id "g12.t1"; gene_id "g12";
49	AUGUSTUS	stop_codon	12725	12727	.	+	0	transcript_id "g12.t1"; gene_id "g12";
49	AUGUSTUS	gene	12985	14184	1	+	.	g13
49	AUGUSTUS	transcript	12985	14184	1	+	.	g13.t1
49	AUGUSTUS	start_codon	12985	12987	.	+	0	transcript_id "g13.t1"; gene_id "g13";
49	AUGUSTUS	CDS	12985	14181	1	+	0	transcript_id "g13.t1"; gene_id "g13";
49	AUGUSTUS	stop_codon	14182	14184	.	+	0	transcript_id "g13.t1"; gene_id "g13";
49	AUGUSTUS	gene	14448	17090	0.94	+	.	g14
49	AUGUSTUS	transcript	14448	17090	0.94	+	.	g14.t1
49	AUGUSTUS	start_codon	14448	14450	.	+	0	transcript_id "g14.t1"; gene_id "g14";
49	AUGUSTUS	CDS	14448	17087	0.94	+	0	transcript_id "g14.t1"; gene_id "g14";
49	AUGUSTUS	stop_codon	17088	17090	.	+	0	transcript_id "g14.t1"; gene_id "g14";
49	AUGUSTUS	gene	17133	17465	1	-	.	g15
49	AUGUSTUS	transcript	17133	17465	1	-	.	g15.t1
49	AUGUSTUS	stop_codon	17133	17135	.	-	0	transcript_id "g15.t1"; gene_id "g15";
49	AUGUSTUS	CDS	17136	17465	1	-	0	transcript_id "g15.t1"; gene_id "g15";
49	AUGUSTUS	start_codon	17463	17465	.	-	0	transcript_id "g15.t1"; gene_id "g15";
49	AUGUSTUS	gene	17821	19569	0.86	+	.	g16
49	AUGUSTUS	transcript	17821	19569	0.86	+	.	g16.t1
49	AUGUSTUS	start_codon	17821	17823	.	+	0	transcript_id "g16.t1"; gene_id "g16";
49	AUGUSTUS	CDS	17821	19566	0.86	+	0	transcript_id "g16.t1"; gene_id "g16";
49	AUGUSTUS	stop_codon	19567	19569	.	+	0	transcript_id "g16.t1"; gene_id "g16";
49	AUGUSTUS	gene	19758	22736	1	-	.	g17
49	AUGUSTUS	transcript	19758	22736	1	-	.	g17.t1
49	AUGUSTUS	stop_codon	19758	19760	.	-	0	transcript_id "g17.t1"; gene_id "g17";
49	AUGUSTUS	CDS	19761	22736	1	-	0	transcript_id "g17.t1"; gene_id "g17";
49	AUGUSTUS	start_codon	22734	22736	.	-	0	transcript_id "g17.t1"; gene_id "g17";
49	AUGUSTUS	gene	23303	24214	0.89	-	.	g18
49	AUGUSTUS	transcript	23303	24214	0.89	-	.	g18.t1
49	AUGUSTUS	stop_codon	23303	23305	.	-	0	transcript_id "g18.t1"; gene_id "g18";
49	AUGUSTUS	CDS	23306	24214	0.89	-	0	transcript_id "g18.t1"; gene_id "g18";
49	AUGUSTUS	start_codon	24212	24214	.	-	0	transcript_id "g18.t1"; gene_id "g18";
49	AUGUSTUS	gene	24452	25987	1	+	.	g19
49	AUGUSTUS	transcript	24452	25987	1	+	.	g19.t1
49	AUGUSTUS	start_codon	24452	24454	.	+	0	transcript_id "g19.t1"; gene_id "g19";
49	AUGUSTUS	CDS	24452	25984	1	+	0	transcript_id "g19.t1"; gene_id "g19";
49	AUGUSTUS	stop_codon	25985	25987	.	+	0	transcript_id "g19.t1"; gene_id "g19";
49	AUGUSTUS	gene	27252	28589	0.94	+	.	g20
49	AUGUSTUS	transcript	27252	28589	0.94	+	.	g20.t1
49	AUGUSTUS	start_codon	27252	27254	.	+	0	transcript_id "g20.t1"; gene_id "g20";
49	AUGUSTUS	CDS	27252	28586	0.94	+	0	transcript_id "g20.t1"; gene_id "g20";
49	AUGUSTUS	stop_codon	28587	28589	.	+	0	transcript_id "g20.t1"; gene_id "g20";
49	AUGUSTUS	gene	28645	30483	1	-	.	g21
49	AUGUSTUS	transcript	28645	30483	1	-	.	g21.t1
49	AUGUSTUS	stop_codon	28645	28647	.	-	0	transcript_id "g21.t1"; gene_id "g21";
49	AUGUSTUS	CDS	28648	30483	1	-	0	transcript_id "g21.t1"; gene_id "g21";
49	AUGUSTUS	start_codon	30481	30483	.	-	0	transcript_id "g21.t1"; gene_id "g21";
49	AUGUSTUS	gene	30796	36348	1	+	.	g22
49	AUGUSTUS	transcript	30796	36348	1	+	.	g22.t1
49	AUGUSTUS	start_codon	30796	30798	.	+	0	transcript_id "g22.t1"; gene_id "g22";
49	AUGUSTUS	CDS	30796	36345	1	+	0	transcript_id "g22.t1"; gene_id "g22";
49	AUGUSTUS	stop_codon	36346	36348	.	+	0	transcript_id "g22.t1"; gene_id "g22";
50	AUGUSTUS	gene	916	5346	1	-	.	g23
50	AUGUSTUS	transcript	916	5346	1	-	.	g23.t1
50	AUGUSTUS	stop_codon	916	918	.	-	0	transcript_id "g23.t1"; gene_id "g23";
50	AUGUSTUS	CDS	919	5346	1	-	0	transcript_id "g23.t1"; gene_id "g23";
50	AUGUSTUS	start_codon	5344	5346	.	-	0	transcript_id "g23.t1"; gene_id "g23";
50	AUGUSTUS	gene	5752	6861	0.86	-	.	g24
50	AUGUSTUS	transcript	5752	6861	0.86	-	.	g24.t1
50	AUGUSTUS	stop_codon	5752	5754	.	-	0	transcript_id "g24.t1"; gene_id "g24";
50	AUGUSTUS	CDS	5755	6861	0.86	-	0	transcript_id "g24.t1"; gene_id "g24";
50	AUGUSTUS	start_codon	6859	6861	.	-	0	transcript_id "g24.t1"; gene_id "g24";
50	AUGUSTUS	gene	7208	14452	1	-	.	g25
50	AUGUSTUS	transcript	7208	14452	1	-	.	g25.t1
50	AUGUSTUS	stop_codon	7208	7210	.	-	0	transcript_id "g25.t1"; gene_id "g25";
50	AUGUSTUS	CDS	7211	14452	1	-	0	transcript_id "g25.t1"; gene_id "g25";
50	AUGUSTUS	start_codon	14450	14452	.	-	0	transcript_id "g25.t1"; gene_id "g25";
50	AUGUSTUS	gene	14932	16830	0.99	-	.	g26
50	AUGUSTUS	transcript	14932	16830	0.99	-	.	g26.t1
50	AUGUSTUS	stop_codon	14932	14934	.	-	0	transcript_id "g26.t1"; gene_id "g26";
50	AUGUSTUS	CDS	14935	16830	0.99	-	0	transcript_id "g26.t1"; gene_id "g26";
50	AUGUSTUS	start_codon	16828	16830	.	-	0	transcript_id "g26.t1"; gene_id "g26";
50	AUGUSTUS	gene	17124	17915	0.95	+	.	g27
50	AUGUSTUS	transcript	17124	17915	0.95	+	.	g27.t1
50	AUGUSTUS	start_codon	17124	17126	.	+	0	transcript_id "g27.t1"; gene_id "g27";
50	AUGUSTUS	CDS	17124	17912	0.95	+	0	transcript_id "g27.t1"; gene_id "g27";
50	AUGUSTUS	stop_codon	17913	17915	.	+	0	transcript_id "g27.t1"; gene_id "g27";
50	AUGUSTUS	gene	18144	19790	0.85	+	.	g28
50	AUGUSTUS	transcript	18144	19790	0.85	+	.	g28.t1
50	AUGUSTUS	start_codon	18144	18146	.	+	0	transcript_id "g28.t1"; gene_id "g28";
50	AUGUSTUS	CDS	18144	19787	0.85	+	0	transcript_id "g28.t1"; gene_id "g28";
50	AUGUSTUS	stop_codon	19788	19790	.	+	0	transcript_id "g28.t1"; gene_id "g28";
50	AUGUSTUS	gene	20040	20498	0.85	+	.	g29
50	AUGUSTUS	transcript	20040	20498	0.85	+	.	g29.t1
50	AUGUSTUS	start_codon	20040	20042	.	+	0	transcript_id "g29.t1"; gene_id "g29";
50	AUGUSTUS	CDS	20040	20495	0.85	+	0	transcript_id "g29.t1"; gene_id "g29";
50	AUGUSTUS	stop_codon	20496	20498	.	+	0	transcript_id "g29.t1"; gene_id "g29";
52	AUGUSTUS	gene	77	709	1	-	.	g30
52	AUGUSTUS	transcript	77	709	1	-	.	g30.t1
52	AUGUSTUS	stop_codon	77	79	.	-	0	transcript_id "g30.t1"; gene_id "g30";
52	AUGUSTUS	CDS	80	709	1	-	0	transcript_id "g30.t1"; gene_id "g30";
52	AUGUSTUS	start_codon	707	709	.	-	0	transcript_id "g30.t1"; gene_id "g30";
53	AUGUSTUS	gene	417	1916	1	+	.	g31
53	AUGUSTUS	transcript	417	1916	1	+	.	g31.t1
53	AUGUSTUS	start_codon	417	419	.	+	0	transcript_id "g31.t1"; gene_id "g31";
53	AUGUSTUS	CDS	417	1913	1	+	0	transcript_id "g31.t1"; gene_id "g31";
53	AUGUSTUS	stop_codon	1914	1916	.	+	0	transcript_id "g31.t1"; gene_id "g31";
53	AUGUSTUS	gene	2006	3994	0.92	-	.	g32
53	AUGUSTUS	transcript	2006	3994	0.92	-	.	g32.t1
53	AUGUSTUS	stop_codon	2006	2008	.	-	0	transcript_id "g32.t1"; gene_id "g32";
53	AUGUSTUS	CDS	2009	3994	0.92	-	0	transcript_id "g32.t1"; gene_id "g32";
53	AUGUSTUS	start_codon	3992	3994	.	-	0	transcript_id "g32.t1"; gene_id "g32";
53	AUGUSTUS	gene	4404	5975	0.74	-	.	g33
53	AUGUSTUS	transcript	4404	5975	0.74	-	.	g33.t1
53	AUGUSTUS	stop_codon	4404	4406	.	-	0	transcript_id "g33.t1"; gene_id "g33";
53	AUGUSTUS	CDS	4407	5975	0.74	-	0	transcript_id "g33.t1"; gene_id "g33";
53	AUGUSTUS	start_codon	5973	5975	.	-	0	transcript_id "g33.t1"; gene_id "g33";
53	AUGUSTUS	gene	7109	9340	1	-	.	g34
53	AUGUSTUS	transcript	7109	9340	1	-	.	g34.t1
53	AUGUSTUS	stop_codon	7109	7111	.	-	0	transcript_id "g34.t1"; gene_id "g34";
53	AUGUSTUS	CDS	7112	9340	1	-	0	transcript_id "g34.t1"; gene_id "g34";
53	AUGUSTUS	start_codon	9338	9340	.	-	0	transcript_id "g34.t1"; gene_id "g34";
53	AUGUSTUS	gene	10394	15866	0.63	+	.	g35
53	AUGUSTUS	transcript	10394	15866	0.63	+	.	g35.t1
53	AUGUSTUS	start_codon	10394	10396	.	+	0	transcript_id "g35.t1"; gene_id "g35";
53	AUGUSTUS	intron	12826	13421	0.63	+	.	transcript_id "g35.t1"; gene_id "g35";
53	AUGUSTUS	intron	15240	15847	0.99	+	.	transcript_id "g35.t1"; gene_id "g35";
53	AUGUSTUS	CDS	10394	12825	0.65	+	0	transcript_id "g35.t1"; gene_id "g35";
53	AUGUSTUS	CDS	13422	15239	0.75	+	1	transcript_id "g35.t1"; gene_id "g35";
53	AUGUSTUS	CDS	15848	15863	1	+	1	transcript_id "g35.t1"; gene_id "g35";
53	AUGUSTUS	stop_codon	15864	15866	.	+	0	transcript_id "g35.t1"; gene_id "g35";
53	AUGUSTUS	gene	16233	17534	0.62	-	.	g36
53	AUGUSTUS	transcript	16233	17534	0.62	-	.	g36.t1
53	AUGUSTUS	stop_codon	16233	16235	.	-	0	transcript_id "g36.t1"; gene_id "g36";
53	AUGUSTUS	CDS	16236	17534	0.62	-	0	transcript_id "g36.t1"; gene_id "g36";
53	AUGUSTUS	start_codon	17532	17534	.	-	0	transcript_id "g36.t1"; gene_id "g36";
53	AUGUSTUS	gene	18226	18771	1	-	.	g37
53	AUGUSTUS	transcript	18226	18771	1	-	.	g37.t1
53	AUGUSTUS	stop_codon	18226	18228	.	-	0	transcript_id "g37.t1"; gene_id "g37";
53	AUGUSTUS	CDS	18229	18771	1	-	0	transcript_id "g37.t1"; gene_id "g37";
53	AUGUSTUS	start_codon	18769	18771	.	-	0	transcript_id "g37.t1"; gene_id "g37";
53	AUGUSTUS	gene	20550	21725	1	-	.	g38
53	AUGUSTUS	transcript	20550	21725	1	-	.	g38.t1
53	AUGUSTUS	stop_codon	20550	20552	.	-	0	transcript_id "g38.t1"; gene_id "g38";
53	AUGUSTUS	CDS	20553	21725	1	-	0	transcript_id "g38.t1"; gene_id "g38";
53	AUGUSTUS	start_codon	21723	21725	.	-	0	transcript_id "g38.t1"; gene_id "g38";
53	AUGUSTUS	gene	22179	22631	1	-	.	g39
53	AUGUSTUS	transcript	22179	22631	1	-	.	g39.t1
53	AUGUSTUS	stop_codon	22179	22181	.	-	0	transcript_id "g39.t1"; gene_id "g39";
53	AUGUSTUS	CDS	22182	22631	1	-	0	transcript_id "g39.t1"; gene_id "g39";
53	AUGUSTUS	start_codon	22629	22631	.	-	0	transcript_id "g39.t1"; gene_id "g39";
53	AUGUSTUS	gene	22992	23396	1	+	.	g40
53	AUGUSTUS	transcript	22992	23396	1	+	.	g40.t1
53	AUGUSTUS	start_codon	22992	22994	.	+	0	transcript_id "g40.t1"; gene_id "g40";
53	AUGUSTUS	CDS	22992	23393	1	+	0	transcript_id "g40.t1"; gene_id "g40";
53	AUGUSTUS	stop_codon	23394	23396	.	+	0	transcript_id "g40.t1"; gene_id "g40";
56	AUGUSTUS	gene	1	496	0.87	-	.	g41
56	AUGUSTUS	transcript	1	496	0.87	-	.	g41.t1
56	AUGUSTUS	intron	1	188	0.87	-	.	transcript_id "g41.t1"; gene_id "g41";
56	AUGUSTUS	CDS	189	496	0.87	-	0	transcript_id "g41.t1"; gene_id "g41";
56	AUGUSTUS	start_codon	494	496	.	-	0	transcript_id "g41.t1"; gene_id "g41";
65	AUGUSTUS	gene	332	1294	1	+	.	g42
65	AUGUSTUS	transcript	332	1294	1	+	.	g42.t1
65	AUGUSTUS	start_codon	332	334	.	+	0	transcript_id "g42.t1"; gene_id "g42";
65	AUGUSTUS	CDS	332	1291	1	+	0	transcript_id "g42.t1"; gene_id "g42";
65	AUGUSTUS	stop_codon	1292	1294	.	+	0	transcript_id "g42.t1"; gene_id "g42";
65	AUGUSTUS	gene	1471	2259	0.97	-	.	g43
65	AUGUSTUS	transcript	1471	2259	0.97	-	.	g43.t1
65	AUGUSTUS	stop_codon	1471	1473	.	-	0	transcript_id "g43.t1"; gene_id "g43";
65	AUGUSTUS	intron	1874	2239	0.97	-	.	transcript_id "g43.t1"; gene_id "g43";
65	AUGUSTUS	CDS	1474	1873	0.97	-	1	transcript_id "g43.t1"; gene_id "g43";
65	AUGUSTUS	CDS	2240	2259	0.97	-	0	transcript_id "g43.t1"; gene_id "g43";
65	AUGUSTUS	start_codon	2257	2259	.	-	0	transcript_id "g43.t1"; gene_id "g43";
65	AUGUSTUS	gene	3151	4458	0.89	+	.	g44
65	AUGUSTUS	transcript	3151	4458	0.89	+	.	g44.t1
65	AUGUSTUS	start_codon	3151	3153	.	+	0	transcript_id "g44.t1"; gene_id "g44";
65	AUGUSTUS	CDS	3151	4455	0.89	+	0	transcript_id "g44.t1"; gene_id "g44";
65	AUGUSTUS	stop_codon	4456	4458	.	+	0	transcript_id "g44.t1"; gene_id "g44";
65	AUGUSTUS	gene	4538	5890	0.94	-	.	g45
65	AUGUSTUS	transcript	4538	5890	0.94	-	.	g45.t1
65	AUGUSTUS	stop_codon	4538	4540	.	-	0	transcript_id "g45.t1"; gene_id "g45";
65	AUGUSTUS	CDS	4541	5890	0.94	-	0	transcript_id "g45.t1"; gene_id "g45";
65	AUGUSTUS	start_codon	5888	5890	.	-	0	transcript_id "g45.t1"; gene_id "g45";
65	AUGUSTUS	gene	6504	7298	0.89	+	.	g46
65	AUGUSTUS	transcript	6504	7298	0.89	+	.	g46.t1
65	AUGUSTUS	start_codon	6504	6506	.	+	0	transcript_id "g46.t1"; gene_id "g46";
65	AUGUSTUS	CDS	6504	7295	0.89	+	0	transcript_id "g46.t1"; gene_id "g46";
65	AUGUSTUS	stop_codon	7296	7298	.	+	0	transcript_id "g46.t1"; gene_id "g46";
65	AUGUSTUS	gene	8055	8961	1	+	.	g47
65	AUGUSTUS	transcript	8055	8961	1	+	.	g47.t1
65	AUGUSTUS	start_codon	8055	8057	.	+	0	transcript_id "g47.t1"; gene_id "g47";
65	AUGUSTUS	intron	8102	8567	1	+	.	transcript_id "g47.t1"; gene_id "g47";
65	AUGUSTUS	CDS	8055	8101	1	+	0	transcript_id "g47.t1"; gene_id "g47";
65	AUGUSTUS	CDS	8568	8958	1	+	1	transcript_id "g47.t1"; gene_id "g47";
65	AUGUSTUS	stop_codon	8959	8961	.	+	0	transcript_id "g47.t1"; gene_id "g47";
65	AUGUSTUS	gene	9385	10788	0.98	-	.	g48
65	AUGUSTUS	transcript	9385	10788	0.98	-	.	g48.t1
65	AUGUSTUS	stop_codon	9385	9387	.	-	0	transcript_id "g48.t1"; gene_id "g48";
65	AUGUSTUS	CDS	9388	10788	0.98	-	0	transcript_id "g48.t1"; gene_id "g48";
65	AUGUSTUS	start_codon	10786	10788	.	-	0	transcript_id "g48.t1"; gene_id "g48";
65	AUGUSTUS	gene	12202	14274	0.75	+	.	g49
65	AUGUSTUS	transcript	12202	14274	0.75	+	.	g49.t1
65	AUGUSTUS	start_codon	12202	12204	.	+	0	transcript_id "g49.t1"; gene_id "g49";
65	AUGUSTUS	CDS	12202	14271	0.75	+	0	transcript_id "g49.t1"; gene_id "g49";
65	AUGUSTUS	stop_codon	14272	14274	.	+	0	transcript_id "g49.t1"; gene_id "g49";
65	AUGUSTUS	gene	14597	15190	1	-	.	g50
65	AUGUSTUS	transcript	14597	15190	1	-	.	g50.t1
65	AUGUSTUS	stop_codon	14597	14599	.	-	0	transcript_id "g50.t1"; gene_id "g50";
65	AUGUSTUS	CDS	14600	15190	1	-	0	transcript_id "g50.t1"; gene_id "g50";
65	AUGUSTUS	start_codon	15188	15190	.	-	0	transcript_id "g50.t1"; gene_id "g50";
65	AUGUSTUS	gene	15915	18470	1	-	.	g51
65	AUGUSTUS	transcript	15915	18470	1	-	.	g51.t1
65	AUGUSTUS	stop_codon	15915	15917	.	-	0	transcript_id "g51.t1"; gene_id "g51";
65	AUGUSTUS	CDS	15918	18470	1	-	0	transcript_id "g51.t1"; gene_id "g51";
65	AUGUSTUS	start_codon	18468	18470	.	-	0	transcript_id "g51.t1"; gene_id "g51";
65	AUGUSTUS	gene	18814	19308	1	-	.	g52
65	AUGUSTUS	transcript	18814	19308	1	-	.	g52.t1
65	AUGUSTUS	stop_codon	18814	18816	.	-	0	transcript_id "g52.t1"; gene_id "g52";
65	AUGUSTUS	CDS	18817	19308	1	-	0	transcript_id "g52.t1"; gene_id "g52";
65	AUGUSTUS	start_codon	19306	19308	.	-	0	transcript_id "g52.t1"; gene_id "g52";
65	AUGUSTUS	gene	19650	20213	0.72	-	.	g53
65	AUGUSTUS	transcript	19650	20213	0.72	-	.	g53.t1
65	AUGUSTUS	stop_codon	19650	19652	.	-	0	transcript_id "g53.t1"; gene_id "g53";
65	AUGUSTUS	CDS	19653	20213	0.72	-	0	transcript_id "g53.t1"; gene_id "g53";
65	AUGUSTUS	start_codon	20211	20213	.	-	0	transcript_id "g53.t1"; gene_id "g53";
65	AUGUSTUS	gene	20805	22628	0.89	+	.	g54
65	AUGUSTUS	transcript	20805	22628	0.89	+	.	g54.t1
65	AUGUSTUS	start_codon	20805	20807	.	+	0	transcript_id "g54.t1"; gene_id "g54";
65	AUGUSTUS	CDS	20805	22625	0.89	+	0	transcript_id "g54.t1"; gene_id "g54";
65	AUGUSTUS	stop_codon	22626	22628	.	+	0	transcript_id "g54.t1"; gene_id "g54";
65	AUGUSTUS	gene	22935	24602	0.37	-	.	g55
65	AUGUSTUS	transcript	22935	24602	0.37	-	.	g55.t1
65	AUGUSTUS	stop_codon	22935	22937	.	-	0	transcript_id "g55.t1"; gene_id "g55";
65	AUGUSTUS	CDS	22938	24602	0.37	-	0	transcript_id "g55.t1"; gene_id "g55";
65	AUGUSTUS	start_codon	24600	24602	.	-	0	transcript_id "g55.t1"; gene_id "g55";
65	AUGUSTUS	gene	25738	27075	1	+	.	g56
65	AUGUSTUS	transcript	25738	27075	1	+	.	g56.t1
65	AUGUSTUS	start_codon	25738	25740	.	+	0	transcript_id "g56.t1"; gene_id "g56";
65	AUGUSTUS	CDS	25738	27072	1	+	0	transcript_id "g56.t1"; gene_id "g56";
65	AUGUSTUS	stop_codon	27073	27075	.	+	0	transcript_id "g56.t1"; gene_id "g56";
65	AUGUSTUS	gene	27637	37368	1	+	.	g57
65	AUGUSTUS	transcript	27637	37368	1	+	.	g57.t1
65	AUGUSTUS	start_codon	27637	27639	.	+	0	transcript_id "g57.t1"; gene_id "g57";
65	AUGUSTUS	CDS	27637	37365	1	+	0	transcript_id "g57.t1"; gene_id "g57";
65	AUGUSTUS	stop_codon	37366	37368	.	+	0	transcript_id "g57.t1"; gene_id "g57";
67	AUGUSTUS	gene	1	195	0.9	-	.	g58
67	AUGUSTUS	transcript	1	195	0.9	-	.	g58.t1
67	AUGUSTUS	intron	1	8	0.9	-	.	transcript_id "g58.t1"; gene_id "g58";
67	AUGUSTUS	CDS	9	195	0.9	-	0	transcript_id "g58.t1"; gene_id "g58";
67	AUGUSTUS	start_codon	193	195	.	-	0	transcript_id "g58.t1"; gene_id "g58";
78	AUGUSTUS	gene	540	1067	1	+	.	g59
78	AUGUSTUS	transcript	540	1067	1	+	.	g59.t1
78	AUGUSTUS	start_codon	540	542	.	+	0	transcript_id "g59.t1"; gene_id "g59";
78	AUGUSTUS	CDS	540	1064	1	+	0	transcript_id "g59.t1"; gene_id "g59";
78	AUGUSTUS	stop_codon	1065	1067	.	+	0	transcript_id "g59.t1"; gene_id "g59";
78	AUGUSTUS	gene	1405	1586	0.78	-	.	g60
78	AUGUSTUS	transcript	1405	1586	0.78	-	.	g60.t1
78	AUGUSTUS	stop_codon	1405	1407	.	-	0	transcript_id "g60.t1"; gene_id "g60";
78	AUGUSTUS	CDS	1408	1586	0.78	-	2	transcript_id "g60.t1"; gene_id "g60";
81	AUGUSTUS	gene	239	2164	0.66	+	.	g61
81	AUGUSTUS	transcript	239	2164	0.66	+	.	g61.t1
81	AUGUSTUS	start_codon	239	241	.	+	0	transcript_id "g61.t1"; gene_id "g61";
81	AUGUSTUS	CDS	239	2161	0.66	+	0	transcript_id "g61.t1"; gene_id "g61";
81	AUGUSTUS	stop_codon	2162	2164	.	+	0	transcript_id "g61.t1"; gene_id "g61";
81	AUGUSTUS	gene	2264	3196	0.99	-	.	g62
81	AUGUSTUS	transcript	2264	3196	0.99	-	.	g62.t1
81	AUGUSTUS	stop_codon	2264	2266	.	-	0	transcript_id "g62.t1"; gene_id "g62";
81	AUGUSTUS	CDS	2267	3196	0.99	-	0	transcript_id "g62.t1"; gene_id "g62";
81	AUGUSTUS	start_codon	3194	3196	.	-	0	transcript_id "g62.t1"; gene_id "g62";
81	AUGUSTUS	gene	3638	5218	0.97	-	.	g63
81	AUGUSTUS	transcript	3638	5218	0.97	-	.	g63.t1
81	AUGUSTUS	stop_codon	3638	3640	.	-	0	transcript_id "g63.t1"; gene_id "g63";
81	AUGUSTUS	CDS	3641	5218	0.97	-	0	transcript_id "g63.t1"; gene_id "g63";
81	AUGUSTUS	start_codon	5216	5218	.	-	0	transcript_id "g63.t1"; gene_id "g63";
84	AUGUSTUS	gene	1508	3172	1	-	.	g64
84	AUGUSTUS	transcript	1508	3172	1	-	.	g64.t1
84	AUGUSTUS	stop_codon	1508	1510	.	-	0	transcript_id "g64.t1"; gene_id "g64";
84	AUGUSTUS	CDS	1511	3172	1	-	0	transcript_id "g64.t1"; gene_id "g64";
84	AUGUSTUS	start_codon	3170	3172	.	-	0	transcript_id "g64.t1"; gene_id "g64";
93	AUGUSTUS	gene	2151	2423	0.62	+	.	g65
93	AUGUSTUS	transcript	2151	2423	0.62	+	.	g65.t1
93	AUGUSTUS	start_codon	2151	2153	.	+	0	transcript_id "g65.t1"; gene_id "g65";
93	AUGUSTUS	CDS	2151	2420	0.62	+	0	transcript_id "g65.t1"; gene_id "g65";
93	AUGUSTUS	stop_codon	2421	2423	.	+	0	transcript_id "g65.t1"; gene_id "g65";
93	AUGUSTUS	gene	3217	3723	0.97	+	.	g66
93	AUGUSTUS	transcript	3217	3723	0.97	+	.	g66.t1
93	AUGUSTUS	start_codon	3217	3219	.	+	0	transcript_id "g66.t1"; gene_id "g66";
93	AUGUSTUS	CDS	3217	3720	0.97	+	0	transcript_id "g66.t1"; gene_id "g66";
93	AUGUSTUS	stop_codon	3721	3723	.	+	0	transcript_id "g66.t1"; gene_id "g66";
93	AUGUSTUS	gene	3961	4758	1	+	.	g67
93	AUGUSTUS	transcript	3961	4758	1	+	.	g67.t1
93	AUGUSTUS	start_codon	3961	3963	.	+	0	transcript_id "g67.t1"; gene_id "g67";
93	AUGUSTUS	CDS	3961	4755	1	+	0	transcript_id "g67.t1"; gene_id "g67";
93	AUGUSTUS	stop_codon	4756	4758	.	+	0	transcript_id "g67.t1"; gene_id "g67";
93	AUGUSTUS	gene	4816	5390	0.32	-	.	g68
93	AUGUSTUS	transcript	4816	5390	0.32	-	.	g68.t1
93	AUGUSTUS	stop_codon	4816	4818	.	-	0	transcript_id "g68.t1"; gene_id "g68";
93	AUGUSTUS	intron	5241	5347	0.32	-	.	transcript_id "g68.t1"; gene_id "g68";
93	AUGUSTUS	CDS	4819	5240	0.37	-	2	transcript_id "g68.t1"; gene_id "g68";
93	AUGUSTUS	CDS	5348	5390	0.32	-	0	transcript_id "g68.t1"; gene_id "g68";
93	AUGUSTUS	start_codon	5388	5390	.	-	0	transcript_id "g68.t1"; gene_id "g68";
93	AUGUSTUS	gene	6382	7182	0.94	+	.	g69
93	AUGUSTUS	transcript	6382	7182	0.94	+	.	g69.t1
93	AUGUSTUS	start_codon	6382	6384	.	+	0	transcript_id "g69.t1"; gene_id "g69";
93	AUGUSTUS	CDS	6382	7179	0.94	+	0	transcript_id "g69.t1"; gene_id "g69";
93	AUGUSTUS	stop_codon	7180	7182	.	+	0	transcript_id "g69.t1"; gene_id "g69";
93	AUGUSTUS	gene	7472	8740	0.97	+	.	g70
93	AUGUSTUS	transcript	7472	8740	0.97	+	.	g70.t1
93	AUGUSTUS	start_codon	7472	7474	.	+	0	transcript_id "g70.t1"; gene_id "g70";
93	AUGUSTUS	CDS	7472	8737	0.97	+	0	transcript_id "g70.t1"; gene_id "g70";
93	AUGUSTUS	stop_codon	8738	8740	.	+	0	transcript_id "g70.t1"; gene_id "g70";
93	AUGUSTUS	gene	8867	10498	1	-	.	g71
93	AUGUSTUS	transcript	8867	10498	1	-	.	g71.t1
93	AUGUSTUS	stop_codon	8867	8869	.	-	0	transcript_id "g71.t1"; gene_id "g71";
93	AUGUSTUS	CDS	8870	10498	1	-	0	transcript_id "g71.t1"; gene_id "g71";
93	AUGUSTUS	start_codon	10496	10498	.	-	0	transcript_id "g71.t1"; gene_id "g71";
93	AUGUSTUS	gene	10705	12798	1	-	.	g72
93	AUGUSTUS	transcript	10705	12798	1	-	.	g72.t1
93	AUGUSTUS	stop_codon	10705	10707	.	-	0	transcript_id "g72.t1"; gene_id "g72";
93	AUGUSTUS	CDS	10708	12798	1	-	0	transcript_id "g72.t1"; gene_id "g72";
93	AUGUSTUS	start_codon	12796	12798	.	-	0	transcript_id "g72.t1"; gene_id "g72";
93	AUGUSTUS	gene	13024	14277	0.77	+	.	g73
93	AUGUSTUS	transcript	13024	14277	0.77	+	.	g73.t1
93	AUGUSTUS	start_codon	13024	13026	.	+	0	transcript_id "g73.t1"; gene_id "g73";
93	AUGUSTUS	CDS	13024	14274	0.77	+	0	transcript_id "g73.t1"; gene_id "g73";
93	AUGUSTUS	stop_codon	14275	14277	.	+	0	transcript_id "g73.t1"; gene_id "g73";
93	AUGUSTUS	gene	14611	15870	1	+	.	g74
93	AUGUSTUS	transcript	14611	15870	1	+	.	g74.t1
93	AUGUSTUS	start_codon	14611	14613	.	+	0	transcript_id "g74.t1"; gene_id "g74";
93	AUGUSTUS	CDS	14611	15867	1	+	0	transcript_id "g74.t1"; gene_id "g74";
93	AUGUSTUS	stop_codon	15868	15870	.	+	0	transcript_id "g74.t1"; gene_id "g74";
93	AUGUSTUS	gene	15936	16361	1	-	.	g75
93	AUGUSTUS	transcript	15936	16361	1	-	.	g75.t1
93	AUGUSTUS	stop_codon	15936	15938	.	-	0	transcript_id "g75.t1"; gene_id "g75";
93	AUGUSTUS	CDS	15939	16361	1	-	0	transcript_id "g75.t1"; gene_id "g75";
93	AUGUSTUS	start_codon	16359	16361	.	-	0	transcript_id "g75.t1"; gene_id "g75";
96	AUGUSTUS	gene	520	4353	1	+	.	g76
96	AUGUSTUS	transcript	520	4353	1	+	.	g76.t1
96	AUGUSTUS	start_codon	520	522	.	+	0	transcript_id "g76.t1"; gene_id "g76";
96	AUGUSTUS	CDS	520	4350	1	+	0	transcript_id "g76.t1"; gene_id "g76";
96	AUGUSTUS	stop_codon	4351	4353	.	+	0	transcript_id "g76.t1"; gene_id "g76";
96	AUGUSTUS	gene	4867	7125	0.99	-	.	g77
96	AUGUSTUS	transcript	4867	7125	0.99	-	.	g77.t1
96	AUGUSTUS	stop_codon	4867	4869	.	-	0	transcript_id "g77.t1"; gene_id "g77";
96	AUGUSTUS	CDS	4870	7125	0.99	-	0	transcript_id "g77.t1"; gene_id "g77";
96	AUGUSTUS	start_codon	7123	7125	.	-	0	transcript_id "g77.t1"; gene_id "g77";
99	AUGUSTUS	gene	1	283	1	+	.	g78
99	AUGUSTUS	transcript	1	283	1	+	.	g78.t1
99	AUGUSTUS	CDS	1	280	1	+	1	transcript_id "g78.t1"; gene_id "g78";
99	AUGUSTUS	stop_codon	281	283	.	+	0	transcript_id "g78.t1"; gene_id "g78";
99	AUGUSTUS	gene	701	1777	0.51	-	.	g79
99	AUGUSTUS	transcript	701	1777	0.51	-	.	g79.t1
99	AUGUSTUS	stop_codon	701	703	.	-	0	transcript_id "g79.t1"; gene_id "g79";
99	AUGUSTUS	intron	1544	1774	0.51	-	.	transcript_id "g79.t1"; gene_id "g79";
99	AUGUSTUS	CDS	704	1543	0.52	-	0	transcript_id "g79.t1"; gene_id "g79";
99	AUGUSTUS	CDS	1775	1777	0.51	-	0	transcript_id "g79.t1"; gene_id "g79";
99	AUGUSTUS	start_codon	1775	1777	.	-	0	transcript_id "g79.t1"; gene_id "g79";
99	AUGUSTUS	gene	2360	3058	0.5	-	.	g80
99	AUGUSTUS	transcript	2360	3058	0.5	-	.	g80.t1
99	AUGUSTUS	stop_codon	2360	2362	.	-	0	transcript_id "g80.t1"; gene_id "g80";
99	AUGUSTUS	CDS	2363	3058	0.5	-	0	transcript_id "g80.t1"; gene_id "g80";
99	AUGUSTUS	start_codon	3056	3058	.	-	0	transcript_id "g80.t1"; gene_id "g80";
99	AUGUSTUS	gene	5267	7186	0.94	-	.	g81
99	AUGUSTUS	transcript	5267	7186	0.94	-	.	g81.t1
99	AUGUSTUS	stop_codon	5267	5269	.	-	0	transcript_id "g81.t1"; gene_id "g81";
99	AUGUSTUS	CDS	5270	7186	0.94	-	0	transcript_id "g81.t1"; gene_id "g81";
99	AUGUSTUS	start_codon	7184	7186	.	-	0	transcript_id "g81.t1"; gene_id "g81";
99	AUGUSTUS	gene	8198	8644	0.99	+	.	g82
99	AUGUSTUS	transcript	8198	8644	0.99	+	.	g82.t1
99	AUGUSTUS	start_codon	8198	8200	.	+	0	transcript_id "g82.t1"; gene_id "g82";
99	AUGUSTUS	CDS	8198	8641	0.99	+	0	transcript_id "g82.t1"; gene_id "g82";
99	AUGUSTUS	stop_codon	8642	8644	.	+	0	transcript_id "g82.t1"; gene_id "g82";
99	AUGUSTUS	gene	9010	10125	1	+	.	g83
99	AUGUSTUS	transcript	9010	10125	1	+	.	g83.t1
99	AUGUSTUS	start_codon	9010	9012	.	+	0	transcript_id "g83.t1"; gene_id "g83";
99	AUGUSTUS	CDS	9010	10122	1	+	0	transcript_id "g83.t1"; gene_id "g83";
99	AUGUSTUS	stop_codon	10123	10125	.	+	0	transcript_id "g83.t1"; gene_id "g83";
99	AUGUSTUS	gene	10696	12330	1	+	.	g84
99	AUGUSTUS	transcript	10696	12330	1	+	.	g84.t1
99	AUGUSTUS	start_codon	10696	10698	.	+	0	transcript_id "g84.t1"; gene_id "g84";
99	AUGUSTUS	CDS	10696	12327	1	+	0	transcript_id "g84.t1"; gene_id "g84";
99	AUGUSTUS	stop_codon	12328	12330	.	+	0	transcript_id "g84.t1"; gene_id "g84";
99	AUGUSTUS	gene	12648	14576	0.38	+	.	g85
99	AUGUSTUS	transcript	12648	14576	0.38	+	.	g85.t1
99	AUGUSTUS	start_codon	12648	12650	.	+	0	transcript_id "g85.t1"; gene_id "g85";
99	AUGUSTUS	CDS	12648	14573	0.38	+	0	transcript_id "g85.t1"; gene_id "g85";
99	AUGUSTUS	stop_codon	14574	14576	.	+	0	transcript_id "g85.t1"; gene_id "g85";
99	AUGUSTUS	gene	14688	16061	1	-	.	g86
99	AUGUSTUS	transcript	14688	16061	1	-	.	g86.t1
99	AUGUSTUS	stop_codon	14688	14690	.	-	0	transcript_id "g86.t1"; gene_id "g86";
99	AUGUSTUS	CDS	14691	16061	1	-	0	transcript_id "g86.t1"; gene_id "g86";
99	AUGUSTUS	start_codon	16059	16061	.	-	0	transcript_id "g86.t1"; gene_id "g86";
99	AUGUSTUS	gene	16762	17928	1	+	.	g87
99	AUGUSTUS	transcript	16762	17928	1	+	.	g87.t1
99	AUGUSTUS	start_codon	16762	16764	.	+	0	transcript_id "g87.t1"; gene_id "g87";
99	AUGUSTUS	CDS	16762	17925	1	+	0	transcript_id "g87.t1"; gene_id "g87";
99	AUGUSTUS	stop_codon	17926	17928	.	+	0	transcript_id "g87.t1"; gene_id "g87";
99	AUGUSTUS	gene	18132	18947	1	-	.	g88
99	AUGUSTUS	transcript	18132	18947	1	-	.	g88.t1
99	AUGUSTUS	stop_codon	18132	18134	.	-	0	transcript_id "g88.t1"; gene_id "g88";
99	AUGUSTUS	CDS	18135	18947	1	-	0	transcript_id "g88.t1"; gene_id "g88";
99	AUGUSTUS	start_codon	18945	18947	.	-	0	transcript_id "g88.t1"; gene_id "g88";
99	AUGUSTUS	gene	19216	20937	0.99	-	.	g89
99	AUGUSTUS	transcript	19216	20937	0.99	-	.	g89.t1
99	AUGUSTUS	stop_codon	19216	19218	.	-	0	transcript_id "g89.t1"; gene_id "g89";
99	AUGUSTUS	CDS	19219	20937	0.99	-	0	transcript_id "g89.t1"; gene_id "g89";
99	AUGUSTUS	start_codon	20935	20937	.	-	0	transcript_id "g89.t1"; gene_id "g89";
99	AUGUSTUS	gene	22216	23763	0.65	-	.	g90
99	AUGUSTUS	transcript	22216	23763	0.65	-	.	g90.t1
99	AUGUSTUS	stop_codon	22216	22218	.	-	0	transcript_id "g90.t1"; gene_id "g90";
99	AUGUSTUS	CDS	22219	23763	0.65	-	0	transcript_id "g90.t1"; gene_id "g90";
99	AUGUSTUS	start_codon	23761	23763	.	-	0	transcript_id "g90.t1"; gene_id "g90";
99	AUGUSTUS	gene	24865	27465	0.83	-	.	g91
99	AUGUSTUS	transcript	24865	27465	0.83	-	.	g91.t1
99	AUGUSTUS	stop_codon	24865	24867	.	-	0	transcript_id "g91.t1"; gene_id "g91";
99	AUGUSTUS	CDS	24868	27465	0.83	-	0	transcript_id "g91.t1"; gene_id "g91";
99	AUGUSTUS	start_codon	27463	27465	.	-	0	transcript_id "g91.t1"; gene_id "g91";
99	AUGUSTUS	gene	27974	29986	1	-	.	g92
99	AUGUSTUS	transcript	27974	29986	1	-	.	g92.t1
99	AUGUSTUS	stop_codon	27974	27976	.	-	0	transcript_id "g92.t1"; gene_id "g92";
99	AUGUSTUS	CDS	27977	29986	1	-	0	transcript_id "g92.t1"; gene_id "g92";
99	AUGUSTUS	start_codon	29984	29986	.	-	0	transcript_id "g92.t1"; gene_id "g92";
99	AUGUSTUS	gene	30898	32316	0.5	+	.	g93
99	AUGUSTUS	transcript	30898	32316	0.5	+	.	g93.t1
99	AUGUSTUS	start_codon	30898	30900	.	+	0	transcript_id "g93.t1"; gene_id "g93";
99	AUGUSTUS	CDS	30898	32313	0.5	+	0	transcript_id "g93.t1"; gene_id "g93";
99	AUGUSTUS	stop_codon	32314	32316	.	+	0	transcript_id "g93.t1"; gene_id "g93";
99	AUGUSTUS	gene	32490	33461	0.96	-	.	g94
99	AUGUSTUS	transcript	32490	33461	0.96	-	.	g94.t1
99	AUGUSTUS	stop_codon	32490	32492	.	-	0	transcript_id "g94.t1"; gene_id "g94";
99	AUGUSTUS	CDS	32493	33461	0.96	-	0	transcript_id "g94.t1"; gene_id "g94";
99	AUGUSTUS	start_codon	33459	33461	.	-	0	transcript_id "g94.t1"; gene_id "g94";
99	AUGUSTUS	gene	34008	35120	1	+	.	g95
99	AUGUSTUS	transcript	34008	35120	1	+	.	g95.t1
99	AUGUSTUS	start_codon	34008	34010	.	+	0	transcript_id "g95.t1"; gene_id "g95";
99	AUGUSTUS	CDS	34008	35117	1	+	0	transcript_id "g95.t1"; gene_id "g95";
99	AUGUSTUS	stop_codon	35118	35120	.	+	0	transcript_id "g95.t1"; gene_id "g95";
99	AUGUSTUS	gene	35203	36564	0.99	-	.	g96
99	AUGUSTUS	transcript	35203	36564	0.99	-	.	g96.t1
99	AUGUSTUS	stop_codon	35203	35205	.	-	0	transcript_id "g96.t1"; gene_id "g96";
99	AUGUSTUS	CDS	35206	36564	0.99	-	0	transcript_id "g96.t1"; gene_id "g96";
99	AUGUSTUS	start_codon	36562	36564	.	-	0	transcript_id "g96.t1"; gene_id "g96";
99	AUGUSTUS	gene	37105	37845	0.57	+	.	g97
99	AUGUSTUS	transcript	37105	37845	0.57	+	.	g97.t1
99	AUGUSTUS	start_codon	37105	37107	.	+	0	transcript_id "g97.t1"; gene_id "g97";
99	AUGUSTUS	CDS	37105	37842	0.57	+	0	transcript_id "g97.t1"; gene_id "g97";
99	AUGUSTUS	stop_codon	37843	37845	.	+	0	transcript_id "g97.t1"; gene_id "g97";
99	AUGUSTUS	gene	37906	39336	1	-	.	g98
99	AUGUSTUS	transcript	37906	39336	1	-	.	g98.t1
99	AUGUSTUS	stop_codon	37906	37908	.	-	0	transcript_id "g98.t1"; gene_id "g98";
99	AUGUSTUS	CDS	37909	39336	1	-	0	transcript_id "g98.t1"; gene_id "g98";
99	AUGUSTUS	start_codon	39334	39336	.	-	0	transcript_id "g98.t1"; gene_id "g98";
99	AUGUSTUS	gene	39720	40187	0.8	+	.	g99
99	AUGUSTUS	transcript	39720	40187	0.8	+	.	g99.t1
99	AUGUSTUS	start_codon	39720	39722	.	+	0	transcript_id "g99.t1"; gene_id "g99";
99	AUGUSTUS	CDS	39720	40184	0.8	+	0	transcript_id "g99.t1"; gene_id "g99";
99	AUGUSTUS	stop_codon	40185	40187	.	+	0	transcript_id "g99.t1"; gene_id "g99";
99	AUGUSTUS	gene	40231	41355	0.97	-	.	g100
99	AUGUSTUS	transcript	40231	41355	0.97	-	.	g100.t1
99	AUGUSTUS	stop_codon	40231	40233	.	-	0	transcript_id "g100.t1"; gene_id "g100";
99	AUGUSTUS	CDS	40234	41355	0.97	-	0	transcript_id "g100.t1"; gene_id "g100";
99	AUGUSTUS	start_codon	41353	41355	.	-	0	transcript_id "g100.t1"; gene_id "g100";
99	AUGUSTUS	gene	41630	42643	0.91	+	.	g101
99	AUGUSTUS	transcript	41630	42643	0.91	+	.	g101.t1
99	AUGUSTUS	start_codon	41630	41632	.	+	0	transcript_id "g101.t1"; gene_id "g101";
99	AUGUSTUS	CDS	41630	42640	0.91	+	0	transcript_id "g101.t1"; gene_id "g101";
99	AUGUSTUS	stop_codon	42641	42643	.	+	0	transcript_id "g101.t1"; gene_id "g101";
99	AUGUSTUS	gene	43095	45356	1	+	.	g102
99	AUGUSTUS	transcript	43095	45356	1	+	.	g102.t1
99	AUGUSTUS	start_codon	43095	43097	.	+	0	transcript_id "g102.t1"; gene_id "g102";
99	AUGUSTUS	CDS	43095	45353	1	+	0	transcript_id "g102.t1"; gene_id "g102";
99	AUGUSTUS	stop_codon	45354	45356	.	+	0	transcript_id "g102.t1"; gene_id "g102";
99	AUGUSTUS	gene	45494	46372	0.81	-	.	g103
99	AUGUSTUS	transcript	45494	46372	0.81	-	.	g103.t1
99	AUGUSTUS	stop_codon	45494	45496	.	-	0	transcript_id "g103.t1"; gene_id "g103";
99	AUGUSTUS	CDS	45497	46372	0.81	-	0	transcript_id "g103.t1"; gene_id "g103";
99	AUGUSTUS	start_codon	46370	46372	.	-	0	transcript_id "g103.t1"; gene_id "g103";
99	AUGUSTUS	gene	47313	48386	1	+	.	g104
99	AUGUSTUS	transcript	47313	48386	1	+	.	g104.t1
99	AUGUSTUS	start_codon	47313	47315	.	+	0	transcript_id "g104.t1"; gene_id "g104";
99	AUGUSTUS	CDS	47313	48383	1	+	0	transcript_id "g104.t1"; gene_id "g104";
99	AUGUSTUS	stop_codon	48384	48386	.	+	0	transcript_id "g104.t1"; gene_id "g104";
99	AUGUSTUS	gene	48652	49542	0.8	-	.	g105
99	AUGUSTUS	transcript	48652	49542	0.8	-	.	g105.t1
99	AUGUSTUS	stop_codon	48652	48654	.	-	0	transcript_id "g105.t1"; gene_id "g105";
99	AUGUSTUS	CDS	48655	49542	0.8	-	0	transcript_id "g105.t1"; gene_id "g105";
99	AUGUSTUS	start_codon	49540	49542	.	-	0	transcript_id "g105.t1"; gene_id "g105";
99	AUGUSTUS	gene	50267	51688	1	+	.	g106
99	AUGUSTUS	transcript	50267	51688	1	+	.	g106.t1
99	AUGUSTUS	start_codon	50267	50269	.	+	0	transcript_id "g106.t1"; gene_id "g106";
99	AUGUSTUS	CDS	50267	51685	1	+	0	transcript_id "g106.t1"; gene_id "g106";
99	AUGUSTUS	stop_codon	51686	51688	.	+	0	transcript_id "g106.t1"; gene_id "g106";
99	AUGUSTUS	gene	51752	53002	0.95	-	.	g107
99	AUGUSTUS	transcript	51752	53002	0.95	-	.	g107.t1
99	AUGUSTUS	stop_codon	51752	51754	.	-	0	transcript_id "g107.t1"; gene_id "g107";
99	AUGUSTUS	CDS	51755	53002	0.95	-	0	transcript_id "g107.t1"; gene_id "g107";
99	AUGUSTUS	start_codon	53000	53002	.	-	0	transcript_id "g107.t1"; gene_id "g107";
99	AUGUSTUS	gene	53585	55426	1	-	.	g108
99	AUGUSTUS	transcript	53585	55426	1	-	.	g108.t1
99	AUGUSTUS	stop_codon	53585	53587	.	-	0	transcript_id "g108.t1"; gene_id "g108";
99	AUGUSTUS	CDS	53588	55426	1	-	0	transcript_id "g108.t1"; gene_id "g108";
99	AUGUSTUS	start_codon	55424	55426	.	-	0	transcript_id "g108.t1"; gene_id "g108";
112	AUGUSTUS	gene	259	3240	1	-	.	g109
112	AUGUSTUS	transcript	259	3240	1	-	.	g109.t1
112	AUGUSTUS	stop_codon	259	261	.	-	0	transcript_id "g109.t1"; gene_id "g109";
112	AUGUSTUS	CDS	262	3240	1	-	0	transcript_id "g109.t1"; gene_id "g109";
112	AUGUSTUS	start_codon	3238	3240	.	-	0	transcript_id "g109.t1"; gene_id "g109";
118	AUGUSTUS	gene	1728	8414	0.99	+	.	g110
118	AUGUSTUS	transcript	1728	8414	0.99	+	.	g110.t1
118	AUGUSTUS	start_codon	1728	1730	.	+	0	transcript_id "g110.t1"; gene_id "g110";
118	AUGUSTUS	CDS	1728	8411	0.99	+	0	transcript_id "g110.t1"; gene_id "g110";
118	AUGUSTUS	stop_codon	8412	8414	.	+	0	transcript_id "g110.t1"; gene_id "g110";
118	AUGUSTUS	gene	8680	10240	0.81	+	.	g111
118	AUGUSTUS	transcript	8680	10240	0.81	+	.	g111.t1
118	AUGUSTUS	start_codon	8680	8682	.	+	0	transcript_id "g111.t1"; gene_id "g111";
118	AUGUSTUS	intron	8703	9255	0.81	+	.	transcript_id "g111.t1"; gene_id "g111";
118	AUGUSTUS	CDS	8680	8702	0.81	+	0	transcript_id "g111.t1"; gene_id "g111";
118	AUGUSTUS	CDS	9256	10237	0.81	+	1	transcript_id "g111.t1"; gene_id "g111";
118	AUGUSTUS	stop_codon	10238	10240	.	+	0	transcript_id "g111.t1"; gene_id "g111";
118	AUGUSTUS	gene	10351	12423	1	-	.	g112
118	AUGUSTUS	transcript	10351	12423	1	-	.	g112.t1
118	AUGUSTUS	stop_codon	10351	10353	.	-	0	transcript_id "g112.t1"; gene_id "g112";
118	AUGUSTUS	CDS	10354	12423	1	-	0	transcript_id "g112.t1"; gene_id "g112";
118	AUGUSTUS	start_codon	12421	12423	.	-	0	transcript_id "g112.t1"; gene_id "g112";
118	AUGUSTUS	gene	13047	13952	0.89	+	.	g113
118	AUGUSTUS	transcript	13047	13952	0.89	+	.	g113.t1
118	AUGUSTUS	start_codon	13047	13049	.	+	0	transcript_id "g113.t1"; gene_id "g113";
118	AUGUSTUS	CDS	13047	13949	0.89	+	0	transcript_id "g113.t1"; gene_id "g113";
118	AUGUSTUS	stop_codon	13950	13952	.	+	0	transcript_id "g113.t1"; gene_id "g113";
118	AUGUSTUS	gene	14154	15191	1	-	.	g114
118	AUGUSTUS	transcript	14154	15191	1	-	.	g114.t1
118	AUGUSTUS	stop_codon	14154	14156	.	-	0	transcript_id "g114.t1"; gene_id "g114";
118	AUGUSTUS	CDS	14157	15191	1	-	0	transcript_id "g114.t1"; gene_id "g114";
118	AUGUSTUS	start_codon	15189	15191	.	-	0	transcript_id "g114.t1"; gene_id "g114";
134	AUGUSTUS	gene	68	1192	0.99	-	.	g115
134	AUGUSTUS	transcript	68	1192	0.99	-	.	g115.t1
134	AUGUSTUS	stop_codon	68	70	.	-	0	transcript_id "g115.t1"; gene_id "g115";
134	AUGUSTUS	CDS	71	1192	0.99	-	0	transcript_id "g115.t1"; gene_id "g115";
134	AUGUSTUS	start_codon	1190	1192	.	-	0	transcript_id "g115.t1"; gene_id "g115";
144	AUGUSTUS	gene	238	4095	1	-	.	g116
144	AUGUSTUS	transcript	238	4095	1	-	.	g116.t1
144	AUGUSTUS	stop_codon	238	240	.	-	0	transcript_id "g116.t1"; gene_id "g116";
144	AUGUSTUS	CDS	241	4095	1	-	0	transcript_id "g116.t1"; gene_id "g116";
144	AUGUSTUS	start_codon	4093	4095	.	-	0	transcript_id "g116.t1"; gene_id "g116";
144	AUGUSTUS	gene	4484	6298	1	-	.	g117
144	AUGUSTUS	transcript	4484	6298	1	-	.	g117.t1
144	AUGUSTUS	stop_codon	4484	4486	.	-	0	transcript_id "g117.t1"; gene_id "g117";
144	AUGUSTUS	CDS	4487	6298	1	-	0	transcript_id "g117.t1"; gene_id "g117";
144	AUGUSTUS	start_codon	6296	6298	.	-	0	transcript_id "g117.t1"; gene_id "g117";
149	AUGUSTUS	gene	469	3690	1	+	.	g118
149	AUGUSTUS	transcript	469	3690	1	+	.	g118.t1
149	AUGUSTUS	start_codon	469	471	.	+	0	transcript_id "g118.t1"; gene_id "g118";
149	AUGUSTUS	CDS	469	3687	1	+	0	transcript_id "g118.t1"; gene_id "g118";
149	AUGUSTUS	stop_codon	3688	3690	.	+	0	transcript_id "g118.t1"; gene_id "g118";
149	AUGUSTUS	gene	3809	4565	0.73	-	.	g119
149	AUGUSTUS	transcript	3809	4565	0.73	-	.	g119.t1
149	AUGUSTUS	stop_codon	3809	3811	.	-	0	transcript_id "g119.t1"; gene_id "g119";
149	AUGUSTUS	intron	3850	4018	0.73	-	.	transcript_id "g119.t1"; gene_id "g119";
149	AUGUSTUS	CDS	3812	3849	0.75	-	2	transcript_id "g119.t1"; gene_id "g119";
149	AUGUSTUS	CDS	4019	4565	0.73	-	0	transcript_id "g119.t1"; gene_id "g119";
149	AUGUSTUS	start_codon	4563	4565	.	-	0	transcript_id "g119.t1"; gene_id "g119";
149	AUGUSTUS	gene	5161	5664	0.79	+	.	g120
149	AUGUSTUS	transcript	5161	5664	0.79	+	.	g120.t1
149	AUGUSTUS	start_codon	5161	5163	.	+	0	transcript_id "g120.t1"; gene_id "g120";
149	AUGUSTUS	CDS	5161	5661	0.79	+	0	transcript_id "g120.t1"; gene_id "g120";
149	AUGUSTUS	stop_codon	5662	5664	.	+	0	transcript_id "g120.t1"; gene_id "g120";
149	AUGUSTUS	gene	6169	8037	0.93	+	.	g121
149	AUGUSTUS	transcript	6169	8037	0.93	+	.	g121.t1
149	AUGUSTUS	start_codon	6169	6171	.	+	0	transcript_id "g121.t1"; gene_id "g121";
149	AUGUSTUS	CDS	6169	8034	0.93	+	0	transcript_id "g121.t1"; gene_id "g121";
149	AUGUSTUS	stop_codon	8035	8037	.	+	0	transcript_id "g121.t1"; gene_id "g121";
149	AUGUSTUS	gene	8159	9454	0.98	-	.	g122
149	AUGUSTUS	transcript	8159	9454	0.98	-	.	g122.t1
149	AUGUSTUS	stop_codon	8159	8161	.	-	0	transcript_id "g122.t1"; gene_id "g122";
149	AUGUSTUS	CDS	8162	9454	0.98	-	0	transcript_id "g122.t1"; gene_id "g122";
149	AUGUSTUS	start_codon	9452	9454	.	-	0	transcript_id "g122.t1"; gene_id "g122";
149	AUGUSTUS	gene	10049	11758	1	-	.	g123
149	AUGUSTUS	transcript	10049	11758	1	-	.	g123.t1
149	AUGUSTUS	stop_codon	10049	10051	.	-	0	transcript_id "g123.t1"; gene_id "g123";
149	AUGUSTUS	CDS	10052	11758	1	-	0	transcript_id "g123.t1"; gene_id "g123";
149	AUGUSTUS	start_codon	11756	11758	.	-	0	transcript_id "g123.t1"; gene_id "g123";
149	AUGUSTUS	gene	13149	14819	0.73	-	.	g124
149	AUGUSTUS	transcript	13149	14819	0.73	-	.	g124.t1
149	AUGUSTUS	stop_codon	13149	13151	.	-	0	transcript_id "g124.t1"; gene_id "g124";
149	AUGUSTUS	CDS	13152	14819	0.73	-	0	transcript_id "g124.t1"; gene_id "g124";
149	AUGUSTUS	start_codon	14817	14819	.	-	0	transcript_id "g124.t1"; gene_id "g124";
149	AUGUSTUS	gene	17653	18975	0.98	+	.	g125
149	AUGUSTUS	transcript	17653	18975	0.98	+	.	g125.t1
149	AUGUSTUS	start_codon	17653	17655	.	+	0	transcript_id "g125.t1"; gene_id "g125";
149	AUGUSTUS	CDS	17653	18972	0.98	+	0	transcript_id "g125.t1"; gene_id "g125";
149	AUGUSTUS	stop_codon	18973	18975	.	+	0	transcript_id "g125.t1"; gene_id "g125";
149	AUGUSTUS	gene	19821	20417	1	-	.	g126
149	AUGUSTUS	transcript	19821	20417	1	-	.	g126.t1
149	AUGUSTUS	stop_codon	19821	19823	.	-	0	transcript_id "g126.t1"; gene_id "g126";
149	AUGUSTUS	CDS	19824	20417	1	-	0	transcript_id "g126.t1"; gene_id "g126";
149	AUGUSTUS	start_codon	20415	20417	.	-	0	transcript_id "g126.t1"; gene_id "g126";
157	AUGUSTUS	gene	313	1215	1	-	.	g127
157	AUGUSTUS	transcript	313	1215	1	-	.	g127.t1
157	AUGUSTUS	stop_codon	313	315	.	-	0	transcript_id "g127.t1"; gene_id "g127";
157	AUGUSTUS	CDS	316	1215	1	-	0	transcript_id "g127.t1"; gene_id "g127";
157	AUGUSTUS	start_codon	1213	1215	.	-	0	transcript_id "g127.t1"; gene_id "g127";
157	AUGUSTUS	gene	1673	2758	1	-	.	g128
157	AUGUSTUS	transcript	1673	2758	1	-	.	g128.t1
157	AUGUSTUS	stop_codon	1673	1675	.	-	0	transcript_id "g128.t1"; gene_id "g128";
157	AUGUSTUS	CDS	1676	2758	1	-	0	transcript_id "g128.t1"; gene_id "g128";
157	AUGUSTUS	start_codon	2756	2758	.	-	0	transcript_id "g128.t1"; gene_id "g128";
157	AUGUSTUS	gene	5035	6225	0.75	+	.	g129
157	AUGUSTUS	transcript	5035	6225	0.75	+	.	g129.t1
157	AUGUSTUS	start_codon	5035	5037	.	+	0	transcript_id "g129.t1"; gene_id "g129";
157	AUGUSTUS	CDS	5035	6222	0.75	+	0	transcript_id "g129.t1"; gene_id "g129";
157	AUGUSTUS	stop_codon	6223	6225	.	+	0	transcript_id "g129.t1"; gene_id "g129";
157	AUGUSTUS	gene	7145	7960	1	-	.	g130
157	AUGUSTUS	transcript	7145	7960	1	-	.	g130.t1
157	AUGUSTUS	stop_codon	7145	7147	.	-	0	transcript_id "g130.t1"; gene_id "g130";
157	AUGUSTUS	CDS	7148	7960	1	-	0	transcript_id "g130.t1"; gene_id "g130";
157	AUGUSTUS	start_codon	7958	7960	.	-	0	transcript_id "g130.t1"; gene_id "g130";
157	AUGUSTUS	gene	8584	9471	1	-	.	g131
157	AUGUSTUS	transcript	8584	9471	1	-	.	g131.t1
157	AUGUSTUS	stop_codon	8584	8586	.	-	0	transcript_id "g131.t1"; gene_id "g131";
157	AUGUSTUS	CDS	8587	9471	1	-	0	transcript_id "g131.t1"; gene_id "g131";
157	AUGUSTUS	start_codon	9469	9471	.	-	0	transcript_id "g131.t1"; gene_id "g131";
157	AUGUSTUS	gene	10160	11872	1	-	.	g132
157	AUGUSTUS	transcript	10160	11872	1	-	.	g132.t1
157	AUGUSTUS	stop_codon	10160	10162	.	-	0	transcript_id "g132.t1"; gene_id "g132";
157	AUGUSTUS	CDS	10163	11872	1	-	0	transcript_id "g132.t1"; gene_id "g132";
157	AUGUSTUS	start_codon	11870	11872	.	-	0	transcript_id "g132.t1"; gene_id "g132";
157	AUGUSTUS	gene	12474	13364	0.94	-	.	g133
157	AUGUSTUS	transcript	12474	13364	0.94	-	.	g133.t1
157	AUGUSTUS	stop_codon	12474	12476	.	-	0	transcript_id "g133.t1"; gene_id "g133";
157	AUGUSTUS	CDS	12477	13364	0.94	-	0	transcript_id "g133.t1"; gene_id "g133";
157	AUGUSTUS	start_codon	13362	13364	.	-	0	transcript_id "g133.t1"; gene_id "g133";
158	AUGUSTUS	gene	262	1614	1	+	.	g134
158	AUGUSTUS	transcript	262	1614	1	+	.	g134.t1
158	AUGUSTUS	start_codon	262	264	.	+	0	transcript_id "g134.t1"; gene_id "g134";
158	AUGUSTUS	CDS	262	1611	1	+	0	transcript_id "g134.t1"; gene_id "g134";
158	AUGUSTUS	stop_codon	1612	1614	.	+	0	transcript_id "g134.t1"; gene_id "g134";
158	AUGUSTUS	gene	1832	4414	0.99	-	.	g135
158	AUGUSTUS	transcript	1832	4414	0.99	-	.	g135.t1
158	AUGUSTUS	stop_codon	1832	1834	.	-	0	transcript_id "g135.t1"; gene_id "g135";
158	AUGUSTUS	CDS	1835	4414	0.99	-	0	transcript_id "g135.t1"; gene_id "g135";
158	AUGUSTUS	start_codon	4412	4414	.	-	0	transcript_id "g135.t1"; gene_id "g135";
158	AUGUSTUS	gene	5838	6521	1	-	.	g136
158	AUGUSTUS	transcript	5838	6521	1	-	.	g136.t1
158	AUGUSTUS	stop_codon	5838	5840	.	-	0	transcript_id "g136.t1"; gene_id "g136";
158	AUGUSTUS	CDS	5841	6521	1	-	0	transcript_id "g136.t1"; gene_id "g136";
158	AUGUSTUS	start_codon	6519	6521	.	-	0	transcript_id "g136.t1"; gene_id "g136";
158	AUGUSTUS	gene	7496	8422	0.88	-	.	g137
158	AUGUSTUS	transcript	7496	8422	0.88	-	.	g137.t1
158	AUGUSTUS	stop_codon	7496	7498	.	-	0	transcript_id "g137.t1"; gene_id "g137";
158	AUGUSTUS	CDS	7499	8422	0.88	-	0	transcript_id "g137.t1"; gene_id "g137";
158	AUGUSTUS	start_codon	8420	8422	.	-	0	transcript_id "g137.t1"; gene_id "g137";
158	AUGUSTUS	gene	9812	11329	1	-	.	g138
158	AUGUSTUS	transcript	9812	11329	1	-	.	g138.t1
158	AUGUSTUS	stop_codon	9812	9814	.	-	0	transcript_id "g138.t1"; gene_id "g138";
158	AUGUSTUS	CDS	9815	11329	1	-	0	transcript_id "g138.t1"; gene_id "g138";
158	AUGUSTUS	start_codon	11327	11329	.	-	0	transcript_id "g138.t1"; gene_id "g138";
162	AUGUSTUS	gene	127	1110	0.56	-	.	g139
162	AUGUSTUS	transcript	127	1110	0.56	-	.	g139.t1
162	AUGUSTUS	stop_codon	127	129	.	-	0	transcript_id "g139.t1"; gene_id "g139";
162	AUGUSTUS	CDS	130	1110	0.56	-	0	transcript_id "g139.t1"; gene_id "g139";
162	AUGUSTUS	start_codon	1108	1110	.	-	0	transcript_id "g139.t1"; gene_id "g139";
162	AUGUSTUS	gene	1688	2716	1	-	.	g140
162	AUGUSTUS	transcript	1688	2716	1	-	.	g140.t1
162	AUGUSTUS	stop_codon	1688	1690	.	-	0	transcript_id "g140.t1"; gene_id "g140";
162	AUGUSTUS	CDS	1691	2716	1	-	0	transcript_id "g140.t1"; gene_id "g140";
162	AUGUSTUS	start_codon	2714	2716	.	-	0	transcript_id "g140.t1"; gene_id "g140";
162	AUGUSTUS	gene	3104	4996	1	-	.	g141
162	AUGUSTUS	transcript	3104	4996	1	-	.	g141.t1
162	AUGUSTUS	stop_codon	3104	3106	.	-	0	transcript_id "g141.t1"; gene_id "g141";
162	AUGUSTUS	CDS	3107	4996	1	-	0	transcript_id "g141.t1"; gene_id "g141";
162	AUGUSTUS	start_codon	4994	4996	.	-	0	transcript_id "g141.t1"; gene_id "g141";
164	AUGUSTUS	gene	926	2515	1	+	.	g142
164	AUGUSTUS	transcript	926	2515	1	+	.	g142.t1
164	AUGUSTUS	start_codon	926	928	.	+	0	transcript_id "g142.t1"; gene_id "g142";
164	AUGUSTUS	CDS	926	2512	1	+	0	transcript_id "g142.t1"; gene_id "g142";
164	AUGUSTUS	stop_codon	2513	2515	.	+	0	transcript_id "g142.t1"; gene_id "g142";
193	AUGUSTUS	gene	1	2196	0.55	+	.	g143
193	AUGUSTUS	transcript	1	2196	0.55	+	.	g143.t1
193	AUGUSTUS	intron	1	283	0.55	+	.	transcript_id "g143.t1"; gene_id "g143";
193	AUGUSTUS	CDS	284	2193	0.55	+	2	transcript_id "g143.t1"; gene_id "g143";
193	AUGUSTUS	stop_codon	2194	2196	.	+	0	transcript_id "g143.t1"; gene_id "g143";
193	AUGUSTUS	gene	2837	4201	0.89	+	.	g144
193	AUGUSTUS	transcript	2837	4201	0.89	+	.	g144.t1
193	AUGUSTUS	start_codon	2837	2839	.	+	0	transcript_id "g144.t1"; gene_id "g144";
193	AUGUSTUS	CDS	2837	4198	0.89	+	0	transcript_id "g144.t1"; gene_id "g144";
193	AUGUSTUS	stop_codon	4199	4201	.	+	0	transcript_id "g144.t1"; gene_id "g144";
193	AUGUSTUS	gene	4748	6034	0.86	+	.	g145
193	AUGUSTUS	transcript	4748	6034	0.86	+	.	g145.t1
193	AUGUSTUS	start_codon	4748	4750	.	+	0	transcript_id "g145.t1"; gene_id "g145";
193	AUGUSTUS	CDS	4748	6031	0.86	+	0	transcript_id "g145.t1"; gene_id "g145";
193	AUGUSTUS	stop_codon	6032	6034	.	+	0	transcript_id "g145.t1"; gene_id "g145";
193	AUGUSTUS	gene	7100	8329	0.87	+	.	g146
193	AUGUSTUS	transcript	7100	8329	0.87	+	.	g146.t1
193	AUGUSTUS	start_codon	7100	7102	.	+	0	transcript_id "g146.t1"; gene_id "g146";
193	AUGUSTUS	CDS	7100	8326	0.87	+	0	transcript_id "g146.t1"; gene_id "g146";
193	AUGUSTUS	stop_codon	8327	8329	.	+	0	transcript_id "g146.t1"; gene_id "g146";
193	AUGUSTUS	gene	8883	12470	0.79	+	.	g147
193	AUGUSTUS	transcript	8883	12470	0.79	+	.	g147.t1
193	AUGUSTUS	start_codon	8883	8885	.	+	0	transcript_id "g147.t1"; gene_id "g147";
193	AUGUSTUS	CDS	8883	12467	0.79	+	0	transcript_id "g147.t1"; gene_id "g147";
193	AUGUSTUS	stop_codon	12468	12470	.	+	0	transcript_id "g147.t1"; gene_id "g147";
193	AUGUSTUS	gene	12953	16180	0.59	+	.	g148
193	AUGUSTUS	transcript	12953	16180	0.59	+	.	g148.t1
193	AUGUSTUS	start_codon	12953	12955	.	+	0	transcript_id "g148.t1"; gene_id "g148";
193	AUGUSTUS	CDS	12953	16177	0.59	+	0	transcript_id "g148.t1"; gene_id "g148";
193	AUGUSTUS	stop_codon	16178	16180	.	+	0	transcript_id "g148.t1"; gene_id "g148";
193	AUGUSTUS	gene	16223	17617	1	-	.	g149
193	AUGUSTUS	transcript	16223	17617	1	-	.	g149.t1
193	AUGUSTUS	stop_codon	16223	16225	.	-	0	transcript_id "g149.t1"; gene_id "g149";
193	AUGUSTUS	CDS	16226	17617	1	-	0	transcript_id "g149.t1"; gene_id "g149";
193	AUGUSTUS	start_codon	17615	17617	.	-	0	transcript_id "g149.t1"; gene_id "g149";
193	AUGUSTUS	gene	18006	19736	0.74	-	.	g150
193	AUGUSTUS	transcript	18006	19736	0.74	-	.	g150.t1
193	AUGUSTUS	stop_codon	18006	18008	.	-	0	transcript_id "g150.t1"; gene_id "g150";
193	AUGUSTUS	CDS	18009	19736	0.74	-	0	transcript_id "g150.t1"; gene_id "g150";
193	AUGUSTUS	start_codon	19734	19736	.	-	0	transcript_id "g150.t1"; gene_id "g150";
193	AUGUSTUS	gene	19974	21131	0.77	-	.	g151
193	AUGUSTUS	transcript	19974	21131	0.77	-	.	g151.t1
193	AUGUSTUS	stop_codon	19974	19976	.	-	0	transcript_id "g151.t1"; gene_id "g151";
193	AUGUSTUS	CDS	19977	21131	0.77	-	0	transcript_id "g151.t1"; gene_id "g151";
193	AUGUSTUS	start_codon	21129	21131	.	-	0	transcript_id "g151.t1"; gene_id "g151";
193	AUGUSTUS	gene	21511	24078	0.78	-	.	g152
193	AUGUSTUS	transcript	21511	24078	0.78	-	.	g152.t1
193	AUGUSTUS	stop_codon	21511	21513	.	-	0	transcript_id "g152.t1"; gene_id "g152";
193	AUGUSTUS	CDS	21514	24078	0.78	-	0	transcript_id "g152.t1"; gene_id "g152";
193	AUGUSTUS	start_codon	24076	24078	.	-	0	transcript_id "g152.t1"; gene_id "g152";
193	AUGUSTUS	gene	24781	25872	1	-	.	g153
193	AUGUSTUS	transcript	24781	25872	1	-	.	g153.t1
193	AUGUSTUS	stop_codon	24781	24783	.	-	0	transcript_id "g153.t1"; gene_id "g153";
193	AUGUSTUS	CDS	24784	25872	1	-	0	transcript_id "g153.t1"; gene_id "g153";
193	AUGUSTUS	start_codon	25870	25872	.	-	0	transcript_id "g153.t1"; gene_id "g153";
193	AUGUSTUS	gene	26195	27370	0.7	-	.	g154
193	AUGUSTUS	transcript	26195	27370	0.7	-	.	g154.t1
193	AUGUSTUS	stop_codon	26195	26197	.	-	0	transcript_id "g154.t1"; gene_id "g154";
193	AUGUSTUS	CDS	26198	27370	0.7	-	0	transcript_id "g154.t1"; gene_id "g154";
193	AUGUSTUS	start_codon	27368	27370	.	-	0	transcript_id "g154.t1"; gene_id "g154";
208	AUGUSTUS	gene	1	960	0.82	-	.	g155
208	AUGUSTUS	transcript	1	960	0.82	-	.	g155.t1
208	AUGUSTUS	CDS	1	960	0.82	-	0	transcript_id "g155.t1"; gene_id "g155";
208	AUGUSTUS	start_codon	958	960	.	-	0	transcript_id "g155.t1"; gene_id "g155";
216	AUGUSTUS	gene	1	156	1	-	.	g156
216	AUGUSTUS	transcript	1	156	1	-	.	g156.t1
216	AUGUSTUS	CDS	1	156	1	-	0	transcript_id "g156.t1"; gene_id "g156";
216	AUGUSTUS	start_codon	154	156	.	-	0	transcript_id "g156.t1"; gene_id "g156";
216	AUGUSTUS	gene	2465	3511	1	+	.	g157
216	AUGUSTUS	transcript	2465	3511	1	+	.	g157.t1
216	AUGUSTUS	start_codon	2465	2467	.	+	0	transcript_id "g157.t1"; gene_id "g157";
216	AUGUSTUS	CDS	2465	3508	1	+	0	transcript_id "g157.t1"; gene_id "g157";
216	AUGUSTUS	stop_codon	3509	3511	.	+	0	transcript_id "g157.t1"; gene_id "g157";
216	AUGUSTUS	gene	4025	4903	1	+	.	g158
216	AUGUSTUS	transcript	4025	4903	1	+	.	g158.t1
216	AUGUSTUS	start_codon	4025	4027	.	+	0	transcript_id "g158.t1"; gene_id "g158";
216	AUGUSTUS	CDS	4025	4900	1	+	0	transcript_id "g158.t1"; gene_id "g158";
216	AUGUSTUS	stop_codon	4901	4903	.	+	0	transcript_id "g158.t1"; gene_id "g158";
216	AUGUSTUS	gene	5088	5405	0.99	-	.	g159
216	AUGUSTUS	transcript	5088	5405	0.99	-	.	g159.t1
216	AUGUSTUS	stop_codon	5088	5090	.	-	0	transcript_id "g159.t1"; gene_id "g159";
216	AUGUSTUS	CDS	5091	5405	0.99	-	0	transcript_id "g159.t1"; gene_id "g159";
216	AUGUSTUS	start_codon	5403	5405	.	-	0	transcript_id "g159.t1"; gene_id "g159";
216	AUGUSTUS	gene	5810	8458	1	+	.	g160
216	AUGUSTUS	transcript	5810	8458	1	+	.	g160.t1
216	AUGUSTUS	start_codon	5810	5812	.	+	0	transcript_id "g160.t1"; gene_id "g160";
216	AUGUSTUS	CDS	5810	8455	1	+	0	transcript_id "g160.t1"; gene_id "g160";
216	AUGUSTUS	stop_codon	8456	8458	.	+	0	transcript_id "g160.t1"; gene_id "g160";
216	AUGUSTUS	gene	8956	9603	0.98	+	.	g161
216	AUGUSTUS	transcript	8956	9603	0.98	+	.	g161.t1
216	AUGUSTUS	start_codon	8956	8958	.	+	0	transcript_id "g161.t1"; gene_id "g161";
216	AUGUSTUS	CDS	8956	9600	0.98	+	0	transcript_id "g161.t1"; gene_id "g161";
216	AUGUSTUS	stop_codon	9601	9603	.	+	0	transcript_id "g161.t1"; gene_id "g161";
216	AUGUSTUS	gene	10021	10770	1	-	.	g162
216	AUGUSTUS	transcript	10021	10770	1	-	.	g162.t1
216	AUGUSTUS	stop_codon	10021	10023	.	-	0	transcript_id "g162.t1"; gene_id "g162";
216	AUGUSTUS	CDS	10024	10770	1	-	0	transcript_id "g162.t1"; gene_id "g162";
216	AUGUSTUS	start_codon	10768	10770	.	-	0	transcript_id "g162.t1"; gene_id "g162";
216	AUGUSTUS	gene	11342	12106	0.54	-	.	g163
216	AUGUSTUS	transcript	11342	12106	0.54	-	.	g163.t1
216	AUGUSTUS	stop_codon	11342	11344	.	-	0	transcript_id "g163.t1"; gene_id "g163";
216	AUGUSTUS	CDS	11345	12106	0.54	-	0	transcript_id "g163.t1"; gene_id "g163";
216	AUGUSTUS	start_codon	12104	12106	.	-	0	transcript_id "g163.t1"; gene_id "g163";
216	AUGUSTUS	gene	12241	13224	0.93	-	.	g164
216	AUGUSTUS	transcript	12241	13224	0.93	-	.	g164.t1
216	AUGUSTUS	stop_codon	12241	12243	.	-	0	transcript_id "g164.t1"; gene_id "g164";
216	AUGUSTUS	CDS	12244	13224	0.93	-	0	transcript_id "g164.t1"; gene_id "g164";
216	AUGUSTUS	start_codon	13222	13224	.	-	0	transcript_id "g164.t1"; gene_id "g164";
226	AUGUSTUS	gene	767	968	0.94	-	.	g165
226	AUGUSTUS	transcript	767	968	0.94	-	.	g165.t1
226	AUGUSTUS	stop_codon	767	769	.	-	0	transcript_id "g165.t1"; gene_id "g165";
226	AUGUSTUS	CDS	770	968	0.94	-	1	transcript_id "g165.t1"; gene_id "g165";
227	AUGUSTUS	gene	482	1186	1	-	.	g166
227	AUGUSTUS	transcript	482	1186	1	-	.	g166.t1
227	AUGUSTUS	stop_codon	482	484	.	-	0	transcript_id "g166.t1"; gene_id "g166";
227	AUGUSTUS	CDS	485	1186	1	-	0	transcript_id "g166.t1"; gene_id "g166";
227	AUGUSTUS	start_codon	1184	1186	.	-	0	transcript_id "g166.t1"; gene_id "g166";
227	AUGUSTUS	gene	1514	2008	0.77	-	.	g167
227	AUGUSTUS	transcript	1514	2008	0.77	-	.	g167.t1
227	AUGUSTUS	stop_codon	1514	1516	.	-	0	transcript_id "g167.t1"; gene_id "g167";
227	AUGUSTUS	CDS	1517	2008	0.77	-	0	transcript_id "g167.t1"; gene_id "g167";
227	AUGUSTUS	start_codon	2006	2008	.	-	0	transcript_id "g167.t1"; gene_id "g167";
227	AUGUSTUS	gene	2879	5206	0.59	+	.	g168
227	AUGUSTUS	transcript	2879	5206	0.59	+	.	g168.t1
227	AUGUSTUS	start_codon	2879	2881	.	+	0	transcript_id "g168.t1"; gene_id "g168";
227	AUGUSTUS	CDS	2879	5203	0.59	+	0	transcript_id "g168.t1"; gene_id "g168";
227	AUGUSTUS	stop_codon	5204	5206	.	+	0	transcript_id "g168.t1"; gene_id "g168";
227	AUGUSTUS	gene	5410	6477	1	-	.	g169
227	AUGUSTUS	transcript	5410	6477	1	-	.	g169.t1
227	AUGUSTUS	stop_codon	5410	5412	.	-	0	transcript_id "g169.t1"; gene_id "g169";
227	AUGUSTUS	CDS	5413	6477	1	-	0	transcript_id "g169.t1"; gene_id "g169";
227	AUGUSTUS	start_codon	6475	6477	.	-	0	transcript_id "g169.t1"; gene_id "g169";
227	AUGUSTUS	gene	6794	7513	0.98	-	.	g170
227	AUGUSTUS	transcript	6794	7513	0.98	-	.	g170.t1
227	AUGUSTUS	stop_codon	6794	6796	.	-	0	transcript_id "g170.t1"; gene_id "g170";
227	AUGUSTUS	CDS	6797	7513	0.98	-	0	transcript_id "g170.t1"; gene_id "g170";
227	AUGUSTUS	start_codon	7511	7513	.	-	0	transcript_id "g170.t1"; gene_id "g170";
227	AUGUSTUS	gene	8564	8830	1	+	.	g171
227	AUGUSTUS	transcript	8564	8830	1	+	.	g171.t1
227	AUGUSTUS	start_codon	8564	8566	.	+	0	transcript_id "g171.t1"; gene_id "g171";
227	AUGUSTUS	CDS	8564	8827	1	+	0	transcript_id "g171.t1"; gene_id "g171";
227	AUGUSTUS	stop_codon	8828	8830	.	+	0	transcript_id "g171.t1"; gene_id "g171";
227	AUGUSTUS	gene	9162	10106	1	+	.	g172
227	AUGUSTUS	transcript	9162	10106	1	+	.	g172.t1
227	AUGUSTUS	start_codon	9162	9164	.	+	0	transcript_id "g172.t1"; gene_id "g172";
227	AUGUSTUS	CDS	9162	10103	1	+	0	transcript_id "g172.t1"; gene_id "g172";
227	AUGUSTUS	stop_codon	10104	10106	.	+	0	transcript_id "g172.t1"; gene_id "g172";
227	AUGUSTUS	gene	10506	11690	0.83	+	.	g173
227	AUGUSTUS	transcript	10506	11690	0.83	+	.	g173.t1
227	AUGUSTUS	start_codon	10506	10508	.	+	0	transcript_id "g173.t1"; gene_id "g173";
227	AUGUSTUS	CDS	10506	11687	0.83	+	0	transcript_id "g173.t1"; gene_id "g173";
227	AUGUSTUS	stop_codon	11688	11690	.	+	0	transcript_id "g173.t1"; gene_id "g173";
227	AUGUSTUS	gene	12089	14917	0.52	+	.	g174
227	AUGUSTUS	transcript	12089	14917	0.52	+	.	g174.t1
227	AUGUSTUS	start_codon	12089	12091	.	+	0	transcript_id "g174.t1"; gene_id "g174";
227	AUGUSTUS	intron	14169	14654	0.52	+	.	transcript_id "g174.t1"; gene_id "g174";
227	AUGUSTUS	CDS	12089	14168	0.53	+	0	transcript_id "g174.t1"; gene_id "g174";
227	AUGUSTUS	CDS	14655	14914	0.86	+	2	transcript_id "g174.t1"; gene_id "g174";
227	AUGUSTUS	stop_codon	14915	14917	.	+	0	transcript_id "g174.t1"; gene_id "g174";
227	AUGUSTUS	gene	15197	17257	1	+	.	g175
227	AUGUSTUS	transcript	15197	17257	1	+	.	g175.t1
227	AUGUSTUS	start_codon	15197	15199	.	+	0	transcript_id "g175.t1"; gene_id "g175";
227	AUGUSTUS	CDS	15197	17254	1	+	0	transcript_id "g175.t1"; gene_id "g175";
227	AUGUSTUS	stop_codon	17255	17257	.	+	0	transcript_id "g175.t1"; gene_id "g175";
227	AUGUSTUS	gene	17337	17735	1	-	.	g176
227	AUGUSTUS	transcript	17337	17735	1	-	.	g176.t1
227	AUGUSTUS	stop_codon	17337	17339	.	-	0	transcript_id "g176.t1"; gene_id "g176";
227	AUGUSTUS	CDS	17340	17735	1	-	0	transcript_id "g176.t1"; gene_id "g176";
227	AUGUSTUS	start_codon	17733	17735	.	-	0	transcript_id "g176.t1"; gene_id "g176";
227	AUGUSTUS	gene	18665	19969	0.49	+	.	g177
227	AUGUSTUS	transcript	18665	19969	0.49	+	.	g177.t1
227	AUGUSTUS	start_codon	18665	18667	.	+	0	transcript_id "g177.t1"; gene_id "g177";
227	AUGUSTUS	CDS	18665	19966	0.49	+	0	transcript_id "g177.t1"; gene_id "g177";
227	AUGUSTUS	stop_codon	19967	19969	.	+	0	transcript_id "g177.t1"; gene_id "g177";
227	AUGUSTUS	gene	20591	22330	1	-	.	g178
227	AUGUSTUS	transcript	20591	22330	1	-	.	g178.t1
227	AUGUSTUS	stop_codon	20591	20593	.	-	0	transcript_id "g178.t1"; gene_id "g178";
227	AUGUSTUS	CDS	20594	22330	1	-	0	transcript_id "g178.t1"; gene_id "g178";
227	AUGUSTUS	start_codon	22328	22330	.	-	0	transcript_id "g178.t1"; gene_id "g178";
227	AUGUSTUS	gene	23642	24445	1	-	.	g179
227	AUGUSTUS	transcript	23642	24445	1	-	.	g179.t1
227	AUGUSTUS	stop_codon	23642	23644	.	-	0	transcript_id "g179.t1"; gene_id "g179";
227	AUGUSTUS	CDS	23645	24445	1	-	0	transcript_id "g179.t1"; gene_id "g179";
227	AUGUSTUS	start_codon	24443	24445	.	-	0	transcript_id "g179.t1"; gene_id "g179";
227	AUGUSTUS	gene	24927	25958	0.96	+	.	g180
227	AUGUSTUS	transcript	24927	25958	0.96	+	.	g180.t1
227	AUGUSTUS	start_codon	24927	24929	.	+	0	transcript_id "g180.t1"; gene_id "g180";
227	AUGUSTUS	CDS	24927	25955	0.96	+	0	transcript_id "g180.t1"; gene_id "g180";
227	AUGUSTUS	stop_codon	25956	25958	.	+	0	transcript_id "g180.t1"; gene_id "g180";
227	AUGUSTUS	gene	25990	26709	1	-	.	g181
227	AUGUSTUS	transcript	25990	26709	1	-	.	g181.t1
227	AUGUSTUS	stop_codon	25990	25992	.	-	0	transcript_id "g181.t1"; gene_id "g181";
227	AUGUSTUS	CDS	25993	26709	1	-	0	transcript_id "g181.t1"; gene_id "g181";
227	AUGUSTUS	start_codon	26707	26709	.	-	0	transcript_id "g181.t1"; gene_id "g181";
227	AUGUSTUS	gene	26893	28338	1	-	.	g182
227	AUGUSTUS	transcript	26893	28338	1	-	.	g182.t1
227	AUGUSTUS	stop_codon	26893	26895	.	-	0	transcript_id "g182.t1"; gene_id "g182";
227	AUGUSTUS	CDS	26896	28338	1	-	0	transcript_id "g182.t1"; gene_id "g182";
227	AUGUSTUS	start_codon	28336	28338	.	-	0	transcript_id "g182.t1"; gene_id "g182";
227	AUGUSTUS	gene	29200	29700	1	+	.	g183
227	AUGUSTUS	transcript	29200	29700	1	+	.	g183.t1
227	AUGUSTUS	start_codon	29200	29202	.	+	0	transcript_id "g183.t1"; gene_id "g183";
227	AUGUSTUS	CDS	29200	29697	1	+	0	transcript_id "g183.t1"; gene_id "g183";
227	AUGUSTUS	stop_codon	29698	29700	.	+	0	transcript_id "g183.t1"; gene_id "g183";
227	AUGUSTUS	gene	29887	31944	0.98	-	.	g184
227	AUGUSTUS	transcript	29887	31944	0.98	-	.	g184.t1
227	AUGUSTUS	stop_codon	29887	29889	.	-	0	transcript_id "g184.t1"; gene_id "g184";
227	AUGUSTUS	CDS	29890	31944	0.98	-	0	transcript_id "g184.t1"; gene_id "g184";
227	AUGUSTUS	start_codon	31942	31944	.	-	0	transcript_id "g184.t1"; gene_id "g184";
227	AUGUSTUS	gene	32598	33980	1	+	.	g185
227	AUGUSTUS	transcript	32598	33980	1	+	.	g185.t1
227	AUGUSTUS	start_codon	32598	32600	.	+	0	transcript_id "g185.t1"; gene_id "g185";
227	AUGUSTUS	CDS	32598	33977	1	+	0	transcript_id "g185.t1"; gene_id "g185";
227	AUGUSTUS	stop_codon	33978	33980	.	+	0	transcript_id "g185.t1"; gene_id "g185";
227	AUGUSTUS	gene	35156	36034	0.94	-	.	g186
227	AUGUSTUS	transcript	35156	36034	0.94	-	.	g186.t1
227	AUGUSTUS	stop_codon	35156	35158	.	-	0	transcript_id "g186.t1"; gene_id "g186";
227	AUGUSTUS	CDS	35159	36034	0.94	-	0	transcript_id "g186.t1"; gene_id "g186";
227	AUGUSTUS	start_codon	36032	36034	.	-	0	transcript_id "g186.t1"; gene_id "g186";
227	AUGUSTUS	gene	37485	39362	0.35	+	.	g187
227	AUGUSTUS	transcript	37485	39362	0.35	+	.	g187.t1
227	AUGUSTUS	start_codon	37485	37487	.	+	0	transcript_id "g187.t1"; gene_id "g187";
227	AUGUSTUS	CDS	37485	39359	0.35	+	0	transcript_id "g187.t1"; gene_id "g187";
227	AUGUSTUS	stop_codon	39360	39362	.	+	0	transcript_id "g187.t1"; gene_id "g187";
227	AUGUSTUS	gene	40182	43391	1	+	.	g188
227	AUGUSTUS	transcript	40182	43391	1	+	.	g188.t1
227	AUGUSTUS	start_codon	40182	40184	.	+	0	transcript_id "g188.t1"; gene_id "g188";
227	AUGUSTUS	CDS	40182	43388	1	+	0	transcript_id "g188.t1"; gene_id "g188";
227	AUGUSTUS	stop_codon	43389	43391	.	+	0	transcript_id "g188.t1"; gene_id "g188";
227	AUGUSTUS	gene	43450	44862	1	-	.	g189
227	AUGUSTUS	transcript	43450	44862	1	-	.	g189.t1
227	AUGUSTUS	stop_codon	43450	43452	.	-	0	transcript_id "g189.t1"; gene_id "g189";
227	AUGUSTUS	CDS	43453	44862	1	-	0	transcript_id "g189.t1"; gene_id "g189";
227	AUGUSTUS	start_codon	44860	44862	.	-	0	transcript_id "g189.t1"; gene_id "g189";
227	AUGUSTUS	gene	45124	46467	1	+	.	g190
227	AUGUSTUS	transcript	45124	46467	1	+	.	g190.t1
227	AUGUSTUS	start_codon	45124	45126	.	+	0	transcript_id "g190.t1"; gene_id "g190";
227	AUGUSTUS	CDS	45124	46464	1	+	0	transcript_id "g190.t1"; gene_id "g190";
227	AUGUSTUS	stop_codon	46465	46467	.	+	0	transcript_id "g190.t1"; gene_id "g190";
227	AUGUSTUS	gene	46648	47880	0.88	-	.	g191
227	AUGUSTUS	transcript	46648	47880	0.88	-	.	g191.t1
227	AUGUSTUS	stop_codon	46648	46650	.	-	0	transcript_id "g191.t1"; gene_id "g191";
227	AUGUSTUS	CDS	46651	47880	0.88	-	0	transcript_id "g191.t1"; gene_id "g191";
227	AUGUSTUS	start_codon	47878	47880	.	-	0	transcript_id "g191.t1"; gene_id "g191";
227	AUGUSTUS	gene	48213	49778	1	+	.	g192
227	AUGUSTUS	transcript	48213	49778	1	+	.	g192.t1
227	AUGUSTUS	start_codon	48213	48215	.	+	0	transcript_id "g192.t1"; gene_id "g192";
227	AUGUSTUS	CDS	48213	49775	1	+	0	transcript_id "g192.t1"; gene_id "g192";
227	AUGUSTUS	stop_codon	49776	49778	.	+	0	transcript_id "g192.t1"; gene_id "g192";
227	AUGUSTUS	gene	49838	53950	0.51	-	.	g193
227	AUGUSTUS	transcript	49838	53950	0.51	-	.	g193.t1
227	AUGUSTUS	stop_codon	49838	49840	.	-	0	transcript_id "g193.t1"; gene_id "g193";
227	AUGUSTUS	CDS	49841	53950	0.51	-	0	transcript_id "g193.t1"; gene_id "g193";
227	AUGUSTUS	start_codon	53948	53950	.	-	0	transcript_id "g193.t1"; gene_id "g193";
227	AUGUSTUS	gene	54587	55219	1	+	.	g194
227	AUGUSTUS	transcript	54587	55219	1	+	.	g194.t1
227	AUGUSTUS	start_codon	54587	54589	.	+	0	transcript_id "g194.t1"; gene_id "g194";
227	AUGUSTUS	CDS	54587	55216	1	+	0	transcript_id "g194.t1"; gene_id "g194";
227	AUGUSTUS	stop_codon	55217	55219	.	+	0	transcript_id "g194.t1"; gene_id "g194";
227	AUGUSTUS	gene	55320	56813	1	-	.	g195
227	AUGUSTUS	transcript	55320	56813	1	-	.	g195.t1
227	AUGUSTUS	stop_codon	55320	55322	.	-	0	transcript_id "g195.t1"; gene_id "g195";
227	AUGUSTUS	CDS	55323	56813	1	-	0	transcript_id "g195.t1"; gene_id "g195";
227	AUGUSTUS	start_codon	56811	56813	.	-	0	transcript_id "g195.t1"; gene_id "g195";
227	AUGUSTUS	gene	57640	59436	0.85	+	.	g196
227	AUGUSTUS	transcript	57640	59436	0.85	+	.	g196.t1
227	AUGUSTUS	start_codon	57640	57642	.	+	0	transcript_id "g196.t1"; gene_id "g196";
227	AUGUSTUS	CDS	57640	59433	0.85	+	0	transcript_id "g196.t1"; gene_id "g196";
227	AUGUSTUS	stop_codon	59434	59436	.	+	0	transcript_id "g196.t1"; gene_id "g196";
227	AUGUSTUS	gene	59620	62184	1	-	.	g197
227	AUGUSTUS	transcript	59620	62184	1	-	.	g197.t1
227	AUGUSTUS	stop_codon	59620	59622	.	-	0	transcript_id "g197.t1"; gene_id "g197";
227	AUGUSTUS	CDS	59623	62184	1	-	0	transcript_id "g197.t1"; gene_id "g197";
227	AUGUSTUS	start_codon	62182	62184	.	-	0	transcript_id "g197.t1"; gene_id "g197";
227	AUGUSTUS	gene	62610	64010	0.95	-	.	g198
227	AUGUSTUS	transcript	62610	64010	0.95	-	.	g198.t1
227	AUGUSTUS	stop_codon	62610	62612	.	-	0	transcript_id "g198.t1"; gene_id "g198";
227	AUGUSTUS	CDS	62613	64010	0.95	-	0	transcript_id "g198.t1"; gene_id "g198";
227	AUGUSTUS	start_codon	64008	64010	.	-	0	transcript_id "g198.t1"; gene_id "g198";
227	AUGUSTUS	gene	64309	65976	0.94	-	.	g199
227	AUGUSTUS	transcript	64309	65976	0.94	-	.	g199.t1
227	AUGUSTUS	stop_codon	64309	64311	.	-	0	transcript_id "g199.t1"; gene_id "g199";
227	AUGUSTUS	CDS	64312	65976	0.94	-	0	transcript_id "g199.t1"; gene_id "g199";
227	AUGUSTUS	start_codon	65974	65976	.	-	0	transcript_id "g199.t1"; gene_id "g199";
227	AUGUSTUS	gene	66319	68451	1	+	.	g200
227	AUGUSTUS	transcript	66319	68451	1	+	.	g200.t1
227	AUGUSTUS	start_codon	66319	66321	.	+	0	transcript_id "g200.t1"; gene_id "g200";
227	AUGUSTUS	CDS	66319	68448	1	+	0	transcript_id "g200.t1"; gene_id "g200";
227	AUGUSTUS	stop_codon	68449	68451	.	+	0	transcript_id "g200.t1"; gene_id "g200";
227	AUGUSTUS	gene	68711	69367	0.94	+	.	g201
227	AUGUSTUS	transcript	68711	69367	0.94	+	.	g201.t1
227	AUGUSTUS	start_codon	68711	68713	.	+	0	transcript_id "g201.t1"; gene_id "g201";
227	AUGUSTUS	CDS	68711	69364	0.94	+	0	transcript_id "g201.t1"; gene_id "g201";
227	AUGUSTUS	stop_codon	69365	69367	.	+	0	transcript_id "g201.t1"; gene_id "g201";
227	AUGUSTUS	gene	69508	72936	1	-	.	g202
227	AUGUSTUS	transcript	69508	72936	1	-	.	g202.t1
227	AUGUSTUS	stop_codon	69508	69510	.	-	0	transcript_id "g202.t1"; gene_id "g202";
227	AUGUSTUS	CDS	69511	72936	1	-	0	transcript_id "g202.t1"; gene_id "g202";
227	AUGUSTUS	start_codon	72934	72936	.	-	0	transcript_id "g202.t1"; gene_id "g202";
227	AUGUSTUS	gene	73486	74976	0.97	+	.	g203
227	AUGUSTUS	transcript	73486	74976	0.97	+	.	g203.t1
227	AUGUSTUS	start_codon	73486	73488	.	+	0	transcript_id "g203.t1"; gene_id "g203";
227	AUGUSTUS	CDS	73486	74973	0.97	+	0	transcript_id "g203.t1"; gene_id "g203";
227	AUGUSTUS	stop_codon	74974	74976	.	+	0	transcript_id "g203.t1"; gene_id "g203";
227	AUGUSTUS	gene	76007	77887	0.82	-	.	g204
227	AUGUSTUS	transcript	76007	77887	0.82	-	.	g204.t1
227	AUGUSTUS	stop_codon	76007	76009	.	-	0	transcript_id "g204.t1"; gene_id "g204";
227	AUGUSTUS	CDS	76010	77887	0.82	-	0	transcript_id "g204.t1"; gene_id "g204";
227	AUGUSTUS	start_codon	77885	77887	.	-	0	transcript_id "g204.t1"; gene_id "g204";
227	AUGUSTUS	gene	78777	80522	0.73	+	.	g205
227	AUGUSTUS	transcript	78777	80522	0.73	+	.	g205.t1
227	AUGUSTUS	start_codon	78777	78779	.	+	0	transcript_id "g205.t1"; gene_id "g205";
227	AUGUSTUS	CDS	78777	80519	0.73	+	0	transcript_id "g205.t1"; gene_id "g205";
227	AUGUSTUS	stop_codon	80520	80522	.	+	0	transcript_id "g205.t1"; gene_id "g205";
227	AUGUSTUS	gene	81113	82174	1	+	.	g206
227	AUGUSTUS	transcript	81113	82174	1	+	.	g206.t1
227	AUGUSTUS	start_codon	81113	81115	.	+	0	transcript_id "g206.t1"; gene_id "g206";
227	AUGUSTUS	CDS	81113	82171	1	+	0	transcript_id "g206.t1"; gene_id "g206";
227	AUGUSTUS	stop_codon	82172	82174	.	+	0	transcript_id "g206.t1"; gene_id "g206";
227	AUGUSTUS	gene	82373	83038	0.96	-	.	g207
227	AUGUSTUS	transcript	82373	83038	0.96	-	.	g207.t1
227	AUGUSTUS	stop_codon	82373	82375	.	-	0	transcript_id "g207.t1"; gene_id "g207";
227	AUGUSTUS	CDS	82376	83038	0.96	-	0	transcript_id "g207.t1"; gene_id "g207";
227	AUGUSTUS	start_codon	83036	83038	.	-	0	transcript_id "g207.t1"; gene_id "g207";
227	AUGUSTUS	gene	83386	84585	1	+	.	g208
227	AUGUSTUS	transcript	83386	84585	1	+	.	g208.t1
227	AUGUSTUS	start_codon	83386	83388	.	+	0	transcript_id "g208.t1"; gene_id "g208";
227	AUGUSTUS	CDS	83386	84582	1	+	0	transcript_id "g208.t1"; gene_id "g208";
227	AUGUSTUS	stop_codon	84583	84585	.	+	0	transcript_id "g208.t1"; gene_id "g208";
242	AUGUSTUS	gene	1	2019	0.72	-	.	g209
242	AUGUSTUS	transcript	1	2019	0.72	-	.	g209.t1
242	AUGUSTUS	CDS	1	2019	0.72	-	0	transcript_id "g209.t1"; gene_id "g209";
242	AUGUSTUS	start_codon	2017	2019	.	-	0	transcript_id "g209.t1"; gene_id "g209";
242	AUGUSTUS	gene	2750	3991	0.47	-	.	g210
242	AUGUSTUS	transcript	2750	3991	0.47	-	.	g210.t1
242	AUGUSTUS	stop_codon	2750	2752	.	-	0	transcript_id "g210.t1"; gene_id "g210";
242	AUGUSTUS	CDS	2753	3991	0.47	-	0	transcript_id "g210.t1"; gene_id "g210";
242	AUGUSTUS	start_codon	3989	3991	.	-	0	transcript_id "g210.t1"; gene_id "g210";
242	AUGUSTUS	gene	4798	5118	0.99	-	.	g211
242	AUGUSTUS	transcript	4798	5118	0.99	-	.	g211.t1
242	AUGUSTUS	stop_codon	4798	4800	.	-	0	transcript_id "g211.t1"; gene_id "g211";
242	AUGUSTUS	CDS	4801	5118	0.99	-	0	transcript_id "g211.t1"; gene_id "g211";
242	AUGUSTUS	start_codon	5116	5118	.	-	0	transcript_id "g211.t1"; gene_id "g211";
242	AUGUSTUS	gene	5790	7610	0.92	-	.	g212
242	AUGUSTUS	transcript	5790	7610	0.92	-	.	g212.t1
242	AUGUSTUS	stop_codon	5790	5792	.	-	0	transcript_id "g212.t1"; gene_id "g212";
242	AUGUSTUS	CDS	5793	7610	0.92	-	0	transcript_id "g212.t1"; gene_id "g212";
242	AUGUSTUS	start_codon	7608	7610	.	-	0	transcript_id "g212.t1"; gene_id "g212";
242	AUGUSTUS	gene	7842	8393	0.98	+	.	g213
242	AUGUSTUS	transcript	7842	8393	0.98	+	.	g213.t1
242	AUGUSTUS	start_codon	7842	7844	.	+	0	transcript_id "g213.t1"; gene_id "g213";
242	AUGUSTUS	CDS	7842	8390	0.98	+	0	transcript_id "g213.t1"; gene_id "g213";
242	AUGUSTUS	stop_codon	8391	8393	.	+	0	transcript_id "g213.t1"; gene_id "g213";
242	AUGUSTUS	gene	8807	10300	1	+	.	g214
242	AUGUSTUS	transcript	8807	10300	1	+	.	g214.t1
242	AUGUSTUS	start_codon	8807	8809	.	+	0	transcript_id "g214.t1"; gene_id "g214";
242	AUGUSTUS	CDS	8807	10297	1	+	0	transcript_id "g214.t1"; gene_id "g214";
242	AUGUSTUS	stop_codon	10298	10300	.	+	0	transcript_id "g214.t1"; gene_id "g214";
242	AUGUSTUS	gene	10785	11877	0.96	+	.	g215
242	AUGUSTUS	transcript	10785	11877	0.96	+	.	g215.t1
242	AUGUSTUS	start_codon	10785	10787	.	+	0	transcript_id "g215.t1"; gene_id "g215";
242	AUGUSTUS	intron	10897	11428	0.96	+	.	transcript_id "g215.t1"; gene_id "g215";
242	AUGUSTUS	CDS	10785	10896	0.96	+	0	transcript_id "g215.t1"; gene_id "g215";
242	AUGUSTUS	CDS	11429	11874	0.99	+	2	transcript_id "g215.t1"; gene_id "g215";
242	AUGUSTUS	stop_codon	11875	11877	.	+	0	transcript_id "g215.t1"; gene_id "g215";
242	AUGUSTUS	gene	12871	13831	1	+	.	g216
242	AUGUSTUS	transcript	12871	13831	1	+	.	g216.t1
242	AUGUSTUS	start_codon	12871	12873	.	+	0	transcript_id "g216.t1"; gene_id "g216";
242	AUGUSTUS	intron	12891	13416	1	+	.	transcript_id "g216.t1"; gene_id "g216";
242	AUGUSTUS	CDS	12871	12890	1	+	0	transcript_id "g216.t1"; gene_id "g216";
242	AUGUSTUS	CDS	13417	13828	1	+	1	transcript_id "g216.t1"; gene_id "g216";
242	AUGUSTUS	stop_codon	13829	13831	.	+	0	transcript_id "g216.t1"; gene_id "g216";
242	AUGUSTUS	gene	14346	15755	0.98	+	.	g217
242	AUGUSTUS	transcript	14346	15755	0.98	+	.	g217.t1
242	AUGUSTUS	start_codon	14346	14348	.	+	0	transcript_id "g217.t1"; gene_id "g217";
242	AUGUSTUS	CDS	14346	15752	0.98	+	0	transcript_id "g217.t1"; gene_id "g217";
242	AUGUSTUS	stop_codon	15753	15755	.	+	0	transcript_id "g217.t1"; gene_id "g217";
242	AUGUSTUS	gene	16168	16740	0.77	+	.	g218
242	AUGUSTUS	transcript	16168	16740	0.77	+	.	g218.t1
242	AUGUSTUS	start_codon	16168	16170	.	+	0	transcript_id "g218.t1"; gene_id "g218";
242	AUGUSTUS	CDS	16168	16737	0.77	+	0	transcript_id "g218.t1"; gene_id "g218";
242	AUGUSTUS	stop_codon	16738	16740	.	+	0	transcript_id "g218.t1"; gene_id "g218";
242	AUGUSTUS	gene	16793	18442	1	-	.	g219
242	AUGUSTUS	transcript	16793	18442	1	-	.	g219.t1
242	AUGUSTUS	stop_codon	16793	16795	.	-	0	transcript_id "g219.t1"; gene_id "g219";
242	AUGUSTUS	CDS	16796	18442	1	-	0	transcript_id "g219.t1"; gene_id "g219";
242	AUGUSTUS	start_codon	18440	18442	.	-	0	transcript_id "g219.t1"; gene_id "g219";
242	AUGUSTUS	gene	18721	19662	1	+	.	g220
242	AUGUSTUS	transcript	18721	19662	1	+	.	g220.t1
242	AUGUSTUS	start_codon	18721	18723	.	+	0	transcript_id "g220.t1"; gene_id "g220";
242	AUGUSTUS	CDS	18721	19659	1	+	0	transcript_id "g220.t1"; gene_id "g220";
242	AUGUSTUS	stop_codon	19660	19662	.	+	0	transcript_id "g220.t1"; gene_id "g220";
242	AUGUSTUS	gene	19751	21307	1	-	.	g221
242	AUGUSTUS	transcript	19751	21307	1	-	.	g221.t1
242	AUGUSTUS	stop_codon	19751	19753	.	-	0	transcript_id "g221.t1"; gene_id "g221";
242	AUGUSTUS	CDS	19754	21307	1	-	0	transcript_id "g221.t1"; gene_id "g221";
242	AUGUSTUS	start_codon	21305	21307	.	-	0	transcript_id "g221.t1"; gene_id "g221";
242	AUGUSTUS	gene	22011	23747	1	+	.	g222
242	AUGUSTUS	transcript	22011	23747	1	+	.	g222.t1
242	AUGUSTUS	start_codon	22011	22013	.	+	0	transcript_id "g222.t1"; gene_id "g222";
242	AUGUSTUS	CDS	22011	23744	1	+	0	transcript_id "g222.t1"; gene_id "g222";
242	AUGUSTUS	stop_codon	23745	23747	.	+	0	transcript_id "g222.t1"; gene_id "g222";
242	AUGUSTUS	gene	24046	24425	0.68	+	.	g223
242	AUGUSTUS	transcript	24046	24425	0.68	+	.	g223.t1
242	AUGUSTUS	start_codon	24046	24048	.	+	0	transcript_id "g223.t1"; gene_id "g223";
242	AUGUSTUS	intron	24156	24262	0.68	+	.	transcript_id "g223.t1"; gene_id "g223";
242	AUGUSTUS	CDS	24046	24155	0.68	+	0	transcript_id "g223.t1"; gene_id "g223";
242	AUGUSTUS	CDS	24263	24422	0.68	+	1	transcript_id "g223.t1"; gene_id "g223";
242	AUGUSTUS	stop_codon	24423	24425	.	+	0	transcript_id "g223.t1"; gene_id "g223";
250	AUGUSTUS	gene	1	756	0.53	-	.	g224
250	AUGUSTUS	transcript	1	756	0.53	-	.	g224.t1
250	AUGUSTUS	intron	1	213	0.94	-	.	transcript_id "g224.t1"; gene_id "g224";
250	AUGUSTUS	intron	500	612	0.83	-	.	transcript_id "g224.t1"; gene_id "g224";
250	AUGUSTUS	CDS	214	499	0.88	-	0	transcript_id "g224.t1"; gene_id "g224";
250	AUGUSTUS	CDS	613	756	0.56	-	0	transcript_id "g224.t1"; gene_id "g224";
250	AUGUSTUS	start_codon	754	756	.	-	0	transcript_id "g224.t1"; gene_id "g224";
250	AUGUSTUS	gene	1669	3462	0.84	+	.	g225
250	AUGUSTUS	transcript	1669	3462	0.84	+	.	g225.t1
250	AUGUSTUS	start_codon	1669	1671	.	+	0	transcript_id "g225.t1"; gene_id "g225";
250	AUGUSTUS	CDS	1669	3459	0.84	+	0	transcript_id "g225.t1"; gene_id "g225";
250	AUGUSTUS	stop_codon	3460	3462	.	+	0	transcript_id "g225.t1"; gene_id "g225";
250	AUGUSTUS	gene	4022	6253	0.97	+	.	g226
250	AUGUSTUS	transcript	4022	6253	0.97	+	.	g226.t1
250	AUGUSTUS	start_codon	4022	4024	.	+	0	transcript_id "g226.t1"; gene_id "g226";
250	AUGUSTUS	CDS	4022	6250	0.97	+	0	transcript_id "g226.t1"; gene_id "g226";
250	AUGUSTUS	stop_codon	6251	6253	.	+	0	transcript_id "g226.t1"; gene_id "g226";
250	AUGUSTUS	gene	6744	7862	0.59	+	.	g227
250	AUGUSTUS	transcript	6744	7862	0.59	+	.	g227.t1
250	AUGUSTUS	start_codon	6744	6746	.	+	0	transcript_id "g227.t1"; gene_id "g227";
250	AUGUSTUS	CDS	6744	7859	0.59	+	0	transcript_id "g227.t1"; gene_id "g227";
250	AUGUSTUS	stop_codon	7860	7862	.	+	0	transcript_id "g227.t1"; gene_id "g227";
250	AUGUSTUS	gene	7999	8559	1	-	.	g228
250	AUGUSTUS	transcript	7999	8559	1	-	.	g228.t1
250	AUGUSTUS	stop_codon	7999	8001	.	-	0	transcript_id "g228.t1"; gene_id "g228";
250	AUGUSTUS	CDS	8002	8559	1	-	0	transcript_id "g228.t1"; gene_id "g228";
250	AUGUSTUS	start_codon	8557	8559	.	-	0	transcript_id "g228.t1"; gene_id "g228";
250	AUGUSTUS	gene	8828	10489	1	-	.	g229
250	AUGUSTUS	transcript	8828	10489	1	-	.	g229.t1
250	AUGUSTUS	stop_codon	8828	8830	.	-	0	transcript_id "g229.t1"; gene_id "g229";
250	AUGUSTUS	CDS	8831	10489	1	-	0	transcript_id "g229.t1"; gene_id "g229";
250	AUGUSTUS	start_codon	10487	10489	.	-	0	transcript_id "g229.t1"; gene_id "g229";
250	AUGUSTUS	gene	10896	13391	0.98	+	.	g230
250	AUGUSTUS	transcript	10896	13391	0.98	+	.	g230.t1
250	AUGUSTUS	start_codon	10896	10898	.	+	0	transcript_id "g230.t1"; gene_id "g230";
250	AUGUSTUS	CDS	10896	13388	0.98	+	0	transcript_id "g230.t1"; gene_id "g230";
250	AUGUSTUS	stop_codon	13389	13391	.	+	0	transcript_id "g230.t1"; gene_id "g230";
250	AUGUSTUS	gene	13923	15314	1	+	.	g231
250	AUGUSTUS	transcript	13923	15314	1	+	.	g231.t1
250	AUGUSTUS	start_codon	13923	13925	.	+	0	transcript_id "g231.t1"; gene_id "g231";
250	AUGUSTUS	CDS	13923	15311	1	+	0	transcript_id "g231.t1"; gene_id "g231";
250	AUGUSTUS	stop_codon	15312	15314	.	+	0	transcript_id "g231.t1"; gene_id "g231";
250	AUGUSTUS	gene	15630	16166	0.43	-	.	g232
250	AUGUSTUS	transcript	15630	16166	0.43	-	.	g232.t1
250	AUGUSTUS	stop_codon	15630	15632	.	-	0	transcript_id "g232.t1"; gene_id "g232";
250	AUGUSTUS	CDS	15633	16166	0.43	-	0	transcript_id "g232.t1"; gene_id "g232";
250	AUGUSTUS	start_codon	16164	16166	.	-	0	transcript_id "g232.t1"; gene_id "g232";
250	AUGUSTUS	gene	16812	17651	1	+	.	g233
250	AUGUSTUS	transcript	16812	17651	1	+	.	g233.t1
250	AUGUSTUS	start_codon	16812	16814	.	+	0	transcript_id "g233.t1"; gene_id "g233";
250	AUGUSTUS	CDS	16812	17648	1	+	0	transcript_id "g233.t1"; gene_id "g233";
250	AUGUSTUS	stop_codon	17649	17651	.	+	0	transcript_id "g233.t1"; gene_id "g233";
250	AUGUSTUS	gene	18092	19213	1	+	.	g234
250	AUGUSTUS	transcript	18092	19213	1	+	.	g234.t1
250	AUGUSTUS	start_codon	18092	18094	.	+	0	transcript_id "g234.t1"; gene_id "g234";
250	AUGUSTUS	CDS	18092	19210	1	+	0	transcript_id "g234.t1"; gene_id "g234";
250	AUGUSTUS	stop_codon	19211	19213	.	+	0	transcript_id "g234.t1"; gene_id "g234";
250	AUGUSTUS	gene	21329	22870	0.7	-	.	g235
250	AUGUSTUS	transcript	21329	22870	0.7	-	.	g235.t1
250	AUGUSTUS	stop_codon	21329	21331	.	-	0	transcript_id "g235.t1"; gene_id "g235";
250	AUGUSTUS	CDS	21332	22870	0.7	-	0	transcript_id "g235.t1"; gene_id "g235";
250	AUGUSTUS	start_codon	22868	22870	.	-	0	transcript_id "g235.t1"; gene_id "g235";
256	AUGUSTUS	gene	1881	6332	0.71	+	.	g236
256	AUGUSTUS	transcript	1881	6332	0.71	+	.	g236.t1
256	AUGUSTUS	start_codon	1881	1883	.	+	0	transcript_id "g236.t1"; gene_id "g236";
256	AUGUSTUS	CDS	1881	6329	0.71	+	0	transcript_id "g236.t1"; gene_id "g236";
256	AUGUSTUS	stop_codon	6330	6332	.	+	0	transcript_id "g236.t1"; gene_id "g236";
256	AUGUSTUS	gene	6429	9707	1	-	.	g237
256	AUGUSTUS	transcript	6429	9707	1	-	.	g237.t1
256	AUGUSTUS	stop_codon	6429	6431	.	-	0	transcript_id "g237.t1"; gene_id "g237";
256	AUGUSTUS	CDS	6432	9707	1	-	0	transcript_id "g237.t1"; gene_id "g237";
256	AUGUSTUS	start_codon	9705	9707	.	-	0	transcript_id "g237.t1"; gene_id "g237";
256	AUGUSTUS	gene	9983	11032	1	-	.	g238
256	AUGUSTUS	transcript	9983	11032	1	-	.	g238.t1
256	AUGUSTUS	stop_codon	9983	9985	.	-	0	transcript_id "g238.t1"; gene_id "g238";
256	AUGUSTUS	CDS	9986	11032	1	-	0	transcript_id "g238.t1"; gene_id "g238";
256	AUGUSTUS	start_codon	11030	11032	.	-	0	transcript_id "g238.t1"; gene_id "g238";
256	AUGUSTUS	gene	11244	12014	0.9	+	.	g239
256	AUGUSTUS	transcript	11244	12014	0.9	+	.	g239.t1
256	AUGUSTUS	start_codon	11244	11246	.	+	0	transcript_id "g239.t1"; gene_id "g239";
256	AUGUSTUS	CDS	11244	12011	0.9	+	0	transcript_id "g239.t1"; gene_id "g239";
256	AUGUSTUS	stop_codon	12012	12014	.	+	0	transcript_id "g239.t1"; gene_id "g239";
256	AUGUSTUS	gene	12206	13090	0.99	+	.	g240
256	AUGUSTUS	transcript	12206	13090	0.99	+	.	g240.t1
256	AUGUSTUS	start_codon	12206	12208	.	+	0	transcript_id "g240.t1"; gene_id "g240";
256	AUGUSTUS	CDS	12206	13087	0.99	+	0	transcript_id "g240.t1"; gene_id "g240";
256	AUGUSTUS	stop_codon	13088	13090	.	+	0	transcript_id "g240.t1"; gene_id "g240";
256	AUGUSTUS	gene	13155	14285	0.83	-	.	g241
256	AUGUSTUS	transcript	13155	14285	0.83	-	.	g241.t1
256	AUGUSTUS	stop_codon	13155	13157	.	-	0	transcript_id "g241.t1"; gene_id "g241";
256	AUGUSTUS	CDS	13158	14285	0.83	-	0	transcript_id "g241.t1"; gene_id "g241";
256	AUGUSTUS	start_codon	14283	14285	.	-	0	transcript_id "g241.t1"; gene_id "g241";
256	AUGUSTUS	gene	14657	15085	0.75	-	.	g242
256	AUGUSTUS	transcript	14657	15085	0.75	-	.	g242.t1
256	AUGUSTUS	stop_codon	14657	14659	.	-	0	transcript_id "g242.t1"; gene_id "g242";
256	AUGUSTUS	CDS	14660	15085	0.75	-	0	transcript_id "g242.t1"; gene_id "g242";
256	AUGUSTUS	start_codon	15083	15085	.	-	0	transcript_id "g242.t1"; gene_id "g242";
256	AUGUSTUS	gene	15266	15904	1	-	.	g243
256	AUGUSTUS	transcript	15266	15904	1	-	.	g243.t1
256	AUGUSTUS	stop_codon	15266	15268	.	-	0	transcript_id "g243.t1"; gene_id "g243";
256	AUGUSTUS	CDS	15269	15904	1	-	0	transcript_id "g243.t1"; gene_id "g243";
256	AUGUSTUS	start_codon	15902	15904	.	-	0	transcript_id "g243.t1"; gene_id "g243";
256	AUGUSTUS	gene	16211	16627	1	+	.	g244
256	AUGUSTUS	transcript	16211	16627	1	+	.	g244.t1
256	AUGUSTUS	start_codon	16211	16213	.	+	0	transcript_id "g244.t1"; gene_id "g244";
256	AUGUSTUS	CDS	16211	16624	1	+	0	transcript_id "g244.t1"; gene_id "g244";
256	AUGUSTUS	stop_codon	16625	16627	.	+	0	transcript_id "g244.t1"; gene_id "g244";
256	AUGUSTUS	gene	16722	18866	0.99	-	.	g245
256	AUGUSTUS	transcript	16722	18866	0.99	-	.	g245.t1
256	AUGUSTUS	stop_codon	16722	16724	.	-	0	transcript_id "g245.t1"; gene_id "g245";
256	AUGUSTUS	CDS	16725	18866	0.99	-	0	transcript_id "g245.t1"; gene_id "g245";
256	AUGUSTUS	start_codon	18864	18866	.	-	0	transcript_id "g245.t1"; gene_id "g245";
256	AUGUSTUS	gene	19625	21016	1	-	.	g246
256	AUGUSTUS	transcript	19625	21016	1	-	.	g246.t1
256	AUGUSTUS	stop_codon	19625	19627	.	-	0	transcript_id "g246.t1"; gene_id "g246";
256	AUGUSTUS	CDS	19628	21016	1	-	0	transcript_id "g246.t1"; gene_id "g246";
256	AUGUSTUS	start_codon	21014	21016	.	-	0	transcript_id "g246.t1"; gene_id "g246";
256	AUGUSTUS	gene	21921	23003	0.6	+	.	g247
256	AUGUSTUS	transcript	21921	23003	0.6	+	.	g247.t1
256	AUGUSTUS	start_codon	21921	21923	.	+	0	transcript_id "g247.t1"; gene_id "g247";
256	AUGUSTUS	CDS	21921	23000	0.6	+	0	transcript_id "g247.t1"; gene_id "g247";
256	AUGUSTUS	stop_codon	23001	23003	.	+	0	transcript_id "g247.t1"; gene_id "g247";
257	AUGUSTUS	gene	890	2143	1	-	.	g248
257	AUGUSTUS	transcript	890	2143	1	-	.	g248.t1
257	AUGUSTUS	stop_codon	890	892	.	-	0	transcript_id "g248.t1"; gene_id "g248";
257	AUGUSTUS	CDS	893	2143	1	-	0	transcript_id "g248.t1"; gene_id "g248";
257	AUGUSTUS	start_codon	2141	2143	.	-	0	transcript_id "g248.t1"; gene_id "g248";
257	AUGUSTUS	gene	2827	3537	0.99	+	.	g249
257	AUGUSTUS	transcript	2827	3537	0.99	+	.	g249.t1
257	AUGUSTUS	start_codon	2827	2829	.	+	0	transcript_id "g249.t1"; gene_id "g249";
257	AUGUSTUS	CDS	2827	3534	0.99	+	0	transcript_id "g249.t1"; gene_id "g249";
257	AUGUSTUS	stop_codon	3535	3537	.	+	0	transcript_id "g249.t1"; gene_id "g249";
257	AUGUSTUS	gene	3705	4190	1	-	.	g250
257	AUGUSTUS	transcript	3705	4190	1	-	.	g250.t1
257	AUGUSTUS	stop_codon	3705	3707	.	-	0	transcript_id "g250.t1"; gene_id "g250";
257	AUGUSTUS	CDS	3708	4190	1	-	0	transcript_id "g250.t1"; gene_id "g250";
257	AUGUSTUS	start_codon	4188	4190	.	-	0	transcript_id "g250.t1"; gene_id "g250";
257	AUGUSTUS	gene	4938	6131	1	+	.	g251
257	AUGUSTUS	transcript	4938	6131	1	+	.	g251.t1
257	AUGUSTUS	start_codon	4938	4940	.	+	0	transcript_id "g251.t1"; gene_id "g251";
257	AUGUSTUS	CDS	4938	6128	1	+	0	transcript_id "g251.t1"; gene_id "g251";
257	AUGUSTUS	stop_codon	6129	6131	.	+	0	transcript_id "g251.t1"; gene_id "g251";
257	AUGUSTUS	gene	6218	6613	0.7	-	.	g252
257	AUGUSTUS	transcript	6218	6613	0.7	-	.	g252.t1
257	AUGUSTUS	stop_codon	6218	6220	.	-	0	transcript_id "g252.t1"; gene_id "g252";
257	AUGUSTUS	CDS	6221	6613	0.7	-	0	transcript_id "g252.t1"; gene_id "g252";
257	AUGUSTUS	start_codon	6611	6613	.	-	0	transcript_id "g252.t1"; gene_id "g252";
257	AUGUSTUS	gene	7301	7837	1	+	.	g253
257	AUGUSTUS	transcript	7301	7837	1	+	.	g253.t1
257	AUGUSTUS	start_codon	7301	7303	.	+	0	transcript_id "g253.t1"; gene_id "g253";
257	AUGUSTUS	CDS	7301	7834	1	+	0	transcript_id "g253.t1"; gene_id "g253";
257	AUGUSTUS	stop_codon	7835	7837	.	+	0	transcript_id "g253.t1"; gene_id "g253";
257	AUGUSTUS	gene	8392	9789	1	-	.	g254
257	AUGUSTUS	transcript	8392	9789	1	-	.	g254.t1
257	AUGUSTUS	stop_codon	8392	8394	.	-	0	transcript_id "g254.t1"; gene_id "g254";
257	AUGUSTUS	CDS	8395	9789	1	-	0	transcript_id "g254.t1"; gene_id "g254";
257	AUGUSTUS	start_codon	9787	9789	.	-	0	transcript_id "g254.t1"; gene_id "g254";
257	AUGUSTUS	gene	11670	13304	1	+	.	g255
257	AUGUSTUS	transcript	11670	13304	1	+	.	g255.t1
257	AUGUSTUS	start_codon	11670	11672	.	+	0	transcript_id "g255.t1"; gene_id "g255";
257	AUGUSTUS	CDS	11670	13301	1	+	0	transcript_id "g255.t1"; gene_id "g255";
257	AUGUSTUS	stop_codon	13302	13304	.	+	0	transcript_id "g255.t1"; gene_id "g255";
257	AUGUSTUS	gene	13650	14876	1	+	.	g256
257	AUGUSTUS	transcript	13650	14876	1	+	.	g256.t1
257	AUGUSTUS	start_codon	13650	13652	.	+	0	transcript_id "g256.t1"; gene_id "g256";
257	AUGUSTUS	CDS	13650	14873	1	+	0	transcript_id "g256.t1"; gene_id "g256";
257	AUGUSTUS	stop_codon	14874	14876	.	+	0	transcript_id "g256.t1"; gene_id "g256";
257	AUGUSTUS	gene	14915	15817	1	-	.	g257
257	AUGUSTUS	transcript	14915	15817	1	-	.	g257.t1
257	AUGUSTUS	stop_codon	14915	14917	.	-	0	transcript_id "g257.t1"; gene_id "g257";
257	AUGUSTUS	CDS	14918	15817	1	-	0	transcript_id "g257.t1"; gene_id "g257";
257	AUGUSTUS	start_codon	15815	15817	.	-	0	transcript_id "g257.t1"; gene_id "g257";
257	AUGUSTUS	gene	16276	17994	0.99	+	.	g258
257	AUGUSTUS	transcript	16276	17994	0.99	+	.	g258.t1
257	AUGUSTUS	start_codon	16276	16278	.	+	0	transcript_id "g258.t1"; gene_id "g258";
257	AUGUSTUS	CDS	16276	17991	0.99	+	0	transcript_id "g258.t1"; gene_id "g258";
257	AUGUSTUS	stop_codon	17992	17994	.	+	0	transcript_id "g258.t1"; gene_id "g258";
257	AUGUSTUS	gene	18023	20125	0.39	-	.	g259
257	AUGUSTUS	transcript	18023	20125	0.39	-	.	g259.t1
257	AUGUSTUS	stop_codon	18023	18025	.	-	0	transcript_id "g259.t1"; gene_id "g259";
257	AUGUSTUS	CDS	18026	20125	0.39	-	0	transcript_id "g259.t1"; gene_id "g259";
257	AUGUSTUS	start_codon	20123	20125	.	-	0	transcript_id "g259.t1"; gene_id "g259";
257	AUGUSTUS	gene	22141	24612	0.95	+	.	g260
257	AUGUSTUS	transcript	22141	24612	0.95	+	.	g260.t1
257	AUGUSTUS	start_codon	22141	22143	.	+	0	transcript_id "g260.t1"; gene_id "g260";
257	AUGUSTUS	CDS	22141	24609	0.95	+	0	transcript_id "g260.t1"; gene_id "g260";
257	AUGUSTUS	stop_codon	24610	24612	.	+	0	transcript_id "g260.t1"; gene_id "g260";
258	AUGUSTUS	gene	600	2600	1	+	.	g261
258	AUGUSTUS	transcript	600	2600	1	+	.	g261.t1
258	AUGUSTUS	start_codon	600	602	.	+	0	transcript_id "g261.t1"; gene_id "g261";
258	AUGUSTUS	CDS	600	2597	1	+	0	transcript_id "g261.t1"; gene_id "g261";
258	AUGUSTUS	stop_codon	2598	2600	.	+	0	transcript_id "g261.t1"; gene_id "g261";
259	AUGUSTUS	gene	1	233	1	+	.	g262
259	AUGUSTUS	transcript	1	233	1	+	.	g262.t1
259	AUGUSTUS	CDS	1	230	1	+	2	transcript_id "g262.t1"; gene_id "g262";
259	AUGUSTUS	stop_codon	231	233	.	+	0	transcript_id "g262.t1"; gene_id "g262";
260	AUGUSTUS	gene	781	2412	0.87	+	.	g263
260	AUGUSTUS	transcript	781	2412	0.87	+	.	g263.t1
260	AUGUSTUS	start_codon	781	783	.	+	0	transcript_id "g263.t1"; gene_id "g263";
260	AUGUSTUS	CDS	781	2409	0.87	+	0	transcript_id "g263.t1"; gene_id "g263";
260	AUGUSTUS	stop_codon	2410	2412	.	+	0	transcript_id "g263.t1"; gene_id "g263";
260	AUGUSTUS	gene	2680	5076	1	-	.	g264
260	AUGUSTUS	transcript	2680	5076	1	-	.	g264.t1
260	AUGUSTUS	stop_codon	2680	2682	.	-	0	transcript_id "g264.t1"; gene_id "g264";
260	AUGUSTUS	CDS	2683	5076	1	-	0	transcript_id "g264.t1"; gene_id "g264";
260	AUGUSTUS	start_codon	5074	5076	.	-	0	transcript_id "g264.t1"; gene_id "g264";
264	AUGUSTUS	gene	1	195	0.92	-	.	g265
264	AUGUSTUS	transcript	1	195	0.92	-	.	g265.t1
264	AUGUSTUS	CDS	1	195	0.92	-	0	transcript_id "g265.t1"; gene_id "g265";
264	AUGUSTUS	start_codon	193	195	.	-	0	transcript_id "g265.t1"; gene_id "g265";
264	AUGUSTUS	gene	285	2357	0.65	-	.	g266
264	AUGUSTUS	transcript	285	2357	0.65	-	.	g266.t1
264	AUGUSTUS	stop_codon	285	287	.	-	0	transcript_id "g266.t1"; gene_id "g266";
264	AUGUSTUS	CDS	288	2357	0.66	-	0	transcript_id "g266.t1"; gene_id "g266";
264	AUGUSTUS	start_codon	2355	2357	.	-	0	transcript_id "g266.t1"; gene_id "g266";
264	AUGUSTUS	gene	3121	3789	1	+	.	g267
264	AUGUSTUS	transcript	3121	3789	1	+	.	g267.t1
264	AUGUSTUS	start_codon	3121	3123	.	+	0	transcript_id "g267.t1"; gene_id "g267";
264	AUGUSTUS	CDS	3121	3786	1	+	0	transcript_id "g267.t1"; gene_id "g267";
264	AUGUSTUS	stop_codon	3787	3789	.	+	0	transcript_id "g267.t1"; gene_id "g267";
264	AUGUSTUS	gene	3827	8887	0.99	-	.	g268
264	AUGUSTUS	transcript	3827	8887	0.99	-	.	g268.t1
264	AUGUSTUS	stop_codon	3827	3829	.	-	0	transcript_id "g268.t1"; gene_id "g268";
264	AUGUSTUS	CDS	3830	8887	0.99	-	0	transcript_id "g268.t1"; gene_id "g268";
264	AUGUSTUS	start_codon	8885	8887	.	-	0	transcript_id "g268.t1"; gene_id "g268";
264	AUGUSTUS	gene	9154	9840	1	-	.	g269
264	AUGUSTUS	transcript	9154	9840	1	-	.	g269.t1
264	AUGUSTUS	stop_codon	9154	9156	.	-	0	transcript_id "g269.t1"; gene_id "g269";
264	AUGUSTUS	CDS	9157	9840	1	-	0	transcript_id "g269.t1"; gene_id "g269";
264	AUGUSTUS	start_codon	9838	9840	.	-	0	transcript_id "g269.t1"; gene_id "g269";
281	AUGUSTUS	gene	787	1758	1	+	.	g270
281	AUGUSTUS	transcript	787	1758	1	+	.	g270.t1
281	AUGUSTUS	start_codon	787	789	.	+	0	transcript_id "g270.t1"; gene_id "g270";
281	AUGUSTUS	CDS	787	1755	1	+	0	transcript_id "g270.t1"; gene_id "g270";
281	AUGUSTUS	stop_codon	1756	1758	.	+	0	transcript_id "g270.t1"; gene_id "g270";
286	AUGUSTUS	gene	1345	3213	0.89	+	.	g271
286	AUGUSTUS	transcript	1345	3213	0.89	+	.	g271.t1
286	AUGUSTUS	start_codon	1345	1347	.	+	0	transcript_id "g271.t1"; gene_id "g271";
286	AUGUSTUS	CDS	1345	3210	0.89	+	0	transcript_id "g271.t1"; gene_id "g271";
286	AUGUSTUS	stop_codon	3211	3213	.	+	0	transcript_id "g271.t1"; gene_id "g271";
286	AUGUSTUS	gene	5632	6609	1	+	.	g272
286	AUGUSTUS	transcript	5632	6609	1	+	.	g272.t1
286	AUGUSTUS	start_codon	5632	5634	.	+	0	transcript_id "g272.t1"; gene_id "g272";
286	AUGUSTUS	CDS	5632	6606	1	+	0	transcript_id "g272.t1"; gene_id "g272";
286	AUGUSTUS	stop_codon	6607	6609	.	+	0	transcript_id "g272.t1"; gene_id "g272";
286	AUGUSTUS	gene	7026	8186	0.99	-	.	g273
286	AUGUSTUS	transcript	7026	8186	0.99	-	.	g273.t1
286	AUGUSTUS	stop_codon	7026	7028	.	-	0	transcript_id "g273.t1"; gene_id "g273";
286	AUGUSTUS	CDS	7029	8186	0.99	-	0	transcript_id "g273.t1"; gene_id "g273";
286	AUGUSTUS	start_codon	8184	8186	.	-	0	transcript_id "g273.t1"; gene_id "g273";
288	AUGUSTUS	gene	457	849	0.74	-	.	g274
288	AUGUSTUS	transcript	457	849	0.74	-	.	g274.t1
288	AUGUSTUS	stop_codon	457	459	.	-	0	transcript_id "g274.t1"; gene_id "g274";
288	AUGUSTUS	CDS	460	849	0.74	-	0	transcript_id "g274.t1"; gene_id "g274";
288	AUGUSTUS	start_codon	847	849	.	-	0	transcript_id "g274.t1"; gene_id "g274";
295	AUGUSTUS	gene	315	2192	1	+	.	g275
295	AUGUSTUS	transcript	315	2192	1	+	.	g275.t1
295	AUGUSTUS	start_codon	315	317	.	+	0	transcript_id "g275.t1"; gene_id "g275";
295	AUGUSTUS	CDS	315	2189	1	+	0	transcript_id "g275.t1"; gene_id "g275";
295	AUGUSTUS	stop_codon	2190	2192	.	+	0	transcript_id "g275.t1"; gene_id "g275";
295	AUGUSTUS	gene	2742	4105	0.86	+	.	g276
295	AUGUSTUS	transcript	2742	4105	0.86	+	.	g276.t1
295	AUGUSTUS	start_codon	2742	2744	.	+	0	transcript_id "g276.t1"; gene_id "g276";
295	AUGUSTUS	intron	2753	3048	0.86	+	.	transcript_id "g276.t1"; gene_id "g276";
295	AUGUSTUS	CDS	2742	2752	0.89	+	0	transcript_id "g276.t1"; gene_id "g276";
295	AUGUSTUS	CDS	3049	4102	0.92	+	1	transcript_id "g276.t1"; gene_id "g276";
295	AUGUSTUS	stop_codon	4103	4105	.	+	0	transcript_id "g276.t1"; gene_id "g276";
295	AUGUSTUS	gene	4400	5575	1	-	.	g277
295	AUGUSTUS	transcript	4400	5575	1	-	.	g277.t1
295	AUGUSTUS	stop_codon	4400	4402	.	-	0	transcript_id "g277.t1"; gene_id "g277";
295	AUGUSTUS	CDS	4403	5575	1	-	0	transcript_id "g277.t1"; gene_id "g277";
295	AUGUSTUS	start_codon	5573	5575	.	-	0	transcript_id "g277.t1"; gene_id "g277";
295	AUGUSTUS	gene	6240	7166	0.98	-	.	g278
295	AUGUSTUS	transcript	6240	7166	0.98	-	.	g278.t1
295	AUGUSTUS	stop_codon	6240	6242	.	-	0	transcript_id "g278.t1"; gene_id "g278";
295	AUGUSTUS	CDS	6243	7166	0.98	-	0	transcript_id "g278.t1"; gene_id "g278";
295	AUGUSTUS	start_codon	7164	7166	.	-	0	transcript_id "g278.t1"; gene_id "g278";
295	AUGUSTUS	gene	7688	9718	1	+	.	g279
295	AUGUSTUS	transcript	7688	9718	1	+	.	g279.t1
295	AUGUSTUS	start_codon	7688	7690	.	+	0	transcript_id "g279.t1"; gene_id "g279";
295	AUGUSTUS	CDS	7688	9715	1	+	0	transcript_id "g279.t1"; gene_id "g279";
295	AUGUSTUS	stop_codon	9716	9718	.	+	0	transcript_id "g279.t1"; gene_id "g279";
295	AUGUSTUS	gene	9872	11206	1	-	.	g280
295	AUGUSTUS	transcript	9872	11206	1	-	.	g280.t1
295	AUGUSTUS	stop_codon	9872	9874	.	-	0	transcript_id "g280.t1"; gene_id "g280";
295	AUGUSTUS	CDS	9875	11206	1	-	0	transcript_id "g280.t1"; gene_id "g280";
295	AUGUSTUS	start_codon	11204	11206	.	-	0	transcript_id "g280.t1"; gene_id "g280";
295	AUGUSTUS	gene	11933	13759	1	-	.	g281
295	AUGUSTUS	transcript	11933	13759	1	-	.	g281.t1
295	AUGUSTUS	stop_codon	11933	11935	.	-	0	transcript_id "g281.t1"; gene_id "g281";
295	AUGUSTUS	CDS	11936	13759	1	-	0	transcript_id "g281.t1"; gene_id "g281";
295	AUGUSTUS	start_codon	13757	13759	.	-	0	transcript_id "g281.t1"; gene_id "g281";
295	AUGUSTUS	gene	14861	17059	0.97	-	.	g282
295	AUGUSTUS	transcript	14861	17059	0.97	-	.	g282.t1
295	AUGUSTUS	stop_codon	14861	14863	.	-	0	transcript_id "g282.t1"; gene_id "g282";
295	AUGUSTUS	CDS	14864	17059	0.97	-	0	transcript_id "g282.t1"; gene_id "g282";
295	AUGUSTUS	start_codon	17057	17059	.	-	0	transcript_id "g282.t1"; gene_id "g282";
295	AUGUSTUS	gene	17806	19278	0.98	+	.	g283
295	AUGUSTUS	transcript	17806	19278	0.98	+	.	g283.t1
295	AUGUSTUS	start_codon	17806	17808	.	+	0	transcript_id "g283.t1"; gene_id "g283";
295	AUGUSTUS	CDS	17806	19275	0.98	+	0	transcript_id "g283.t1"; gene_id "g283";
295	AUGUSTUS	stop_codon	19276	19278	.	+	0	transcript_id "g283.t1"; gene_id "g283";
295	AUGUSTUS	gene	19610	21016	0.56	+	.	g284
295	AUGUSTUS	transcript	19610	21016	0.56	+	.	g284.t1
295	AUGUSTUS	start_codon	19610	19612	.	+	0	transcript_id "g284.t1"; gene_id "g284";
295	AUGUSTUS	CDS	19610	21013	0.56	+	0	transcript_id "g284.t1"; gene_id "g284";
295	AUGUSTUS	stop_codon	21014	21016	.	+	0	transcript_id "g284.t1"; gene_id "g284";
295	AUGUSTUS	gene	21323	22495	1	-	.	g285
295	AUGUSTUS	transcript	21323	22495	1	-	.	g285.t1
295	AUGUSTUS	stop_codon	21323	21325	.	-	0	transcript_id "g285.t1"; gene_id "g285";
295	AUGUSTUS	CDS	21326	22495	1	-	0	transcript_id "g285.t1"; gene_id "g285";
295	AUGUSTUS	start_codon	22493	22495	.	-	0	transcript_id "g285.t1"; gene_id "g285";
295	AUGUSTUS	gene	23049	24224	1	-	.	g286
295	AUGUSTUS	transcript	23049	24224	1	-	.	g286.t1
295	AUGUSTUS	stop_codon	23049	23051	.	-	0	transcript_id "g286.t1"; gene_id "g286";
295	AUGUSTUS	CDS	23052	24224	1	-	0	transcript_id "g286.t1"; gene_id "g286";
295	AUGUSTUS	start_codon	24222	24224	.	-	0	transcript_id "g286.t1"; gene_id "g286";
295	AUGUSTUS	gene	24731	26377	0.67	-	.	g287
295	AUGUSTUS	transcript	24731	26377	0.67	-	.	g287.t1
295	AUGUSTUS	stop_codon	24731	24733	.	-	0	transcript_id "g287.t1"; gene_id "g287";
295	AUGUSTUS	intron	25750	26163	0.67	-	.	transcript_id "g287.t1"; gene_id "g287";
295	AUGUSTUS	CDS	24734	25749	0.67	-	2	transcript_id "g287.t1"; gene_id "g287";
295	AUGUSTUS	CDS	26164	26377	1	-	0	transcript_id "g287.t1"; gene_id "g287";
295	AUGUSTUS	start_codon	26375	26377	.	-	0	transcript_id "g287.t1"; gene_id "g287";
295	AUGUSTUS	gene	27639	28970	1	+	.	g288
295	AUGUSTUS	transcript	27639	28970	1	+	.	g288.t1
295	AUGUSTUS	start_codon	27639	27641	.	+	0	transcript_id "g288.t1"; gene_id "g288";
295	AUGUSTUS	CDS	27639	28967	1	+	0	transcript_id "g288.t1"; gene_id "g288";
295	AUGUSTUS	stop_codon	28968	28970	.	+	0	transcript_id "g288.t1"; gene_id "g288";
295	AUGUSTUS	gene	29403	31943	0.95	+	.	g289
295	AUGUSTUS	transcript	29403	31943	0.95	+	.	g289.t1
295	AUGUSTUS	start_codon	29403	29405	.	+	0	transcript_id "g289.t1"; gene_id "g289";
295	AUGUSTUS	CDS	29403	31940	0.95	+	0	transcript_id "g289.t1"; gene_id "g289";
295	AUGUSTUS	stop_codon	31941	31943	.	+	0	transcript_id "g289.t1"; gene_id "g289";
295	AUGUSTUS	gene	32044	32688	1	-	.	g290
295	AUGUSTUS	transcript	32044	32688	1	-	.	g290.t1
295	AUGUSTUS	stop_codon	32044	32046	.	-	0	transcript_id "g290.t1"; gene_id "g290";
295	AUGUSTUS	CDS	32047	32688	1	-	0	transcript_id "g290.t1"; gene_id "g290";
295	AUGUSTUS	start_codon	32686	32688	.	-	0	transcript_id "g290.t1"; gene_id "g290";
298	AUGUSTUS	gene	574	1251	1	+	.	g291
298	AUGUSTUS	transcript	574	1251	1	+	.	g291.t1
298	AUGUSTUS	start_codon	574	576	.	+	0	transcript_id "g291.t1"; gene_id "g291";
298	AUGUSTUS	CDS	574	1248	1	+	0	transcript_id "g291.t1"; gene_id "g291";
298	AUGUSTUS	stop_codon	1249	1251	.	+	0	transcript_id "g291.t1"; gene_id "g291";
298	AUGUSTUS	gene	2619	4001	1	+	.	g292
298	AUGUSTUS	transcript	2619	4001	1	+	.	g292.t1
298	AUGUSTUS	start_codon	2619	2621	.	+	0	transcript_id "g292.t1"; gene_id "g292";
298	AUGUSTUS	CDS	2619	3998	1	+	0	transcript_id "g292.t1"; gene_id "g292";
298	AUGUSTUS	stop_codon	3999	4001	.	+	0	transcript_id "g292.t1"; gene_id "g292";
301	AUGUSTUS	gene	338	2074	1	-	.	g293
301	AUGUSTUS	transcript	338	2074	1	-	.	g293.t1
301	AUGUSTUS	stop_codon	338	340	.	-	0	transcript_id "g293.t1"; gene_id "g293";
301	AUGUSTUS	CDS	341	2074	1	-	0	transcript_id "g293.t1"; gene_id "g293";
301	AUGUSTUS	start_codon	2072	2074	.	-	0	transcript_id "g293.t1"; gene_id "g293";
306	AUGUSTUS	gene	358	1344	1	-	.	g294
306	AUGUSTUS	transcript	358	1344	1	-	.	g294.t1
306	AUGUSTUS	stop_codon	358	360	.	-	0	transcript_id "g294.t1"; gene_id "g294";
306	AUGUSTUS	CDS	361	1344	1	-	0	transcript_id "g294.t1"; gene_id "g294";
306	AUGUSTUS	start_codon	1342	1344	.	-	0	transcript_id "g294.t1"; gene_id "g294";
306	AUGUSTUS	gene	1779	4073	0.99	+	.	g295
306	AUGUSTUS	transcript	1779	4073	0.99	+	.	g295.t1
306	AUGUSTUS	start_codon	1779	1781	.	+	0	transcript_id "g295.t1"; gene_id "g295";
306	AUGUSTUS	CDS	1779	4070	0.99	+	0	transcript_id "g295.t1"; gene_id "g295";
306	AUGUSTUS	stop_codon	4071	4073	.	+	0	transcript_id "g295.t1"; gene_id "g295";
306	AUGUSTUS	gene	4319	7099	1	+	.	g296
306	AUGUSTUS	transcript	4319	7099	1	+	.	g296.t1
306	AUGUSTUS	start_codon	4319	4321	.	+	0	transcript_id "g296.t1"; gene_id "g296";
306	AUGUSTUS	CDS	4319	7096	1	+	0	transcript_id "g296.t1"; gene_id "g296";
306	AUGUSTUS	stop_codon	7097	7099	.	+	0	transcript_id "g296.t1"; gene_id "g296";
306	AUGUSTUS	gene	7483	8073	0.6	+	.	g297
306	AUGUSTUS	transcript	7483	8073	0.6	+	.	g297.t1
306	AUGUSTUS	start_codon	7483	7485	.	+	0	transcript_id "g297.t1"; gene_id "g297";
306	AUGUSTUS	CDS	7483	8070	0.6	+	0	transcript_id "g297.t1"; gene_id "g297";
306	AUGUSTUS	stop_codon	8071	8073	.	+	0	transcript_id "g297.t1"; gene_id "g297";
306	AUGUSTUS	gene	9227	11251	1	-	.	g298
306	AUGUSTUS	transcript	9227	11251	1	-	.	g298.t1
306	AUGUSTUS	stop_codon	9227	9229	.	-	0	transcript_id "g298.t1"; gene_id "g298";
306	AUGUSTUS	intron	10432	11193	1	-	.	transcript_id "g298.t1"; gene_id "g298";
306	AUGUSTUS	CDS	9230	10431	1	-	2	transcript_id "g298.t1"; gene_id "g298";
306	AUGUSTUS	CDS	11194	11251	1	-	0	transcript_id "g298.t1"; gene_id "g298";
306	AUGUSTUS	start_codon	11249	11251	.	-	0	transcript_id "g298.t1"; gene_id "g298";
307	AUGUSTUS	gene	76	1779	0.93	-	.	g299
307	AUGUSTUS	transcript	76	1779	0.93	-	.	g299.t1
307	AUGUSTUS	stop_codon	76	78	.	-	0	transcript_id "g299.t1"; gene_id "g299";
307	AUGUSTUS	CDS	79	1779	0.93	-	0	transcript_id "g299.t1"; gene_id "g299";
307	AUGUSTUS	start_codon	1777	1779	.	-	0	transcript_id "g299.t1"; gene_id "g299";
329	AUGUSTUS	gene	405	1223	0.8	-	.	g300
329	AUGUSTUS	transcript	405	1223	0.8	-	.	g300.t1
329	AUGUSTUS	stop_codon	405	407	.	-	0	transcript_id "g300.t1"; gene_id "g300";
329	AUGUSTUS	CDS	408	1223	0.8	-	0	transcript_id "g300.t1"; gene_id "g300";
329	AUGUSTUS	start_codon	1221	1223	.	-	0	transcript_id "g300.t1"; gene_id "g300";
329	AUGUSTUS	gene	1642	2640	0.43	-	.	g301
329	AUGUSTUS	transcript	1642	2640	0.43	-	.	g301.t1
329	AUGUSTUS	stop_codon	1642	1644	.	-	0	transcript_id "g301.t1"; gene_id "g301";
329	AUGUSTUS	CDS	1645	2640	0.43	-	0	transcript_id "g301.t1"; gene_id "g301";
329	AUGUSTUS	start_codon	2638	2640	.	-	0	transcript_id "g301.t1"; gene_id "g301";
329	AUGUSTUS	gene	3695	6826	0.7	+	.	g302
329	AUGUSTUS	transcript	3695	6826	0.7	+	.	g302.t1
329	AUGUSTUS	start_codon	3695	3697	.	+	0	transcript_id "g302.t1"; gene_id "g302";
329	AUGUSTUS	CDS	3695	6823	0.7	+	0	transcript_id "g302.t1"; gene_id "g302";
329	AUGUSTUS	stop_codon	6824	6826	.	+	0	transcript_id "g302.t1"; gene_id "g302";
329	AUGUSTUS	gene	8242	9201	0.95	-	.	g303
329	AUGUSTUS	transcript	8242	9201	0.95	-	.	g303.t1
329	AUGUSTUS	stop_codon	8242	8244	.	-	0	transcript_id "g303.t1"; gene_id "g303";
329	AUGUSTUS	CDS	8245	9201	0.95	-	0	transcript_id "g303.t1"; gene_id "g303";
329	AUGUSTUS	start_codon	9199	9201	.	-	0	transcript_id "g303.t1"; gene_id "g303";
329	AUGUSTUS	gene	10181	10891	1	+	.	g304
329	AUGUSTUS	transcript	10181	10891	1	+	.	g304.t1
329	AUGUSTUS	start_codon	10181	10183	.	+	0	transcript_id "g304.t1"; gene_id "g304";
329	AUGUSTUS	CDS	10181	10888	1	+	0	transcript_id "g304.t1"; gene_id "g304";
329	AUGUSTUS	stop_codon	10889	10891	.	+	0	transcript_id "g304.t1"; gene_id "g304";
329	AUGUSTUS	gene	11066	11653	0.88	-	.	g305
329	AUGUSTUS	transcript	11066	11653	0.88	-	.	g305.t1
329	AUGUSTUS	stop_codon	11066	11068	.	-	0	transcript_id "g305.t1"; gene_id "g305";
329	AUGUSTUS	CDS	11069	11653	0.88	-	0	transcript_id "g305.t1"; gene_id "g305";
329	AUGUSTUS	start_codon	11651	11653	.	-	0	transcript_id "g305.t1"; gene_id "g305";
329	AUGUSTUS	gene	12079	13893	0.73	-	.	g306
329	AUGUSTUS	transcript	12079	13893	0.73	-	.	g306.t1
329	AUGUSTUS	stop_codon	12079	12081	.	-	0	transcript_id "g306.t1"; gene_id "g306";
329	AUGUSTUS	CDS	12082	13893	0.73	-	0	transcript_id "g306.t1"; gene_id "g306";
329	AUGUSTUS	start_codon	13891	13893	.	-	0	transcript_id "g306.t1"; gene_id "g306";
329	AUGUSTUS	gene	14316	15245	1	-	.	g307
329	AUGUSTUS	transcript	14316	15245	1	-	.	g307.t1
329	AUGUSTUS	stop_codon	14316	14318	.	-	0	transcript_id "g307.t1"; gene_id "g307";
329	AUGUSTUS	CDS	14319	15245	1	-	0	transcript_id "g307.t1"; gene_id "g307";
329	AUGUSTUS	start_codon	15243	15245	.	-	0	transcript_id "g307.t1"; gene_id "g307";
329	AUGUSTUS	gene	15541	17781	1	+	.	g308
329	AUGUSTUS	transcript	15541	17781	1	+	.	g308.t1
329	AUGUSTUS	start_codon	15541	15543	.	+	0	transcript_id "g308.t1"; gene_id "g308";
329	AUGUSTUS	CDS	15541	17778	1	+	0	transcript_id "g308.t1"; gene_id "g308";
329	AUGUSTUS	stop_codon	17779	17781	.	+	0	transcript_id "g308.t1"; gene_id "g308";
329	AUGUSTUS	gene	17944	20001	1	-	.	g309
329	AUGUSTUS	transcript	17944	20001	1	-	.	g309.t1
329	AUGUSTUS	stop_codon	17944	17946	.	-	0	transcript_id "g309.t1"; gene_id "g309";
329	AUGUSTUS	CDS	17947	20001	1	-	0	transcript_id "g309.t1"; gene_id "g309";
329	AUGUSTUS	start_codon	19999	20001	.	-	0	transcript_id "g309.t1"; gene_id "g309";
329	AUGUSTUS	gene	20625	21560	0.85	-	.	g310
329	AUGUSTUS	transcript	20625	21560	0.85	-	.	g310.t1
329	AUGUSTUS	stop_codon	20625	20627	.	-	0	transcript_id "g310.t1"; gene_id "g310";
329	AUGUSTUS	CDS	20628	21560	0.85	-	0	transcript_id "g310.t1"; gene_id "g310";
329	AUGUSTUS	start_codon	21558	21560	.	-	0	transcript_id "g310.t1"; gene_id "g310";
329	AUGUSTUS	gene	23591	23998	0.96	+	.	g311
329	AUGUSTUS	transcript	23591	23998	0.96	+	.	g311.t1
329	AUGUSTUS	start_codon	23591	23593	.	+	0	transcript_id "g311.t1"; gene_id "g311";
329	AUGUSTUS	CDS	23591	23995	0.96	+	0	transcript_id "g311.t1"; gene_id "g311";
329	AUGUSTUS	stop_codon	23996	23998	.	+	0	transcript_id "g311.t1"; gene_id "g311";
329	AUGUSTUS	gene	24352	26031	0.95	-	.	g312
329	AUGUSTUS	transcript	24352	26031	0.95	-	.	g312.t1
329	AUGUSTUS	stop_codon	24352	24354	.	-	0	transcript_id "g312.t1"; gene_id "g312";
329	AUGUSTUS	CDS	24355	26031	0.95	-	0	transcript_id "g312.t1"; gene_id "g312";
329	AUGUSTUS	start_codon	26029	26031	.	-	0	transcript_id "g312.t1"; gene_id "g312";
329	AUGUSTUS	gene	26266	27201	0.97	-	.	g313
329	AUGUSTUS	transcript	26266	27201	0.97	-	.	g313.t1
329	AUGUSTUS	stop_codon	26266	26268	.	-	0	transcript_id "g313.t1"; gene_id "g313";
329	AUGUSTUS	CDS	26269	27201	0.97	-	0	transcript_id "g313.t1"; gene_id "g313";
329	AUGUSTUS	start_codon	27199	27201	.	-	0	transcript_id "g313.t1"; gene_id "g313";
329	AUGUSTUS	gene	27877	29529	0.95	+	.	g314
329	AUGUSTUS	transcript	27877	29529	0.95	+	.	g314.t1
329	AUGUSTUS	start_codon	27877	27879	.	+	0	transcript_id "g314.t1"; gene_id "g314";
329	AUGUSTUS	CDS	27877	29526	0.95	+	0	transcript_id "g314.t1"; gene_id "g314";
329	AUGUSTUS	stop_codon	29527	29529	.	+	0	transcript_id "g314.t1"; gene_id "g314";
329	AUGUSTUS	gene	29636	30940	1	-	.	g315
329	AUGUSTUS	transcript	29636	30940	1	-	.	g315.t1
329	AUGUSTUS	stop_codon	29636	29638	.	-	0	transcript_id "g315.t1"; gene_id "g315";
329	AUGUSTUS	CDS	29639	30940	1	-	0	transcript_id "g315.t1"; gene_id "g315";
329	AUGUSTUS	start_codon	30938	30940	.	-	0	transcript_id "g315.t1"; gene_id "g315";
329	AUGUSTUS	gene	32004	34463	1	+	.	g316
329	AUGUSTUS	transcript	32004	34463	1	+	.	g316.t1
329	AUGUSTUS	start_codon	32004	32006	.	+	0	transcript_id "g316.t1"; gene_id "g316";
329	AUGUSTUS	CDS	32004	34460	1	+	0	transcript_id "g316.t1"; gene_id "g316";
329	AUGUSTUS	stop_codon	34461	34463	.	+	0	transcript_id "g316.t1"; gene_id "g316";
329	AUGUSTUS	gene	35664	36890	0.43	-	.	g317
329	AUGUSTUS	transcript	35664	36890	0.43	-	.	g317.t1
329	AUGUSTUS	stop_codon	35664	35666	.	-	0	transcript_id "g317.t1"; gene_id "g317";
329	AUGUSTUS	CDS	35667	36890	0.43	-	0	transcript_id "g317.t1"; gene_id "g317";
329	AUGUSTUS	start_codon	36888	36890	.	-	0	transcript_id "g317.t1"; gene_id "g317";
329	AUGUSTUS	gene	38494	39996	1	+	.	g318
329	AUGUSTUS	transcript	38494	39996	1	+	.	g318.t1
329	AUGUSTUS	start_codon	38494	38496	.	+	0	transcript_id "g318.t1"; gene_id "g318";
329	AUGUSTUS	CDS	38494	39993	1	+	0	transcript_id "g318.t1"; gene_id "g318";
329	AUGUSTUS	stop_codon	39994	39996	.	+	0	transcript_id "g318.t1"; gene_id "g318";
329	AUGUSTUS	gene	40096	40731	0.85	-	.	g319
329	AUGUSTUS	transcript	40096	40731	0.85	-	.	g319.t1
329	AUGUSTUS	stop_codon	40096	40098	.	-	0	transcript_id "g319.t1"; gene_id "g319";
329	AUGUSTUS	CDS	40099	40731	0.85	-	0	transcript_id "g319.t1"; gene_id "g319";
329	AUGUSTUS	start_codon	40729	40731	.	-	0	transcript_id "g319.t1"; gene_id "g319";
329	AUGUSTUS	gene	41168	42523	1	-	.	g320
329	AUGUSTUS	transcript	41168	42523	1	-	.	g320.t1
329	AUGUSTUS	stop_codon	41168	41170	.	-	0	transcript_id "g320.t1"; gene_id "g320";
329	AUGUSTUS	CDS	41171	42523	1	-	0	transcript_id "g320.t1"; gene_id "g320";
329	AUGUSTUS	start_codon	42521	42523	.	-	0	transcript_id "g320.t1"; gene_id "g320";
329	AUGUSTUS	gene	42813	43541	0.88	+	.	g321
329	AUGUSTUS	transcript	42813	43541	0.88	+	.	g321.t1
329	AUGUSTUS	start_codon	42813	42815	.	+	0	transcript_id "g321.t1"; gene_id "g321";
329	AUGUSTUS	CDS	42813	43541	0.88	+	0	transcript_id "g321.t1"; gene_id "g321";
339	AUGUSTUS	gene	477	1310	0.96	-	.	g322
339	AUGUSTUS	transcript	477	1310	0.96	-	.	g322.t1
339	AUGUSTUS	stop_codon	477	479	.	-	0	transcript_id "g322.t1"; gene_id "g322";
339	AUGUSTUS	CDS	480	1310	0.96	-	0	transcript_id "g322.t1"; gene_id "g322";
339	AUGUSTUS	start_codon	1308	1310	.	-	0	transcript_id "g322.t1"; gene_id "g322";
345	AUGUSTUS	gene	1	2917	0.82	-	.	g323
345	AUGUSTUS	transcript	1	2917	0.82	-	.	g323.t1
345	AUGUSTUS	intron	1	136	0.83	-	.	transcript_id "g323.t1"; gene_id "g323";
345	AUGUSTUS	CDS	137	2917	0.82	-	0	transcript_id "g323.t1"; gene_id "g323";
345	AUGUSTUS	start_codon	2915	2917	.	-	0	transcript_id "g323.t1"; gene_id "g323";
345	AUGUSTUS	gene	3199	5157	0.93	-	.	g324
345	AUGUSTUS	transcript	3199	5157	0.93	-	.	g324.t1
345	AUGUSTUS	stop_codon	3199	3201	.	-	0	transcript_id "g324.t1"; gene_id "g324";
345	AUGUSTUS	CDS	3202	5157	0.93	-	0	transcript_id "g324.t1"; gene_id "g324";
345	AUGUSTUS	start_codon	5155	5157	.	-	0	transcript_id "g324.t1"; gene_id "g324";
345	AUGUSTUS	gene	8852	11059	0.97	+	.	g325
345	AUGUSTUS	transcript	8852	11059	0.97	+	.	g325.t1
345	AUGUSTUS	start_codon	8852	8854	.	+	0	transcript_id "g325.t1"; gene_id "g325";
345	AUGUSTUS	CDS	8852	11056	0.97	+	0	transcript_id "g325.t1"; gene_id "g325";
345	AUGUSTUS	stop_codon	11057	11059	.	+	0	transcript_id "g325.t1"; gene_id "g325";
345	AUGUSTUS	gene	11689	12078	0.87	+	.	g326
345	AUGUSTUS	transcript	11689	12078	0.87	+	.	g326.t1
345	AUGUSTUS	start_codon	11689	11691	.	+	0	transcript_id "g326.t1"; gene_id "g326";
345	AUGUSTUS	CDS	11689	12075	0.87	+	0	transcript_id "g326.t1"; gene_id "g326";
345	AUGUSTUS	stop_codon	12076	12078	.	+	0	transcript_id "g326.t1"; gene_id "g326";
345	AUGUSTUS	gene	13311	15662	1	-	.	g327
345	AUGUSTUS	transcript	13311	15662	1	-	.	g327.t1
345	AUGUSTUS	stop_codon	13311	13313	.	-	0	transcript_id "g327.t1"; gene_id "g327";
345	AUGUSTUS	CDS	13314	15662	1	-	0	transcript_id "g327.t1"; gene_id "g327";
345	AUGUSTUS	start_codon	15660	15662	.	-	0	transcript_id "g327.t1"; gene_id "g327";
345	AUGUSTUS	gene	15898	17007	1	+	.	g328
345	AUGUSTUS	transcript	15898	17007	1	+	.	g328.t1
345	AUGUSTUS	start_codon	15898	15900	.	+	0	transcript_id "g328.t1"; gene_id "g328";
345	AUGUSTUS	CDS	15898	17004	1	+	0	transcript_id "g328.t1"; gene_id "g328";
345	AUGUSTUS	stop_codon	17005	17007	.	+	0	transcript_id "g328.t1"; gene_id "g328";
345	AUGUSTUS	gene	17860	19587	1	+	.	g329
345	AUGUSTUS	transcript	17860	19587	1	+	.	g329.t1
345	AUGUSTUS	start_codon	17860	17862	.	+	0	transcript_id "g329.t1"; gene_id "g329";
345	AUGUSTUS	CDS	17860	19584	1	+	0	transcript_id "g329.t1"; gene_id "g329";
345	AUGUSTUS	stop_codon	19585	19587	.	+	0	transcript_id "g329.t1"; gene_id "g329";
345	AUGUSTUS	gene	19904	24001	1	+	.	g330
345	AUGUSTUS	transcript	19904	24001	1	+	.	g330.t1
345	AUGUSTUS	start_codon	19904	19906	.	+	0	transcript_id "g330.t1"; gene_id "g330";
345	AUGUSTUS	CDS	19904	23998	1	+	0	transcript_id "g330.t1"; gene_id "g330";
345	AUGUSTUS	stop_codon	23999	24001	.	+	0	transcript_id "g330.t1"; gene_id "g330";
345	AUGUSTUS	gene	24244	26637	1	-	.	g331
345	AUGUSTUS	transcript	24244	26637	1	-	.	g331.t1
345	AUGUSTUS	stop_codon	24244	24246	.	-	0	transcript_id "g331.t1"; gene_id "g331";
345	AUGUSTUS	CDS	24247	26637	1	-	0	transcript_id "g331.t1"; gene_id "g331";
345	AUGUSTUS	start_codon	26635	26637	.	-	0	transcript_id "g331.t1"; gene_id "g331";
346	AUGUSTUS	gene	937	1812	1	+	.	g332
346	AUGUSTUS	transcript	937	1812	1	+	.	g332.t1
346	AUGUSTUS	start_codon	937	939	.	+	0	transcript_id "g332.t1"; gene_id "g332";
346	AUGUSTUS	CDS	937	1809	1	+	0	transcript_id "g332.t1"; gene_id "g332";
346	AUGUSTUS	stop_codon	1810	1812	.	+	0	transcript_id "g332.t1"; gene_id "g332";
346	AUGUSTUS	gene	1892	3409	1	+	.	g333
346	AUGUSTUS	transcript	1892	3409	1	+	.	g333.t1
346	AUGUSTUS	start_codon	1892	1894	.	+	0	transcript_id "g333.t1"; gene_id "g333";
346	AUGUSTUS	CDS	1892	3406	1	+	0	transcript_id "g333.t1"; gene_id "g333";
346	AUGUSTUS	stop_codon	3407	3409	.	+	0	transcript_id "g333.t1"; gene_id "g333";
346	AUGUSTUS	gene	7715	9856	0.99	+	.	g334
346	AUGUSTUS	transcript	7715	9856	0.99	+	.	g334.t1
346	AUGUSTUS	start_codon	7715	7717	.	+	0	transcript_id "g334.t1"; gene_id "g334";
346	AUGUSTUS	CDS	7715	9853	0.99	+	0	transcript_id "g334.t1"; gene_id "g334";
346	AUGUSTUS	stop_codon	9854	9856	.	+	0	transcript_id "g334.t1"; gene_id "g334";
346	AUGUSTUS	gene	10909	13014	1	+	.	g335
346	AUGUSTUS	transcript	10909	13014	1	+	.	g335.t1
346	AUGUSTUS	start_codon	10909	10911	.	+	0	transcript_id "g335.t1"; gene_id "g335";
346	AUGUSTUS	CDS	10909	13011	1	+	0	transcript_id "g335.t1"; gene_id "g335";
346	AUGUSTUS	stop_codon	13012	13014	.	+	0	transcript_id "g335.t1"; gene_id "g335";
346	AUGUSTUS	gene	13953	15230	1	+	.	g336
346	AUGUSTUS	transcript	13953	15230	1	+	.	g336.t1
346	AUGUSTUS	start_codon	13953	13955	.	+	0	transcript_id "g336.t1"; gene_id "g336";
346	AUGUSTUS	CDS	13953	15227	1	+	0	transcript_id "g336.t1"; gene_id "g336";
346	AUGUSTUS	stop_codon	15228	15230	.	+	0	transcript_id "g336.t1"; gene_id "g336";
353	AUGUSTUS	gene	312	695	0.97	+	.	g337
353	AUGUSTUS	transcript	312	695	0.97	+	.	g337.t1
353	AUGUSTUS	start_codon	312	314	.	+	0	transcript_id "g337.t1"; gene_id "g337";
353	AUGUSTUS	CDS	312	692	0.97	+	0	transcript_id "g337.t1"; gene_id "g337";
353	AUGUSTUS	stop_codon	693	695	.	+	0	transcript_id "g337.t1"; gene_id "g337";
353	AUGUSTUS	gene	1251	2609	1	-	.	g338
353	AUGUSTUS	transcript	1251	2609	1	-	.	g338.t1
353	AUGUSTUS	stop_codon	1251	1253	.	-	0	transcript_id "g338.t1"; gene_id "g338";
353	AUGUSTUS	CDS	1254	2609	1	-	0	transcript_id "g338.t1"; gene_id "g338";
353	AUGUSTUS	start_codon	2607	2609	.	-	0	transcript_id "g338.t1"; gene_id "g338";
353	AUGUSTUS	gene	4014	8792	1	-	.	g339
353	AUGUSTUS	transcript	4014	8792	1	-	.	g339.t1
353	AUGUSTUS	stop_codon	4014	4016	.	-	0	transcript_id "g339.t1"; gene_id "g339";
353	AUGUSTUS	CDS	4017	8792	1	-	0	transcript_id "g339.t1"; gene_id "g339";
353	AUGUSTUS	start_codon	8790	8792	.	-	0	transcript_id "g339.t1"; gene_id "g339";
353	AUGUSTUS	gene	9566	10444	1	+	.	g340
353	AUGUSTUS	transcript	9566	10444	1	+	.	g340.t1
353	AUGUSTUS	start_codon	9566	9568	.	+	0	transcript_id "g340.t1"; gene_id "g340";
353	AUGUSTUS	CDS	9566	10441	1	+	0	transcript_id "g340.t1"; gene_id "g340";
353	AUGUSTUS	stop_codon	10442	10444	.	+	0	transcript_id "g340.t1"; gene_id "g340";
353	AUGUSTUS	gene	11231	12133	1	+	.	g341
353	AUGUSTUS	transcript	11231	12133	1	+	.	g341.t1
353	AUGUSTUS	start_codon	11231	11233	.	+	0	transcript_id "g341.t1"; gene_id "g341";
353	AUGUSTUS	CDS	11231	12130	1	+	0	transcript_id "g341.t1"; gene_id "g341";
353	AUGUSTUS	stop_codon	12131	12133	.	+	0	transcript_id "g341.t1"; gene_id "g341";
353	AUGUSTUS	gene	13103	14215	0.98	+	.	g342
353	AUGUSTUS	transcript	13103	14215	0.98	+	.	g342.t1
353	AUGUSTUS	start_codon	13103	13105	.	+	0	transcript_id "g342.t1"; gene_id "g342";
353	AUGUSTUS	CDS	13103	14212	0.98	+	0	transcript_id "g342.t1"; gene_id "g342";
353	AUGUSTUS	stop_codon	14213	14215	.	+	0	transcript_id "g342.t1"; gene_id "g342";
355	AUGUSTUS	gene	1119	2186	0.96	+	.	g343
355	AUGUSTUS	transcript	1119	2186	0.96	+	.	g343.t1
355	AUGUSTUS	start_codon	1119	1121	.	+	0	transcript_id "g343.t1"; gene_id "g343";
355	AUGUSTUS	CDS	1119	2183	0.96	+	0	transcript_id "g343.t1"; gene_id "g343";
355	AUGUSTUS	stop_codon	2184	2186	.	+	0	transcript_id "g343.t1"; gene_id "g343";
355	AUGUSTUS	gene	2381	3127	1	-	.	g344
355	AUGUSTUS	transcript	2381	3127	1	-	.	g344.t1
355	AUGUSTUS	stop_codon	2381	2383	.	-	0	transcript_id "g344.t1"; gene_id "g344";
355	AUGUSTUS	CDS	2384	3127	1	-	0	transcript_id "g344.t1"; gene_id "g344";
355	AUGUSTUS	start_codon	3125	3127	.	-	0	transcript_id "g344.t1"; gene_id "g344";
355	AUGUSTUS	gene	4593	5510	1	-	.	g345
355	AUGUSTUS	transcript	4593	5510	1	-	.	g345.t1
355	AUGUSTUS	stop_codon	4593	4595	.	-	0	transcript_id "g345.t1"; gene_id "g345";
355	AUGUSTUS	CDS	4596	5510	1	-	0	transcript_id "g345.t1"; gene_id "g345";
355	AUGUSTUS	start_codon	5508	5510	.	-	0	transcript_id "g345.t1"; gene_id "g345";
355	AUGUSTUS	gene	5799	6818	1	-	.	g346
355	AUGUSTUS	transcript	5799	6818	1	-	.	g346.t1
355	AUGUSTUS	stop_codon	5799	5801	.	-	0	transcript_id "g346.t1"; gene_id "g346";
355	AUGUSTUS	CDS	5802	6818	1	-	0	transcript_id "g346.t1"; gene_id "g346";
355	AUGUSTUS	start_codon	6816	6818	.	-	0	transcript_id "g346.t1"; gene_id "g346";
355	AUGUSTUS	gene	7186	8844	1	+	.	g347
355	AUGUSTUS	transcript	7186	8844	1	+	.	g347.t1
355	AUGUSTUS	start_codon	7186	7188	.	+	0	transcript_id "g347.t1"; gene_id "g347";
355	AUGUSTUS	CDS	7186	8841	1	+	0	transcript_id "g347.t1"; gene_id "g347";
355	AUGUSTUS	stop_codon	8842	8844	.	+	0	transcript_id "g347.t1"; gene_id "g347";
355	AUGUSTUS	gene	9196	11787	1	-	.	g348
355	AUGUSTUS	transcript	9196	11787	1	-	.	g348.t1
355	AUGUSTUS	stop_codon	9196	9198	.	-	0	transcript_id "g348.t1"; gene_id "g348";
355	AUGUSTUS	CDS	9199	11787	1	-	0	transcript_id "g348.t1"; gene_id "g348";
355	AUGUSTUS	start_codon	11785	11787	.	-	0	transcript_id "g348.t1"; gene_id "g348";
363	AUGUSTUS	gene	1	1983	1	+	.	g349
363	AUGUSTUS	transcript	1	1983	1	+	.	g349.t1
363	AUGUSTUS	CDS	1	1980	1	+	0	transcript_id "g349.t1"; gene_id "g349";
363	AUGUSTUS	stop_codon	1981	1983	.	+	0	transcript_id "g349.t1"; gene_id "g349";
363	AUGUSTUS	gene	2573	3688	0.73	+	.	g350
363	AUGUSTUS	transcript	2573	3688	0.73	+	.	g350.t1
363	AUGUSTUS	start_codon	2573	2575	.	+	0	transcript_id "g350.t1"; gene_id "g350";
363	AUGUSTUS	CDS	2573	3685	0.73	+	0	transcript_id "g350.t1"; gene_id "g350";
363	AUGUSTUS	stop_codon	3686	3688	.	+	0	transcript_id "g350.t1"; gene_id "g350";
363	AUGUSTUS	gene	4406	5539	0.84	+	.	g351
363	AUGUSTUS	transcript	4406	5539	0.84	+	.	g351.t1
363	AUGUSTUS	start_codon	4406	4408	.	+	0	transcript_id "g351.t1"; gene_id "g351";
363	AUGUSTUS	CDS	4406	5536	0.84	+	0	transcript_id "g351.t1"; gene_id "g351";
363	AUGUSTUS	stop_codon	5537	5539	.	+	0	transcript_id "g351.t1"; gene_id "g351";
363	AUGUSTUS	gene	5976	7595	1	-	.	g352
363	AUGUSTUS	transcript	5976	7595	1	-	.	g352.t1
363	AUGUSTUS	stop_codon	5976	5978	.	-	0	transcript_id "g352.t1"; gene_id "g352";
363	AUGUSTUS	CDS	5979	7595	1	-	0	transcript_id "g352.t1"; gene_id "g352";
363	AUGUSTUS	start_codon	7593	7595	.	-	0	transcript_id "g352.t1"; gene_id "g352";
363	AUGUSTUS	gene	7928	8875	0.96	-	.	g353
363	AUGUSTUS	transcript	7928	8875	0.96	-	.	g353.t1
363	AUGUSTUS	stop_codon	7928	7930	.	-	0	transcript_id "g353.t1"; gene_id "g353";
363	AUGUSTUS	CDS	7931	8875	0.96	-	0	transcript_id "g353.t1"; gene_id "g353";
363	AUGUSTUS	start_codon	8873	8875	.	-	0	transcript_id "g353.t1"; gene_id "g353";
363	AUGUSTUS	gene	9569	13936	1	+	.	g354
363	AUGUSTUS	transcript	9569	13936	1	+	.	g354.t1
363	AUGUSTUS	start_codon	9569	9571	.	+	0	transcript_id "g354.t1"; gene_id "g354";
363	AUGUSTUS	CDS	9569	13933	1	+	0	transcript_id "g354.t1"; gene_id "g354";
363	AUGUSTUS	stop_codon	13934	13936	.	+	0	transcript_id "g354.t1"; gene_id "g354";
363	AUGUSTUS	gene	14909	15283	1	-	.	g355
363	AUGUSTUS	transcript	14909	15283	1	-	.	g355.t1
363	AUGUSTUS	stop_codon	14909	14911	.	-	0	transcript_id "g355.t1"; gene_id "g355";
363	AUGUSTUS	CDS	14912	15283	1	-	0	transcript_id "g355.t1"; gene_id "g355";
363	AUGUSTUS	start_codon	15281	15283	.	-	0	transcript_id "g355.t1"; gene_id "g355";
363	AUGUSTUS	gene	15932	16504	1	-	.	g356
363	AUGUSTUS	transcript	15932	16504	1	-	.	g356.t1
363	AUGUSTUS	stop_codon	15932	15934	.	-	0	transcript_id "g356.t1"; gene_id "g356";
363	AUGUSTUS	CDS	15935	16504	1	-	0	transcript_id "g356.t1"; gene_id "g356";
363	AUGUSTUS	start_codon	16502	16504	.	-	0	transcript_id "g356.t1"; gene_id "g356";
363	AUGUSTUS	gene	16843	20064	1	-	.	g357
363	AUGUSTUS	transcript	16843	20064	1	-	.	g357.t1
363	AUGUSTUS	stop_codon	16843	16845	.	-	0	transcript_id "g357.t1"; gene_id "g357";
363	AUGUSTUS	CDS	16846	20064	1	-	0	transcript_id "g357.t1"; gene_id "g357";
363	AUGUSTUS	start_codon	20062	20064	.	-	0	transcript_id "g357.t1"; gene_id "g357";
363	AUGUSTUS	gene	20973	22326	1	-	.	g358
363	AUGUSTUS	transcript	20973	22326	1	-	.	g358.t1
363	AUGUSTUS	stop_codon	20973	20975	.	-	0	transcript_id "g358.t1"; gene_id "g358";
363	AUGUSTUS	CDS	20976	22326	1	-	1	transcript_id "g358.t1"; gene_id "g358";
367	AUGUSTUS	gene	104	445	0.75	+	.	g359
367	AUGUSTUS	transcript	104	445	0.75	+	.	g359.t1
367	AUGUSTUS	start_codon	104	106	.	+	0	transcript_id "g359.t1"; gene_id "g359";
367	AUGUSTUS	CDS	104	442	0.75	+	0	transcript_id "g359.t1"; gene_id "g359";
367	AUGUSTUS	stop_codon	443	445	.	+	0	transcript_id "g359.t1"; gene_id "g359";
367	AUGUSTUS	gene	499	2883	0.84	-	.	g360
367	AUGUSTUS	transcript	499	2883	0.84	-	.	g360.t1
367	AUGUSTUS	stop_codon	499	501	.	-	0	transcript_id "g360.t1"; gene_id "g360";
367	AUGUSTUS	CDS	502	2883	0.84	-	0	transcript_id "g360.t1"; gene_id "g360";
367	AUGUSTUS	start_codon	2881	2883	.	-	0	transcript_id "g360.t1"; gene_id "g360";
367	AUGUSTUS	gene	3190	5160	0.97	-	.	g361
367	AUGUSTUS	transcript	3190	5160	0.97	-	.	g361.t1
367	AUGUSTUS	stop_codon	3190	3192	.	-	0	transcript_id "g361.t1"; gene_id "g361";
367	AUGUSTUS	CDS	3193	5160	0.97	-	0	transcript_id "g361.t1"; gene_id "g361";
367	AUGUSTUS	start_codon	5158	5160	.	-	0	transcript_id "g361.t1"; gene_id "g361";
367	AUGUSTUS	gene	5631	8270	1	-	.	g362
367	AUGUSTUS	transcript	5631	8270	1	-	.	g362.t1
367	AUGUSTUS	stop_codon	5631	5633	.	-	0	transcript_id "g362.t1"; gene_id "g362";
367	AUGUSTUS	CDS	5634	8270	1	-	0	transcript_id "g362.t1"; gene_id "g362";
367	AUGUSTUS	start_codon	8268	8270	.	-	0	transcript_id "g362.t1"; gene_id "g362";
368	AUGUSTUS	gene	1	1282	0.84	+	.	g363
368	AUGUSTUS	transcript	1	1282	0.84	+	.	g363.t1
368	AUGUSTUS	CDS	1	1282	0.84	+	2	transcript_id "g363.t1"; gene_id "g363";
372	AUGUSTUS	gene	110	2074	0.45	+	.	g364
372	AUGUSTUS	transcript	110	2074	0.45	+	.	g364.t1
372	AUGUSTUS	start_codon	110	112	.	+	0	transcript_id "g364.t1"; gene_id "g364";
372	AUGUSTUS	CDS	110	2071	0.45	+	0	transcript_id "g364.t1"; gene_id "g364";
372	AUGUSTUS	stop_codon	2072	2074	.	+	0	transcript_id "g364.t1"; gene_id "g364";
372	AUGUSTUS	gene	2276	6016	1	-	.	g365
372	AUGUSTUS	transcript	2276	6016	1	-	.	g365.t1
372	AUGUSTUS	stop_codon	2276	2278	.	-	0	transcript_id "g365.t1"; gene_id "g365";
372	AUGUSTUS	CDS	2279	6016	1	-	0	transcript_id "g365.t1"; gene_id "g365";
372	AUGUSTUS	start_codon	6014	6016	.	-	0	transcript_id "g365.t1"; gene_id "g365";
372	AUGUSTUS	gene	6589	8634	0.92	-	.	g366
372	AUGUSTUS	transcript	6589	8634	0.92	-	.	g366.t1
372	AUGUSTUS	stop_codon	6589	6591	.	-	0	transcript_id "g366.t1"; gene_id "g366";
372	AUGUSTUS	CDS	6592	8634	0.92	-	0	transcript_id "g366.t1"; gene_id "g366";
372	AUGUSTUS	start_codon	8632	8634	.	-	0	transcript_id "g366.t1"; gene_id "g366";
376	AUGUSTUS	gene	458	1201	1	+	.	g367
376	AUGUSTUS	transcript	458	1201	1	+	.	g367.t1
376	AUGUSTUS	start_codon	458	460	.	+	0	transcript_id "g367.t1"; gene_id "g367";
376	AUGUSTUS	CDS	458	1198	1	+	0	transcript_id "g367.t1"; gene_id "g367";
376	AUGUSTUS	stop_codon	1199	1201	.	+	0	transcript_id "g367.t1"; gene_id "g367";
378	AUGUSTUS	gene	288	2174	0.87	-	.	g368
378	AUGUSTUS	transcript	288	2174	0.87	-	.	g368.t1
378	AUGUSTUS	stop_codon	288	290	.	-	0	transcript_id "g368.t1"; gene_id "g368";
378	AUGUSTUS	CDS	291	2174	0.87	-	0	transcript_id "g368.t1"; gene_id "g368";
378	AUGUSTUS	start_codon	2172	2174	.	-	0	transcript_id "g368.t1"; gene_id "g368";
378	AUGUSTUS	gene	2561	2884	0.98	+	.	g369
378	AUGUSTUS	transcript	2561	2884	0.98	+	.	g369.t1
378	AUGUSTUS	start_codon	2561	2563	.	+	0	transcript_id "g369.t1"; gene_id "g369";
378	AUGUSTUS	CDS	2561	2881	0.98	+	0	transcript_id "g369.t1"; gene_id "g369";
378	AUGUSTUS	stop_codon	2882	2884	.	+	0	transcript_id "g369.t1"; gene_id "g369";
378	AUGUSTUS	gene	3068	4051	1	+	.	g370
378	AUGUSTUS	transcript	3068	4051	1	+	.	g370.t1
378	AUGUSTUS	start_codon	3068	3070	.	+	0	transcript_id "g370.t1"; gene_id "g370";
378	AUGUSTUS	CDS	3068	4048	1	+	0	transcript_id "g370.t1"; gene_id "g370";
378	AUGUSTUS	stop_codon	4049	4051	.	+	0	transcript_id "g370.t1"; gene_id "g370";
378	AUGUSTUS	gene	5202	7307	0.87	+	.	g371
378	AUGUSTUS	transcript	5202	7307	0.87	+	.	g371.t1
378	AUGUSTUS	start_codon	5202	5204	.	+	0	transcript_id "g371.t1"; gene_id "g371";
378	AUGUSTUS	CDS	5202	7304	0.87	+	0	transcript_id "g371.t1"; gene_id "g371";
378	AUGUSTUS	stop_codon	7305	7307	.	+	0	transcript_id "g371.t1"; gene_id "g371";
378	AUGUSTUS	gene	7817	11653	1	+	.	g372
378	AUGUSTUS	transcript	7817	11653	1	+	.	g372.t1
378	AUGUSTUS	start_codon	7817	7819	.	+	0	transcript_id "g372.t1"; gene_id "g372";
378	AUGUSTUS	CDS	7817	11650	1	+	0	transcript_id "g372.t1"; gene_id "g372";
378	AUGUSTUS	stop_codon	11651	11653	.	+	0	transcript_id "g372.t1"; gene_id "g372";
378	AUGUSTUS	gene	11913	13478	1	-	.	g373
378	AUGUSTUS	transcript	11913	13478	1	-	.	g373.t1
378	AUGUSTUS	stop_codon	11913	11915	.	-	0	transcript_id "g373.t1"; gene_id "g373";
378	AUGUSTUS	CDS	11916	13478	1	-	0	transcript_id "g373.t1"; gene_id "g373";
378	AUGUSTUS	start_codon	13476	13478	.	-	0	transcript_id "g373.t1"; gene_id "g373";
378	AUGUSTUS	gene	13788	14537	0.89	+	.	g374
378	AUGUSTUS	transcript	13788	14537	0.89	+	.	g374.t1
378	AUGUSTUS	start_codon	13788	13790	.	+	0	transcript_id "g374.t1"; gene_id "g374";
378	AUGUSTUS	CDS	13788	14534	0.89	+	0	transcript_id "g374.t1"; gene_id "g374";
378	AUGUSTUS	stop_codon	14535	14537	.	+	0	transcript_id "g374.t1"; gene_id "g374";
378	AUGUSTUS	gene	14576	15838	0.66	-	.	g375
378	AUGUSTUS	transcript	14576	15838	0.66	-	.	g375.t1
378	AUGUSTUS	stop_codon	14576	14578	.	-	0	transcript_id "g375.t1"; gene_id "g375";
378	AUGUSTUS	CDS	14579	15838	0.66	-	0	transcript_id "g375.t1"; gene_id "g375";
378	AUGUSTUS	start_codon	15836	15838	.	-	0	transcript_id "g375.t1"; gene_id "g375";
378	AUGUSTUS	gene	16052	16405	0.99	-	.	g376
378	AUGUSTUS	transcript	16052	16405	0.99	-	.	g376.t1
378	AUGUSTUS	stop_codon	16052	16054	.	-	0	transcript_id "g376.t1"; gene_id "g376";
378	AUGUSTUS	CDS	16055	16405	0.99	-	0	transcript_id "g376.t1"; gene_id "g376";
378	AUGUSTUS	start_codon	16403	16405	.	-	0	transcript_id "g376.t1"; gene_id "g376";
378	AUGUSTUS	gene	16596	17906	1	+	.	g377
378	AUGUSTUS	transcript	16596	17906	1	+	.	g377.t1
378	AUGUSTUS	start_codon	16596	16598	.	+	0	transcript_id "g377.t1"; gene_id "g377";
378	AUGUSTUS	CDS	16596	17903	1	+	0	transcript_id "g377.t1"; gene_id "g377";
378	AUGUSTUS	stop_codon	17904	17906	.	+	0	transcript_id "g377.t1"; gene_id "g377";
378	AUGUSTUS	gene	17933	18868	1	-	.	g378
378	AUGUSTUS	transcript	17933	18868	1	-	.	g378.t1
378	AUGUSTUS	stop_codon	17933	17935	.	-	0	transcript_id "g378.t1"; gene_id "g378";
378	AUGUSTUS	CDS	17936	18868	1	-	0	transcript_id "g378.t1"; gene_id "g378";
378	AUGUSTUS	start_codon	18866	18868	.	-	0	transcript_id "g378.t1"; gene_id "g378";
378	AUGUSTUS	gene	19269	20678	0.25	+	.	g379
378	AUGUSTUS	transcript	19269	20678	0.25	+	.	g379.t1
378	AUGUSTUS	start_codon	19269	19271	.	+	0	transcript_id "g379.t1"; gene_id "g379";
378	AUGUSTUS	CDS	19269	20675	0.25	+	0	transcript_id "g379.t1"; gene_id "g379";
378	AUGUSTUS	stop_codon	20676	20678	.	+	0	transcript_id "g379.t1"; gene_id "g379";
378	AUGUSTUS	gene	21049	23397	0.73	+	.	g380
378	AUGUSTUS	transcript	21049	23397	0.73	+	.	g380.t1
378	AUGUSTUS	start_codon	21049	21051	.	+	0	transcript_id "g380.t1"; gene_id "g380";
378	AUGUSTUS	CDS	21049	23394	0.73	+	0	transcript_id "g380.t1"; gene_id "g380";
378	AUGUSTUS	stop_codon	23395	23397	.	+	0	transcript_id "g380.t1"; gene_id "g380";
378	AUGUSTUS	gene	23669	25062	0.87	-	.	g381
378	AUGUSTUS	transcript	23669	25062	0.87	-	.	g381.t1
378	AUGUSTUS	stop_codon	23669	23671	.	-	0	transcript_id "g381.t1"; gene_id "g381";
378	AUGUSTUS	intron	24098	24510	0.99	-	.	transcript_id "g381.t1"; gene_id "g381";
378	AUGUSTUS	CDS	23672	24097	1	-	0	transcript_id "g381.t1"; gene_id "g381";
378	AUGUSTUS	CDS	24511	25062	0.87	-	0	transcript_id "g381.t1"; gene_id "g381";
378	AUGUSTUS	start_codon	25060	25062	.	-	0	transcript_id "g381.t1"; gene_id "g381";
378	AUGUSTUS	gene	25818	27935	1	+	.	g382
378	AUGUSTUS	transcript	25818	27935	1	+	.	g382.t1
378	AUGUSTUS	start_codon	25818	25820	.	+	0	transcript_id "g382.t1"; gene_id "g382";
378	AUGUSTUS	CDS	25818	27932	1	+	0	transcript_id "g382.t1"; gene_id "g382";
378	AUGUSTUS	stop_codon	27933	27935	.	+	0	transcript_id "g382.t1"; gene_id "g382";
378	AUGUSTUS	gene	28053	28391	0.74	-	.	g383
378	AUGUSTUS	transcript	28053	28391	0.74	-	.	g383.t1
378	AUGUSTUS	stop_codon	28053	28055	.	-	0	transcript_id "g383.t1"; gene_id "g383";
378	AUGUSTUS	CDS	28056	28391	0.74	-	0	transcript_id "g383.t1"; gene_id "g383";
378	AUGUSTUS	start_codon	28389	28391	.	-	0	transcript_id "g383.t1"; gene_id "g383";
378	AUGUSTUS	gene	28743	29132	1	+	.	g384
378	AUGUSTUS	transcript	28743	29132	1	+	.	g384.t1
378	AUGUSTUS	start_codon	28743	28745	.	+	0	transcript_id "g384.t1"; gene_id "g384";
378	AUGUSTUS	CDS	28743	29129	1	+	0	transcript_id "g384.t1"; gene_id "g384";
378	AUGUSTUS	stop_codon	29130	29132	.	+	0	transcript_id "g384.t1"; gene_id "g384";
378	AUGUSTUS	gene	29228	29767	1	-	.	g385
378	AUGUSTUS	transcript	29228	29767	1	-	.	g385.t1
378	AUGUSTUS	stop_codon	29228	29230	.	-	0	transcript_id "g385.t1"; gene_id "g385";
378	AUGUSTUS	CDS	29231	29767	1	-	0	transcript_id "g385.t1"; gene_id "g385";
378	AUGUSTUS	start_codon	29765	29767	.	-	0	transcript_id "g385.t1"; gene_id "g385";
378	AUGUSTUS	gene	30232	31596	1	-	.	g386
378	AUGUSTUS	transcript	30232	31596	1	-	.	g386.t1
378	AUGUSTUS	stop_codon	30232	30234	.	-	0	transcript_id "g386.t1"; gene_id "g386";
378	AUGUSTUS	CDS	30235	31596	1	-	0	transcript_id "g386.t1"; gene_id "g386";
378	AUGUSTUS	start_codon	31594	31596	.	-	0	transcript_id "g386.t1"; gene_id "g386";
378	AUGUSTUS	gene	31980	32525	1	-	.	g387
378	AUGUSTUS	transcript	31980	32525	1	-	.	g387.t1
378	AUGUSTUS	stop_codon	31980	31982	.	-	0	transcript_id "g387.t1"; gene_id "g387";
378	AUGUSTUS	CDS	31983	32525	1	-	0	transcript_id "g387.t1"; gene_id "g387";
378	AUGUSTUS	start_codon	32523	32525	.	-	0	transcript_id "g387.t1"; gene_id "g387";
378	AUGUSTUS	gene	32960	35572	1	-	.	g388
378	AUGUSTUS	transcript	32960	35572	1	-	.	g388.t1
378	AUGUSTUS	stop_codon	32960	32962	.	-	0	transcript_id "g388.t1"; gene_id "g388";
378	AUGUSTUS	CDS	32963	35572	1	-	0	transcript_id "g388.t1"; gene_id "g388";
378	AUGUSTUS	start_codon	35570	35572	.	-	0	transcript_id "g388.t1"; gene_id "g388";
378	AUGUSTUS	gene	36330	36974	0.94	-	.	g389
378	AUGUSTUS	transcript	36330	36974	0.94	-	.	g389.t1
378	AUGUSTUS	stop_codon	36330	36332	.	-	0	transcript_id "g389.t1"; gene_id "g389";
378	AUGUSTUS	CDS	36333	36974	0.94	-	0	transcript_id "g389.t1"; gene_id "g389";
378	AUGUSTUS	start_codon	36972	36974	.	-	0	transcript_id "g389.t1"; gene_id "g389";
378	AUGUSTUS	gene	37396	43848	1	-	.	g390
378	AUGUSTUS	transcript	37396	43848	1	-	.	g390.t1
378	AUGUSTUS	stop_codon	37396	37398	.	-	0	transcript_id "g390.t1"; gene_id "g390";
378	AUGUSTUS	CDS	37399	43848	1	-	0	transcript_id "g390.t1"; gene_id "g390";
378	AUGUSTUS	start_codon	43846	43848	.	-	0	transcript_id "g390.t1"; gene_id "g390";
378	AUGUSTUS	gene	44265	45884	0.94	-	.	g391
378	AUGUSTUS	transcript	44265	45884	0.94	-	.	g391.t1
378	AUGUSTUS	stop_codon	44265	44267	.	-	0	transcript_id "g391.t1"; gene_id "g391";
378	AUGUSTUS	CDS	44268	45884	0.94	-	0	transcript_id "g391.t1"; gene_id "g391";
378	AUGUSTUS	start_codon	45882	45884	.	-	0	transcript_id "g391.t1"; gene_id "g391";
378	AUGUSTUS	gene	46432	48891	0.98	+	.	g392
378	AUGUSTUS	transcript	46432	48891	0.98	+	.	g392.t1
378	AUGUSTUS	start_codon	46432	46434	.	+	0	transcript_id "g392.t1"; gene_id "g392";
378	AUGUSTUS	CDS	46432	48888	0.98	+	0	transcript_id "g392.t1"; gene_id "g392";
378	AUGUSTUS	stop_codon	48889	48891	.	+	0	transcript_id "g392.t1"; gene_id "g392";
387	AUGUSTUS	gene	418	864	0.87	+	.	g393
387	AUGUSTUS	transcript	418	864	0.87	+	.	g393.t1
387	AUGUSTUS	start_codon	418	420	.	+	0	transcript_id "g393.t1"; gene_id "g393";
387	AUGUSTUS	CDS	418	861	0.87	+	0	transcript_id "g393.t1"; gene_id "g393";
387	AUGUSTUS	stop_codon	862	864	.	+	0	transcript_id "g393.t1"; gene_id "g393";
387	AUGUSTUS	gene	1760	3400	0.88	+	.	g394
387	AUGUSTUS	transcript	1760	3400	0.88	+	.	g394.t1
387	AUGUSTUS	start_codon	1760	1762	.	+	0	transcript_id "g394.t1"; gene_id "g394";
387	AUGUSTUS	CDS	1760	3397	0.88	+	0	transcript_id "g394.t1"; gene_id "g394";
387	AUGUSTUS	stop_codon	3398	3400	.	+	0	transcript_id "g394.t1"; gene_id "g394";
387	AUGUSTUS	gene	3560	4036	1	-	.	g395
387	AUGUSTUS	transcript	3560	4036	1	-	.	g395.t1
387	AUGUSTUS	stop_codon	3560	3562	.	-	0	transcript_id "g395.t1"; gene_id "g395";
387	AUGUSTUS	CDS	3563	4036	1	-	0	transcript_id "g395.t1"; gene_id "g395";
387	AUGUSTUS	start_codon	4034	4036	.	-	0	transcript_id "g395.t1"; gene_id "g395";
390	AUGUSTUS	gene	3442	4665	1	+	.	g396
390	AUGUSTUS	transcript	3442	4665	1	+	.	g396.t1
390	AUGUSTUS	start_codon	3442	3444	.	+	0	transcript_id "g396.t1"; gene_id "g396";
390	AUGUSTUS	CDS	3442	4662	1	+	0	transcript_id "g396.t1"; gene_id "g396";
390	AUGUSTUS	stop_codon	4663	4665	.	+	0	transcript_id "g396.t1"; gene_id "g396";
390	AUGUSTUS	gene	5834	8617	1	+	.	g397
390	AUGUSTUS	transcript	5834	8617	1	+	.	g397.t1
390	AUGUSTUS	start_codon	5834	5836	.	+	0	transcript_id "g397.t1"; gene_id "g397";
390	AUGUSTUS	CDS	5834	8617	1	+	0	transcript_id "g397.t1"; gene_id "g397";
[truncated: 22,909 more rows]
