# Supplementary material for: Differential RNA-seq, Multi-Network Analysis and Metabolic Regulation Analysis of Kluyveromyces marxianus Reveals a Compartmentalised Response to Xylose
Source: PLoS One. 2016 Jun 17;11(6):e0156242. doi: 10.1371/journal.pone.0156242 (PMC4912071; doi:10.1371/journal.pone.0156242)
Supplement: S2 Table — (XLSX) [file pone.0156242.s013.xlsx]

## Sheet: Enrichment Statistics
GO_slim cellular_component								Full GO
GO ID	GO name	Z(0)	K	nNo	nDown	nUp		Z(0)	K	nNo	nDown	nUp
GO:0005576	extracellular region	6.49597	80	51	7	22
GO:0005777	peroxisome	6.44071	30	16	0	14
GO:0005886	plasma membrane	4.71976	269	216	22	31
GO:0016020	membrane	4.48861	331	271	27	33
GO:0005739	mitochondrion	2.51441	308	256	23	29
GO:0005618	cell wall*	2.10367	13	8	1	4		4.58813	81	60	4	17	*The full GO ontology was used for interpretation of 'cell wall', mapping to 80 genes, giving and enrichment statistic of 4.52, whereas the Go_slim mapped only to a gene set of 13 genes, with an enrichment score of 2.1
GO:0005575	cellular_component	1.08909	2569	2267	137	165
GO:0005740	mitochondrial envelope	0.927489	6	5	1	0
GO:0016023	cytoplasmic membrane-bounded vesicle	0.695163	4	3	0	1
GO:0030427	site of polarized growth	0.689215	11	9	0	2

## Sheet: GO_extracellular region
test_id	gene_id	gene	locus	sample_1	sample_2	status	value_1	value_2	log2(fold_change)	test_stat	p_value	q_value	significant	gene	Entry	Entry name	Status	Protein names	Gene names	Organism	Length	Gene names (primary )	Gene names (synonym )	Gene names (ordered locus )	Gene names (ORF )	EC number	Subcellular location [CC]	Intramembrane	Topological domain	Transmembrane	Gene ontology (GO)	Gene ontology (biological process)	Gene ontology (molecular function)	Gene ontology (cellular component)	Gene ontology IDs	Domain [CC]	Domain [FT]	Motif	Zinc finger	DNA binding	Pathway	Function [CC]	Enzyme regulation	Annotation	Post-translational modification	Cross-reference (BioGrid)	Cross-reference (DIP)	Cross-reference (IntAct)	Cross-reference (MINT)
g2830.t1	GK5S-2158	-	2709:8376-10042	GLC	XYL	OK	183.981	16740.7	6.50766	10.7745	5e-05	0.00100773	yes	g2830.t1	P28999	INU1_KLUMA	reviewed	Inulinase (EC 3.2.1.7) (2,1-beta-D-fructanfructanohydrolase) (Inulase)	INU1 INU	Kluyveromyces marxianus (Yeast) (Candida kefyr)	555	INU1	INU			3.2.1.7	SUBCELLULAR LOCATION: Secreted.				extracellular region [GO:0005576]; inulinase activity [GO:0051670]; carbohydrate metabolic process [GO:0005975]	carbohydrate metabolic process [GO:0005975]	inulinase activity [GO:0051670]	extracellular region [GO:0005576]	GO:0005975; GO:0005576; GO:0051670							FUNCTION: Has both inulase and invertase activity.		4 out of 5
g3887.t1	GK5S-1091	-	3780:14456-15000	GLC	XYL	OK	8.14843	432.496	5.73002	8.34555	0.00035	0.00518486	yes	g3887.t1	P01149	MFAL1_YEAST	reviewed	Mating factor alpha-1 (Alpha-1 mating pheromone) [Cleaved into: Mating factor alpha]	MF(ALPHA)1 MF-ALPHA-1 MFAL1 YPL187W	Saccharomyces cerevisiae (strain ATCC 204508 / S288c) (Baker's yeast)	165	MF(ALPHA)1	MF-ALPHA-1 MFAL1	YPL187W							extracellular region [GO:0005576]; mating pheromone activity [GO:0000772]; mating [GO:0007618]; pheromone-dependent signal transduction involved in conjugation with cellular fusion [GO:0000750]	mating [GO:0007618]; pheromone-dependent signal transduction involved in conjugation with cellular fusion [GO:0000750]	mating pheromone activity [GO:0000772]	extracellular region [GO:0005576]	GO:0005576; GO:0007618; GO:0000772; GO:0000750	DOMAIN: The mating factor alpha-1 precursor is identical in S.italicus, S.uvarum and S.cerevisiae, except for the number of tandem repeat units: 5, 3 and 4 respectively.						FUNCTION: The active factor is excreted into the culture medium by haploid cells of the alpha mating type and acts on cells of the opposite mating type (type A). It mediates the conjugation process between the two types by inhibiting the initiation of DNA synthesis in type a cells and synchronizing them with type alpha.		3 out of 5		35996;	DIP-2393N;	P01149;
g432.t1	GK5S-4595	-	434:12823-13433	GLC	XYL	OK	2.31917	59.8149	4.68882	4.37117	0.03505	0.173075	no	g432.t1	Q07988	YL040_YEAST	reviewed	Cell wall protein YLR040C	YLR040C	Saccharomyces cerevisiae (strain ATCC 204508 / S288c) (Baker's yeast)	224			YLR040C			SUBCELLULAR LOCATION: Secreted, cell wall {ECO:0000305|PubMed:10383953}. Membrane {ECO:0000305}; Lipid-anchor, GPI-anchor {ECO:0000305}.				anchored component of membrane [GO:0031225]; extracellular region [GO:0005576]; fungal-type cell wall [GO:0009277]; response to pheromone involved in conjugation with cellular fusion [GO:0000749]; response to stress [GO:0006950]	response to pheromone involved in conjugation with cellular fusion [GO:0000749]; response to stress [GO:0006950]		anchored component of membrane [GO:0031225]; extracellular region [GO:0005576]; fungal-type cell wall [GO:0009277]	GO:0031225; GO:0005576; GO:0009277; GO:0000749; GO:0006950									3 out of 5	PTM: The GPI-anchor is attached to the protein in the endoplasmic reticulum and serves to target the protein to the cell surface. There, the glucosamine-inositol phospholipid moiety is cleaved off and the GPI-modified mannoprotein is covalently attached via its lipidless GPI glycan remnant to the 1,6-beta-glucan of the outer cell wall layer (By similarity). {ECO:0000250}.	31316;	DIP-5030N;		MINT-479186;
g3555.t1	GK5S-1422	-	3342:3363-4639	GLC	XYL	OK	1.16936	27.3002	4.54512	3.92575	0.0209	0.119837	no	g3555.t1	P32768	FLO1_YEAST	reviewed	Flocculation protein FLO1 (Flocculin-1)	FLO1 FLO2 FLO4 FLO8 YAR050W	Saccharomyces cerevisiae (strain ATCC 204508 / S288c) (Baker's yeast)	1537	FLO1	FLO2 FLO4 FLO8	YAR050W			SUBCELLULAR LOCATION: Cell membrane; Lipid-anchor, GPI-anchor. Secreted, cell wall. Note=Identified as GPI-anchored plasma membrane protein (GPI-PMP) as well as covalently-linked GPI-modified cell wall protein (GPI-CWP) in the outer cell wall layer.				anchored component of membrane [GO:0031225]; extracellular region [GO:0005576]; fungal-type cell wall [GO:0009277]; plasma membrane [GO:0005886]; mannose binding [GO:0005537]; cellular response to ethanol [GO:0071361]; cellular response to heat [GO:0034605]; cellular response to hydrogen peroxide [GO:0070301]; flocculation [GO:0000128]; flocculation via cell wall protein-carbohydrate interaction …	cellular response to ethanol [GO:0071361]; cellular response to heat [GO:0034605]; cellular response to hydrogen peroxide [GO:0070301]; flocculation [GO:0000128]; flocculation via cell wall protein-carbohydrate interaction [GO:0000501]	mannose binding [GO:0005537]	anchored component of membrane [GO:0031225]; extracellular region [GO:0005576]; fungal-type cell wall [GO:0009277]; plasma membrane [GO:0005886]	GO:0031225; GO:0071361; GO:0034605; GO:0070301; GO:0005576; GO:0000128; GO:0000501; GO:0009277; GO:0005537; GO:0005886	DOMAIN: The number of the intragenic tandem repeats varies between different S.cerevisiae strains. There is a linear correlation between protein size and the extend of adhesion: the more repeats, the stronger the adhesion properties and the greater the fraction of flocculating cells. The Ser/Thr-rich repeats are also important for proper cell wall targeting of the protein.						FUNCTION: Cell wall protein that participates directly in adhesive cell-cell interactions during yeast flocculation, a reversible, asexual and Ca(2+)-dependent process in which cells adhere to form aggregates (flocs) consisting of thousands of cells. The lectin-like protein sticks out of the cell wall of flocculent cells and selectively binds mannose residues in the cell walls of adjacent cells. …		5 out of 5	PTM: Extensively N- and O-glycosylated. {ECO:0000305}.; PTM: The GPI-anchor is attached to the protein in the endoplasmic reticulum and serves to target the protein to the cell surface. There, the glucosamine-inositol phospholipid moiety is cleaved off and the GPI-modified mannoprotein is covalently attached via its lipidless GPI glycan remnant to the 1,6-beta-glucan of the outer cell wall layer.	31813;
g3099.t1	GK5S-1879	-	2995:7465-8969	GLC	XYL	OK	9.94884	169.907	4.09407	6.63495	5e-05	0.00100773	yes	g3099.t1	P12630	BAR1_YEAST	reviewed	Barrierpepsin (EC 3.4.23.35) (BAR proteinase) (Extracellular 'barrier' protein)	BAR1 SST1 YIL015W	Saccharomyces cerevisiae (strain ATCC 204508 / S288c) (Baker's yeast)	587	BAR1	SST1	YIL015W		3.4.23.35	SUBCELLULAR LOCATION: Secreted.				cell wall-bounded periplasmic space [GO:0030287]; extracellular region [GO:0005576]; aspartic-type endopeptidase activity [GO:0004190]; adaptation of signaling pathway by response to pheromone involved in conjugation with cellular fusion [GO:0000754]; peptide catabolic process [GO:0043171]	adaptation of signaling pathway by response to pheromone involved in conjugation with cellular fusion [GO:0000754]; peptide catabolic process [GO:0043171]	aspartic-type endopeptidase activity [GO:0004190]	cell wall-bounded periplasmic space [GO:0030287]; extracellular region [GO:0005576]	GO:0000754; GO:0004190; GO:0030287; GO:0005576; GO:0043171							FUNCTION: This protein called ""barrier activity"" is excreted by yeast cells mating type a. It is probably a protease that cleaves alpha-factor and thus acts as an antagonist of this mating pheromone and establishes optimal pheromone concentration for conjugation.		4 out of 5		34973;		P12630;	MINT-2782575;
g3245.t1	GK5S-1726	-	3097:239-879	GLC	XYL	OK	2.72023	44.0979	4.01891	4.04335	0.0211	0.120689	no	g3245.t1	P47033	PRY3_YEAST	reviewed	Cell wall protein PRY3 (Pathogenesis-related protein 3)	PRY3 YJL078C J1027	Saccharomyces cerevisiae (strain ATCC 204508 / S288c) (Baker's yeast)	881	PRY3		YJL078C	J1027		SUBCELLULAR LOCATION: Secreted, cell wall. Membrane; Lipid-anchor, GPI-anchor. Note=Covalently-linked GPI-modified cell wall protein (GPI-CWP). The short isoform lacks the predicted signal peptide and might have an alternate localization.				anchored component of membrane [GO:0031225]; extracellular region [GO:0005576]; fungal-type cell wall [GO:0009277]; sterol transport [GO:0015918]	sterol transport [GO:0015918]		anchored component of membrane [GO:0031225]; extracellular region [GO:0005576]; fungal-type cell wall [GO:0009277]	GO:0031225; GO:0005576; GO:0009277; GO:0015918		DOMAIN 30 144 SCP.					FUNCTION: Isoform Long: The full length isoform (isoform Long) is a daughter cell-specific cell wall protein required for efficient export of lipids such as acetylated sterols. Acts in detoxification of hydrophobic compounds. Involved in tolerance to organic solvents such as dimethyl sulfoxide (DMSO). Plays also a role as an inhibitor of mating. STE12 is utilized as a repressor of full-length PRY…		5 out of 5	PTM: The GPI-anchor is attached to the protein in the endoplasmic reticulum and serves to target the protein to the cell surface. There, the glucosamine-inositol phospholipid moiety is cleaved off and the GPI-modified mannoprotein is covalently attached via its lipidless GPI glycan remnant to the 1,6-beta-glucan of the outer cell wall layer.	33678;	DIP-3925N;		MINT-477025;
g712.t1	GK5S-4308	-	819:0-1128	GLC	XYL	OK	212.034	1332.17	2.65141	5.2468	5e-05	0.00100773	yes	g712.t1	P08640	FLO11_YEAST	reviewed	Flocculation protein FLO11 (Flo11p) (Flocculin-11) (Mucin-like protein 1)	FLO11 MAL5 MUC1 S1 S2 YIR019C	Saccharomyces cerevisiae (strain ATCC 204508 / S288c) (Baker's yeast)	1367	FLO11	MAL5 MUC1 S1 S2	YIR019C			SUBCELLULAR LOCATION: Secreted, cell wall. Membrane; Lipid-anchor, GPI-anchor. Note=The protein is attached to the cell wall via a GPI-anchor and is also shed liberally into extracellular fluid; increased shedding is associated with biofilm mat expansion but decreased invasive growth.				anchored component of membrane [GO:0031225]; cell wall [GO:0005618]; cellular bud neck [GO:0005935]; extracellular region [GO:0005576]; plasma membrane [GO:0005886]; cell adhesion involved in single-species biofilm formation [GO:0043709]; filamentous growth [GO:0030447]; flocculation [GO:0000128]; invasive growth in response to glucose limitation [GO:0001403]; pseudohyphal growth [GO:0007124]; si…	cell adhesion involved in single-species biofilm formation [GO:0043709]; filamentous growth [GO:0030447]; flocculation [GO:0000128]; invasive growth in response to glucose limitation [GO:0001403]; pseudohyphal growth [GO:0007124]; single organismal cell-cell adhesion [GO:0016337]; single-species biofilm formation on inanimate substrate [GO:0044011]; single-species surface biofilm formation [GO:00…		anchored component of membrane [GO:0031225]; cellular bud neck [GO:0005935]; cell wall [GO:0005618]; extracellular region [GO:0005576]; plasma membrane [GO:0005886]	GO:0031225; GO:0043709; GO:0005618; GO:0005935; GO:0005576; GO:0030447; GO:0000128; GO:0001403; GO:0005886; GO:0007124; GO:0016337; GO:0044011; GO:0090606	DOMAIN: The number of the intragenic tandem repeats varies between different S.cerevisiae strains. There is a linear correlation between protein size and the extend of adhesion: the more repeats, the stronger the adhesion properties and the greater the fraction of flocculating cells (By similarity). {ECO:0000250}.; DOMAIN: In vitro, the N-terminal region (residues 22-209) binds homotypically but …						FUNCTION: Cell wall protein that participates in adhesive cell-cell interactions during yeast flocculation, a reversible, asexual and Ca(2+)-dependent process in which cells adhere to form aggregates (flocs) consisting of thousands of cells. Also involved in cell-substrate adhesion, haploid invasive growth, diploid pseudohyphae formation and biofilm (flor) development. The precise mechanism by wh…		5 out of 5	PTM: Extensively O-mannosylated.; PTM: The GPI-anchor is attached to the protein in the endoplasmic reticulum and serves to target the protein to the cell surface. There, the glucosamine-inositol phospholipid moiety is cleaved off and the GPI-modified mannoprotein is covalently attached via its lipidless GPI glycan remnant to the 1,6-beta-glucan of the outer cell wall layer (By similarity). {ECO:…	35011;		P08640;	MINT-2782681;
g4426.t1	GK5S-537	-	4395:6101-7464	GLC	XYL	OK	1.50404	8.71393	2.53448	2.37658	0.02485	0.135493	no	g4426.t1	Q06350	CHI2_YEAST	reviewed	Sporulation-specific chitinase 2 (EC 3.2.1.14)	CTS2 YDR371W D9481.7	Saccharomyces cerevisiae (strain ATCC 204508 / S288c) (Baker's yeast)	511	CTS2		YDR371W	D9481.7	3.2.1.14	SUBCELLULAR LOCATION: Secreted {ECO:0000305}.				extracellular region [GO:0005576]; chitinase activity [GO:0004568]; chitin catabolic process [GO:0006032]; polysaccharide catabolic process [GO:0000272]; sporulation resulting in formation of a cellular spore [GO:0030435]	chitin catabolic process [GO:0006032]; polysaccharide catabolic process [GO:0000272]; sporulation resulting in formation of a cellular spore [GO:0030435]	chitinase activity [GO:0004568]	extracellular region [GO:0005576]	GO:0006032; GO:0004568; GO:0005576; GO:0000272; GO:0030435									3 out of 5		32430;	DIP-5251N;	Q06350;	MINT-566526;
g4854.t1	GK5S-103	-	4969:0-1863	GLC	XYL	OK	14.796	83.9112	2.50366	4.24045	5e-05	0.00100773	yes	g4854.t1	P20840	SAG1_YEAST	reviewed	Alpha-agglutinin (AG-alpha-1)	SAG1 AGAL1 YJR004C J1418	Saccharomyces cerevisiae (strain ATCC 204508 / S288c) (Baker's yeast)	650	SAG1	AGAL1	YJR004C	J1418		SUBCELLULAR LOCATION: Secreted, cell wall. Membrane; Lipid-anchor, GPI-anchor. Note=Covalently-linked GPI-modified cell wall protein (GPI-CWP).				anchored component of membrane [GO:0031225]; extracellular region [GO:0005576]; fungal-type cell wall [GO:0009277]; cell adhesion molecule binding [GO:0050839]; agglutination involved in conjugation with cellular fusion [GO:0000752]	agglutination involved in conjugation with cellular fusion [GO:0000752]	cell adhesion molecule binding [GO:0050839]	anchored component of membrane [GO:0031225]; extracellular region [GO:0005576]; fungal-type cell wall [GO:0009277]	GO:0000752; GO:0031225; GO:0050839; GO:0005576; GO:0009277							FUNCTION: Cell surface glycoprotein promoting cell-cell contact to facilitate mating. Saccharomyces cerevisiae A and alpha cells express the complementary cell surface glycoproteins A-agglutinin and alpha-, respectively, which interact with one another to promote cellular aggregation during mating. {ECO:0000269|PubMed:8741846}.		5 out of 5	PTM: N-glycosylated, and O-glycosylated by both PMT1 and PMT2. {ECO:0000269|PubMed:7592821, ECO:0000269|PubMed:8455628}.; PTM: The GPI-anchor is attached to the protein in the endoplasmic reticulum and serves to target the protein to the cell surface. There, the glucosamine-inositol phospholipid moiety is cleaved off and the GPI-modified mannoprotein is covalently attached via its lipidless GPI g…	33760;	DIP-5692N;		MINT-506539;
g2289.t1	GK5S-2709	-	2276:0-1246	GLC	XYL	OK	27.5483	151.476	2.45906	4.46466	5e-05	0.00100773	yes	g2289.t1	P32768	FLO1_YEAST	reviewed	Flocculation protein FLO1 (Flocculin-1)	FLO1 FLO2 FLO4 FLO8 YAR050W	Saccharomyces cerevisiae (strain ATCC 204508 / S288c) (Baker's yeast)	1537	FLO1	FLO2 FLO4 FLO8	YAR050W			SUBCELLULAR LOCATION: Cell membrane; Lipid-anchor, GPI-anchor. Secreted, cell wall. Note=Identified as GPI-anchored plasma membrane protein (GPI-PMP) as well as covalently-linked GPI-modified cell wall protein (GPI-CWP) in the outer cell wall layer.				anchored component of membrane [GO:0031225]; extracellular region [GO:0005576]; fungal-type cell wall [GO:0009277]; plasma membrane [GO:0005886]; mannose binding [GO:0005537]; cellular response to ethanol [GO:0071361]; cellular response to heat [GO:0034605]; cellular response to hydrogen peroxide [GO:0070301]; flocculation [GO:0000128]; flocculation via cell wall protein-carbohydrate interaction …	cellular response to ethanol [GO:0071361]; cellular response to heat [GO:0034605]; cellular response to hydrogen peroxide [GO:0070301]; flocculation [GO:0000128]; flocculation via cell wall protein-carbohydrate interaction [GO:0000501]	mannose binding [GO:0005537]	anchored component of membrane [GO:0031225]; extracellular region [GO:0005576]; fungal-type cell wall [GO:0009277]; plasma membrane [GO:0005886]	GO:0031225; GO:0071361; GO:0034605; GO:0070301; GO:0005576; GO:0000128; GO:0000501; GO:0009277; GO:0005537; GO:0005886	DOMAIN: The number of the intragenic tandem repeats varies between different S.cerevisiae strains. There is a linear correlation between protein size and the extend of adhesion: the more repeats, the stronger the adhesion properties and the greater the fraction of flocculating cells. The Ser/Thr-rich repeats are also important for proper cell wall targeting of the protein.						FUNCTION: Cell wall protein that participates directly in adhesive cell-cell interactions during yeast flocculation, a reversible, asexual and Ca(2+)-dependent process in which cells adhere to form aggregates (flocs) consisting of thousands of cells. The lectin-like protein sticks out of the cell wall of flocculent cells and selectively binds mannose residues in the cell walls of adjacent cells. …		5 out of 5	PTM: Extensively N- and O-glycosylated. {ECO:0000305}.; PTM: The GPI-anchor is attached to the protein in the endoplasmic reticulum and serves to target the protein to the cell surface. There, the glucosamine-inositol phospholipid moiety is cleaved off and the GPI-modified mannoprotein is covalently attached via its lipidless GPI glycan remnant to the 1,6-beta-glucan of the outer cell wall layer.	31813;
g946.t1	GK5S-4077	-	1020:7105-7582	GLC	XYL	OK	313.569	1330.02	2.08459	5.5237	5e-05	0.00100773	yes	g946.t1	P32478	HS150_YEAST	reviewed	Cell wall mannoprotein HSP150 (150 kDa heat shock glycoprotein) (Covalently-linked cell wall protein 7) (Protein with internal repeats 2)	HSP150 CCW7 ORE1 PIR2 YJL159W J0558	Saccharomyces cerevisiae (strain ATCC 204508 / S288c) (Baker's yeast)	413	HSP150	CCW7 ORE1 PIR2	YJL159W	J0558		SUBCELLULAR LOCATION: Secreted, cell wall {ECO:0000269|PubMed:10209754, ECO:0000269|PubMed:15781460, ECO:0000269|PubMed:9192695, ECO:0000269|PubMed:9301021}. Note=Covalently attached to the cell wall.				cellular bud scar [GO:0005621]; extracellular region [GO:0005576]; fungal-type cell wall [GO:0009277]; ATPase activity [GO:0016887]; structural constituent of cell wall [GO:0005199]; fungal-type cell wall organization [GO:0031505]; metabolic process [GO:0008152]	fungal-type cell wall organization [GO:0031505]; metabolic process [GO:0008152]	ATPase activity [GO:0016887]; structural constituent of cell wall [GO:0005199]	cellular bud scar [GO:0005621]; extracellular region [GO:0005576]; fungal-type cell wall [GO:0009277]	GO:0016887; GO:0005621; GO:0005576; GO:0009277; GO:0031505; GO:0008152; GO:0005199	DOMAIN: The PIR1/2/3 repeats are required for the covalent linkage to the cell wall (By similarity). Their number varies among different strains of S.cerevisiae. {ECO:0000250}.						FUNCTION: Component of the outer cell wall layer. Required for stability of the cell wall and for optimal growth. Required for resistance against several antifungal and cell wall-perturbing agents and for tolerance to heat shock. {ECO:0000269|PubMed:10209754, ECO:0000269|PubMed:10407261, ECO:0000269|PubMed:15470095, ECO:0000269|PubMed:9192695}.		5 out of 5	PTM: Covalently linked to beta-1,3-glucan of the inner cell wall layer via an alkali-sensitive ester linkage between the gamma-carboxyl group of glutamic acids, arising from specific glutamines within the PIR1/2/3 repeats, and hydroxyl groups of glucoses of beta-1,3-glucan chains. {ECO:0000250}.; PTM: The propeptide is cleaved off in the late Golgi. While both peptides are secreted, only a fracti…	33601;	DIP-2035N;	P32478;	MINT-526559;
g2130.t1	GK5S-2875	-	2144:0-180	GLC	XYL	OK	253.163	1041.34	2.0403	13.8441	0.00155	0.0175816	yes	g2130.t1	P32478	HS150_YEAST	reviewed	Cell wall mannoprotein HSP150 (150 kDa heat shock glycoprotein) (Covalently-linked cell wall protein 7) (Protein with internal repeats 2)	HSP150 CCW7 ORE1 PIR2 YJL159W J0558	Saccharomyces cerevisiae (strain ATCC 204508 / S288c) (Baker's yeast)	413	HSP150	CCW7 ORE1 PIR2	YJL159W	J0558		SUBCELLULAR LOCATION: Secreted, cell wall {ECO:0000269|PubMed:10209754, ECO:0000269|PubMed:15781460, ECO:0000269|PubMed:9192695, ECO:0000269|PubMed:9301021}. Note=Covalently attached to the cell wall.				cellular bud scar [GO:0005621]; extracellular region [GO:0005576]; fungal-type cell wall [GO:0009277]; ATPase activity [GO:0016887]; structural constituent of cell wall [GO:0005199]; fungal-type cell wall organization [GO:0031505]; metabolic process [GO:0008152]	fungal-type cell wall organization [GO:0031505]; metabolic process [GO:0008152]	ATPase activity [GO:0016887]; structural constituent of cell wall [GO:0005199]	cellular bud scar [GO:0005621]; extracellular region [GO:0005576]; fungal-type cell wall [GO:0009277]	GO:0016887; GO:0005621; GO:0005576; GO:0009277; GO:0031505; GO:0008152; GO:0005199	DOMAIN: The PIR1/2/3 repeats are required for the covalent linkage to the cell wall (By similarity). Their number varies among different strains of S.cerevisiae. {ECO:0000250}.						FUNCTION: Component of the outer cell wall layer. Required for stability of the cell wall and for optimal growth. Required for resistance against several antifungal and cell wall-perturbing agents and for tolerance to heat shock. {ECO:0000269|PubMed:10209754, ECO:0000269|PubMed:10407261, ECO:0000269|PubMed:15470095, ECO:0000269|PubMed:9192695}.		5 out of 5	PTM: Covalently linked to beta-1,3-glucan of the inner cell wall layer via an alkali-sensitive ester linkage between the gamma-carboxyl group of glutamic acids, arising from specific glutamines within the PIR1/2/3 repeats, and hydroxyl groups of glucoses of beta-1,3-glucan chains. {ECO:0000250}.; PTM: The propeptide is cleaved off in the late Golgi. While both peptides are secreted, only a fracti…	33601;	DIP-2035N;	P32478;	MINT-526559;
g1960.t1	GK5S-3047	-	2023:0-339	GLC	XYL	OK	346.708	1321.97	1.93089	6.24114	5e-05	0.00100773	yes	g1960.t1	Q03180	PIR3_YEAST	reviewed	Cell wall mannoprotein PIR3 (Covalently-linked cell wall protein 8) (Protein with internal repeats 3)	PIR3 CCW8 YKL163W YKL617	Saccharomyces cerevisiae (strain ATCC 204508 / S288c) (Baker's yeast)	325	PIR3	CCW8	YKL163W	YKL617		SUBCELLULAR LOCATION: Secreted, cell wall {ECO:0000269|PubMed:10407261, ECO:0000269|PubMed:15781460, ECO:0000269|PubMed:9192695}. Note=Covalently attached to the cell wall.				extracellular region [GO:0005576]; fungal-type cell wall [GO:0009277]; structural constituent of cell wall [GO:0005199]; fungal-type cell wall organization [GO:0031505]	fungal-type cell wall organization [GO:0031505]	structural constituent of cell wall [GO:0005199]	extracellular region [GO:0005576]; fungal-type cell wall [GO:0009277]	GO:0005576; GO:0009277; GO:0031505; GO:0005199	DOMAIN: The PIR1/2/3 repeats are required for covalent linkage to the cell wall (By similarity). Their number varies among different strains of S.cerevisiae. {ECO:0000250}.						FUNCTION: Component of the outer cell wall layer. Required for stability of the cell wall and for optimal growth. Required for resistance against several antifungal and cell wall-perturbing agents. {ECO:0000269|PubMed:10407261, ECO:0000269|PubMed:15470095, ECO:0000269|PubMed:9192695}.		5 out of 5	PTM: Covalently linked to beta-1,3-glucan of the inner cell wall layer via an alkali-sensitive ester linkage between the gamma-carboxyl group of glutamic acids, arising from specific glutamines within the PIR1/2/3 repeats, and hydroxyl groups of glucoses of beta-1,3-glucan chains. {ECO:0000250}.; PTM: O-glycosylated. Extensively O-mannosylated. {ECO:0000269|PubMed:9301021}.	33975;	DIP-4752N;	Q03180;	MINT-552858;
g165.t1	GK5S-4865	-	226:768-968	GLC	XYL	OK	428.233	1616.51	1.91641	11.5424	0.0004	0.00579753	yes	g165.t1	B5VL26	HS150_YEAS6	reviewed	Cell wall mannoprotein HSP150 (150 kDa heat shock glycoprotein) (Covalently-linked cell wall protein 7) (Protein with internal repeats 2)	HSP150 AWRI1631_100500	Saccharomyces cerevisiae (strain AWRI1631) (Baker's yeast)	303	HSP150			AWRI1631_100500		SUBCELLULAR LOCATION: Secreted, cell wall {ECO:0000250}. Note=Covalently attached to the cell wall. {ECO:0000250}.				cell wall [GO:0005618]; extracellular region [GO:0005576]; structural constituent of cell wall [GO:0005199]; cell wall organization [GO:0071555]	cell wall organization [GO:0071555]	structural constituent of cell wall [GO:0005199]	cell wall [GO:0005618]; extracellular region [GO:0005576]	GO:0005618; GO:0071555; GO:0005576; GO:0005199	DOMAIN: The PIR1/2/3 repeats are required for the covalent linkage to the cell wall (By similarity). Their number varies among different strains of S.cerevisiae. {ECO:0000250}.						FUNCTION: Component of the outer cell wall layer. Required for stability of the cell wall and for optimal growth. Required for resistance against several antifungal and cell wall-perturbing agents and for tolerance to heat shock (By similarity). {ECO:0000250}.		3 out of 5	PTM: Covalently linked to beta-1,3-glucan of the inner cell wall layer via an alkali-sensitive ester linkage between the gamma-carboxyl group of glutamic acids, arising from specific glutamines within the PIR1/2/3 repeats, and hydroxyl groups of glucoses of beta-1,3-glucan chains. {ECO:0000250}.; PTM: The propeptide is cleaved off in the late Golgi. While both peptides are secreted, only a fracti…
g4582.t1	GK5S-383	-	4639:0-313	GLC	XYL	OK	26.1317	97.7725	1.90363	3.94861	0.0249	0.135493	no	g4582.t1	P22146	GAS1_YEAST	reviewed	1,3-beta-glucanosyltransferase GAS1 (EC 2.4.1.-) (Glycolipid-anchored surface protein 1) (Glycoprotein GP115)	GAS1 GGP1 YMR307W YM9952.09	Saccharomyces cerevisiae (strain ATCC 204508 / S288c) (Baker's yeast)	559	GAS1	GGP1	YMR307W	YM9952.09	2.4.1.-	SUBCELLULAR LOCATION: Cell membrane; Lipid-anchor, GPI-anchor. Secreted, cell wall. Note=Identified as GPI-anchored plasma membrane protein (GPI-PMP) as well as covalently-linked GPI-modified cell wall protein (GPI-CWP) in the outer cell wall layer.				anchored component of membrane [GO:0031225]; cellular bud scar [GO:0005621]; ER to Golgi transport vesicle [GO:0030134]; extracellular region [GO:0005576]; fungal-type cell wall [GO:0009277]; membrane raft [GO:0045121]; nuclear periphery [GO:0034399]; plasma membrane [GO:0005886]; primary cell septum [GO:0000936]; 1,3-beta-glucanosyltransferase activity [GO:0042124]; carbohydrate metabolic proces…	carbohydrate metabolic process [GO:0005975]; chromatin silencing [GO:0006342]; filamentous growth [GO:0030447]; fungal-type cell wall organization [GO:0031505]	1,3-beta-glucanosyltransferase activity [GO:0042124]	anchored component of membrane [GO:0031225]; cellular bud scar [GO:0005621]; ER to Golgi transport vesicle [GO:0030134]; extracellular region [GO:0005576]; fungal-type cell wall [GO:0009277]; membrane raft [GO:0045121]; nuclear periphery [GO:0034399]; plasma membrane [GO:0005886]; primary cell septum [GO:0000936]	GO:0042124; GO:0030134; GO:0031225; GO:0005975; GO:0005621; GO:0006342; GO:0005576; GO:0030447; GO:0009277; GO:0031505; GO:0045121; GO:0034399; GO:0005886; GO:0000936							FUNCTION: Splits internally a 1,3-beta-glucan molecule and transfers the newly generated reducing end (the donor) to the non-reducing end of another 1,3-beta-glucan molecule (the acceptor) forming a 1,3-beta linkage, resulting in the elongation of 1,3-beta-glucan chains in the cell wall. Involved in cell wall biosynthesis and morphogenesis. {ECO:0000269|PubMed:10809732, ECO:0000269|PubMed:1535534…		5 out of 5	PTM: Extensively N- and O-glycosylated. {ECO:0000269|PubMed:18434410}.; PTM: The GPI-anchor is attached to the protein in the endoplasmic reticulum and serves to target the protein to the cell surface. There, the glucosamine-inositol phospholipid moiety is cleaved off and the GPI-modified mannoprotein is covalently attached via its lipidless GPI glycan remnant to the 1,6-beta-glucan of the outer …	35487;	DIP-4390N;	P22146;	MINT-564340;
g2052.t1	GK5S-2950	-	2090:0-544	GLC	XYL	OK	37.2432	137.177	1.88099	3.73834	0.0014	0.0161137	yes	g2052.t1	P39712	FLO9_YEAST	reviewed	Flocculation protein FLO9 (Flocculin-9)	FLO9 YAL063C	Saccharomyces cerevisiae (strain ATCC 204508 / S288c) (Baker's yeast)	1322	FLO9		YAL063C			SUBCELLULAR LOCATION: Secreted, cell wall {ECO:0000305|PubMed:15470092}. Membrane {ECO:0000305}; Lipid-anchor, GPI-anchor {ECO:0000305}. Note=Covalently-linked GPI-modified cell wall protein (GPI-CWP).				anchored component of membrane [GO:0031225]; extracellular region [GO:0005576]; fungal-type cell wall [GO:0009277]; mannose binding [GO:0005537]; cell-substrate adhesion [GO:0031589]; flocculation [GO:0000128]; flocculation via cell wall protein-carbohydrate interaction [GO:0000501]	cell-substrate adhesion [GO:0031589]; flocculation [GO:0000128]; flocculation via cell wall protein-carbohydrate interaction [GO:0000501]	mannose binding [GO:0005537]	anchored component of membrane [GO:0031225]; extracellular region [GO:0005576]; fungal-type cell wall [GO:0009277]	GO:0031225; GO:0031589; GO:0005576; GO:0000128; GO:0000501; GO:0009277; GO:0005537	DOMAIN: The number of the intragenic tandem repeats varies between different S.cerevisiae strains. There is a linear correlation between protein size and the extend of adhesion: the more repeats, the stronger the adhesion properties and the greater the fraction of flocculating cells (By similarity). The Ser/Thr-rich repeats are also important for proper cell wall targeting of the protein. {ECO:00…						FUNCTION: Cell wall protein that participates directly in adhesive cell-cell interactions during yeast flocculation, a reversible, asexual and Ca(2+)-dependent process in which cells adhere to form aggregates (flocs) consisting of thousands of cells. The lectin-like protein sticks out of the cell wall of flocculent cells and selectively binds mannose residues in the cell walls of adjacent cells.		4 out of 5	PTM: The GPI-anchor is attached to the protein in the endoplasmic reticulum and serves to target the protein to the cell surface. There, the glucosamine-inositol phospholipid moiety is cleaved off and the GPI-modified mannoprotein is covalently attached via its lipidless GPI glycan remnant to the 1,6-beta-glucan of the outer cell wall layer (By similarity). {ECO:0000250}.	31767;		P39712;
g3013.t1	GK5S-1962	-	2915:3897-4492	GLC	XYL	OK	449.392	1455.5	1.69547	4.12751	5e-05	0.00100773	yes	g3013.t1	Q12335	PST2_YEAST	reviewed	Protoplast secreted protein 2	PST2 YDR032C D3422 YD9673.02C	Saccharomyces cerevisiae (strain ATCC 204508 / S288c) (Baker's yeast)	198	PST2		YDR032C	D3422 YD9673.02C		SUBCELLULAR LOCATION: Secreted.				extracellular region [GO:0005576]; FMN binding [GO:0010181]; identical protein binding [GO:0042802]; oxidoreductase activity [GO:0016491]; negative regulation of transcription, DNA-templated [GO:0045892]	negative regulation of transcription, DNA-templated [GO:0045892]	FMN binding [GO:0010181]; identical protein binding [GO:0042802]; oxidoreductase activity [GO:0016491]	extracellular region [GO:0005576]	GO:0010181; GO:0005576; GO:0042802; GO:0045892; GO:0016491		DOMAIN 22 191 Flavodoxin-like. {ECO:0000255|PROSITE-ProRule:PRU00088}.							3 out of 5		32081;	DIP-1762N;	Q12335;	MINT-399440;
g1105.t1	GK5S-3921	-	1206:17995-19057	GLC	XYL	OK	238.679	768.632	1.68722	3.18282	0.0005	0.00702994	yes	g1105.t1	P39712	FLO9_YEAST	reviewed	Flocculation protein FLO9 (Flocculin-9)	FLO9 YAL063C	Saccharomyces cerevisiae (strain ATCC 204508 / S288c) (Baker's yeast)	1322	FLO9		YAL063C			SUBCELLULAR LOCATION: Secreted, cell wall {ECO:0000305|PubMed:15470092}. Membrane {ECO:0000305}; Lipid-anchor, GPI-anchor {ECO:0000305}. Note=Covalently-linked GPI-modified cell wall protein (GPI-CWP).				anchored component of membrane [GO:0031225]; extracellular region [GO:0005576]; fungal-type cell wall [GO:0009277]; mannose binding [GO:0005537]; cell-substrate adhesion [GO:0031589]; flocculation [GO:0000128]; flocculation via cell wall protein-carbohydrate interaction [GO:0000501]	cell-substrate adhesion [GO:0031589]; flocculation [GO:0000128]; flocculation via cell wall protein-carbohydrate interaction [GO:0000501]	mannose binding [GO:0005537]	anchored component of membrane [GO:0031225]; extracellular region [GO:0005576]; fungal-type cell wall [GO:0009277]	GO:0031225; GO:0031589; GO:0005576; GO:0000128; GO:0000501; GO:0009277; GO:0005537	DOMAIN: The number of the intragenic tandem repeats varies between different S.cerevisiae strains. There is a linear correlation between protein size and the extend of adhesion: the more repeats, the stronger the adhesion properties and the greater the fraction of flocculating cells (By similarity). The Ser/Thr-rich repeats are also important for proper cell wall targeting of the protein. {ECO:00…						FUNCTION: Cell wall protein that participates directly in adhesive cell-cell interactions during yeast flocculation, a reversible, asexual and Ca(2+)-dependent process in which cells adhere to form aggregates (flocs) consisting of thousands of cells. The lectin-like protein sticks out of the cell wall of flocculent cells and selectively binds mannose residues in the cell walls of adjacent cells.		4 out of 5	PTM: The GPI-anchor is attached to the protein in the endoplasmic reticulum and serves to target the protein to the cell surface. There, the glucosamine-inositol phospholipid moiety is cleaved off and the GPI-modified mannoprotein is covalently attached via its lipidless GPI glycan remnant to the 1,6-beta-glucan of the outer cell wall layer (By similarity). {ECO:0000250}.	31767;		P39712;
g1172.t1	GK5S-3845	-	1274:3554-6150	GLC	XYL	OK	82.8414	250.361	1.59558	2.97619	0.0003	0.00454452	yes	g1172.t1	P32334	MSB2_YEAST	reviewed	Signaling mucin MSB2 (Multicopy suppressor of bud emergence 2) (Osmosensor MSB2)	MSB2 YGR014W	Saccharomyces cerevisiae (strain ATCC 204508 / S288c) (Baker's yeast)	1306	MSB2		YGR014W			SUBCELLULAR LOCATION: Cell membrane {ECO:0000269|PubMed:15256499}; Single-pass membrane protein {ECO:0000269|PubMed:15256499}. Note=localized to polarized sites on the cell surface.		TOPO_DOM 22 1185 Extracellular. {ECO:0000255}.; TOPO_DOM 1207 1306 Cytoplasmic. {ECO:0000255}.	TRANSMEM 1186 1206 Helical. {ECO:0000255}.	extracellular region [GO:0005576]; integral component of plasma membrane [GO:0005887]; site of polarized growth [GO:0030427]; osmosensor activity [GO:0005034]; establishment of cell polarity [GO:0030010]; hyperosmotic response [GO:0006972]; osmosensory signaling pathway via Sho1 osmosensor [GO:0007232]; response to osmotic stress [GO:0006970]; signal transduction involved in filamentous growth [G…	establishment of cell polarity [GO:0030010]; hyperosmotic response [GO:0006972]; osmosensory signaling pathway via Sho1 osmosensor [GO:0007232]; response to osmotic stress [GO:0006970]; signal transduction involved in filamentous growth [GO:0001402]	osmosensor activity [GO:0005034]	extracellular region [GO:0005576]; integral component of plasma membrane [GO:0005887]; site of polarized growth [GO:0030427]	GO:0030010; GO:0005576; GO:0006972; GO:0005887; GO:0005034; GO:0007232; GO:0006970; GO:0001402; GO:0030427							FUNCTION: Plasma membrane signaling mucin that promotes activation of the MAPK for the filamentous growth pathway. Partially redundant with the SHO1 osmosensing branch for the activation of STE11. {ECO:0000269|PubMed:12052881, ECO:0000269|PubMed:1514328, ECO:0000269|PubMed:15256499, ECO:0000269|PubMed:15713635, ECO:0000269|PubMed:19439450, ECO:0000269|PubMed:2690082}.		5 out of 5	PTM: O-glycosylated in the Ser/Thr-rich regions. {ECO:0000305}.	33257;	DIP-1455N;	P32334;	MINT-396603;
g723.t1	GK5S-4301	-	822:0-313	GLC	XYL	OK	832.304	2442.98	1.55346	5.75265	0.00035	0.00518486	yes	g723.t1	P22146	GAS1_YEAST	reviewed	1,3-beta-glucanosyltransferase GAS1 (EC 2.4.1.-) (Glycolipid-anchored surface protein 1) (Glycoprotein GP115)	GAS1 GGP1 YMR307W YM9952.09	Saccharomyces cerevisiae (strain ATCC 204508 / S288c) (Baker's yeast)	559	GAS1	GGP1	YMR307W	YM9952.09	2.4.1.-	SUBCELLULAR LOCATION: Cell membrane; Lipid-anchor, GPI-anchor. Secreted, cell wall. Note=Identified as GPI-anchored plasma membrane protein (GPI-PMP) as well as covalently-linked GPI-modified cell wall protein (GPI-CWP) in the outer cell wall layer.				anchored component of membrane [GO:0031225]; cellular bud scar [GO:0005621]; ER to Golgi transport vesicle [GO:0030134]; extracellular region [GO:0005576]; fungal-type cell wall [GO:0009277]; membrane raft [GO:0045121]; nuclear periphery [GO:0034399]; plasma membrane [GO:0005886]; primary cell septum [GO:0000936]; 1,3-beta-glucanosyltransferase activity [GO:0042124]; carbohydrate metabolic proces…	carbohydrate metabolic process [GO:0005975]; chromatin silencing [GO:0006342]; filamentous growth [GO:0030447]; fungal-type cell wall organization [GO:0031505]	1,3-beta-glucanosyltransferase activity [GO:0042124]	anchored component of membrane [GO:0031225]; cellular bud scar [GO:0005621]; ER to Golgi transport vesicle [GO:0030134]; extracellular region [GO:0005576]; fungal-type cell wall [GO:0009277]; membrane raft [GO:0045121]; nuclear periphery [GO:0034399]; plasma membrane [GO:0005886]; primary cell septum [GO:0000936]	GO:0042124; GO:0030134; GO:0031225; GO:0005975; GO:0005621; GO:0006342; GO:0005576; GO:0030447; GO:0009277; GO:0031505; GO:0045121; GO:0034399; GO:0005886; GO:0000936							FUNCTION: Splits internally a 1,3-beta-glucan molecule and transfers the newly generated reducing end (the donor) to the non-reducing end of another 1,3-beta-glucan molecule (the acceptor) forming a 1,3-beta linkage, resulting in the elongation of 1,3-beta-glucan chains in the cell wall. Involved in cell wall biosynthesis and morphogenesis. {ECO:0000269|PubMed:10809732, ECO:0000269|PubMed:1535534…		5 out of 5	PTM: Extensively N- and O-glycosylated. {ECO:0000269|PubMed:18434410}.; PTM: The GPI-anchor is attached to the protein in the endoplasmic reticulum and serves to target the protein to the cell surface. There, the glucosamine-inositol phospholipid moiety is cleaved off and the GPI-modified mannoprotein is covalently attached via its lipidless GPI glycan remnant to the 1,6-beta-glucan of the outer …	35487;	DIP-4390N;	P22146;	MINT-564340;
g2191.t1	GK5S-2823	-	2206:23715-24496	GLC	XYL	OK	384.716	1126.18	1.54957	3.42611	0.0002	0.00326111	yes	g2191.t1	P28319	CWP1_YEAST	reviewed	Cell wall protein CWP1 (Glycoprotein GP40)	CWP1 YKL096W YJU1 YKL443	Saccharomyces cerevisiae (strain ATCC 204508 / S288c) (Baker's yeast)	239	CWP1		YKL096W	YJU1 YKL443		SUBCELLULAR LOCATION: Secreted, cell wall. Membrane; Lipid-anchor, GPI-anchor. Note=Identified as covalently-linked GPI-modified cell wall protein (GPI-CWP) as well as protein covalently linked via an alkali-sensitive bond not requiring the GPI-derived structure. Can also be double-anchored to the cell wall through both types of linkages. Incorporated into the birth scar of a daughter cell.				anchored component of membrane [GO:0031225]; cellular birth scar [GO:0071597]; extracellular region [GO:0005576]; fungal-type cell wall [GO:0009277]; prospore membrane [GO:0005628]; structural constituent of cell wall [GO:0005199]; ascospore-type prospore membrane assembly [GO:0032120]; fungal-type cell wall organization [GO:0031505]	ascospore-type prospore membrane assembly [GO:0032120]; fungal-type cell wall organization [GO:0031505]	structural constituent of cell wall [GO:0005199]	anchored component of membrane [GO:0031225]; cellular birth scar [GO:0071597]; extracellular region [GO:0005576]; fungal-type cell wall [GO:0009277]; prospore membrane [GO:0005628]	GO:0031225; GO:0032120; GO:0071597; GO:0005576; GO:0009277; GO:0031505; GO:0005628; GO:0005199							FUNCTION: Component of the cell wall.		5 out of 5	PTM: Extensively O-glycosylated. {ECO:0000269|PubMed:7768807}.; PTM: The GPI-anchor is attached to the protein in the endoplasmic reticulum and serves to target the protein to the cell surface. There, the glucosamine-inositol phospholipid moiety is cleaved off and the GPI-modified mannoprotein is covalently attached via its lipidless GPI glycan remnant to the 1,6-beta-glucan of the outer cell wal…	34037;		P28319;	MINT-4492812;
g2653.t1	GK5S-2337	-	2531:3096-3292	GLC	XYL	OK	456.163	1235.53	1.43751	8.60124	0.00455	0.0397892	yes	g2653.t1	A6ZZG0	PIR1_YEAS7	reviewed	Cell wall mannoprotein PIR1 (Covalently-linked cell wall protein 6) (Protein with internal repeats 1)	PIR1 SCY_3220	Saccharomyces cerevisiae (strain YJM789) (Baker's yeast)	341	PIR1			SCY_3220		SUBCELLULAR LOCATION: Secreted, cell wall {ECO:0000250}. Note=Covalently attached to the cell wall. {ECO:0000250}.				cell wall [GO:0005618]; extracellular region [GO:0005576]; structural constituent of cell wall [GO:0005199]; cell wall organization [GO:0071555]	cell wall organization [GO:0071555]	structural constituent of cell wall [GO:0005199]	cell wall [GO:0005618]; extracellular region [GO:0005576]	GO:0005618; GO:0071555; GO:0005576; GO:0005199	DOMAIN: The PIR1/2/3 repeats are required for the covalent linkage to the cell wall (By similarity). Their number varies among different strains of S.cerevisiae. {ECO:0000250}.						FUNCTION: Component of the outer cell wall layer. Required for stability of the cell wall and for optimal growth. Required for resistance against several antifungal and cell wall-perturbing agents and for tolerance to heat shock (By similarity). {ECO:0000250}.		3 out of 5	PTM: Covalently linked to beta-1,3-glucan of the inner cell wall layer via an alkali-sensitive ester linkage between the gamma-carboxyl group of glutamic acids, arising from specific glutamines within the PIR1/2/3 repeats, and hydroxyl groups of glucoses of beta-1,3-glucan chains. {ECO:0000250}.; PTM: O-glycosylated. Extensively O-mannosylated (By similarity). {ECO:0000250}.
g3265.t1	GK5S-1704	-	3105:12025-13139	GLC	XYL	OK	135.797	347.364	1.355	2.71798	0.00135	0.0157701	yes	g3265.t1	Q04951	SCW10_YEAST	reviewed	Probable family 17 glucosidase SCW10 (EC 3.2.1.-) (Soluble cell wall protein 10)	SCW10 YMR305C YM9952.07C	Saccharomyces cerevisiae (strain ATCC 204508 / S288c) (Baker's yeast)	389	SCW10		YMR305C	YM9952.07C	3.2.1.-	SUBCELLULAR LOCATION: Secreted, cell wall {ECO:0000269|PubMed:9748433}.				extracellular region [GO:0005576]; fungal-type cell wall [GO:0009277]; glucosidase activity [GO:0015926]; carbohydrate metabolic process [GO:0005975]; cell wall organization [GO:0071555]; conjugation with cellular fusion [GO:0000747]	carbohydrate metabolic process [GO:0005975]; cell wall organization [GO:0071555]; conjugation with cellular fusion [GO:0000747]	glucosidase activity [GO:0015926]	extracellular region [GO:0005576]; fungal-type cell wall [GO:0009277]	GO:0005975; GO:0071555; GO:0000747; GO:0005576; GO:0009277; GO:0015926							FUNCTION: Glucanases possibly play a role in cell expansion during growth, in cell-cell fusion during mating, and in spore release during sporulation. {ECO:0000250}.		4 out of 5	PTM: Glycosylated.	35485;	DIP-3845N;		MINT-574800;
g2604.t1	GK5S-2387	-	2516:0-854	GLC	XYL	OK	815.712	2032.46	1.3171	2.93011	0.00115	0.0139545	yes	g2604.t1	P22146	GAS1_YEAST	reviewed	1,3-beta-glucanosyltransferase GAS1 (EC 2.4.1.-) (Glycolipid-anchored surface protein 1) (Glycoprotein GP115)	GAS1 GGP1 YMR307W YM9952.09	Saccharomyces cerevisiae (strain ATCC 204508 / S288c) (Baker's yeast)	559	GAS1	GGP1	YMR307W	YM9952.09	2.4.1.-	SUBCELLULAR LOCATION: Cell membrane; Lipid-anchor, GPI-anchor. Secreted, cell wall. Note=Identified as GPI-anchored plasma membrane protein (GPI-PMP) as well as covalently-linked GPI-modified cell wall protein (GPI-CWP) in the outer cell wall layer.				anchored component of membrane [GO:0031225]; cellular bud scar [GO:0005621]; ER to Golgi transport vesicle [GO:0030134]; extracellular region [GO:0005576]; fungal-type cell wall [GO:0009277]; membrane raft [GO:0045121]; nuclear periphery [GO:0034399]; plasma membrane [GO:0005886]; primary cell septum [GO:0000936]; 1,3-beta-glucanosyltransferase activity [GO:0042124]; carbohydrate metabolic proces…	carbohydrate metabolic process [GO:0005975]; chromatin silencing [GO:0006342]; filamentous growth [GO:0030447]; fungal-type cell wall organization [GO:0031505]	1,3-beta-glucanosyltransferase activity [GO:0042124]	anchored component of membrane [GO:0031225]; cellular bud scar [GO:0005621]; ER to Golgi transport vesicle [GO:0030134]; extracellular region [GO:0005576]; fungal-type cell wall [GO:0009277]; membrane raft [GO:0045121]; nuclear periphery [GO:0034399]; plasma membrane [GO:0005886]; primary cell septum [GO:0000936]	GO:0042124; GO:0030134; GO:0031225; GO:0005975; GO:0005621; GO:0006342; GO:0005576; GO:0030447; GO:0009277; GO:0031505; GO:0045121; GO:0034399; GO:0005886; GO:0000936							FUNCTION: Splits internally a 1,3-beta-glucan molecule and transfers the newly generated reducing end (the donor) to the non-reducing end of another 1,3-beta-glucan molecule (the acceptor) forming a 1,3-beta linkage, resulting in the elongation of 1,3-beta-glucan chains in the cell wall. Involved in cell wall biosynthesis and morphogenesis. {ECO:0000269|PubMed:10809732, ECO:0000269|PubMed:1535534…		5 out of 5	PTM: Extensively N- and O-glycosylated. {ECO:0000269|PubMed:18434410}.; PTM: The GPI-anchor is attached to the protein in the endoplasmic reticulum and serves to target the protein to the cell surface. There, the glucosamine-inositol phospholipid moiety is cleaved off and the GPI-modified mannoprotein is covalently attached via its lipidless GPI glycan remnant to the 1,6-beta-glucan of the outer …	35487;	DIP-4390N;	P22146;	MINT-564340;
g3246.t1	GK5S-1727	-	3097:1564-2486	GLC	XYL	OK	122.666	292.343	1.25292	2.60132	0.00335	0.0326382	yes	g3246.t1	P36110	PRY2_YEAST	reviewed	Protein PRY2 (Pathogenesis-related protein 2)	PRY2 YKR013W YK111	Saccharomyces cerevisiae (strain ATCC 204508 / S288c) (Baker's yeast)	329	PRY2		YKR013W	YK111		SUBCELLULAR LOCATION: Secreted {ECO:0000269|PubMed:11935221, ECO:0000269|PubMed:23027975}.				extracellular region [GO:0005576]; sterol binding [GO:0032934]; sterol transport [GO:0015918]	sterol transport [GO:0015918]	sterol binding [GO:0032934]	extracellular region [GO:0005576]	GO:0005576; GO:0032934; GO:0015918	DOMAIN: The SCP domain is necessary and sufficient for lipid export and sterol-binding. {ECO:0000269|PubMed:23027975}.	DOMAIN 197 311 SCP.					FUNCTION: Secreted protein required for efficient export of lipids such as acetylated sterols. Acts in detoxification of hydrophobic compounds. {ECO:0000269|PubMed:23027975}.		4 out of 5	PTM: O-glycosylated. {ECO:0000269|PubMed:23027975}.	34145;			MINT-4493444;
g420.t1	GK5S-4605	-	423:0-379	GLC	XYL	OK	372.497	851.408	1.19262	3.4642	0.00435	0.0386155	yes	g420.t1	A6ZZG0	PIR1_YEAS7	reviewed	Cell wall mannoprotein PIR1 (Covalently-linked cell wall protein 6) (Protein with internal repeats 1)	PIR1 SCY_3220	Saccharomyces cerevisiae (strain YJM789) (Baker's yeast)	341	PIR1			SCY_3220		SUBCELLULAR LOCATION: Secreted, cell wall {ECO:0000250}. Note=Covalently attached to the cell wall. {ECO:0000250}.				cell wall [GO:0005618]; extracellular region [GO:0005576]; structural constituent of cell wall [GO:0005199]; cell wall organization [GO:0071555]	cell wall organization [GO:0071555]	structural constituent of cell wall [GO:0005199]	cell wall [GO:0005618]; extracellular region [GO:0005576]	GO:0005618; GO:0071555; GO:0005576; GO:0005199	DOMAIN: The PIR1/2/3 repeats are required for the covalent linkage to the cell wall (By similarity). Their number varies among different strains of S.cerevisiae. {ECO:0000250}.						FUNCTION: Component of the outer cell wall layer. Required for stability of the cell wall and for optimal growth. Required for resistance against several antifungal and cell wall-perturbing agents and for tolerance to heat shock (By similarity). {ECO:0000250}.		3 out of 5	PTM: Covalently linked to beta-1,3-glucan of the inner cell wall layer via an alkali-sensitive ester linkage between the gamma-carboxyl group of glutamic acids, arising from specific glutamines within the PIR1/2/3 repeats, and hydroxyl groups of glucoses of beta-1,3-glucan chains. {ECO:0000250}.; PTM: O-glycosylated. Extensively O-mannosylated (By similarity). {ECO:0000250}.
g3867.t1	GK5S-1104	-	3754:245-1536	GLC	XYL	OK	262.719	582.774	1.14942	2.3055	0.0057	0.04696	yes	g3867.t1	Q12628	EXG_KLULA	reviewed	Glucan 1,3-beta-glucosidase (EC 3.2.1.58) (Exo-1,3-beta-glucanase)	KLLA0C05324g	Kluyveromyces lactis (strain ATCC 8585 / CBS 2359 / DSM 70799 / NBRC 1267 / NRRL Y-1140 / WM37) (Yeast) (Candida sphaerica)	429			KLLA0C05324g		3.2.1.58	SUBCELLULAR LOCATION: Secreted {ECO:0000305}.				extracellular region [GO:0005576]; glucan exo-1,3-beta-glucosidase activity [GO:0004338]; carbohydrate metabolic process [GO:0005975]; cell wall organization [GO:0071555]	carbohydrate metabolic process [GO:0005975]; cell wall organization [GO:0071555]	glucan exo-1,3-beta-glucosidase activity [GO:0004338]	extracellular region [GO:0005576]	GO:0005975; GO:0071555; GO:0005576; GO:0004338							FUNCTION: Beta-glucanases participate in the metabolism of beta-glucan, the main structural component of the cell wall. It could also function biosynthetically as a transglycosylase (By similarity). {ECO:0000250}.		3 out of 5
g2822.t1	GK5S-2160	-	2703:522-1465	GLC	XYL	NOTEST	1.6553	3.61263	1.12596	0	1	1	no	g2822.t1	Q5ACV9	SOD6_CANAL	reviewed	Cell surface superoxide dismutase [Cu-Zn] 6 (EC 1.15.1.1) (Predicted GPI-anchored protein 9)	SOD6 PGA9 SOD33 CaO19.2108 CaO19.9656	Candida albicans (strain SC5314 / ATCC MYA-2876) (Yeast)	316	SOD6	PGA9 SOD33		CaO19.2108 CaO19.9656	1.15.1.1	SUBCELLULAR LOCATION: Secreted, cell wall. Membrane {ECO:0000250}; Lipid-anchor, GPI-anchor {ECO:0000250}. Note=Covalently-linked GPI-modified cell wall protein (GPI-CWP). {ECO:0000250}.				anchored component of membrane [GO:0031225]; cell wall [GO:0005618]; cytoplasm [GO:0005737]; extracellular region [GO:0005576]; copper ion binding [GO:0005507]; superoxide dismutase activity [GO:0004784]; zinc ion binding [GO:0008270]; pathogenesis [GO:0009405]; removal of superoxide radicals [GO:0019430]	pathogenesis [GO:0009405]; removal of superoxide radicals [GO:0019430]	copper ion binding [GO:0005507]; superoxide dismutase activity [GO:0004784]; zinc ion binding [GO:0008270]	anchored component of membrane [GO:0031225]; cell wall [GO:0005618]; cytoplasm [GO:0005737]; extracellular region [GO:0005576]	GO:0031225; GO:0005618; GO:0005507; GO:0005737; GO:0005576; GO:0009405; GO:0019430; GO:0004784; GO:0008270							FUNCTION: Superoxide dismutases serve to convert damaging superoxide radicals, a key form of ROS, to less damaging hydrogen peroxide that can be converted into water by catalase action. May be involved protection against extracellular stress.		4 out of 5	PTM: The GPI-anchor is attached to the protein in the endoplasmic reticulum and serves to target the protein to the cell surface. There, the glucosamine-inositol phospholipid moiety is cleaved off and the GPI-modified mannoprotein is covalently attached via its lipidless GPI glycan remnant to the 1,6-beta-glucan of the outer cell wall layer (By similarity). {ECO:0000250}.
g4768.t1	GK5S-191	-	4888:360-1498	GLC	XYL	OK	841.57	1765.94	1.06928	2.19782	0.00845	0.0619051	no	g4768.t1	P53334	SCW4_YEAST	reviewed	Probable family 17 glucosidase SCW4 (EC 3.2.1.-) (Soluble cell wall protein 4)	SCW4 YGR279C	Saccharomyces cerevisiae (strain ATCC 204508 / S288c) (Baker's yeast)	386	SCW4		YGR279C		3.2.1.-	SUBCELLULAR LOCATION: Secreted, cell wall {ECO:0000269|PubMed:9748433}.				extracellular region [GO:0005576]; fungal-type cell wall [GO:0009277]; vacuole [GO:0005773]; glucosidase activity [GO:0015926]; carbohydrate metabolic process [GO:0005975]; cell wall organization [GO:0071555]; conjugation with cellular fusion [GO:0000747]	carbohydrate metabolic process [GO:0005975]; cell wall organization [GO:0071555]; conjugation with cellular fusion [GO:0000747]	glucosidase activity [GO:0015926]	extracellular region [GO:0005576]; fungal-type cell wall [GO:0009277]; vacuole [GO:0005773]	GO:0005975; GO:0071555; GO:0000747; GO:0005576; GO:0009277; GO:0015926; GO:0005773							FUNCTION: Glucanases possibly play a role in cell expansion during growth, in cell-cell fusion during mating, and in spore release during sporulation. {ECO:0000250}.		5 out of 5	PTM: N-glycosylated. {ECO:0000269|PubMed:19756047}.	33529;	DIP-6513N;	P53334;	MINT-685889;
g60.t1	GK5S-4972	-	78:1406-1586	GLC	XYL	OK	508.623	1060.36	1.05988	8.30376	0.0455	0.205846	no	g60.t1	P32478	HS150_YEAST	reviewed	Cell wall mannoprotein HSP150 (150 kDa heat shock glycoprotein) (Covalently-linked cell wall protein 7) (Protein with internal repeats 2)	HSP150 CCW7 ORE1 PIR2 YJL159W J0558	Saccharomyces cerevisiae (strain ATCC 204508 / S288c) (Baker's yeast)	413	HSP150	CCW7 ORE1 PIR2	YJL159W	J0558		SUBCELLULAR LOCATION: Secreted, cell wall {ECO:0000269|PubMed:10209754, ECO:0000269|PubMed:15781460, ECO:0000269|PubMed:9192695, ECO:0000269|PubMed:9301021}. Note=Covalently attached to the cell wall.				cellular bud scar [GO:0005621]; extracellular region [GO:0005576]; fungal-type cell wall [GO:0009277]; ATPase activity [GO:0016887]; structural constituent of cell wall [GO:0005199]; fungal-type cell wall organization [GO:0031505]; metabolic process [GO:0008152]	fungal-type cell wall organization [GO:0031505]; metabolic process [GO:0008152]	ATPase activity [GO:0016887]; structural constituent of cell wall [GO:0005199]	cellular bud scar [GO:0005621]; extracellular region [GO:0005576]; fungal-type cell wall [GO:0009277]	GO:0016887; GO:0005621; GO:0005576; GO:0009277; GO:0031505; GO:0008152; GO:0005199	DOMAIN: The PIR1/2/3 repeats are required for the covalent linkage to the cell wall (By similarity). Their number varies among different strains of S.cerevisiae. {ECO:0000250}.						FUNCTION: Component of the outer cell wall layer. Required for stability of the cell wall and for optimal growth. Required for resistance against several antifungal and cell wall-perturbing agents and for tolerance to heat shock. {ECO:0000269|PubMed:10209754, ECO:0000269|PubMed:10407261, ECO:0000269|PubMed:15470095, ECO:0000269|PubMed:9192695}.		5 out of 5	PTM: Covalently linked to beta-1,3-glucan of the inner cell wall layer via an alkali-sensitive ester linkage between the gamma-carboxyl group of glutamic acids, arising from specific glutamines within the PIR1/2/3 repeats, and hydroxyl groups of glucoses of beta-1,3-glucan chains. {ECO:0000250}.; PTM: The propeptide is cleaved off in the late Golgi. While both peptides are secreted, only a fracti…	33601;	DIP-2035N;	P32478;	MINT-526559;
g3009.t1	GK5S-1972	-	2905:0-189	GLC	XYL	OK	494.262	1009.43	1.0302	6.50342	0.04385	0.20208	no	g3009.t1	P32478	HS150_YEAST	reviewed	Cell wall mannoprotein HSP150 (150 kDa heat shock glycoprotein) (Covalently-linked cell wall protein 7) (Protein with internal repeats 2)	HSP150 CCW7 ORE1 PIR2 YJL159W J0558	Saccharomyces cerevisiae (strain ATCC 204508 / S288c) (Baker's yeast)	413	HSP150	CCW7 ORE1 PIR2	YJL159W	J0558		SUBCELLULAR LOCATION: Secreted, cell wall {ECO:0000269|PubMed:10209754, ECO:0000269|PubMed:15781460, ECO:0000269|PubMed:9192695, ECO:0000269|PubMed:9301021}. Note=Covalently attached to the cell wall.				cellular bud scar [GO:0005621]; extracellular region [GO:0005576]; fungal-type cell wall [GO:0009277]; ATPase activity [GO:0016887]; structural constituent of cell wall [GO:0005199]; fungal-type cell wall organization [GO:0031505]; metabolic process [GO:0008152]	fungal-type cell wall organization [GO:0031505]; metabolic process [GO:0008152]	ATPase activity [GO:0016887]; structural constituent of cell wall [GO:0005199]	cellular bud scar [GO:0005621]; extracellular region [GO:0005576]; fungal-type cell wall [GO:0009277]	GO:0016887; GO:0005621; GO:0005576; GO:0009277; GO:0031505; GO:0008152; GO:0005199	DOMAIN: The PIR1/2/3 repeats are required for the covalent linkage to the cell wall (By similarity). Their number varies among different strains of S.cerevisiae. {ECO:0000250}.						FUNCTION: Component of the outer cell wall layer. Required for stability of the cell wall and for optimal growth. Required for resistance against several antifungal and cell wall-perturbing agents and for tolerance to heat shock. {ECO:0000269|PubMed:10209754, ECO:0000269|PubMed:10407261, ECO:0000269|PubMed:15470095, ECO:0000269|PubMed:9192695}.		5 out of 5	PTM: Covalently linked to beta-1,3-glucan of the inner cell wall layer via an alkali-sensitive ester linkage between the gamma-carboxyl group of glutamic acids, arising from specific glutamines within the PIR1/2/3 repeats, and hydroxyl groups of glucoses of beta-1,3-glucan chains. {ECO:0000250}.; PTM: The propeptide is cleaved off in the late Golgi. While both peptides are secreted, only a fracti…	33601;	DIP-2035N;	P32478;	MINT-526559;
g129.t1	GK5S-4899	-	157:5034-6223	GLC	XYL	OK	277.381	564.779	1.02582	2.04317	0.01345	0.0889594	no	g129.t1	P36135	UTH1_YEAST	reviewed	Probable secreted beta-glucosidase UTH1 (EC 3.2.1.-) (Youth protein 1)	UTH1 YKR042W	Saccharomyces cerevisiae (strain ATCC 204508 / S288c) (Baker's yeast)	365	UTH1		YKR042W		3.2.1.-	SUBCELLULAR LOCATION: Mitochondrion outer membrane; Peripheral membrane protein. Secreted, cell wall. Note=Non-covalently bound to the cell wall.				cell wall [GO:0005618]; extracellular region [GO:0005576]; extrinsic component of mitochondrial inner membrane [GO:0031314]; mitochondrial outer membrane [GO:0005741]; hydrolase activity, acting on glycosyl bonds [GO:0016798]; barrier septum assembly [GO:0000917]; cell wall organization [GO:0071555]; fungal-type cell wall biogenesis [GO:0009272]; mitochondrion degradation [GO:0000422]; negative r…	barrier septum assembly [GO:0000917]; cell wall organization [GO:0071555]; fungal-type cell wall biogenesis [GO:0009272]; mitochondrion degradation [GO:0000422]; negative regulation of chromatin silencing involved in replicative cell aging [GO:0001308]; polysaccharide catabolic process [GO:0000272]	hydrolase activity, acting on glycosyl bonds [GO:0016798]	cell wall [GO:0005618]; extracellular region [GO:0005576]; extrinsic component of mitochondrial inner membrane [GO:0031314]; mitochondrial outer membrane [GO:0005741]	GO:0000917; GO:0005618; GO:0071555; GO:0005576; GO:0031314; GO:0009272; GO:0016798; GO:0005741; GO:0000422; GO:0001308; GO:0000272							FUNCTION: Involved in aging, oxidative stress response, and in the regulation of mitochondrial biogenesis. Inactivation of UTH1 increases life span, leads to higher resistance to heat stress and against hydrogen peroxide, and increases sensitivity to the superoxide radical-generating drug paraquat and to copper. Also required for the selective autophagic degradation of mitochondria (mitophagy) in…		5 out of 5		34174;			MINT-2782317;
g3788.t1	GK5S-1179	-	3608:7267-8204	GLC	XYL	OK	922.877	1826.55	0.984915	2.12031	0.0146	0.0935356	no	g3788.t1	P15703	BGL2_YEAST	reviewed	Glucan 1,3-beta-glucosidase (EC 3.2.1.58) (Exo-1,3-beta-glucanase) (GP29) (Soluble cell wall protein 9)	BGL2 SCW9 YGR282C	Saccharomyces cerevisiae (strain ATCC 204508 / S288c) (Baker's yeast)	313	BGL2	SCW9	YGR282C		3.2.1.58	SUBCELLULAR LOCATION: Secreted, cell wall {ECO:0000269|PubMed:9748433}. Note=Tightly bound to cell wall.				extracellular region [GO:0005576]; fungal-type cell wall [GO:0009277]; 1,3-beta-glucanosyltransferase activity [GO:0042124]; chitin binding [GO:0008061]; glucan endo-1,3-beta-D-glucosidase activity [GO:0042973]; glucan exo-1,3-beta-glucosidase activity [GO:0004338]; carbohydrate metabolic process [GO:0005975]; fungal-type cell wall organization [GO:0031505]	carbohydrate metabolic process [GO:0005975]; fungal-type cell wall organization [GO:0031505]	1,3-beta-glucanosyltransferase activity [GO:0042124]; chitin binding [GO:0008061]; glucan endo-1,3-beta-D-glucosidase activity [GO:0042973]; glucan exo-1,3-beta-glucosidase activity [GO:0004338]	extracellular region [GO:0005576]; fungal-type cell wall [GO:0009277]	GO:0042124; GO:0005975; GO:0008061; GO:0005576; GO:0009277; GO:0031505; GO:0042973; GO:0004338							FUNCTION: Glucanases possibly play a role in cell expansion during growth, in cell-cell fusion during mating, and in spore release during sporulation. This enzyme may be involved in beta-glucan degradation and also function biosynthetically as a transglycosylase.		5 out of 5		33532;	DIP-6341N;	P15703;	MINT-658203;
g2998.t1	GK5S-1981	-	2890:0-906	GLC	XYL	OK	82.5713	163.207	0.982989	1.87849	0.0282	0.148628	no	g2998.t1	P39712	FLO9_YEAST	reviewed	Flocculation protein FLO9 (Flocculin-9)	FLO9 YAL063C	Saccharomyces cerevisiae (strain ATCC 204508 / S288c) (Baker's yeast)	1322	FLO9		YAL063C			SUBCELLULAR LOCATION: Secreted, cell wall {ECO:0000305|PubMed:15470092}. Membrane {ECO:0000305}; Lipid-anchor, GPI-anchor {ECO:0000305}. Note=Covalently-linked GPI-modified cell wall protein (GPI-CWP).				anchored component of membrane [GO:0031225]; extracellular region [GO:0005576]; fungal-type cell wall [GO:0009277]; mannose binding [GO:0005537]; cell-substrate adhesion [GO:0031589]; flocculation [GO:0000128]; flocculation via cell wall protein-carbohydrate interaction [GO:0000501]	cell-substrate adhesion [GO:0031589]; flocculation [GO:0000128]; flocculation via cell wall protein-carbohydrate interaction [GO:0000501]	mannose binding [GO:0005537]	anchored component of membrane [GO:0031225]; extracellular region [GO:0005576]; fungal-type cell wall [GO:0009277]	GO:0031225; GO:0031589; GO:0005576; GO:0000128; GO:0000501; GO:0009277; GO:0005537	DOMAIN: The number of the intragenic tandem repeats varies between different S.cerevisiae strains. There is a linear correlation between protein size and the extend of adhesion: the more repeats, the stronger the adhesion properties and the greater the fraction of flocculating cells (By similarity). The Ser/Thr-rich repeats are also important for proper cell wall targeting of the protein. {ECO:00…						FUNCTION: Cell wall protein that participates directly in adhesive cell-cell interactions during yeast flocculation, a reversible, asexual and Ca(2+)-dependent process in which cells adhere to form aggregates (flocs) consisting of thousands of cells. The lectin-like protein sticks out of the cell wall of flocculent cells and selectively binds mannose residues in the cell walls of adjacent cells.		4 out of 5	PTM: The GPI-anchor is attached to the protein in the endoplasmic reticulum and serves to target the protein to the cell surface. There, the glucosamine-inositol phospholipid moiety is cleaved off and the GPI-modified mannoprotein is covalently attached via its lipidless GPI glycan remnant to the 1,6-beta-glucan of the outer cell wall layer (By similarity). {ECO:0000250}.	31767;		P39712;
g597.t1	GK5S-4426	-	647:0-609	GLC	XYL	OK	955.5	1881.21	0.977331	2.44725	0.01125	0.0773499	no	g597.t1	P22146	GAS1_YEAST	reviewed	1,3-beta-glucanosyltransferase GAS1 (EC 2.4.1.-) (Glycolipid-anchored surface protein 1) (Glycoprotein GP115)	GAS1 GGP1 YMR307W YM9952.09	Saccharomyces cerevisiae (strain ATCC 204508 / S288c) (Baker's yeast)	559	GAS1	GGP1	YMR307W	YM9952.09	2.4.1.-	SUBCELLULAR LOCATION: Cell membrane; Lipid-anchor, GPI-anchor. Secreted, cell wall. Note=Identified as GPI-anchored plasma membrane protein (GPI-PMP) as well as covalently-linked GPI-modified cell wall protein (GPI-CWP) in the outer cell wall layer.				anchored component of membrane [GO:0031225]; cellular bud scar [GO:0005621]; ER to Golgi transport vesicle [GO:0030134]; extracellular region [GO:0005576]; fungal-type cell wall [GO:0009277]; membrane raft [GO:0045121]; nuclear periphery [GO:0034399]; plasma membrane [GO:0005886]; primary cell septum [GO:0000936]; 1,3-beta-glucanosyltransferase activity [GO:0042124]; carbohydrate metabolic proces…	carbohydrate metabolic process [GO:0005975]; chromatin silencing [GO:0006342]; filamentous growth [GO:0030447]; fungal-type cell wall organization [GO:0031505]	1,3-beta-glucanosyltransferase activity [GO:0042124]	anchored component of membrane [GO:0031225]; cellular bud scar [GO:0005621]; ER to Golgi transport vesicle [GO:0030134]; extracellular region [GO:0005576]; fungal-type cell wall [GO:0009277]; membrane raft [GO:0045121]; nuclear periphery [GO:0034399]; plasma membrane [GO:0005886]; primary cell septum [GO:0000936]	GO:0042124; GO:0030134; GO:0031225; GO:0005975; GO:0005621; GO:0006342; GO:0005576; GO:0030447; GO:0009277; GO:0031505; GO:0045121; GO:0034399; GO:0005886; GO:0000936							FUNCTION: Splits internally a 1,3-beta-glucan molecule and transfers the newly generated reducing end (the donor) to the non-reducing end of another 1,3-beta-glucan molecule (the acceptor) forming a 1,3-beta linkage, resulting in the elongation of 1,3-beta-glucan chains in the cell wall. Involved in cell wall biosynthesis and morphogenesis. {ECO:0000269|PubMed:10809732, ECO:0000269|PubMed:1535534…		5 out of 5	PTM: Extensively N- and O-glycosylated. {ECO:0000269|PubMed:18434410}.; PTM: The GPI-anchor is attached to the protein in the endoplasmic reticulum and serves to target the protein to the cell surface. There, the glucosamine-inositol phospholipid moiety is cleaved off and the GPI-modified mannoprotein is covalently attached via its lipidless GPI glycan remnant to the 1,6-beta-glucan of the outer …	35487;	DIP-4390N;	P22146;	MINT-564340;
g791.t1	GK5S-4227	-	873:0-507	GLC	XYL	OK	177.814	347.77	0.967765	2.0688	0.04655	0.208388	no	g791.t1	P41797	HSP71_CANAL	reviewed	Heat shock protein SSA1	SSA1 HSP70 CaO19.12447 CaO19.4980	Candida albicans (strain SC5314 / ATCC MYA-2876) (Yeast)	656	SSA1	HSP70		CaO19.12447 CaO19.4980		SUBCELLULAR LOCATION: Cytoplasm {ECO:0000269|PubMed:12761219}. Secreted, cell wall {ECO:0000269|PubMed:12761219}.				cell surface [GO:0009986]; cytosol [GO:0005829]; extracellular region [GO:0005576]; fungal-type cell wall [GO:0009277]; hyphal cell wall [GO:0030446]; plasma membrane [GO:0005886]; yeast-form cell wall [GO:0030445]; ATP binding [GO:0005524]; peptide binding [GO:0042277]; cellular response to heat [GO:0034605]; entry into host cell [GO:0030260]; induction by symbiont of host defense response [GO:0…	cellular response to heat [GO:0034605]; entry into host cell [GO:0030260]; induction by symbiont of host defense response [GO:0044416]; interaction with host [GO:0051701]; response to toxic substance [GO:0009636]	ATP binding [GO:0005524]; peptide binding [GO:0042277]	cell surface [GO:0009986]; cytosol [GO:0005829]; extracellular region [GO:0005576]; fungal-type cell wall [GO:0009277]; hyphal cell wall [GO:0030446]; plasma membrane [GO:0005886]; yeast-form cell wall [GO:0030445]	GO:0005524; GO:0009986; GO:0034605; GO:0005829; GO:0030260; GO:0005576; GO:0009277; GO:0030446; GO:0044416; GO:0051701; GO:0042277; GO:0005886; GO:0009636; GO:0030445							FUNCTION: May play a role in the transport of polypeptides both across the mitochondrial membranes and into the endoplasmic reticulum. {ECO:0000250}.		5 out of 5
g2828.t1	GK5S-2156	-	2709:5059-6146	GLC	XYL	OK	384.859	676.56	0.813887	1.65973	0.04685	0.208934	no	g2828.t1	P47180	PGLR_YEAST	reviewed	Polygalacturonase (PG) (EC 3.2.1.15) (PGase SM) (Pectinase)	PGU1 PGL1 PSM1 YJR153W J2235	Saccharomyces cerevisiae (strain ATCC 204508 / S288c) (Baker's yeast)	361	PGU1	PGL1 PSM1	YJR153W	J2235	3.2.1.15					extracellular region [GO:0005576]; polygalacturonase activity [GO:0004650]; cell wall organization [GO:0071555]; pectin catabolic process [GO:0045490]; pseudohyphal growth [GO:0007124]	cell wall organization [GO:0071555]; pectin catabolic process [GO:0045490]; pseudohyphal growth [GO:0007124]	polygalacturonase activity [GO:0004650]	extracellular region [GO:0005576]	GO:0071555; GO:0005576; GO:0045490; GO:0004650; GO:0007124									3 out of 5		33908;
g1236.t1	GK5S-3779	-	1304:23882-24831	GLC	XYL	OK	171.375	300.273	0.809122	1.67135	0.0473	0.210143	no	g1236.t1	P17260	KRE1_YEAST	reviewed	Protein KRE1 (Killer toxin-resistance protein 1)	KRE1 YNL322C N0336	Saccharomyces cerevisiae (strain ATCC 204508 / S288c) (Baker's yeast)	313	KRE1		YNL322C	N0336		SUBCELLULAR LOCATION: Cell membrane; Lipid-anchor, GPI-anchor. Secreted, cell wall. Note=Identified as GPI-anchored plasma membrane protein (GPI-PMP) as well as component of the cell wall. Concentrated at the surface of mother cells.				anchored component of membrane [GO:0031225]; extracellular region [GO:0005576]; fungal-type cell wall [GO:0009277]; plasma membrane [GO:0005886]; structural constituent of cell wall [GO:0005199]; fungal-type cell wall organization [GO:0031505]	fungal-type cell wall organization [GO:0031505]	structural constituent of cell wall [GO:0005199]	anchored component of membrane [GO:0031225]; extracellular region [GO:0005576]; fungal-type cell wall [GO:0009277]; plasma membrane [GO:0005886]	GO:0031225; GO:0005576; GO:0009277; GO:0031505; GO:0005886; GO:0005199							FUNCTION: Involved in a late stage of cell wall 1,6-beta-glucan synthesis and assembly. Has a structural, rather than enzymic, function within cell wall 1,6-beta-glucan assembly and architecture, possibly by being involved in covalently cross-linking 1,6-beta-glucans to other cell wall components such as 1,3-beta-glucan, chitin and certain mannoproteins. Acts as the plasma membrane receptor for t…		5 out of 5	PTM: Extensively modified; probably through addition of O-linked mannose residues.; PTM: The GPI-anchor is attached to the protein in the endoplasmic reticulum and serves to target the protein to the cell surface. There, the glucosamine-inositol phospholipid moiety is cleaved off and the GPI-modified mannoprotein is covalently attached via its lipidless GPI glycan remnant to the 1,6-beta-glucan o…	35518;		P17260;	MINT-4500985;
g4107.t1	GK5S-862	-	4084:0-559	GLC	XYL	OK	112.436	195.022	0.794542	1.66949	0.092	0.315754	no	g4107.t1	P32768	FLO1_YEAST	reviewed	Flocculation protein FLO1 (Flocculin-1)	FLO1 FLO2 FLO4 FLO8 YAR050W	Saccharomyces cerevisiae (strain ATCC 204508 / S288c) (Baker's yeast)	1537	FLO1	FLO2 FLO4 FLO8	YAR050W			SUBCELLULAR LOCATION: Cell membrane; Lipid-anchor, GPI-anchor. Secreted, cell wall. Note=Identified as GPI-anchored plasma membrane protein (GPI-PMP) as well as covalently-linked GPI-modified cell wall protein (GPI-CWP) in the outer cell wall layer.				anchored component of membrane [GO:0031225]; extracellular region [GO:0005576]; fungal-type cell wall [GO:0009277]; plasma membrane [GO:0005886]; mannose binding [GO:0005537]; cellular response to ethanol [GO:0071361]; cellular response to heat [GO:0034605]; cellular response to hydrogen peroxide [GO:0070301]; flocculation [GO:0000128]; flocculation via cell wall protein-carbohydrate interaction …	cellular response to ethanol [GO:0071361]; cellular response to heat [GO:0034605]; cellular response to hydrogen peroxide [GO:0070301]; flocculation [GO:0000128]; flocculation via cell wall protein-carbohydrate interaction [GO:0000501]	mannose binding [GO:0005537]	anchored component of membrane [GO:0031225]; extracellular region [GO:0005576]; fungal-type cell wall [GO:0009277]; plasma membrane [GO:0005886]	GO:0031225; GO:0071361; GO:0034605; GO:0070301; GO:0005576; GO:0000128; GO:0000501; GO:0009277; GO:0005537; GO:0005886	DOMAIN: The number of the intragenic tandem repeats varies between different S.cerevisiae strains. There is a linear correlation between protein size and the extend of adhesion: the more repeats, the stronger the adhesion properties and the greater the fraction of flocculating cells. The Ser/Thr-rich repeats are also important for proper cell wall targeting of the protein.						FUNCTION: Cell wall protein that participates directly in adhesive cell-cell interactions during yeast flocculation, a reversible, asexual and Ca(2+)-dependent process in which cells adhere to form aggregates (flocs) consisting of thousands of cells. The lectin-like protein sticks out of the cell wall of flocculent cells and selectively binds mannose residues in the cell walls of adjacent cells. …		5 out of 5	PTM: Extensively N- and O-glycosylated. {ECO:0000305}.; PTM: The GPI-anchor is attached to the protein in the endoplasmic reticulum and serves to target the protein to the cell surface. There, the glucosamine-inositol phospholipid moiety is cleaved off and the GPI-modified mannoprotein is covalently attached via its lipidless GPI glycan remnant to the 1,6-beta-glucan of the outer cell wall layer.	31813;
g1000.t1	GK5S-4018	-	1075:0-706	GLC	XYL	OK	44.5921	74.9309	0.748772	1.42472	0.12445	0.374626	no	g1000.t1	P08640	FLO11_YEAST	reviewed	Flocculation protein FLO11 (Flo11p) (Flocculin-11) (Mucin-like protein 1)	FLO11 MAL5 MUC1 S1 S2 YIR019C	Saccharomyces cerevisiae (strain ATCC 204508 / S288c) (Baker's yeast)	1367	FLO11	MAL5 MUC1 S1 S2	YIR019C			SUBCELLULAR LOCATION: Secreted, cell wall. Membrane; Lipid-anchor, GPI-anchor. Note=The protein is attached to the cell wall via a GPI-anchor and is also shed liberally into extracellular fluid; increased shedding is associated with biofilm mat expansion but decreased invasive growth.				anchored component of membrane [GO:0031225]; cell wall [GO:0005618]; cellular bud neck [GO:0005935]; extracellular region [GO:0005576]; plasma membrane [GO:0005886]; cell adhesion involved in single-species biofilm formation [GO:0043709]; filamentous growth [GO:0030447]; flocculation [GO:0000128]; invasive growth in response to glucose limitation [GO:0001403]; pseudohyphal growth [GO:0007124]; si…	cell adhesion involved in single-species biofilm formation [GO:0043709]; filamentous growth [GO:0030447]; flocculation [GO:0000128]; invasive growth in response to glucose limitation [GO:0001403]; pseudohyphal growth [GO:0007124]; single organismal cell-cell adhesion [GO:0016337]; single-species biofilm formation on inanimate substrate [GO:0044011]; single-species surface biofilm formation [GO:00…		anchored component of membrane [GO:0031225]; cellular bud neck [GO:0005935]; cell wall [GO:0005618]; extracellular region [GO:0005576]; plasma membrane [GO:0005886]	GO:0031225; GO:0043709; GO:0005618; GO:0005935; GO:0005576; GO:0030447; GO:0000128; GO:0001403; GO:0005886; GO:0007124; GO:0016337; GO:0044011; GO:0090606	DOMAIN: The number of the intragenic tandem repeats varies between different S.cerevisiae strains. There is a linear correlation between protein size and the extend of adhesion: the more repeats, the stronger the adhesion properties and the greater the fraction of flocculating cells (By similarity). {ECO:0000250}.; DOMAIN: In vitro, the N-terminal region (residues 22-209) binds homotypically but …						FUNCTION: Cell wall protein that participates in adhesive cell-cell interactions during yeast flocculation, a reversible, asexual and Ca(2+)-dependent process in which cells adhere to form aggregates (flocs) consisting of thousands of cells. Also involved in cell-substrate adhesion, haploid invasive growth, diploid pseudohyphae formation and biofilm (flor) development. The precise mechanism by wh…		5 out of 5	PTM: Extensively O-mannosylated.; PTM: The GPI-anchor is attached to the protein in the endoplasmic reticulum and serves to target the protein to the cell surface. There, the glucosamine-inositol phospholipid moiety is cleaved off and the GPI-modified mannoprotein is covalently attached via its lipidless GPI glycan remnant to the 1,6-beta-glucan of the outer cell wall layer (By similarity). {ECO:…	35011;		P08640;	MINT-2782681;
g141.t1	GK5S-4891	-	162:3105-4996	GLC	XYL	OK	41.9254	69.3414	0.725893	1.32088	0.08335	0.297425	no	g141.t1	Q08912	YO389_YEAST	reviewed	Uncharacterized protein YOR389W	YOR389W	Saccharomyces cerevisiae (strain ATCC 204508 / S288c) (Baker's yeast)	624			YOR389W			SUBCELLULAR LOCATION: Secreted {ECO:0000305}.				extracellular region [GO:0005576]			extracellular region [GO:0005576]	GO:0005576									2 out of 5		34770;	DIP-5557N;	Q08912;	MINT-553577;
g3018.t1	GK5S-1967	-	2915:16677-17893	GLC	XYL	OK	754.785	1235.7	0.711187	1.47462	0.06645	0.262447	no	g3018.t1	P53616	SUN4_YEAST	reviewed	Probable secreted beta-glucosidase SUN4 (EC 3.2.1.-) (Septation protein SUN4) (Soluble cell wall protein 3)	SUN4 SCW3 YNL066W N2411 YNL2411W	Saccharomyces cerevisiae (strain ATCC 204508 / S288c) (Baker's yeast)	420	SUN4	SCW3	YNL066W	N2411 YNL2411W	3.2.1.-	SUBCELLULAR LOCATION: Secreted, cell wall {ECO:0000269|PubMed:24040106, ECO:0000269|PubMed:9748433}.				extracellular region [GO:0005576]; fungal-type cell wall [GO:0009277]; mitochondrial matrix [GO:0005759]; glucosidase activity [GO:0015926]; barrier septum assembly [GO:0000917]; cell wall organization [GO:0071555]; mitochondrion organization [GO:0007005]; polysaccharide catabolic process [GO:0000272]	barrier septum assembly [GO:0000917]; cell wall organization [GO:0071555]; mitochondrion organization [GO:0007005]; polysaccharide catabolic process [GO:0000272]	glucosidase activity [GO:0015926]	extracellular region [GO:0005576]; fungal-type cell wall [GO:0009277]; mitochondrial matrix [GO:0005759]	GO:0000917; GO:0071555; GO:0005576; GO:0009277; GO:0015926; GO:0005759; GO:0007005; GO:0000272							FUNCTION: Involved in the remodeling of the cell wall during the various phases of yeast culture development and under various environmental conditions and plays a role in septation. {ECO:0000269|PubMed:10870102, ECO:0000269|PubMed:24040106}.		5 out of 5	PTM: Glycosylated.	35757;	DIP-4365N;		MINT-487167;
g2046.t1	GK5S-2970	-	2083:21488-22314	GLC	XYL	OK	143.754	219.635	0.611503	1.28736	0.14005	0.400777	no	g2046.t1	P50112	KNH1_YEAST	reviewed	Cell wall synthesis protein KNH1	KNH1 YDL049C	Saccharomyces cerevisiae (strain ATCC 204508 / S288c) (Baker's yeast)	268	KNH1		YDL049C			SUBCELLULAR LOCATION: Secreted, cell wall {ECO:0000305}.				extracellular region [GO:0005576]; fungal-type cell wall [GO:0009277]; (1->6)-beta-D-glucan biosynthetic process [GO:0006078]; cell wall biogenesis [GO:0042546]; cell wall organization [GO:0071555]	(1->6)-beta-D-glucan biosynthetic process [GO:0006078]; cell wall biogenesis [GO:0042546]; cell wall organization [GO:0071555]		extracellular region [GO:0005576]; fungal-type cell wall [GO:0009277]	GO:0006078; GO:0042546; GO:0071555; GO:0005576; GO:0009277							FUNCTION: Involved in cell wall beta(1->6) glucan synthesis.		3 out of 5	PTM: O-glycosylated.	32009;	DIP-4996N;	P50112;	MINT-493565;
g4526.t1	GK5S-442	-	4556:2426-3936	GLC	XYL	OK	219.203	325.962	0.572435	1.17024	0.141	0.402759	no	g4526.t1	Q03655	GAS3_YEAST	reviewed	Probable 1,3-beta-glucanosyltransferase GAS3 (EC 2.4.1.-) (Glycolipid-anchored surface protein 3)	GAS3 YMR215W YM8261.09	Saccharomyces cerevisiae (strain ATCC 204508 / S288c) (Baker's yeast)	524	GAS3		YMR215W	YM8261.09	2.4.1.-	SUBCELLULAR LOCATION: Secreted, cell wall {ECO:0000269|PubMed:15781460}. Membrane {ECO:0000269|PubMed:15781460}; Lipid-anchor, GPI-anchor {ECO:0000269|PubMed:15781460}. Note=Covalently-linked GPI-modified cell wall protein (GPI-CWP).				anchored component of membrane [GO:0031225]; extracellular region [GO:0005576]; fungal-type cell wall [GO:0009277]; plasma membrane [GO:0005886]; 1,3-beta-glucanosyltransferase activity [GO:0042124]; carbohydrate metabolic process [GO:0005975]; cell wall organization [GO:0071555]	carbohydrate metabolic process [GO:0005975]; cell wall organization [GO:0071555]	1,3-beta-glucanosyltransferase activity [GO:0042124]	anchored component of membrane [GO:0031225]; extracellular region [GO:0005576]; fungal-type cell wall [GO:0009277]; plasma membrane [GO:0005886]	GO:0042124; GO:0031225; GO:0005975; GO:0071555; GO:0005576; GO:0009277; GO:0005886							FUNCTION: Splits internally a 1,3-beta-glucan molecule and transfers the newly generated reducing end (the donor) to the non-reducing end of another 1,3-beta-glucan molecule (the acceptor) forming a 1,3-beta linkage, resulting in the elongation of 1,3-beta-glucan chains in the cell wall. Involved in cell wall biosynthesis and morphogenesis (By similarity). {ECO:0000250}.		5 out of 5	PTM: The GPI-anchor is attached to the protein in the endoplasmic reticulum and serves to target the protein to the cell surface. There, the glucosamine-inositol phospholipid moiety is cleaved off and the GPI-modified mannoprotein is covalently attached via its lipidless GPI glycan remnant to the 1,6-beta-glucan of the outer cell wall layer.; PTM: N-glycosylated. {ECO:0000269|PubMed:19756047}.	35393;	DIP-4410N;	Q03655;	MINT-505449;
g4953.t1	GK5S-7	-	5073:7536-7779	GLC	XYL	OK	2223.89	3240.4	0.543087	2.83103	0.16825	0.444509	no	g4953.t1	P53872	PGA14_YEAST	reviewed	Hydrophilin YNL190W	YNL190W N1415	Saccharomyces cerevisiae (strain ATCC 204508 / S288c) (Baker's yeast)	204			YNL190W	N1415		SUBCELLULAR LOCATION: Secreted, cell wall {ECO:0000269|PubMed:10383953, ECO:0000269|PubMed:9613572}. Membrane {ECO:0000305}; Lipid-anchor, GPI-anchor {ECO:0000305}.				anchored component of membrane [GO:0031225]; extracellular region [GO:0005576]; fungal-type cell wall [GO:0009277]; cellular response to water deprivation [GO:0042631]	cellular response to water deprivation [GO:0042631]		anchored component of membrane [GO:0031225]; extracellular region [GO:0005576]; fungal-type cell wall [GO:0009277]	GO:0031225; GO:0042631; GO:0005576; GO:0009277							FUNCTION: Hydrophilin which is essential to overcome the simple stress of the desiccation-rehydration process. {ECO:0000269|PubMed:22442684}.		5 out of 5	PTM: The GPI-anchor is attached to the protein in the endoplasmic reticulum and serves to target the protein to the cell surface. There, the glucosamine-inositol phospholipid moiety is cleaved off and the GPI-modified mannoprotein is covalently attached via its lipidless GPI glycan remnant to the 1,6-beta-glucan of the outer cell wall layer.	35643;	DIP-4739N;	P53872;	MINT-500584;
g4706.t1	GK5S-262	-	4822:31595-32244	GLC	XYL	OK	223.79	323.23	0.530418	1.20283	0.19335	0.477377	no	g4706.t1	Q6CRM2	DSE2_KLULA	reviewed	Protein DSE2 (Daughter-specific expression protein 2)	DSE2 KLLA0D07942g	Kluyveromyces lactis (strain ATCC 8585 / CBS 2359 / DSM 70799 / NBRC 1267 / NRRL Y-1140 / WM37) (Yeast) (Candida sphaerica)	264	DSE2		KLLA0D07942g			SUBCELLULAR LOCATION: Secreted, cell wall. Membrane {ECO:0000250}; Lipid-anchor, GPI-anchor {ECO:0000250}. Note=GPI-anchored cell wall protein (GPI-CWP). {ECO:0000250}.				anchored component of membrane [GO:0031225]; cell wall [GO:0005618]; extracellular region [GO:0005576]; cell wall organization [GO:0071555]	cell wall organization [GO:0071555]		anchored component of membrane [GO:0031225]; cell wall [GO:0005618]; extracellular region [GO:0005576]	GO:0031225; GO:0005618; GO:0071555; GO:0005576							FUNCTION: Involved in pseudohyphal growth, cell wall metabolism and required for the separation of the mother and daughter cells. {ECO:0000250}.		2 out of 5
g211.t1	GK5S-4809	-	242:4799-5118	GLC	XYL	OK	398.435	551.633	0.469365	1.49851	0.292	0.593607	no	g211.t1	Q6CXL4	TOS6_KLULA	reviewed	Protein TOS6	TOS6 KLLA0A07315g	Kluyveromyces lactis (strain ATCC 8585 / CBS 2359 / DSM 70799 / NBRC 1267 / NRRL Y-1140 / WM37) (Yeast) (Candida sphaerica)	107	TOS6		KLLA0A07315g			SUBCELLULAR LOCATION: Secreted, cell wall {ECO:0000305}. Membrane {ECO:0000305}; Lipid-anchor, GPI-anchor {ECO:0000305}.				anchored component of membrane [GO:0031225]; cell wall [GO:0005618]; extracellular region [GO:0005576]			anchored component of membrane [GO:0031225]; cell wall [GO:0005618]; extracellular region [GO:0005576]	GO:0031225; GO:0005618; GO:0005576									2 out of 5	PTM: The GPI-anchor is attached to the protein in the endoplasmic reticulum and serves to target the protein to the cell surface. There, the glucosamine-inositol phospholipid moiety is cleaved off and the GPI-modified mannoprotein is covalently attached via its lipidless GPI glycan remnant to the 1,6-beta-glucan of the outer cell wall layer (By similarity). {ECO:0000250}.
g4561.t1	GK5S-416	-	4612:25565-25792	GLC	XYL	OK	1735.09	2361.3	0.444567	2.51755	0.2715	0.57122	no	g4561.t1	P53872	PGA14_YEAST	reviewed	Hydrophilin YNL190W	YNL190W N1415	Saccharomyces cerevisiae (strain ATCC 204508 / S288c) (Baker's yeast)	204			YNL190W	N1415		SUBCELLULAR LOCATION: Secreted, cell wall {ECO:0000269|PubMed:10383953, ECO:0000269|PubMed:9613572}. Membrane {ECO:0000305}; Lipid-anchor, GPI-anchor {ECO:0000305}.				anchored component of membrane [GO:0031225]; extracellular region [GO:0005576]; fungal-type cell wall [GO:0009277]; cellular response to water deprivation [GO:0042631]	cellular response to water deprivation [GO:0042631]		anchored component of membrane [GO:0031225]; extracellular region [GO:0005576]; fungal-type cell wall [GO:0009277]	GO:0031225; GO:0042631; GO:0005576; GO:0009277							FUNCTION: Hydrophilin which is essential to overcome the simple stress of the desiccation-rehydration process. {ECO:0000269|PubMed:22442684}.		5 out of 5	PTM: The GPI-anchor is attached to the protein in the endoplasmic reticulum and serves to target the protein to the cell surface. There, the glucosamine-inositol phospholipid moiety is cleaved off and the GPI-modified mannoprotein is covalently attached via its lipidless GPI glycan remnant to the 1,6-beta-glucan of the outer cell wall layer.	35643;	DIP-4739N;	P53872;	MINT-500584;
g1574.t1	GK5S-3429	-	1646:1623-3019	GLC	XYL	OK	483.382	651.175	0.42988	0.890572	0.26585	0.563372	no	g1574.t1	P38288	TOS1_YEAST	reviewed	Protein TOS1 (Target of SBF 1)	TOS1 YBR162C YBR1213	Saccharomyces cerevisiae (strain ATCC 204508 / S288c) (Baker's yeast)	455	TOS1		YBR162C	YBR1213		SUBCELLULAR LOCATION: Secreted {ECO:0000305}.				extracellular region [GO:0005576]; fungal-type cell wall [GO:0009277]			extracellular region [GO:0005576]; fungal-type cell wall [GO:0009277]	GO:0005576; GO:0009277									2 out of 5		32861;	DIP-4932N;	P38288;	MINT-486911;
g348.t1	GK5S-4683	-	355:9197-11787	GLC	XYL	OK	332.986	447.445	0.426248	0.813093	0.27475	0.573944	no	g348.t1	P32454	APE2_YEAST	reviewed	Aminopeptidase 2, mitochondrial (AP-II) (Aminopeptidase II) (EC 3.4.11.-) (YscII)	APE2 LAP1 YKL157W YKL158W YKL611 YKL612	Saccharomyces cerevisiae (strain ATCC 204508 / S288c) (Baker's yeast)	952	APE2	LAP1	YKL157W	YKL158W YKL611 YKL612	3.4.11.-	SUBCELLULAR LOCATION: Periplasm. Cytoplasm. Mitochondrion.				cell wall-bounded periplasmic space [GO:0030287]; extracellular region [GO:0005576]; mitochondrion [GO:0005739]; metalloaminopeptidase activity [GO:0070006]; zinc ion binding [GO:0008270]; peptide catabolic process [GO:0043171]	peptide catabolic process [GO:0043171]	metalloaminopeptidase activity [GO:0070006]; zinc ion binding [GO:0008270]	cell wall-bounded periplasmic space [GO:0030287]; extracellular region [GO:0005576]; mitochondrion [GO:0005739]	GO:0030287; GO:0005576; GO:0070006; GO:0005739; GO:0043171; GO:0008270							FUNCTION: Involved in the cellular supply of leucine from externally offered leucine-containing dipeptide substrates.		5 out of 5		33980;	DIP-4391N;	P32454;	MINT-503293;
g2652.t1	GK5S-2336	-	2531:0-196	GLC	XYL	OK	587.278	772.92	0.396276	2.38736	0.42575	0.70127	no	g2652.t1	Q03178	PIR1_YEAST	reviewed	Cell wall mannoprotein PIR1 (Covalently-linked cell wall protein 6) (Protein with internal repeats 1)	PIR1 CCW6 YKL164C YKL618	Saccharomyces cerevisiae (strain ATCC 204508 / S288c) (Baker's yeast)	341	PIR1	CCW6	YKL164C	YKL618		SUBCELLULAR LOCATION: Secreted, cell wall {ECO:0000269|PubMed:15781460, ECO:0000269|PubMed:9192695, ECO:0000269|PubMed:9301021}. Note=Covalently attached to the cell wall.				cellular bud scar [GO:0005621]; extracellular region [GO:0005576]; fungal-type cell wall [GO:0009277]; nuclear periphery [GO:0034399]; structural constituent of cell wall [GO:0005199]; fungal-type cell wall organization [GO:0031505]; intracellular protein transport [GO:0006886]	fungal-type cell wall organization [GO:0031505]; intracellular protein transport [GO:0006886]	structural constituent of cell wall [GO:0005199]	cellular bud scar [GO:0005621]; extracellular region [GO:0005576]; fungal-type cell wall [GO:0009277]; nuclear periphery [GO:0034399]	GO:0005621; GO:0005576; GO:0009277; GO:0031505; GO:0006886; GO:0034399; GO:0005199	DOMAIN: The PIR1/2/3 repeats are required for covalent linkage to the cell wall (By similarity). Their number varies among different strains of S.cerevisiae. {ECO:0000250}.						FUNCTION: Component of the outer cell wall layer. Required for stability of the cell wall and for optimal growth. Required for resistance against several antifungal and cell wall-perturbing agents and for tolerance to heat shock. {ECO:0000269|PubMed:10407261, ECO:0000269|PubMed:15470095, ECO:0000269|PubMed:9192695}.		5 out of 5	PTM: Covalently linked to beta-1,3-glucan of the inner cell wall layer via an alkali-sensitive ester linkage between the gamma-carboxyl group of glutamic acids, arising from specific glutamines within the PIR1/2/3 repeats, and hydroxyl groups of glucoses of beta-1,3-glucan chains. {ECO:0000250}.; PTM: O-glycosylated. Extensively O-mannosylated. {ECO:0000269|PubMed:9301021}.	33974;	DIP-4607N;	Q03178;	MINT-507264;
g6.t1	GK5S-5025	-	44:0-141	GLC	XYL	OK	1873.5	2458.19	0.391856	6.81939	0.4368	0.710744	no	g6.t1	P32478	HS150_YEAST	reviewed	Cell wall mannoprotein HSP150 (150 kDa heat shock glycoprotein) (Covalently-linked cell wall protein 7) (Protein with internal repeats 2)	HSP150 CCW7 ORE1 PIR2 YJL159W J0558	Saccharomyces cerevisiae (strain ATCC 204508 / S288c) (Baker's yeast)	413	HSP150	CCW7 ORE1 PIR2	YJL159W	J0558		SUBCELLULAR LOCATION: Secreted, cell wall {ECO:0000269|PubMed:10209754, ECO:0000269|PubMed:15781460, ECO:0000269|PubMed:9192695, ECO:0000269|PubMed:9301021}. Note=Covalently attached to the cell wall.				cellular bud scar [GO:0005621]; extracellular region [GO:0005576]; fungal-type cell wall [GO:0009277]; ATPase activity [GO:0016887]; structural constituent of cell wall [GO:0005199]; fungal-type cell wall organization [GO:0031505]; metabolic process [GO:0008152]	fungal-type cell wall organization [GO:0031505]; metabolic process [GO:0008152]	ATPase activity [GO:0016887]; structural constituent of cell wall [GO:0005199]	cellular bud scar [GO:0005621]; extracellular region [GO:0005576]; fungal-type cell wall [GO:0009277]	GO:0016887; GO:0005621; GO:0005576; GO:0009277; GO:0031505; GO:0008152; GO:0005199	DOMAIN: The PIR1/2/3 repeats are required for the covalent linkage to the cell wall (By similarity). Their number varies among different strains of S.cerevisiae. {ECO:0000250}.						FUNCTION: Component of the outer cell wall layer. Required for stability of the cell wall and for optimal growth. Required for resistance against several antifungal and cell wall-perturbing agents and for tolerance to heat shock. {ECO:0000269|PubMed:10209754, ECO:0000269|PubMed:10407261, ECO:0000269|PubMed:15470095, ECO:0000269|PubMed:9192695}.		5 out of 5	PTM: Covalently linked to beta-1,3-glucan of the inner cell wall layer via an alkali-sensitive ester linkage between the gamma-carboxyl group of glutamic acids, arising from specific glutamines within the PIR1/2/3 repeats, and hydroxyl groups of glucoses of beta-1,3-glucan chains. {ECO:0000250}.; PTM: The propeptide is cleaved off in the late Golgi. While both peptides are secreted, only a fracti…	33601;	DIP-2035N;	P32478;	MINT-526559;
g2692.t1	GK5S-2271	-	2584:10380-10756	GLC	XYL	OK	45067.8	57400.4	0.348964	0.718242	0.56565	0.799606	no	g2692.t1	Q7LHD1	CCW22_YEAST	reviewed	Putative covalently bound cell wall protein 22	CCW22 YDR134C YD9302.09C/YD9302.10C	Saccharomyces cerevisiae (strain ATCC 204508 / S288c) (Baker's yeast)	136	CCW22		YDR134C	YD9302.09C/YD9302.10C		SUBCELLULAR LOCATION: Secreted, cell wall {ECO:0000305|PubMed:9613572}. Membrane {ECO:0000305}; Lipid-anchor, GPI-anchor {ECO:0000305}.				anchored component of membrane [GO:0031225]; extracellular region [GO:0005576]; fungal-type cell wall [GO:0009277]			anchored component of membrane [GO:0031225]; extracellular region [GO:0005576]; fungal-type cell wall [GO:0009277]	GO:0031225; GO:0005576; GO:0009277							FUNCTION: Cell wall protein necessary for cell wall integrity. {ECO:0000250}.		3 out of 5	PTM: The GPI-anchor is attached to the protein in the endoplasmic reticulum and serves to target the protein to the cell surface. There, the glucosamine-inositol phospholipid moiety is cleaved off and the GPI-modified mannoprotein is covalently attached via its lipidless GPI glycan remnant to the 1,6-beta-glucan of the outer cell wall layer (By similarity). {ECO:0000250}.
g1135.t1	GK5S-3879	-	1237:702-2101	GLC	XYL	OK	161.969	205.8	0.345526	0.696289	0.3828	0.665788	no	g1135.t1	P53301	CRH1_YEAST	reviewed	Probable glycosidase CRH1 (EC 3.2.-.-) (Congo red hypersensitive protein 1)	CRH1 YGR189C G7553	Saccharomyces cerevisiae (strain ATCC 204508 / S288c) (Baker's yeast)	507	CRH1		YGR189C	G7553	3.2.-.-	SUBCELLULAR LOCATION: Secreted, cell wall. Membrane; Lipid-anchor, GPI-anchor. Note=Covalently-linked GPI-modified cell wall protein (GPI-CWP), localized particularly in chitin-rich areas. Found at the incipient bud site, around the septum area in later stages of budding, and in ascospore envelopes. Redistributes uniformly over the cell cortex upon heat stress.				anchored component of membrane [GO:0031225]; extracellular region [GO:0005576]; fungal-type cell wall [GO:0009277]; incipient cellular bud site [GO:0000131]; hydrolase activity, hydrolyzing O-glycosyl compounds [GO:0004553]; transferase activity, transferring glycosyl groups [GO:0016757]; cell wall chitin metabolic process [GO:0006037]; fungal-type cell wall organization [GO:0031505]	cell wall chitin metabolic process [GO:0006037]; fungal-type cell wall organization [GO:0031505]	hydrolase activity, hydrolyzing O-glycosyl compounds [GO:0004553]; transferase activity, transferring glycosyl groups [GO:0016757]	anchored component of membrane [GO:0031225]; extracellular region [GO:0005576]; fungal-type cell wall [GO:0009277]; incipient cellular bud site [GO:0000131]	GO:0031225; GO:0006037; GO:0005576; GO:0009277; GO:0031505; GO:0004553; GO:0000131; GO:0016757							FUNCTION: Probable glycosidase that plays a role in cell wall architecture. Required for the transfer of chitin to 1,6-beta-glucan in the cell wall. {ECO:0000269|PubMed:10757808, ECO:0000269|PubMed:17302808}.		5 out of 5	PTM: The GPI-anchor is attached to the protein in the endoplasmic reticulum and serves to target the protein to the cell surface. There, the glucosamine-inositol phospholipid moiety is cleaved off and the GPI-modified mannoprotein is covalently attached via its lipidless GPI glycan remnant to the 1,6-beta-glucan of the outer cell wall layer.	33442;	DIP-4360N;	P53301;	MINT-475521;
g2977.t1	GK5S-2005	-	2849:497-1959	GLC	XYL	OK	301.104	363.223	0.270596	0.558415	0.48175	0.744499	no	g2977.t1	Q08193	GAS5_YEAST	reviewed	1,3-beta-glucanosyltransferase GAS5 (EC 2.4.1.-) (Glycolipid-anchored surface protein 5)	GAS5 YOL030W	Saccharomyces cerevisiae (strain ATCC 204508 / S288c) (Baker's yeast)	484	GAS5		YOL030W		2.4.1.-	SUBCELLULAR LOCATION: Secreted, cell wall {ECO:0000269|PubMed:15781460}. Membrane {ECO:0000269|PubMed:15781460}; Lipid-anchor, GPI-anchor {ECO:0000269|PubMed:15781460}. Note=Covalently-linked GPI-modified cell wall protein (GPI-CWP).				anchored component of membrane [GO:0031225]; extracellular region [GO:0005576]; fungal-type cell wall [GO:0009277]; 1,3-beta-glucanosyltransferase activity [GO:0042124]; (1->3)-beta-D-glucan metabolic process [GO:0006074]; cell wall organization [GO:0071555]	(1->3)-beta-D-glucan metabolic process [GO:0006074]; cell wall organization [GO:0071555]	1,3-beta-glucanosyltransferase activity [GO:0042124]	anchored component of membrane [GO:0031225]; extracellular region [GO:0005576]; fungal-type cell wall [GO:0009277]	GO:0006074; GO:0042124; GO:0031225; GO:0071555; GO:0005576; GO:0009277							FUNCTION: Splits internally a 1,3-beta-glucan molecule and transfers the newly generated reducing end (the donor) to the non-reducing end of another 1,3-beta-glucan molecule (the acceptor) forming a 1,3-beta linkage, resulting in the elongation of 1,3-beta-glucan chains in the cell wall. Involved in cell wall biosynthesis and morphogenesis. {ECO:0000269|PubMed:17397106}.		5 out of 5	PTM: The GPI-anchor is attached to the protein in the endoplasmic reticulum and serves to target the protein to the cell surface. There, the glucosamine-inositol phospholipid moiety is cleaved off and the GPI-modified mannoprotein is covalently attached via its lipidless GPI glycan remnant to the 1,6-beta-glucan of the outer cell wall layer.	34370;	DIP-4240N;	Q08193;	MINT-545137;
g1055.t1	GK5S-3958	-	1167:6771-8728	GLC	XYL	OK	94.3761	113.845	0.270575	0.512276	0.50625	0.758992	no	g1055.t1	O59863	PLB_KLULA	reviewed	Lysophospholipase (EC 3.1.1.5) (KlPLB) (Phospholipase B)	PLB KLLA0C05940g	Kluyveromyces lactis (strain ATCC 8585 / CBS 2359 / DSM 70799 / NBRC 1267 / NRRL Y-1140 / WM37) (Yeast) (Candida sphaerica)	640	PLB		KLLA0C05940g		3.1.1.5	SUBCELLULAR LOCATION: Secreted {ECO:0000305}.				extracellular region [GO:0005576]; lysophospholipase activity [GO:0004622]; phospholipid catabolic process [GO:0009395]	phospholipid catabolic process [GO:0009395]	lysophospholipase activity [GO:0004622]	extracellular region [GO:0005576]	GO:0005576; GO:0004622; GO:0009395		DOMAIN 38 589 PLA2c. {ECO:0000255|PROSITE-ProRule:PRU00555}.					FUNCTION: Catalyzes the release of fatty acids from lysophospholipids. At acidic pH the enzyme hydrolyzes all phospholipid substrates without metal ion. On the other hand, at alkaline pH the enzyme shows substrate specificity for phosphatidylcholine and lysophosphatidylcholine and requires Ca(2+), Fe(3+), or Al(3+) for the activity.		4 out of 5	PTM: Highly glycosylated.
g3903.t1	GK5S-1069	-	3804:0-310	GLC	XYL	OK	651.43	781.761	0.263116	0.919181	0.52315	0.768683	no	g3903.t1	Q03178	PIR1_YEAST	reviewed	Cell wall mannoprotein PIR1 (Covalently-linked cell wall protein 6) (Protein with internal repeats 1)	PIR1 CCW6 YKL164C YKL618	Saccharomyces cerevisiae (strain ATCC 204508 / S288c) (Baker's yeast)	341	PIR1	CCW6	YKL164C	YKL618		SUBCELLULAR LOCATION: Secreted, cell wall {ECO:0000269|PubMed:15781460, ECO:0000269|PubMed:9192695, ECO:0000269|PubMed:9301021}. Note=Covalently attached to the cell wall.				cellular bud scar [GO:0005621]; extracellular region [GO:0005576]; fungal-type cell wall [GO:0009277]; nuclear periphery [GO:0034399]; structural constituent of cell wall [GO:0005199]; fungal-type cell wall organization [GO:0031505]; intracellular protein transport [GO:0006886]	fungal-type cell wall organization [GO:0031505]; intracellular protein transport [GO:0006886]	structural constituent of cell wall [GO:0005199]	cellular bud scar [GO:0005621]; extracellular region [GO:0005576]; fungal-type cell wall [GO:0009277]; nuclear periphery [GO:0034399]	GO:0005621; GO:0005576; GO:0009277; GO:0031505; GO:0006886; GO:0034399; GO:0005199	DOMAIN: The PIR1/2/3 repeats are required for covalent linkage to the cell wall (By similarity). Their number varies among different strains of S.cerevisiae. {ECO:0000250}.						FUNCTION: Component of the outer cell wall layer. Required for stability of the cell wall and for optimal growth. Required for resistance against several antifungal and cell wall-perturbing agents and for tolerance to heat shock. {ECO:0000269|PubMed:10407261, ECO:0000269|PubMed:15470095, ECO:0000269|PubMed:9192695}.		5 out of 5	PTM: Covalently linked to beta-1,3-glucan of the inner cell wall layer via an alkali-sensitive ester linkage between the gamma-carboxyl group of glutamic acids, arising from specific glutamines within the PIR1/2/3 repeats, and hydroxyl groups of glucoses of beta-1,3-glucan chains. {ECO:0000250}.; PTM: O-glycosylated. Extensively O-mannosylated. {ECO:0000269|PubMed:9301021}.	33974;	DIP-4607N;	Q03178;	MINT-507264;
g4792.t1	GK5S-166	-	4918:0-1026	GLC	XYL	OK	302.292	349.165	0.207967	0.447639	0.5929	0.81578	no	g4792.t1	P39712	FLO9_YEAST	reviewed	Flocculation protein FLO9 (Flocculin-9)	FLO9 YAL063C	Saccharomyces cerevisiae (strain ATCC 204508 / S288c) (Baker's yeast)	1322	FLO9		YAL063C			SUBCELLULAR LOCATION: Secreted, cell wall {ECO:0000305|PubMed:15470092}. Membrane {ECO:0000305}; Lipid-anchor, GPI-anchor {ECO:0000305}. Note=Covalently-linked GPI-modified cell wall protein (GPI-CWP).				anchored component of membrane [GO:0031225]; extracellular region [GO:0005576]; fungal-type cell wall [GO:0009277]; mannose binding [GO:0005537]; cell-substrate adhesion [GO:0031589]; flocculation [GO:0000128]; flocculation via cell wall protein-carbohydrate interaction [GO:0000501]	cell-substrate adhesion [GO:0031589]; flocculation [GO:0000128]; flocculation via cell wall protein-carbohydrate interaction [GO:0000501]	mannose binding [GO:0005537]	anchored component of membrane [GO:0031225]; extracellular region [GO:0005576]; fungal-type cell wall [GO:0009277]	GO:0031225; GO:0031589; GO:0005576; GO:0000128; GO:0000501; GO:0009277; GO:0005537	DOMAIN: The number of the intragenic tandem repeats varies between different S.cerevisiae strains. There is a linear correlation between protein size and the extend of adhesion: the more repeats, the stronger the adhesion properties and the greater the fraction of flocculating cells (By similarity). The Ser/Thr-rich repeats are also important for proper cell wall targeting of the protein. {ECO:00…						FUNCTION: Cell wall protein that participates directly in adhesive cell-cell interactions during yeast flocculation, a reversible, asexual and Ca(2+)-dependent process in which cells adhere to form aggregates (flocs) consisting of thousands of cells. The lectin-like protein sticks out of the cell wall of flocculent cells and selectively binds mannose residues in the cell walls of adjacent cells.		4 out of 5	PTM: The GPI-anchor is attached to the protein in the endoplasmic reticulum and serves to target the protein to the cell surface. There, the glucosamine-inositol phospholipid moiety is cleaved off and the GPI-modified mannoprotein is covalently attached via its lipidless GPI glycan remnant to the 1,6-beta-glucan of the outer cell wall layer (By similarity). {ECO:0000250}.	31767;		P39712;
g3879.t1	GK5S-1093	-	3774:613-1570	GLC	XYL	OK	135.279	151.915	0.167323	0.335261	0.69555	0.872087	no	g3879.t1	P39712	FLO9_YEAST	reviewed	Flocculation protein FLO9 (Flocculin-9)	FLO9 YAL063C	Saccharomyces cerevisiae (strain ATCC 204508 / S288c) (Baker's yeast)	1322	FLO9		YAL063C			SUBCELLULAR LOCATION: Secreted, cell wall {ECO:0000305|PubMed:15470092}. Membrane {ECO:0000305}; Lipid-anchor, GPI-anchor {ECO:0000305}. Note=Covalently-linked GPI-modified cell wall protein (GPI-CWP).				anchored component of membrane [GO:0031225]; extracellular region [GO:0005576]; fungal-type cell wall [GO:0009277]; mannose binding [GO:0005537]; cell-substrate adhesion [GO:0031589]; flocculation [GO:0000128]; flocculation via cell wall protein-carbohydrate interaction [GO:0000501]	cell-substrate adhesion [GO:0031589]; flocculation [GO:0000128]; flocculation via cell wall protein-carbohydrate interaction [GO:0000501]	mannose binding [GO:0005537]	anchored component of membrane [GO:0031225]; extracellular region [GO:0005576]; fungal-type cell wall [GO:0009277]	GO:0031225; GO:0031589; GO:0005576; GO:0000128; GO:0000501; GO:0009277; GO:0005537	DOMAIN: The number of the intragenic tandem repeats varies between different S.cerevisiae strains. There is a linear correlation between protein size and the extend of adhesion: the more repeats, the stronger the adhesion properties and the greater the fraction of flocculating cells (By similarity). The Ser/Thr-rich repeats are also important for proper cell wall targeting of the protein. {ECO:00…						FUNCTION: Cell wall protein that participates directly in adhesive cell-cell interactions during yeast flocculation, a reversible, asexual and Ca(2+)-dependent process in which cells adhere to form aggregates (flocs) consisting of thousands of cells. The lectin-like protein sticks out of the cell wall of flocculent cells and selectively binds mannose residues in the cell walls of adjacent cells.		4 out of 5	PTM: The GPI-anchor is attached to the protein in the endoplasmic reticulum and serves to target the protein to the cell surface. There, the glucosamine-inositol phospholipid moiety is cleaved off and the GPI-modified mannoprotein is covalently attached via its lipidless GPI glycan remnant to the 1,6-beta-glucan of the outer cell wall layer (By similarity). {ECO:0000250}.	31767;		P39712;
g4349.t1	GK5S-630	-	4324:23013-23467	GLC	XYL	OK	101.29	112.9	0.156553	0.359553	0.74265	0.893163	no	g4349.t1	O13547	CCW14_YEAST	reviewed	Covalently-linked cell wall protein 14 (Inner cell wall protein)	CCW14 ICWP SSR1 YLR390W-A YLR391W-A	Saccharomyces cerevisiae (strain ATCC 204508 / S288c) (Baker's yeast)	238	CCW14	ICWP SSR1	YLR390W-A	YLR391W-A		SUBCELLULAR LOCATION: Secreted, cell wall. Membrane; Lipid-anchor, GPI-anchor. Note=Covalently-linked GPI-modified cell wall protein (GPI-CWP).				anchored component of membrane [GO:0031225]; extracellular region [GO:0005576]; fungal-type cell wall [GO:0009277]; structural constituent of cell wall [GO:0005199]; fungal-type cell wall organization [GO:0031505]	fungal-type cell wall organization [GO:0031505]	structural constituent of cell wall [GO:0005199]	anchored component of membrane [GO:0031225]; extracellular region [GO:0005576]; fungal-type cell wall [GO:0009277]	GO:0031225; GO:0005576; GO:0009277; GO:0031505; GO:0005199							FUNCTION: Component of the inner layer of the cell wall.		5 out of 5	PTM: Extensively O-glycosylated.; PTM: The GPI-anchor is attached to the protein in the endoplasmic reticulum and serves to target the protein to the cell surface. There, the glucosamine-inositol phospholipid moiety is cleaved off and the GPI-modified mannoprotein is covalently attached via its lipidless GPI glycan remnant to the 1,6-beta-glucan of the outer cell wall layer.	31650;	DIP-1301N;		MINT-489199;
g2867.t1	GK5S-2121	-	2762:15024-16579	GLC	XYL	OK	136.402	148.028	0.118011	0.230866	0.7661	0.903694	no	g2867.t1	P53189	SCW11_YEAST	reviewed	Probable family 17 glucosidase SCW11 (EC 3.2.1.-) (Soluble cell wall protein 11)	SCW11 YGL028C	Saccharomyces cerevisiae (strain ATCC 204508 / S288c) (Baker's yeast)	542	SCW11		YGL028C		3.2.1.-	SUBCELLULAR LOCATION: Secreted, cell wall {ECO:0000269|PubMed:9748433}.				extracellular region [GO:0005576]; fungal-type cell wall [GO:0009277]; glucan endo-1,3-beta-D-glucosidase activity [GO:0042973]; carbohydrate metabolic process [GO:0005975]; cell wall organization [GO:0071555]	carbohydrate metabolic process [GO:0005975]; cell wall organization [GO:0071555]	glucan endo-1,3-beta-D-glucosidase activity [GO:0042973]	extracellular region [GO:0005576]; fungal-type cell wall [GO:0009277]	GO:0005975; GO:0071555; GO:0005576; GO:0009277; GO:0042973							FUNCTION: Involved in cell separation. {ECO:0000269|PubMed:9748433}.		4 out of 5		33219;	DIP-1848N;	P53189;	MINT-408064;
g4499.t1	GK5S-468	-	4529:7822-9707	GLC	XYL	OK	401.246	432.696	0.108867	0.215218	0.77475	0.908085	no	g4499.t1	P42835	EGT2_YEAST	reviewed	Protein EGT2 (Early G1 transcript 2)	EGT2 YNL327W N0320	Saccharomyces cerevisiae (strain ATCC 204508 / S288c) (Baker's yeast)	1041	EGT2		YNL327W	N0320		SUBCELLULAR LOCATION: Secreted, cell wall {ECO:0000305|PubMed:15452134, ECO:0000305|PubMed:9613572}. Membrane {ECO:0000305}; Lipid-anchor, GPI-anchor {ECO:0000305}. Note=Localizes to the septum of dividing cells.				anchored component of membrane [GO:0031225]; cell septum [GO:0030428]; cellular bud [GO:0005933]; extracellular region [GO:0005576]; fungal-type cell wall [GO:0009277]; cellulase activity [GO:0008810]; cell separation after cytokinesis [GO:0000920]; metabolic process [GO:0008152]; mitotic nuclear division [GO:0007067]	cell separation after cytokinesis [GO:0000920]; metabolic process [GO:0008152]; mitotic nuclear division [GO:0007067]	cellulase activity [GO:0008810]	anchored component of membrane [GO:0031225]; cell septum [GO:0030428]; cellular bud [GO:0005933]; extracellular region [GO:0005576]; fungal-type cell wall [GO:0009277]	GO:0031225; GO:0000920; GO:0030428; GO:0005933; GO:0008810; GO:0005576; GO:0009277; GO:0008152; GO:0007067	DOMAIN: The number of the intragenic tandem repeats varies between different S.cerevisiae strains.						FUNCTION: Seems to be involved in the correct timing of cell separation after cytokinesis, as separation of mutant daughter cells is delayed. Could either be an enzyme necessary for glucans-degradation of the cell wall at the neck region between mother and daughter cells or a regulatory protein controlling this metabolic step. {ECO:0000269|PubMed:8668141}.		5 out of 5	PTM: The GPI-anchor is attached to the protein in the endoplasmic reticulum and serves to target the protein to the cell surface. There, the glucosamine-inositol phospholipid moiety is cleaved off and the GPI-modified mannoprotein is covalently attached via its lipidless GPI glycan remnant to the 1,6-beta-glucan of the outer cell wall layer (By similarity). {ECO:0000250}.	35514;	DIP-4267N;		MINT-545218;
g3125.t1	GK5S-1853	-	3007:0-841	GLC	XYL	OK	124.058	131.346	0.0823593	0.169092	0.85125	0.945698	no	g3125.t1	P08640	FLO11_YEAST	reviewed	Flocculation protein FLO11 (Flo11p) (Flocculin-11) (Mucin-like protein 1)	FLO11 MAL5 MUC1 S1 S2 YIR019C	Saccharomyces cerevisiae (strain ATCC 204508 / S288c) (Baker's yeast)	1367	FLO11	MAL5 MUC1 S1 S2	YIR019C			SUBCELLULAR LOCATION: Secreted, cell wall. Membrane; Lipid-anchor, GPI-anchor. Note=The protein is attached to the cell wall via a GPI-anchor and is also shed liberally into extracellular fluid; increased shedding is associated with biofilm mat expansion but decreased invasive growth.				anchored component of membrane [GO:0031225]; cell wall [GO:0005618]; cellular bud neck [GO:0005935]; extracellular region [GO:0005576]; plasma membrane [GO:0005886]; cell adhesion involved in single-species biofilm formation [GO:0043709]; filamentous growth [GO:0030447]; flocculation [GO:0000128]; invasive growth in response to glucose limitation [GO:0001403]; pseudohyphal growth [GO:0007124]; si…	cell adhesion involved in single-species biofilm formation [GO:0043709]; filamentous growth [GO:0030447]; flocculation [GO:0000128]; invasive growth in response to glucose limitation [GO:0001403]; pseudohyphal growth [GO:0007124]; single organismal cell-cell adhesion [GO:0016337]; single-species biofilm formation on inanimate substrate [GO:0044011]; single-species surface biofilm formation [GO:00…		anchored component of membrane [GO:0031225]; cellular bud neck [GO:0005935]; cell wall [GO:0005618]; extracellular region [GO:0005576]; plasma membrane [GO:0005886]	GO:0031225; GO:0043709; GO:0005618; GO:0005935; GO:0005576; GO:0030447; GO:0000128; GO:0001403; GO:0005886; GO:0007124; GO:0016337; GO:0044011; GO:0090606	DOMAIN: The number of the intragenic tandem repeats varies between different S.cerevisiae strains. There is a linear correlation between protein size and the extend of adhesion: the more repeats, the stronger the adhesion properties and the greater the fraction of flocculating cells (By similarity). {ECO:0000250}.; DOMAIN: In vitro, the N-terminal region (residues 22-209) binds homotypically but …						FUNCTION: Cell wall protein that participates in adhesive cell-cell interactions during yeast flocculation, a reversible, asexual and Ca(2+)-dependent process in which cells adhere to form aggregates (flocs) consisting of thousands of cells. Also involved in cell-substrate adhesion, haploid invasive growth, diploid pseudohyphae formation and biofilm (flor) development. The precise mechanism by wh…		5 out of 5	PTM: Extensively O-mannosylated.; PTM: The GPI-anchor is attached to the protein in the endoplasmic reticulum and serves to target the protein to the cell surface. There, the glucosamine-inositol phospholipid moiety is cleaved off and the GPI-modified mannoprotein is covalently attached via its lipidless GPI glycan remnant to the 1,6-beta-glucan of the outer cell wall layer (By similarity). {ECO:…	35011;		P08640;	MINT-2782681;
g155.t1	GK5S-4875	-	208:0-960	GLC	XYL	OK	40.8333	41.2268	0.0138382	0.0245579	0.97205	0.98804	no	g155.t1	P39712	FLO9_YEAST	reviewed	Flocculation protein FLO9 (Flocculin-9)	FLO9 YAL063C	Saccharomyces cerevisiae (strain ATCC 204508 / S288c) (Baker's yeast)	1322	FLO9		YAL063C			SUBCELLULAR LOCATION: Secreted, cell wall {ECO:0000305|PubMed:15470092}. Membrane {ECO:0000305}; Lipid-anchor, GPI-anchor {ECO:0000305}. Note=Covalently-linked GPI-modified cell wall protein (GPI-CWP).				anchored component of membrane [GO:0031225]; extracellular region [GO:0005576]; fungal-type cell wall [GO:0009277]; mannose binding [GO:0005537]; cell-substrate adhesion [GO:0031589]; flocculation [GO:0000128]; flocculation via cell wall protein-carbohydrate interaction [GO:0000501]	cell-substrate adhesion [GO:0031589]; flocculation [GO:0000128]; flocculation via cell wall protein-carbohydrate interaction [GO:0000501]	mannose binding [GO:0005537]	anchored component of membrane [GO:0031225]; extracellular region [GO:0005576]; fungal-type cell wall [GO:0009277]	GO:0031225; GO:0031589; GO:0005576; GO:0000128; GO:0000501; GO:0009277; GO:0005537	DOMAIN: The number of the intragenic tandem repeats varies between different S.cerevisiae strains. There is a linear correlation between protein size and the extend of adhesion: the more repeats, the stronger the adhesion properties and the greater the fraction of flocculating cells (By similarity). The Ser/Thr-rich repeats are also important for proper cell wall targeting of the protein. {ECO:00…						FUNCTION: Cell wall protein that participates directly in adhesive cell-cell interactions during yeast flocculation, a reversible, asexual and Ca(2+)-dependent process in which cells adhere to form aggregates (flocs) consisting of thousands of cells. The lectin-like protein sticks out of the cell wall of flocculent cells and selectively binds mannose residues in the cell walls of adjacent cells.		4 out of 5	PTM: The GPI-anchor is attached to the protein in the endoplasmic reticulum and serves to target the protein to the cell surface. There, the glucosamine-inositol phospholipid moiety is cleaved off and the GPI-modified mannoprotein is covalently attached via its lipidless GPI glycan remnant to the 1,6-beta-glucan of the outer cell wall layer (By similarity). {ECO:0000250}.	31767;		P39712;
g298.t1	GK5S-4735	-	306:11193-11251	GLC	XYL	NOTEST	0	0	0	0	1	1	no	g298.t1	C7GQJ1	ECM33_YEAS2	reviewed	Cell wall protein ECM33 (Extracellular mutant protein 33)	ECM33 C1Q_02579	Saccharomyces cerevisiae (strain JAY291) (Baker's yeast)	430	ECM33			C1Q_02579		SUBCELLULAR LOCATION: Cell membrane {ECO:0000250}; Lipid-anchor, GPI-anchor {ECO:0000250}. Secreted, cell wall {ECO:0000250}. Note=Identified as GPI-anchored plasma membrane protein (GPI-PMP) as well as covalently-linked GPI-modified cell wall protein (GPI-CWP) in the outer cell wall layer. {ECO:0000250}.				anchored component of membrane [GO:0031225]; cell wall [GO:0005618]; extracellular region [GO:0005576]; plasma membrane [GO:0005886]; cell wall organization [GO:0071555]	cell wall organization [GO:0071555]		anchored component of membrane [GO:0031225]; cell wall [GO:0005618]; extracellular region [GO:0005576]; plasma membrane [GO:0005886]	GO:0031225; GO:0005618; GO:0071555; GO:0005576; GO:0005886							FUNCTION: Required for proper cell wall integrity and for the correct assembly of the mannoprotein outer layer of the cell wall. Important for apical bud growth (By similarity). {ECO:0000250}.		3 out of 5	PTM: The GPI-anchor is attached to the protein in the endoplasmic reticulum and serves to target the protein to the cell surface. There, the glucosamine-inositol phospholipid moiety is cleaved off and the GPI-modified mannoprotein is covalently attached via its lipidless GPI glycan remnant to the 1,6-beta-glucan of the outer cell wall layer (By similarity). {ECO:0000250}.
g2380.t1	GK5S-2612	-	2328:1126-1127	GLC	XYL	NOTEST	0	0	0	0	1	1	no	g2380.t1	P31787	ACBP_YEAST	reviewed	Acyl-CoA-binding protein (ACBP)	ACB1 ACB YGR037C	Saccharomyces cerevisiae (strain ATCC 204508 / S288c) (Baker's yeast)	87	ACB1	ACB	YGR037C							extracellular region [GO:0005576]; fatty-acyl-CoA binding [GO:0000062]; lipid binding [GO:0008289]; long-chain fatty acid transporter activity [GO:0005324]; chronological cell aging [GO:0001300]; long-chain fatty acid transport [GO:0015909]	chronological cell aging [GO:0001300]; long-chain fatty acid transport [GO:0015909]	fatty-acyl-CoA binding [GO:0000062]; lipid binding [GO:0008289]; long-chain fatty acid transporter activity [GO:0005324]	extracellular region [GO:0005576]	GO:0001300; GO:0005576; GO:0000062; GO:0008289; GO:0015909; GO:0005324		DOMAIN 2 87 ACB. {ECO:0000255|PROSITE-ProRule:PRU00573}.					FUNCTION: Binds medium- and long-chain acyl-CoA esters with very high affinity and may function as an intracellular carrier of acyl-CoA esters.		4 out of 5		33282;		P31787;	MINT-2788579;
g1450.t1	GK5S-3579	-	1482:41207-42816	GLC	XYL	OK	122.005	115.407	-0.0802019	-0.154472	0.84145	0.939703	no	g1450.t1	P29029	CHIT_YEAST	reviewed	Endochitinase (EC 3.2.1.14) (Soluble cell wall protein 2)	CTS1 SCW2 YLR286C L8003.13	Saccharomyces cerevisiae (strain ATCC 204508 / S288c) (Baker's yeast)	562	CTS1	SCW2	YLR286C	L8003.13	3.2.1.14	SUBCELLULAR LOCATION: Secreted {ECO:0000269|PubMed:9748433}. Secreted, cell wall {ECO:0000269|PubMed:9748433}. Note=Most of the enzyme is secreted, but a significant amount of chitinase is also found associated with the cell wall through binding of C-terminal domain to chitin.				cellular bud neck [GO:0005935]; extracellular region [GO:0005576]; fungal-type cell wall [GO:0009277]; chitin binding [GO:0008061]; endochitinase activity [GO:0008843]; cell separation after cytokinesis [GO:0000920]; cell wall organization [GO:0071555]; chitin catabolic process [GO:0006032]; polysaccharide catabolic process [GO:0000272]	cell separation after cytokinesis [GO:0000920]; cell wall organization [GO:0071555]; chitin catabolic process [GO:0006032]; polysaccharide catabolic process [GO:0000272]	chitin binding [GO:0008061]; endochitinase activity [GO:0008843]	cellular bud neck [GO:0005935]; extracellular region [GO:0005576]; fungal-type cell wall [GO:0009277]	GO:0000920; GO:0071555; GO:0005935; GO:0008061; GO:0006032; GO:0008843; GO:0005576; GO:0009277; GO:0000272							FUNCTION: Chitinase is required for cell separation during growth of Saccharomyces cerevisiae.		5 out of 5	PTM: Extensively glycosylated with a series of short O-linked mannose oligosaccharides ranging in size from Man(2) to Man(5).	31551;			MINT-4495746;
g1153.t1	GK5S-3869	-	1250:7234-8329	GLC	XYL	OK	146.116	131.86	-0.148109	-0.297243	0.71805	0.883175	no	g1153.t1	P39712	FLO9_YEAST	reviewed	Flocculation protein FLO9 (Flocculin-9)	FLO9 YAL063C	Saccharomyces cerevisiae (strain ATCC 204508 / S288c) (Baker's yeast)	1322	FLO9		YAL063C			SUBCELLULAR LOCATION: Secreted, cell wall {ECO:0000305|PubMed:15470092}. Membrane {ECO:0000305}; Lipid-anchor, GPI-anchor {ECO:0000305}. Note=Covalently-linked GPI-modified cell wall protein (GPI-CWP).				anchored component of membrane [GO:0031225]; extracellular region [GO:0005576]; fungal-type cell wall [GO:0009277]; mannose binding [GO:0005537]; cell-substrate adhesion [GO:0031589]; flocculation [GO:0000128]; flocculation via cell wall protein-carbohydrate interaction [GO:0000501]	cell-substrate adhesion [GO:0031589]; flocculation [GO:0000128]; flocculation via cell wall protein-carbohydrate interaction [GO:0000501]	mannose binding [GO:0005537]	anchored component of membrane [GO:0031225]; extracellular region [GO:0005576]; fungal-type cell wall [GO:0009277]	GO:0031225; GO:0031589; GO:0005576; GO:0000128; GO:0000501; GO:0009277; GO:0005537	DOMAIN: The number of the intragenic tandem repeats varies between different S.cerevisiae strains. There is a linear correlation between protein size and the extend of adhesion: the more repeats, the stronger the adhesion properties and the greater the fraction of flocculating cells (By similarity). The Ser/Thr-rich repeats are also important for proper cell wall targeting of the protein. {ECO:00…						FUNCTION: Cell wall protein that participates directly in adhesive cell-cell interactions during yeast flocculation, a reversible, asexual and Ca(2+)-dependent process in which cells adhere to form aggregates (flocs) consisting of thousands of cells. The lectin-like protein sticks out of the cell wall of flocculent cells and selectively binds mannose residues in the cell walls of adjacent cells.		4 out of 5	PTM: The GPI-anchor is attached to the protein in the endoplasmic reticulum and serves to target the protein to the cell surface. There, the glucosamine-inositol phospholipid moiety is cleaved off and the GPI-modified mannoprotein is covalently attached via its lipidless GPI glycan remnant to the 1,6-beta-glucan of the outer cell wall layer (By similarity). {ECO:0000250}.	31767;		P39712;
g1403.t1	GK5S-3598	-	1448:1863-3274	GLC	XYL	OK	142.26	108.703	-0.388146	-0.738037	0.34945	0.640955	no	g1403.t1	P32623	CRH2_YEAST	reviewed	Probable glycosidase CRH2 (EC 3.2.-.-) (Congo red hypersensitive protein 2) (Unknown transcript 2 protein)	UTR2 CRH2 YEL040W SYGP-ORF18	Saccharomyces cerevisiae (strain ATCC 204508 / S288c) (Baker's yeast)	467	UTR2	CRH2	YEL040W	SYGP-ORF18	3.2.-.-	SUBCELLULAR LOCATION: Secreted, cell wall. Membrane; Lipid-anchor, GPI-anchor. Note=Covalently-linked GPI-modified cell wall protein (GPI-CWP), localized particularly in chitin-rich areas. Localizes to sites of polarized growth. Found at the incipient bud site, as a ring at the bud neck as the bud grows, and in the septum at the time of cytokinesis. Redistributes uniformly over the cell cortex up…				anchored component of membrane [GO:0031225]; cellular bud neck septin ring [GO:0000144]; extracellular region [GO:0005576]; fungal-type cell wall [GO:0009277]; hydrolase activity, hydrolyzing O-glycosyl compounds [GO:0004553]; transferase activity, transferring glycosyl groups [GO:0016757]; cell wall chitin metabolic process [GO:0006037]; fungal-type cell wall organization [GO:0031505]	cell wall chitin metabolic process [GO:0006037]; fungal-type cell wall organization [GO:0031505]	hydrolase activity, hydrolyzing O-glycosyl compounds [GO:0004553]; transferase activity, transferring glycosyl groups [GO:0016757]	anchored component of membrane [GO:0031225]; cellular bud neck septin ring [GO:0000144]; extracellular region [GO:0005576]; fungal-type cell wall [GO:0009277]	GO:0031225; GO:0006037; GO:0000144; GO:0005576; GO:0009277; GO:0031505; GO:0004553; GO:0016757							FUNCTION: Probable glycosidase that plays a role in cell wall architecture. Required for the transfer of chitin to 1,6-beta-glucan in the cell wall. {ECO:0000269|PubMed:10757808, ECO:0000269|PubMed:17302808}.		5 out of 5	PTM: The GPI-anchor is attached to the protein in the endoplasmic reticulum and serves to target the protein to the cell surface. There, the glucosamine-inositol phospholipid moiety is cleaved off and the GPI-modified mannoprotein is covalently attached via its lipidless GPI glycan remnant to the 1,6-beta-glucan of the outer cell wall layer.	36689;			MINT-2785828;
g3682.t1	GK5S-1296	-	3505:7177-7990	GLC	XYL	NOTEST	3.97345	2.92955	-0.439713	0	1	1	no	g3682.t1	P39712	FLO9_YEAST	reviewed	Flocculation protein FLO9 (Flocculin-9)	FLO9 YAL063C	Saccharomyces cerevisiae (strain ATCC 204508 / S288c) (Baker's yeast)	1322	FLO9		YAL063C			SUBCELLULAR LOCATION: Secreted, cell wall {ECO:0000305|PubMed:15470092}. Membrane {ECO:0000305}; Lipid-anchor, GPI-anchor {ECO:0000305}. Note=Covalently-linked GPI-modified cell wall protein (GPI-CWP).				anchored component of membrane [GO:0031225]; extracellular region [GO:0005576]; fungal-type cell wall [GO:0009277]; mannose binding [GO:0005537]; cell-substrate adhesion [GO:0031589]; flocculation [GO:0000128]; flocculation via cell wall protein-carbohydrate interaction [GO:0000501]	cell-substrate adhesion [GO:0031589]; flocculation [GO:0000128]; flocculation via cell wall protein-carbohydrate interaction [GO:0000501]	mannose binding [GO:0005537]	anchored component of membrane [GO:0031225]; extracellular region [GO:0005576]; fungal-type cell wall [GO:0009277]	GO:0031225; GO:0031589; GO:0005576; GO:0000128; GO:0000501; GO:0009277; GO:0005537	DOMAIN: The number of the intragenic tandem repeats varies between different S.cerevisiae strains. There is a linear correlation between protein size and the extend of adhesion: the more repeats, the stronger the adhesion properties and the greater the fraction of flocculating cells (By similarity). The Ser/Thr-rich repeats are also important for proper cell wall targeting of the protein. {ECO:00…						FUNCTION: Cell wall protein that participates directly in adhesive cell-cell interactions during yeast flocculation, a reversible, asexual and Ca(2+)-dependent process in which cells adhere to form aggregates (flocs) consisting of thousands of cells. The lectin-like protein sticks out of the cell wall of flocculent cells and selectively binds mannose residues in the cell walls of adjacent cells.		4 out of 5	PTM: The GPI-anchor is attached to the protein in the endoplasmic reticulum and serves to target the protein to the cell surface. There, the glucosamine-inositol phospholipid moiety is cleaved off and the GPI-modified mannoprotein is covalently attached via its lipidless GPI glycan remnant to the 1,6-beta-glucan of the outer cell wall layer (By similarity). {ECO:0000250}.	31767;		P39712;
g3564.t1	GK5S-1411	-	3375:4149-7183	GLC	XYL	OK	241.056	164.57	-0.550666	-1.03344	0.16655	0.441408	no	g3564.t1	P53753	ENG1_YEAST	reviewed	Endo-1,3(4)-beta-glucanase 1 (Endo-1,3-beta-glucanase 1) (Endo-1,4-beta-glucanase 1) (EC 3.2.1.6) (Daughter specific expression protein 4) (Laminarinase-1)	DSE4 ENG1 YNR067C N3547	Saccharomyces cerevisiae (strain ATCC 204508 / S288c) (Baker's yeast)	1117	DSE4	ENG1	YNR067C	N3547	3.2.1.6	SUBCELLULAR LOCATION: Secreted, cell wall {ECO:0000269|PubMed:12455695}. Note=Localizes asymmetrically to the daughter side of the septum.				cell septum [GO:0030428]; extracellular region [GO:0005576]; fungal-type cell wall [GO:0009277]; glucan endo-1,3-beta-D-glucosidase activity [GO:0042973]; glucan endo-1,3-beta-glucanase activity, C-3 substituted reducing group [GO:0052861]; glucan endo-1,4-beta-glucanase activity, C-3 substituted reducing group [GO:0052862]; cell separation after cytokinesis [GO:0000920]; cell wall macromolecule …	cell separation after cytokinesis [GO:0000920]; cell wall macromolecule catabolic process [GO:0016998]	glucan endo-1,3-beta-D-glucosidase activity [GO:0042973]; glucan endo-1,3-beta-glucanase activity, C-3 substituted reducing group [GO:0052861]; glucan endo-1,4-beta-glucanase activity, C-3 substituted reducing group [GO:0052862]	cell septum [GO:0030428]; extracellular region [GO:0005576]; fungal-type cell wall [GO:0009277]	GO:0000920; GO:0030428; GO:0016998; GO:0005576; GO:0009277; GO:0042973; GO:0052861; GO:0052862							FUNCTION: Involved in the dissoultion of the mother-daughter septum during cell separation. {ECO:0000269|PubMed:12455695}.		5 out of 5	PTM: Glycosylated. {ECO:0000269|PubMed:12455695}.	35893;		P53753;	MINT-2786281;
g2192.t1	GK5S-2794	-	2209:1155-2569	GLC	XYL	OK	22.9406	15.0143	-0.611565	-0.964121	0.2278	0.520559	no	g2192.t1	P35842	PPAB_YEAST	reviewed	Acid phosphatase PHO11 (EC 3.1.3.2) (P56)	PHO11 YAR071W	Saccharomyces cerevisiae (strain ATCC 204508 / S288c) (Baker's yeast)	467	PHO11		YAR071W		3.1.3.2					extracellular region [GO:0005576]; acid phosphatase activity [GO:0003993]; dephosphorylation [GO:0016311]; phosphate-containing compound metabolic process [GO:0006796]	dephosphorylation [GO:0016311]; phosphate-containing compound metabolic process [GO:0006796]	acid phosphatase activity [GO:0003993]	extracellular region [GO:0005576]	GO:0003993; GO:0016311; GO:0005576; GO:0006796									4 out of 5	PTM: Glycosylated during secretion across the membrane.	31819;	DIP-4589N;	P35842;	MINT-536024;
g3205.t1	GK5S-1773	-	3053:13078-14399	GLC	XYL	OK	95.9073	40.6535	-1.23826	-2.24939	0.00575	0.0472063	yes	g3205.t1	Q9UTM9	FAP2_SCHPO	reviewed	L-saccharopine oxidase (EC 1.5.3.18)	fap2 SPAC139.04c	Schizosaccharomyces pombe (strain 972 / ATCC 24843) (Fission yeast)	433	fap2			SPAC139.04c	1.5.3.18	SUBCELLULAR LOCATION: Secreted {ECO:0000305}. Cytoplasm {ECO:0000269|PubMed:16823372}. Nucleus {ECO:0000269|PubMed:16823372}.				cytosol [GO:0005829]; extracellular region [GO:0005576]; nucleus [GO:0005634]; flavin adenine dinucleotide binding [GO:0050660]; saccharopine oxidase activity [GO:0051698]; L-lysine catabolic process [GO:0019477]	L-lysine catabolic process [GO:0019477]	flavin adenine dinucleotide binding [GO:0050660]; saccharopine oxidase activity [GO:0051698]	cytosol [GO:0005829]; extracellular region [GO:0005576]; nucleus [GO:0005634]	GO:0019477; GO:0005829; GO:0005576; GO:0050660; GO:0005634; GO:0051698									4 out of 5		278260;			MINT-4710886;
g4841.t1	GK5S-119	-	4948:12186-14218	GLC	XYL	OK	46.0527	18.6976	-1.30043	-2.18424	0.00485	0.0417136	yes	g4841.t1	Q01679	LAC1_PHLRA	reviewed	Laccase (EC 1.10.3.2) (Benzenediol:oxygen oxidoreductase) (Diphenol oxidase) (Ligninolytic phenoloxidase) (Urishiol oxidase)	LAC	Phlebia radiata (White-rot fungus)	520	LAC				1.10.3.2	SUBCELLULAR LOCATION: Secreted.				extracellular region [GO:0005576]; copper ion binding [GO:0005507]; hydroquinone:oxygen oxidoreductase activity [GO:0052716]; lignin catabolic process [GO:0046274]	lignin catabolic process [GO:0046274]	copper ion binding [GO:0005507]; hydroquinone:oxygen oxidoreductase activity [GO:0052716]	extracellular region [GO:0005576]	GO:0005507; GO:0005576; GO:0052716; GO:0046274		DOMAIN 22 148 Plastocyanin-like 1.; DOMAIN 160 304 Plastocyanin-like 2.; DOMAIN 373 496 Plastocyanin-like 3.					FUNCTION: Most probably plays an important role in lignin degradation.		3 out of 5
g2014.t1	GK5S-2991	-	2073:0-169	GLC	XYL	OK	1612.35	591.79	-1.44601	-13.9379	0.00945	0.0676482	no	g2014.t1	P46587	HSP72_CANAL	reviewed	Heat shock protein SSA2	SSA2 SSA1 CaO19.1065 CaO19.8667	Candida albicans (strain SC5314 / ATCC MYA-2876) (Yeast)	645	SSA2	SSA1		CaO19.1065 CaO19.8667		SUBCELLULAR LOCATION: Cytoplasm {ECO:0000269|PubMed:8757872}. Secreted, cell wall {ECO:0000269|PubMed:8757872}.				cell surface [GO:0009986]; cytoplasm [GO:0005737]; extracellular region [GO:0005576]; fungal-type cell wall [GO:0009277]; hyphal cell wall [GO:0030446]; membrane [GO:0016020]; plasma membrane [GO:0005886]; ATP binding [GO:0005524]; peptide binding [GO:0042277]; interaction with host [GO:0051701]; peptide transport [GO:0015833]; response to toxic substance [GO:0009636]	interaction with host [GO:0051701]; peptide transport [GO:0015833]; response to toxic substance [GO:0009636]	ATP binding [GO:0005524]; peptide binding [GO:0042277]	cell surface [GO:0009986]; cytoplasm [GO:0005737]; extracellular region [GO:0005576]; fungal-type cell wall [GO:0009277]; hyphal cell wall [GO:0030446]; membrane [GO:0016020]; plasma membrane [GO:0005886]	GO:0005524; GO:0009986; GO:0005737; GO:0005576; GO:0009277; GO:0030446; GO:0051701; GO:0016020; GO:0042277; GO:0015833; GO:0005886; GO:0009636							FUNCTION: May play a role in the transport of polypeptides both across the mitochondrial membranes and into the endoplasmic reticulum. {ECO:0000250}.; FUNCTION: Binds HTN3/histatin-5, a peptide from human saliva, and mediates its fungicidal activity. {ECO:0000269|PubMed:12761219}.		5 out of 5
g2279.t1	GK5S-2711	-	2271:0-634	GLC	XYL	OK	373.857	123.764	-1.5949	-3.18141	0.00105	0.0129758	yes	g2279.t1	P36110	PRY2_YEAST	reviewed	Protein PRY2 (Pathogenesis-related protein 2)	PRY2 YKR013W YK111	Saccharomyces cerevisiae (strain ATCC 204508 / S288c) (Baker's yeast)	329	PRY2		YKR013W	YK111		SUBCELLULAR LOCATION: Secreted {ECO:0000269|PubMed:11935221, ECO:0000269|PubMed:23027975}.				extracellular region [GO:0005576]; sterol binding [GO:0032934]; sterol transport [GO:0015918]	sterol transport [GO:0015918]	sterol binding [GO:0032934]	extracellular region [GO:0005576]	GO:0005576; GO:0032934; GO:0015918	DOMAIN: The SCP domain is necessary and sufficient for lipid export and sterol-binding. {ECO:0000269|PubMed:23027975}.	DOMAIN 197 311 SCP.					FUNCTION: Secreted protein required for efficient export of lipids such as acetylated sterols. Acts in detoxification of hydrophobic compounds. {ECO:0000269|PubMed:23027975}.		4 out of 5	PTM: O-glycosylated. {ECO:0000269|PubMed:23027975}.	34145;			MINT-4493444;
g3589.t1	GK5S-1401	-	3390:32193-33016	GLC	XYL	OK	81.7889	25.6883	-1.6708	-2.68302	0.00365	0.0343495	yes	g3589.t1	P39005	KRE9_YEAST	reviewed	Cell wall synthesis protein KRE9	KRE9 YJL174W J0504	Saccharomyces cerevisiae (strain ATCC 204508 / S288c) (Baker's yeast)	276	KRE9		YJL174W	J0504		SUBCELLULAR LOCATION: Secreted, cell wall {ECO:0000305}.				cell wall [GO:0005618]; extracellular region [GO:0005576]; (1->6)-beta-D-glucan biosynthetic process [GO:0006078]; (1->6)-beta-D-glucan metabolic process [GO:0006077]; cell wall biogenesis [GO:0042546]; fungal-type cell wall organization [GO:0031505]	(1->6)-beta-D-glucan biosynthetic process [GO:0006078]; (1->6)-beta-D-glucan metabolic process [GO:0006077]; cell wall biogenesis [GO:0042546]; fungal-type cell wall organization [GO:0031505]		cell wall [GO:0005618]; extracellular region [GO:0005576]	GO:0006078; GO:0006077; GO:0005618; GO:0042546; GO:0005576; GO:0031505							FUNCTION: Involved in cell wall beta(1->6) glucan synthesis. {ECO:0000269|PubMed:8413233}.		4 out of 5	PTM: O-glycosylated.	33586;	DIP-5609N;	P39005;	MINT-482576;
g8.t1	GK5S-5009	-	49:0-507	GLC	XYL	OK	1273.49	363.038	-1.8106	-4.67309	5e-05	0.00100773	yes	g8.t1	P10592	HSP72_YEAST	reviewed	Heat shock protein SSA2	SSA2 YLL024C L0931	Saccharomyces cerevisiae (strain ATCC 204508 / S288c) (Baker's yeast)	639	SSA2		YLL024C	L0931		SUBCELLULAR LOCATION: Cytoplasm. Secreted, cell wall.				cytoplasm [GO:0005737]; cytosol [GO:0005829]; extracellular region [GO:0005576]; fungal-type cell wall [GO:0009277]; fungal-type vacuole membrane [GO:0000329]; mitochondrion [GO:0005739]; polysome [GO:0005844]; ATP binding [GO:0005524]; ATPase activity [GO:0016887]; tRNA binding [GO:0000049]; unfolded protein binding [GO:0051082]; protein folding [GO:0006457]; SRP-dependent cotranslational protei…	protein folding [GO:0006457]; SRP-dependent cotranslational protein targeting to membrane, translocation [GO:0006616]; tRNA import into nucleus [GO:0035719]	ATPase activity [GO:0016887]; ATP binding [GO:0005524]; tRNA binding [GO:0000049]; unfolded protein binding [GO:0051082]	cytoplasm [GO:0005737]; cytosol [GO:0005829]; extracellular region [GO:0005576]; fungal-type cell wall [GO:0009277]; fungal-type vacuole membrane [GO:0000329]; mitochondrion [GO:0005739]; polysome [GO:0005844]	GO:0005524; GO:0016887; GO:0006616; GO:0005737; GO:0005829; GO:0005576; GO:0009277; GO:0000329; GO:0005739; GO:0005844; GO:0006457; GO:0000049; GO:0035719; GO:0051082							FUNCTION: May play a role in the transport of polypeptides both across the mitochondrial membranes and into the endoplasmic reticulum. A functional difference between SSA1 and SSA2 proteins is expected. SSA2 can participate in the ATP-dependent disassembly of clathrin-coated vesicles. {ECO:0000269|PubMed:12761219}.		5 out of 5		31229;	DIP-2265N;	P10592;	MINT-8285323;
g4137.t1	GK5S-832	-	4115:0-1322	GLC	XYL	OK	1084.98	303.844	-1.83627	-3.71344	5e-05	0.00100773	yes	g4137.t1	P10592	HSP72_YEAST	reviewed	Heat shock protein SSA2	SSA2 YLL024C L0931	Saccharomyces cerevisiae (strain ATCC 204508 / S288c) (Baker's yeast)	639	SSA2		YLL024C	L0931		SUBCELLULAR LOCATION: Cytoplasm. Secreted, cell wall.				cytoplasm [GO:0005737]; cytosol [GO:0005829]; extracellular region [GO:0005576]; fungal-type cell wall [GO:0009277]; fungal-type vacuole membrane [GO:0000329]; mitochondrion [GO:0005739]; polysome [GO:0005844]; ATP binding [GO:0005524]; ATPase activity [GO:0016887]; tRNA binding [GO:0000049]; unfolded protein binding [GO:0051082]; protein folding [GO:0006457]; SRP-dependent cotranslational protei…	protein folding [GO:0006457]; SRP-dependent cotranslational protein targeting to membrane, translocation [GO:0006616]; tRNA import into nucleus [GO:0035719]	ATPase activity [GO:0016887]; ATP binding [GO:0005524]; tRNA binding [GO:0000049]; unfolded protein binding [GO:0051082]	cytoplasm [GO:0005737]; cytosol [GO:0005829]; extracellular region [GO:0005576]; fungal-type cell wall [GO:0009277]; fungal-type vacuole membrane [GO:0000329]; mitochondrion [GO:0005739]; polysome [GO:0005844]	GO:0005524; GO:0016887; GO:0006616; GO:0005737; GO:0005829; GO:0005576; GO:0009277; GO:0000329; GO:0005739; GO:0005844; GO:0006457; GO:0000049; GO:0035719; GO:0051082							FUNCTION: May play a role in the transport of polypeptides both across the mitochondrial membranes and into the endoplasmic reticulum. A functional difference between SSA1 and SSA2 proteins is expected. SSA2 can participate in the ATP-dependent disassembly of clathrin-coated vesicles. {ECO:0000269|PubMed:12761219}.		5 out of 5		31229;	DIP-2265N;	P10592;	MINT-8285323;
g2001.t1	GK5S-3001	-	2066:5800-7361	GLC	XYL	OK	16.0869	3.05816	-2.39515	-2.79624	0.0046	0.0400772	yes	g2001.t1	Q06490	THI22_YEAST	reviewed	Thiamine biosynthesis protein THI22	THI22 YPR121W	Saccharomyces cerevisiae (strain ATCC 204508 / S288c) (Baker's yeast)	572	THI22		YPR121W			SUBCELLULAR LOCATION: Secreted {ECO:0000305}.				extracellular region [GO:0005576]; thiaminase activity [GO:0050334]; thiamine biosynthetic process [GO:0009228]	thiamine biosynthetic process [GO:0009228]	thiaminase activity [GO:0050334]	extracellular region [GO:0005576]	GO:0005576; GO:0050334; GO:0009228							FUNCTION: Is not required for thiamine biosynthesis. {ECO:0000269|PubMed:10383756}.		3 out of 5		36290;	DIP-6441N;	Q06490;	MINT-690294;
[truncated: 91 more columns]

## Sheet: GO_peroxisome
test_id	gene_id	gene	locus	sample_1	sample_2	status	value_1	value_2	log2(fold_change)	test_stat	p_value	q_value	significant	sGeneUNIQUEID	Entry	Entry name	Status	Protein names	Gene names	Organism	Length	Gene names (primary )	Gene names (synonym )	Gene names (ordered locus )	Gene names (ORF )	EC number	Subcellular location [CC]	Intramembrane	Topological domain	Transmembrane	Gene ontology (GO)	Gene ontology (biological process)	Gene ontology (molecular function)	Gene ontology (cellular component)	Gene ontology IDs	Domain [CC]	Domain [FT]	Motif	Zinc finger	DNA binding	Pathway	Function [CC]	Enzyme regulation	Annotation	Post-translational modification	Cross-reference (BioGrid)	Cross-reference (DIP)	Cross-reference (IntAct)	Cross-reference (MINT)
g2436.t1	GK5S-2562	-	2397:6892-9644	GLC	XYL	OK	10.0055	2927.54	8.19276	12.0232	5e-05	0.00100773	yes	g2436.t1	Q02207	FOX2_YEAST	reviewed	Peroxisomal hydratase-dehydrogenase-epimerase (HDE) (Multifunctional beta-oxidation protein) (MFP) [Includes: 2-enoyl-CoA hydratase (EC 4.2.1.119); (3R)-3-hydroxyacyl-CoA dehydrogenase (EC 1.1.1.n12)]	FOX2 YKR009C YK108	Saccharomyces cerevisiae (strain ATCC 204508 / S288c) (Baker's yeast)	900	FOX2		YKR009C	YK108	4.2.1.119; 1.1.1.n12	SUBCELLULAR LOCATION: Peroxisome.				peroxisome [GO:0005777]; 3-hydroxyacyl-CoA dehydrogenase activity [GO:0003857]; enoyl-CoA hydratase activity [GO:0004300]; isomerase activity [GO:0016853]; fatty acid beta-oxidation [GO:0006635]	fatty acid beta-oxidation [GO:0006635]	3-hydroxyacyl-CoA dehydrogenase activity [GO:0003857]; enoyl-CoA hydratase activity [GO:0004300]; isomerase activity [GO:0016853]	peroxisome [GO:0005777]	GO:0003857; GO:0004300; GO:0006635; GO:0016853; GO:0005777	DOMAIN: Contains two SDR domains.	DOMAIN 775 887 MaoC-like.	MOTIF 898 900 Microbody targeting signal. {ECO:0000255}.			PATHWAY: Lipid metabolism; fatty acid beta-oxidation.	FUNCTION: Second trifunctional enzyme acting on the beta-oxidation pathway for fatty acids, possessing hydratase-dehydrogenase-epimerase activities. Converts trans-2-enoyl-CoA via D-3-hydroxyacyl-CoA to 3-ketoacyl-CoA.		5 out of 5		34141;		Q02207;	MINT-2787193;
g4245.t1	GK5S-728	-	4268:17060-18294	GLC	XYL	OK	11.4444	2898.34	7.98444	12.5157	5e-05	0.00100773	yes	g4245.t1	P27796	THIK_YEAST	reviewed	3-ketoacyl-CoA thiolase, peroxisomal (EC 2.3.1.16) (Acetyl-CoA acyltransferase) (Beta-ketothiolase) (Peroxisomal 3-oxoacyl-CoA thiolase)	POT1 FOX3 POX3 YIL160C	Saccharomyces cerevisiae (strain ATCC 204508 / S288c) (Baker's yeast)	417	POT1	FOX3 POX3	YIL160C		2.3.1.16	SUBCELLULAR LOCATION: Peroxisome.				mitochondrial intermembrane space [GO:0005758]; peroxisomal matrix [GO:0005782]; peroxisome [GO:0005777]; acetyl-CoA C-acyltransferase activity [GO:0003988]; mRNA binding [GO:0003729]; fatty acid beta-oxidation [GO:0006635]	fatty acid beta-oxidation [GO:0006635]	acetyl-CoA C-acyltransferase activity [GO:0003988]; mRNA binding [GO:0003729]	mitochondrial intermembrane space [GO:0005758]; peroxisomal matrix [GO:0005782]; peroxisome [GO:0005777]	GO:0003988; GO:0006635; GO:0003729; GO:0005758; GO:0005782; GO:0005777						PATHWAY: Lipid metabolism; fatty acid metabolism.			5 out of 5		34832;	DIP-1504N;	P27796;	MINT-412295;
g3143.t1	GK5S-1837	-	3021:6323-8529	GLC	XYL	OK	8.15684	846.824	6.69791	10.6807	5e-05	0.00100773	yes	g3143.t1	Q6CKK7	ACOX_KLULA	reviewed	Acyl-coenzyme A oxidase (Acyl-CoA oxidase) (EC 1.3.3.6)	POX1 KLLA0F09933g	Kluyveromyces lactis (strain ATCC 8585 / CBS 2359 / DSM 70799 / NBRC 1267 / NRRL Y-1140 / WM37) (Yeast) (Candida sphaerica)	736	POX1		KLLA0F09933g		1.3.3.6	SUBCELLULAR LOCATION: Peroxisome {ECO:0000250}.				peroxisome [GO:0005777]; acyl-CoA dehydrogenase activity [GO:0003995]; acyl-CoA oxidase activity [GO:0003997]; flavin adenine dinucleotide binding [GO:0050660]; fatty acid beta-oxidation using acyl-CoA oxidase [GO:0033540]	fatty acid beta-oxidation using acyl-CoA oxidase [GO:0033540]	acyl-CoA dehydrogenase activity [GO:0003995]; acyl-CoA oxidase activity [GO:0003997]; flavin adenine dinucleotide binding [GO:0050660]	peroxisome [GO:0005777]	GO:0003995; GO:0003997; GO:0033540; GO:0050660; GO:0005777						PATHWAY: Lipid metabolism; peroxisomal fatty acid beta-oxidation.			2 out of 5
g1095.t1	GK5S-3928	-	1198:11931-14188	GLC	XYL	OK	19.2306	1617.99	6.39465	10.5689	5e-05	0.00100773	yes	g1095.t1	P39518	LCF2_YEAST	reviewed	Long-chain-fatty-acid--CoA ligase 2 (EC 6.2.1.3) (Fatty acid activator 2) (Long-chain acyl-CoA synthetase 2)	FAA2 FAM1 YER015W	Saccharomyces cerevisiae (strain ATCC 204508 / S288c) (Baker's yeast)	744	FAA2	FAM1	YER015W		6.2.1.3	SUBCELLULAR LOCATION: Cytoplasm. Mitochondrion. Note=The FAM1-1 mutant is imported in the mitochondria.				mitochondrion [GO:0005739]; peroxisome [GO:0005777]; ATP binding [GO:0005524]; long-chain fatty acid-CoA ligase activity [GO:0004467]; medium-chain fatty acid-CoA ligase activity [GO:0031956]; very long-chain fatty acid-CoA ligase activity [GO:0031957]; fatty acid beta-oxidation [GO:0006635]; fatty-acyl-CoA transport [GO:0015916]; long-chain fatty acid metabolic process [GO:0001676]; peroxisomal …	fatty acid beta-oxidation [GO:0006635]; fatty-acyl-CoA transport [GO:0015916]; long-chain fatty acid metabolic process [GO:0001676]; peroxisomal long-chain fatty acid import [GO:0015910]; very long-chain fatty acid catabolic process [GO:0042760]	ATP binding [GO:0005524]; long-chain fatty acid-CoA ligase activity [GO:0004467]; medium-chain fatty acid-CoA ligase activity [GO:0031956]; very long-chain fatty acid-CoA ligase activity [GO:0031957]	mitochondrion [GO:0005739]; peroxisome [GO:0005777]	GO:0005524; GO:0006635; GO:0015916; GO:0001676; GO:0004467; GO:0031956; GO:0005739; GO:0015910; GO:0005777; GO:0042760; GO:0031957							FUNCTION: Esterification, concomitant with transport, of endogenous long-chain fatty acids into metabolically active CoA thioesters for subsequent degradation or incorporation into phospholipids. Preferentially acts on C9:0-C13:0 fatty acids although C7:0-C17:0 fatty acids are tolerated.		5 out of 5		36747;	DIP-6565N;	P39518;	MINT-676865;
g1448.t1	GK5S-3577	-	1482:38618-39459	GLC	XYL	OK	15.188	595.337	5.29271	9.14215	5e-05	0.00100773	yes	g1448.t1	Q05871	ECI1_YEAST	reviewed	3,2-trans-enoyl-CoA isomerase (EC 5.3.3.8) (Delta(3),Delta(2)-enoyl-CoA isomerase) (D3,D2-enoyl-CoA isomerase) (Dodecenoyl-CoA isomerase)	ECI1 YLR284C	Saccharomyces cerevisiae (strain ATCC 204508 / S288c) (Baker's yeast)	280	ECI1		YLR284C		5.3.3.8	SUBCELLULAR LOCATION: Peroxisome {ECO:0000269|PubMed:10381339, ECO:0000269|PubMed:11302517, ECO:0000269|PubMed:9837886}. Note=This location is DCI1 dependent.				peroxisome [GO:0005777]; dodecenoyl-CoA delta-isomerase activity [GO:0004165]; fatty acid beta-oxidation [GO:0006635]	fatty acid beta-oxidation [GO:0006635]	dodecenoyl-CoA delta-isomerase activity [GO:0004165]	peroxisome [GO:0005777]	GO:0004165; GO:0006635; GO:0005777			MOTIF 278 280 Microbody targeting signal. {ECO:0000255}.			PATHWAY: Lipid metabolism; fatty acid beta-oxidation.	FUNCTION: Essential for the beta oxidation of unsaturated fatty acids. {ECO:0000269|PubMed:9837886}.		5 out of 5		31549;	DIP-1692N;	Q05871;	MINT-386405;
g4823.t1	GK5S-146	-	4944:22643-24582	GLC	XYL	OK	15.1252	494.176	5.02999	8.55266	5e-05	0.00100773	yes	g4823.t1	P32796	CACP_YEAST	reviewed	Carnitine O-acetyltransferase, mitochondrial (Carnitine acetylase) (EC 2.3.1.7)	CAT2 CAT YCAT YML042W YM8054.01	Saccharomyces cerevisiae (strain ATCC 204508 / S288c) (Baker's yeast)	670	CAT2	CAT YCAT	YML042W	YM8054.01	2.3.1.7	SUBCELLULAR LOCATION: Isoform Mitochondrial: Mitochondrion inner membrane; Peripheral membrane protein; Matrix side.; SUBCELLULAR LOCATION: Isoform Peroxisomal: Peroxisome.				mitochondrial inner membrane [GO:0005743]; mitochondrion [GO:0005739]; peroxisome [GO:0005777]; carnitine O-acetyltransferase activity [GO:0004092]; carnitine metabolic process [GO:0009437]; fatty acid metabolic process [GO:0006631]; transport [GO:0006810]	carnitine metabolic process [GO:0009437]; fatty acid metabolic process [GO:0006631]; transport [GO:0006810]	carnitine O-acetyltransferase activity [GO:0004092]	mitochondrial inner membrane [GO:0005743]; mitochondrion [GO:0005739]; peroxisome [GO:0005777]	GO:0004092; GO:0009437; GO:0006631; GO:0005743; GO:0005739; GO:0005777; GO:0006810			MOTIF 668 670 Microbody targeting signal. {ECO:0000255}.				FUNCTION: Carnitine acetylase is specific for short chain fatty acids. Carnitine acetylase seems to affect the flux through the pyruvate dehydrogenase complex. It may be involved as well in the transport of acetyl-CoA into mitochondria.		5 out of 5		35127;	DIP-2476N;	P32796;	MINT-492532;
g1340.t1	GK5S-3697	-	1370:45491-46614	GLC	XYL	OK	19.2146	545.348	4.82691	8.61659	5e-05	0.00100773	yes	g1340.t1	Q12524	PCD1_YEAST	reviewed	Peroxisomal coenzyme A diphosphatase 1, peroxisomal (EC 3.6.1.55)	PCD1 YLR151C L9634.8	Saccharomyces cerevisiae (strain ATCC 204508 / S288c) (Baker's yeast)	340	PCD1		YLR151C	L9634.8	3.6.1.55	SUBCELLULAR LOCATION: Peroxisome {ECO:0000269|PubMed:10922370}.				peroxisome [GO:0005777]; 8-oxo-7,8-dihydroguanosine triphosphate pyrophosphatase activity [GO:0008413]; magnesium ion binding [GO:0000287]; manganese ion binding [GO:0030145]; pyrophosphatase activity [GO:0016462]; coenzyme A metabolic process [GO:0015936]; DNA repair [GO:0006281]; nucleoside diphosphate metabolic process [GO:0009132]	coenzyme A metabolic process [GO:0015936]; DNA repair [GO:0006281]; nucleoside diphosphate metabolic process [GO:0009132]	8-oxo-7,8-dihydroguanosine triphosphate pyrophosphatase activity [GO:0008413]; magnesium ion binding [GO:0000287]; manganese ion binding [GO:0030145]; pyrophosphatase activity [GO:0016462]	peroxisome [GO:0005777]	GO:0008413; GO:0006281; GO:0015936; GO:0000287; GO:0030145; GO:0009132; GO:0005777; GO:0016462		DOMAIN 37 199 Nudix hydrolase. {ECO:0000255|PROSITE-ProRule:PRU00794}.	MOTIF 77 99 Nudix box.				FUNCTION: Coenzyme A diphosphatase which mediates the cleavage of CoA into 3',5'-ADP and 4'-phosphopantetheine. Has a strong preference for oxidized CoA disulfide (CoASSCoA) as substrate. May be required to remove potentially toxic oxidized CoA disulfide to maintain the capacity for beta-oxidation of fatty acids. Can degrade 8-oxo-dGTP in vitro; however, such activity may not be relevant in vivo.		5 out of 5	PTM: The size of the cleaved transit peptide can be of 7 or 8 residues.	31420;	DIP-4808N;		MINT-518244;
g1855.t1	GK5S-3153	-	1934:8640-11173	GLC	XYL	OK	5.31235	106.326	4.32301	6.57594	5e-05	0.00100773	yes	g1855.t1	P41909	PXA1_YEAST	reviewed	Peroxisomal long-chain fatty acid import protein 2 (Peroxisomal ABC transporter 1)	PXA1 PAL1 PAT2 SSH2 YPL147W LPI1W P2607	Saccharomyces cerevisiae (strain ATCC 204508 / S288c) (Baker's yeast)	870	PXA1	PAL1 PAT2 SSH2	YPL147W	LPI1W P2607		SUBCELLULAR LOCATION: Peroxisome membrane; Multi-pass membrane protein.			TRANSMEM 60 80 Helical. {ECO:0000255|PROSITE-ProRule:PRU00441}.; TRANSMEM 207 227 Helical. {ECO:0000255|PROSITE-ProRule:PRU00441}.; TRANSMEM 247 267 Helical. {ECO:0000255|PROSITE-ProRule:PRU00441}.; TRANSMEM 330 350 Helical. {ECO:0000255|PROSITE-ProRule:PRU00441}.; TRANSMEM 353 373 Helical. {ECO:0000255|PROSITE-ProRule:PRU00441}.; TRANSMEM 455 475 Helical. {ECO:0000255|PROSITE-ProRule:PRU00441}.	integral component of peroxisomal membrane [GO:0005779]; peroxisome [GO:0005777]; ATP binding [GO:0005524]; ATPase activity, coupled to transmembrane movement of substances [GO:0042626]; peroxisomal fatty-acyl-CoA transporter activity [GO:0005325]; fatty acid beta-oxidation [GO:0006635]; fatty acid transport [GO:0015908]; fatty-acyl-CoA transport [GO:0015916]; long-chain fatty acid catabolic proc…	fatty acid beta-oxidation [GO:0006635]; fatty acid transport [GO:0015908]; fatty-acyl-CoA transport [GO:0015916]; long-chain fatty acid catabolic process [GO:0042758]; peroxisomal long-chain fatty acid import [GO:0015910]; very long-chain fatty acid catabolic process [GO:0042760]	ATPase activity, coupled to transmembrane movement of substances [GO:0042626]; ATP binding [GO:0005524]; peroxisomal fatty-acyl-CoA transporter activity [GO:0005325]	integral component of peroxisomal membrane [GO:0005779]; peroxisome [GO:0005777]	GO:0005524; GO:0042626; GO:0006635; GO:0015908; GO:0015916; GO:0005779; GO:0042758; GO:0005325; GO:0015910; GO:0005777; GO:0042760		DOMAIN 210 501 ABC transmembrane type-1. {ECO:0000255|PROSITE-ProRule:PRU00441}.; DOMAIN 608 866 ABC transporter. {ECO:0000255|PROSITE-ProRule:PRU00434}.					FUNCTION: Involved in the import of activated long-chain fatty acids from the cytosol to the peroxisomal matrix. {ECO:0000269|PubMed:8670886}.		5 out of 5		36036;	DIP-7809N;	P41909;
g254.t1	GK5S-4776	-	257:8393-9789	GLC	XYL	OK	1.64979	16.3679	3.31052	3.16358	0.009	0.0650215	no	g254.t1	Q8RWZ3	IBR3_ARATH	reviewed	Probable acyl-CoA dehydrogenase IBR3 (EC 1.3.99.-) (Protein INDOLE-3-BUTYRIC ACID RESPONSE 3)	IBR3 At3g06810 F3E22.5 F3E22.6	Arabidopsis thaliana (Mouse-ear cress)	824	IBR3		At3g06810	F3E22.5 F3E22.6	1.3.99.-	SUBCELLULAR LOCATION: Peroxisome {ECO:0000305}.				peroxisome [GO:0005777]; acyl-CoA dehydrogenase activity [GO:0003995]; flavin adenine dinucleotide binding [GO:0050660]; transferase activity, transferring phosphorus-containing groups [GO:0016772]; fatty acid metabolic process [GO:0006631]; root hair elongation [GO:0048767]	fatty acid metabolic process [GO:0006631]; root hair elongation [GO:0048767]	acyl-CoA dehydrogenase activity [GO:0003995]; flavin adenine dinucleotide binding [GO:0050660]; transferase activity, transferring phosphorus-containing groups [GO:0016772]	peroxisome [GO:0005777]	GO:0003995; GO:0006631; GO:0050660; GO:0005777; GO:0048767; GO:0016772			MOTIF 822 824 Microbody targeting signal. {ECO:0000305}.				FUNCTION: Involved with IBR1 and IBR10 in the peroxisomal beta-oxidation of indole-3-butyric acid (IBA) to form indole-3-acetic acid (IAA), a biologically active auxin (PubMed:20562230). May be responsible for catalyzing the first step in IBA-CoA beta-oxidation (PubMed:17277896). May play a role in defense response to pathogenic bacteria (PubMed:23906045). {ECO:0000269|PubMed:17277896, ECO:000026…		4 out of 5				Q8RWZ3;
g998.t1	GK5S-4024	-	1066:3929-5118	GLC	XYL	OK	32.7755	266.587	3.02392	5.64935	5e-05	0.00100773	yes	g998.t1	Q02969	PEX25_YEAST	reviewed	Peroxisomal membrane protein PEX25 (Peroxin-25)	PEX25 YPL112C	Saccharomyces cerevisiae (strain ATCC 204508 / S288c) (Baker's yeast)	394	PEX25		YPL112C			SUBCELLULAR LOCATION: Peroxisome membrane {ECO:0000269|PubMed:12135984, ECO:0000269|PubMed:14517338, ECO:0000269|PubMed:14562095, ECO:0000269|PubMed:15596542}; Single-pass membrane protein {ECO:0000269|PubMed:12135984, ECO:0000269|PubMed:14517338, ECO:0000269|PubMed:14562095, ECO:0000269|PubMed:15596542}.		TOPO_DOM 1 366 Cytoplasmic. {ECO:0000255}.; TOPO_DOM 384 394 Lumenal. {ECO:0000255}.	TRANSMEM 367 383 Helical. {ECO:0000255}.	integral component of peroxisomal membrane [GO:0005779]; peroxisomal membrane [GO:0005778]; peroxisome [GO:0005777]; peroxisome fission [GO:0016559]; peroxisome organization [GO:0007031]; protein import into peroxisome matrix [GO:0016558]; regulation of peroxisome size [GO:0044375]	peroxisome fission [GO:0016559]; peroxisome organization [GO:0007031]; protein import into peroxisome matrix [GO:0016558]; regulation of peroxisome size [GO:0044375]		integral component of peroxisomal membrane [GO:0005779]; peroxisomal membrane [GO:0005778]; peroxisome [GO:0005777]	GO:0005779; GO:0005778; GO:0005777; GO:0016559; GO:0007031; GO:0016558; GO:0044375							FUNCTION: Required for regulation of peroxisome size and maintenance. Has a role in the import of peroxisomal matrix proteins. Imports RHO1 into the peroxisome. Also promotes peroxisome division and biogenesis. {ECO:0000269|PubMed:12135984, ECO:0000269|PubMed:14517321, ECO:0000269|PubMed:14517338, ECO:0000269|PubMed:15596542, ECO:0000269|PubMed:21441307}.		5 out of 5		36068;	DIP-5292N;	Q02969;	MINT-504153;
g1777.t1	GK5S-3225	-	1818:16167-17191	GLC	XYL	OK	73.1353	543.089	2.89255	5.8091	5e-05	0.00100773	yes	g1777.t1	P41903	PTE1_YEAST	reviewed	Peroxisomal acyl-coenzyme A thioester hydrolase 1 (EC 3.1.2.2) (Peroxisomal long-chain acyl-CoA thioesterase 1)	TES1 PTE1 YJR019C J1456	Saccharomyces cerevisiae (strain ATCC 204508 / S288c) (Baker's yeast)	349	TES1	PTE1	YJR019C	J1456	3.1.2.2	SUBCELLULAR LOCATION: Peroxisome.				peroxisome [GO:0005777]; acyl-CoA hydrolase activity [GO:0047617]; carboxylic ester hydrolase activity [GO:0052689]; palmitoyl-CoA hydrolase activity [GO:0016290]; acyl-CoA metabolic process [GO:0006637]; fatty acid beta-oxidation [GO:0006635]; fatty acid oxidation [GO:0019395]	acyl-CoA metabolic process [GO:0006637]; fatty acid beta-oxidation [GO:0006635]; fatty acid oxidation [GO:0019395]	acyl-CoA hydrolase activity [GO:0047617]; carboxylic ester hydrolase activity [GO:0052689]; palmitoyl-CoA hydrolase activity [GO:0016290]	peroxisome [GO:0005777]	GO:0047617; GO:0006637; GO:0052689; GO:0006635; GO:0019395; GO:0016290; GO:0005777			MOTIF 347 349 Microbody targeting signal. {ECO:0000255}.				FUNCTION: Acyl-CoA thioesterases are a group of enzymes that catalyze the hydrolysis of acyl-CoAs to the free fatty acid and coenzyme A (CoASH), providing the potential to regulate intracellular levels of acyl-CoAs, free fatty acids and CoASH.		4 out of 5		33774;	DIP-4480N;	P41903;	MINT-473706;
g2902.t1	GK5S-2089	-	2781:22162-22865	GLC	XYL	OK	48.3848	202.04	2.06201	4.01928	5e-05	0.00100773	yes	g2902.t1	Q12462	PEX11_YEAST	reviewed	Peroxisomal membrane protein PMP27 (Peroxin-11)	PEX11 PMP24 PMP27 YOL147C O0454	Saccharomyces cerevisiae (strain ATCC 204508 / S288c) (Baker's yeast)	236	PEX11	PMP24 PMP27	YOL147C	O0454		SUBCELLULAR LOCATION: Peroxisome membrane {ECO:0000269|PubMed:14517338, ECO:0000269|PubMed:14562095}; Peripheral membrane protein {ECO:0000269|PubMed:14517338, ECO:0000269|PubMed:14562095}.				endoplasmic reticulum [GO:0005783]; integral component of peroxisomal membrane [GO:0005779]; peroxisomal importomer complex [GO:1990429]; peroxisomal membrane [GO:0005778]; peroxisome [GO:0005777]; fatty acid oxidation [GO:0019395]; peroxisome fission [GO:0016559]; peroxisome organization [GO:0007031]; regulation of peroxisome size [GO:0044375]; signal transduction [GO:0007165]	fatty acid oxidation [GO:0019395]; peroxisome fission [GO:0016559]; peroxisome organization [GO:0007031]; regulation of peroxisome size [GO:0044375]; signal transduction [GO:0007165]		endoplasmic reticulum [GO:0005783]; integral component of peroxisomal membrane [GO:0005779]; peroxisomal importomer complex [GO:1990429]; peroxisomal membrane [GO:0005778]; peroxisome [GO:0005777]	GO:0005783; GO:0019395; GO:0005779; GO:1990429; GO:0005778; GO:0005777; GO:0016559; GO:0007031; GO:0044375; GO:0007165							FUNCTION: Involved in peroxisomal proliferation. Promotes peroxisome division and biogenesis. {ECO:0000269|PubMed:14517321, ECO:0000269|PubMed:14517338, ECO:0000269|PubMed:21441307}.		5 out of 5		34270;	DIP-3839N;	Q12462;	MINT-500737;
g4255.t1	GK5S-710	-	4281:273-1444	GLC	XYL	OK	50.297	204.545	2.02388	3.78727	5e-05	0.00100773	yes	g4255.t1	P53164	NPY1_YEAST	reviewed	NADH pyrophosphatase (EC 3.6.1.22)	NPY1 YGL067W	Saccharomyces cerevisiae (strain ATCC 204508 / S288c) (Baker's yeast)	384	NPY1		YGL067W		3.6.1.22					peroxisome [GO:0005777]; metal ion binding [GO:0046872]; NAD+ diphosphatase activity [GO:0000210]; NADH metabolic process [GO:0006734]	NADH metabolic process [GO:0006734]	metal ion binding [GO:0046872]; NAD+ diphosphatase activity [GO:0000210]	peroxisome [GO:0005777]	GO:0000210; GO:0006734; GO:0046872; GO:0005777		DOMAIN 219 351 Nudix hydrolase. {ECO:0000255|PROSITE-ProRule:PRU00794}.	MOTIF 257 278 Nudix box.						4 out of 5		33180;		P53164;	MINT-2781196;
g213.t1	GK5S-4811	-	242:7841-8391	GLC	XYL	OK	165.624	645.757	1.96308	4.66742	5e-05	0.00100773	yes	g213.t1	P30044	PRDX5_HUMAN	reviewed	Peroxiredoxin-5, mitochondrial (EC 1.11.1.15) (Alu corepressor 1) (Antioxidant enzyme B166) (AOEB166) (Liver tissue 2D-page spot 71B) (PLP) (Peroxiredoxin V) (Prx-V) (Peroxisomal antioxidant enzyme) (TPx type VI) (Thioredoxin peroxidase PMP20) (Thioredoxin reductase)	PRDX5 ACR1 SBBI10	Homo sapiens (Human)	214	PRDX5	ACR1		SBBI10	1.11.1.15	SUBCELLULAR LOCATION: Isoform Mitochondrial: Mitochondrion.; SUBCELLULAR LOCATION: Isoform Cytoplasmic+peroxisomal: Cytoplasm. Peroxisome.				cytoplasm [GO:0005737]; cytoplasmic vesicle [GO:0031410]; cytosol [GO:0005829]; extracellular exosome [GO:0070062]; extracellular space [GO:0005615]; intracellular membrane-bounded organelle [GO:0043231]; mitochondrial matrix [GO:0005759]; mitochondrion [GO:0005739]; nucleus [GO:0005634]; perinuclear region of cytoplasm [GO:0048471]; peroxisomal matrix [GO:0005782]; peroxisome [GO:0005777]; antio…	apoptotic process [GO:0006915]; cellular response to reactive oxygen species [GO:0034614]; gene expression [GO:0010467]; hydrogen peroxide catabolic process [GO:0042744]; inflammatory response [GO:0006954]; NADPH oxidation [GO:0070995]; negative regulation of apoptotic process [GO:0043066]; negative regulation of cysteine-type endopeptidase activity involved in apoptotic process [GO:0043154]; neg…	antioxidant activity [GO:0016209]; cysteine-type endopeptidase inhibitor activity involved in apoptotic process [GO:0043027]; peroxidase activity [GO:0004601]; peroxiredoxin activity [GO:0051920]; peroxynitrite reductase activity [GO:0072541]; protein dimerization activity [GO:0046983]; receptor binding [GO:0005102]; RNA polymerase III regulatory region DNA binding [GO:0001016]	cytoplasm [GO:0005737]; cytoplasmic vesicle [GO:0031410]; cytosol [GO:0005829]; extracellular exosome [GO:0070062]; extracellular space [GO:0005615]; intracellular membrane-bounded organelle [GO:0043231]; mitochondrial matrix [GO:0005759]; mitochondrion [GO:0005739]; nucleus [GO:0005634]; perinuclear region of cytoplasm [GO:0048471]; peroxisomal matrix [GO:0005782]; peroxisome [GO:0005777]	GO:0070995; GO:0001016; GO:0016209; GO:0006915; GO:0034614; GO:0043027; GO:0005737; GO:0031410; GO:0005829; GO:0070062; GO:0005615; GO:0010467; GO:0042744; GO:0006954; GO:0043231; GO:0005759; GO:0005739; GO:0043066; GO:0043154; GO:0051354; GO:0016480; GO:0005634; GO:0048471; GO:0004601; GO:0051920; GO:0005782; GO:0005777; GO:0072541; GO:0032967; GO:0046983; GO:2001057; GO:0005102; GO:0060785; GO:…		DOMAIN 56 214 Thioredoxin. {ECO:0000255|PROSITE-ProRule:PRU00691}.	MOTIF 212 214 Microbody targeting signal. {ECO:0000250}.				FUNCTION: Reduces hydrogen peroxide and alkyl hydroperoxides with reducing equivalents provided through the thioredoxin system. Involved in intracellular redox signaling.		5 out of 5		117352;		P30044;	MINT-5002532;
g427.t1	GK5S-4590	-	434:3736-4751	GLC	XYL	OK	205.159	603.27	1.55606	3.2815	0.0001	0.00179923	yes	g427.t1	P32419	MDHP_YEAST	reviewed	Malate dehydrogenase, peroxisomal (EC 1.1.1.37)	MDH3 YDL078C D2468	Saccharomyces cerevisiae (strain ATCC 204508 / S288c) (Baker's yeast)	343	MDH3		YDL078C	D2468	1.1.1.37	SUBCELLULAR LOCATION: Peroxisome.				peroxisomal matrix [GO:0005782]; peroxisome [GO:0005777]; L-malate dehydrogenase activity [GO:0030060]; mRNA binding [GO:0003729]; fatty acid beta-oxidation [GO:0006635]; glyoxylate cycle [GO:0006097]; malate metabolic process [GO:0006108]; NADH regeneration [GO:0006735]; tricarboxylic acid cycle [GO:0006099]	fatty acid beta-oxidation [GO:0006635]; glyoxylate cycle [GO:0006097]; malate metabolic process [GO:0006108]; NADH regeneration [GO:0006735]; tricarboxylic acid cycle [GO:0006099]	L-malate dehydrogenase activity [GO:0030060]; mRNA binding [GO:0003729]	peroxisomal matrix [GO:0005782]; peroxisome [GO:0005777]	GO:0030060; GO:0006735; GO:0006635; GO:0006097; GO:0003729; GO:0006108; GO:0005782; GO:0005777; GO:0006099									5 out of 5		31983;	DIP-6473N;	P32419;	MINT-614591;
g4624.t1	GK5S-346	-	4709:10129-11051	GLC	XYL	OK	12.2529	33.7891	1.46343	2.21046	0.0151	0.0954369	no	g4624.t1	P78609	URIC_CYBJA	reviewed	Uricase (EC 1.7.3.3) (Urate oxidase)		Cyberlindnera jadinii (Torula yeast) (Pichia jadinii)	303					1.7.3.3	SUBCELLULAR LOCATION: Peroxisome.				peroxisome [GO:0005777]; urate oxidase activity [GO:0004846]; purine nucleobase metabolic process [GO:0006144]; urate catabolic process [GO:0019628]	purine nucleobase metabolic process [GO:0006144]; urate catabolic process [GO:0019628]	urate oxidase activity [GO:0004846]	peroxisome [GO:0005777]	GO:0005777; GO:0006144; GO:0019628; GO:0004846			MOTIF 301 303 Microbody targeting signal. {ECO:0000255}.			PATHWAY: Purine metabolism; urate degradation; (S)-allantoin from urate: step 1/3.	FUNCTION: Catalyzes the oxidation of uric acid to 5-hydroxyisourate, which is further processed to form (S)-allantoin.		3 out of 5
g2506.t1	GK5S-2478	-	2462:236-885	GLC	XYL	OK	92.9296	145.498	0.646791	1.36078	0.15105	0.418731	no	g2506.t1	P53184	PNC1_YEAST	reviewed	Nicotinamidase (EC 3.5.1.19) (Nicotine deamidase) (NAMase)	PNC1 YGL037C	Saccharomyces cerevisiae (strain ATCC 204508 / S288c) (Baker's yeast)	216	PNC1		YGL037C		3.5.1.19	SUBCELLULAR LOCATION: Cytoplasm. Nucleus. Peroxisome. Note=Concentrates in peroxisomes.				cytoplasm [GO:0005737]; nucleus [GO:0005634]; peroxisome [GO:0005777]; metal ion binding [GO:0046872]; nicotinamidase activity [GO:0008936]; chromatin silencing at rDNA [GO:0000183]; chromatin silencing at telomere [GO:0006348]; nicotinate nucleotide salvage [GO:0019358]; replicative cell aging [GO:0001302]	chromatin silencing at rDNA [GO:0000183]; chromatin silencing at telomere [GO:0006348]; nicotinate nucleotide salvage [GO:0019358]; replicative cell aging [GO:0001302]	metal ion binding [GO:0046872]; nicotinamidase activity [GO:0008936]	cytoplasm [GO:0005737]; nucleus [GO:0005634]; peroxisome [GO:0005777]	GO:0000183; GO:0006348; GO:0005737; GO:0046872; GO:0008936; GO:0019358; GO:0005634; GO:0005777; GO:0001302						PATHWAY: Cofactor biosynthesis; nicotinate biosynthesis; nicotinate from nicotinamide: step 1/1.	FUNCTION: Catalyzes the deamidation of nicotinamide, an early step in the NAD(+) salvage pathway. Positively regulates SIR2-mediated silencing and longevity by preventing the accumulation of intracellular nicotinamide, an inhibitor of SIR2, during times of stress. Acts also on nicotinyl hydroxamate. {ECO:0000269|PubMed:11816029, ECO:0000269|PubMed:12736687, ECO:0000269|PubMed:14729974}.	ENZYME REGULATION: Inhibited by N-ethylmaleimide, HgCl(2) and PCMB. Competitively inhibited by NAD, NMN and 3-acetylpyridine. {ECO:0000269|PubMed:4326215, ECO:0000269|PubMed:6058082}.	5 out of 5		33210;	DIP-2070N;	P53184;	MINT-522829;
g1529.t1	GK5S-3492	-	1600:10950-13279	GLC	XYL	OK	68.6357	88.4342	0.365644	0.683092	0.36235	0.648721	no	g1529.t1	P54861	DNM1_YEAST	reviewed	Dynamin-related protein DNM1 (EC 3.6.5.5)	DNM1 YLL001W L1381	Saccharomyces cerevisiae (strain ATCC 204508 / S288c) (Baker's yeast)	757	DNM1		YLL001W	L1381	3.6.5.5	SUBCELLULAR LOCATION: Mitochondrion outer membrane {ECO:0000269|PubMed:10559943, ECO:0000269|PubMed:11038182, ECO:0000269|PubMed:14562095, ECO:0000269|PubMed:23530241}; Peripheral membrane protein {ECO:0000269|PubMed:10559943, ECO:0000269|PubMed:11038182, ECO:0000269|PubMed:14562095, ECO:0000269|PubMed:23530241}; Cytoplasmic side {ECO:0000269|PubMed:10559943, ECO:0000269|PubMed:11038182, ECO:0000…				cytoplasm [GO:0005737]; mitochondrial outer membrane [GO:0005741]; mitochondrion [GO:0005739]; peroxisome [GO:0005777]; GTP binding [GO:0005525]; GTPase activity [GO:0003924]; identical protein binding [GO:0042802]; protein homodimerization activity [GO:0042803]; chronological cell aging [GO:0001300]; metabolic process [GO:0008152]; mitochondrial fission [GO:0000266]; mitochondrion inheritance [G…	chronological cell aging [GO:0001300]; metabolic process [GO:0008152]; mitochondrial fission [GO:0000266]; mitochondrion inheritance [GO:0000001]; mitochondrion localization [GO:0051646]; mitochondrion organization [GO:0007005]; peroxisome fission [GO:0016559]; peroxisome organization [GO:0007031]; protein homooligomerization [GO:0051260]	GTPase activity [GO:0003924]; GTP binding [GO:0005525]; identical protein binding [GO:0042802]; protein homodimerization activity [GO:0042803]	cytoplasm [GO:0005737]; mitochondrial outer membrane [GO:0005741]; mitochondrion [GO:0005739]; peroxisome [GO:0005777]	GO:0005525; GO:0003924; GO:0001300; GO:0005737; GO:0042802; GO:0008152; GO:0000266; GO:0005741; GO:0005739; GO:0000001; GO:0051646; GO:0007005; GO:0005777; GO:0016559; GO:0007031; GO:0042803; GO:0051260	DOMAIN: The GTPase domain modulates a rate-limiting step in mitochondrial membrane fission.	DOMAIN 25 333 Dynamin-type G.; DOMAIN 670 757 GED. {ECO:0000255|PROSITE-ProRule:PRU00720}.					FUNCTION: Microtubule-associated force-producing protein that participates mitochondrial fission. Fission of mitochondria occurs in many cell types and constitutes an important step in mitochondria morphology, which is balanced between fusion and fission. Functions antagonistically with FZO1. {ECO:0000269|PubMed:10559943, ECO:0000269|PubMed:23530241}.		5 out of 5		31273;	DIP-1908N;	P54861;	MINT-389570;
g3182.t1	GK5S-1786	-	3049:2840-6351	GLC	XYL	OK	52.7881	65.2641	0.306076	0.561529	0.44155	0.714348	no	g3182.t1	P50101	UBP15_YEAST	reviewed	Ubiquitin carboxyl-terminal hydrolase 15 (EC 3.4.19.12) (Deubiquitinating enzyme 15) (Ubiquitin thioesterase 15) (Ubiquitin-specific-processing protease 15)	UBP15 YMR304W YM9952.06	Saccharomyces cerevisiae (strain ATCC 204508 / S288c) (Baker's yeast)	1230	UBP15		YMR304W	YM9952.06	3.4.19.12					cytosol [GO:0005829]; peroxisome [GO:0005777]; ubiquitin-specific protease activity [GO:0004843]; free ubiquitin chain depolymerization [GO:0010995]; protein deubiquitination [GO:0016579]; ubiquitin-dependent protein catabolic process [GO:0006511]	free ubiquitin chain depolymerization [GO:0010995]; protein deubiquitination [GO:0016579]; ubiquitin-dependent protein catabolic process [GO:0006511]	ubiquitin-specific protease activity [GO:0004843]	cytosol [GO:0005829]; peroxisome [GO:0005777]	GO:0005829; GO:0010995; GO:0005777; GO:0016579; GO:0006511; GO:0004843		DOMAIN 39 179 MATH. {ECO:0000255|PROSITE-ProRule:PRU00129}.; DOMAIN 205 536 USP.							4 out of 5		35484;	DIP-6313N;	P50101;	MINT-618224;
g1703.t1	GK5S-3322	-	1751:31788-33841	GLC	XYL	OK	167.509	206.905	0.30473	0.602947	0.4306	0.70604	no	g1703.t1	P21576	VPS1_YEAST	reviewed	Vacuolar protein sorting-associated protein 1	VPS1 LAM1 SPO15 YKR001C	Saccharomyces cerevisiae (strain ATCC 204508 / S288c) (Baker's yeast)	704	VPS1	LAM1 SPO15	YKR001C			SUBCELLULAR LOCATION: Cytoplasm, cytoskeleton {ECO:0000269|PubMed:8344247}.				actin cortical patch [GO:0030479]; fungal-type vacuole membrane [GO:0000329]; late endosome [GO:0005770]; microtubule [GO:0005874]; peroxisome [GO:0005777]; GTP binding [GO:0005525]; GTPase activity [GO:0003924]; actin cytoskeleton organization [GO:0030036]; cell division [GO:0051301]; endocytosis [GO:0006897]; lipid tube assembly [GO:0060988]; meiotic cell cycle [GO:0051321]; metabolic process […	actin cytoskeleton organization [GO:0030036]; cell division [GO:0051301]; endocytosis [GO:0006897]; lipid tube assembly [GO:0060988]; meiotic cell cycle [GO:0051321]; metabolic process [GO:0008152]; peroxisome fission [GO:0016559]; peroxisome organization [GO:0007031]; protein retention in Golgi apparatus [GO:0045053]; protein targeting to vacuole [GO:0006623]; vacuolar transport [GO:0007034]	GTPase activity [GO:0003924]; GTP binding [GO:0005525]	actin cortical patch [GO:0030479]; fungal-type vacuole membrane [GO:0000329]; late endosome [GO:0005770]; microtubule [GO:0005874]; peroxisome [GO:0005777]	GO:0005525; GO:0003924; GO:0030479; GO:0030036; GO:0051301; GO:0006897; GO:0000329; GO:0005770; GO:0060988; GO:0051321; GO:0008152; GO:0005874; GO:0005777; GO:0016559; GO:0007031; GO:0045053; GO:0006623; GO:0007034		DOMAIN 26 336 Dynamin-type G.; DOMAIN 618 704 GED. {ECO:0000255|PROSITE-ProRule:PRU00720}.					FUNCTION: Essential for protein sorting in meiotic cell division of Saccharomyces cerevisiae; it binds microtubules. Could also be involved in microtubule-associated motility. Necessary for membrane protein retention in a late Golgi compartment. Interacts with the MVP1 protein. {ECO:0000269|PubMed:8344247}.		5 out of 5		34133;	DIP-6290N;	P21576;	MINT-646911;
g4021.t1	GK5S-937	-	3983:1838-2910	GLC	XYL	OK	11.3725	13.3741	0.23389	0.325064	0.69855	0.873839	no	g4021.t1	P53164	NPY1_YEAST	reviewed	NADH pyrophosphatase (EC 3.6.1.22)	NPY1 YGL067W	Saccharomyces cerevisiae (strain ATCC 204508 / S288c) (Baker's yeast)	384	NPY1		YGL067W		3.6.1.22					peroxisome [GO:0005777]; metal ion binding [GO:0046872]; NAD+ diphosphatase activity [GO:0000210]; NADH metabolic process [GO:0006734]	NADH metabolic process [GO:0006734]	metal ion binding [GO:0046872]; NAD+ diphosphatase activity [GO:0000210]	peroxisome [GO:0005777]	GO:0000210; GO:0006734; GO:0046872; GO:0005777		DOMAIN 219 351 Nudix hydrolase. {ECO:0000255|PROSITE-ProRule:PRU00794}.	MOTIF 257 278 Nudix box.						4 out of 5		33180;		P53164;	MINT-2781196;
g2297.t1	GK5S-2680	-	2279:4244-6852	GLC	XYL	OK	20.0797	23.0287	0.197693	0.32892	0.65835	0.848877	no	g2297.t1	Q06593	OPT2_YEAST	reviewed	Oligopeptide transporter 2	OPT2 YPR194C P9677.13	Saccharomyces cerevisiae (strain ATCC 204508 / S288c) (Baker's yeast)	877	OPT2		YPR194C	P9677.13		SUBCELLULAR LOCATION: Membrane; Multi-pass membrane protein.		TOPO_DOM 1 167 Cytoplasmic. {ECO:0000255}.; TOPO_DOM 189 189 Extracellular. {ECO:0000255}.; TOPO_DOM 211 240 Cytoplasmic. {ECO:0000255}.; TOPO_DOM 262 272 Extracellular. {ECO:0000255}.; TOPO_DOM 294 334 Cytoplasmic. {ECO:0000255}.; TOPO_DOM 356 374 Extracellular. {ECO:0000255}.; TOPO_DOM 396 404 Cytoplasmic. {ECO:0000255}.; TOPO_DOM 426 480 Extracellular. {ECO:0000255}.; TOPO_DOM 502 553 Cytoplas…	TRANSMEM 168 188 Helical. {ECO:0000255}.; TRANSMEM 190 210 Helical. {ECO:0000255}.; TRANSMEM 241 261 Helical. {ECO:0000255}.; TRANSMEM 273 293 Helical. {ECO:0000255}.; TRANSMEM 335 355 Helical. {ECO:0000255}.; TRANSMEM 375 395 Helical. {ECO:0000255}.; TRANSMEM 405 425 Helical. {ECO:0000255}.; TRANSMEM 481 501 Helical. {ECO:0000255}.; TRANSMEM 554 574 Helical. {ECO:0000255}.; TRANSMEM 583 603 Heli…	Golgi trans cisterna [GO:0000138]; integral component of plasma membrane [GO:0005887]; peroxisome [GO:0005777]; plasma membrane [GO:0005886]; oligopeptide transporter activity [GO:0015198]; cell redox homeostasis [GO:0045454]; oligopeptide transport [GO:0006857]; positive regulation of monopolar cell growth [GO:0051515]; protein transport [GO:0015031]; regulation of phospholipid translocation [GO…	cell redox homeostasis [GO:0045454]; oligopeptide transport [GO:0006857]; positive regulation of monopolar cell growth [GO:0051515]; protein transport [GO:0015031]; regulation of phospholipid translocation [GO:0061091]; regulation of vacuole organization [GO:0044088]; transmembrane transport [GO:0055085]; vacuole fusion, non-autophagic [GO:0042144]	oligopeptide transporter activity [GO:0015198]	Golgi trans cisterna [GO:0000138]; integral component of plasma membrane [GO:0005887]; peroxisome [GO:0005777]; plasma membrane [GO:0005886]	GO:0000138; GO:0045454; GO:0005887; GO:0006857; GO:0015198; GO:0005777; GO:0005886; GO:0051515; GO:0015031; GO:0061091; GO:0044088; GO:0055085; GO:0042144							FUNCTION: Transports tetra- and pentapeptides. Does not transport glutathione. {ECO:0000269|PubMed:10788431, ECO:0000269|PubMed:9643541}.		5 out of 5		36366;	DIP-5482N;	Q06593;	MINT-564157;
g4812.t1	GK5S-135	-	4944:2318-3192	GLC	XYL	OK	19.8448	22.1321	0.157379	0.24712	0.77845	0.908224	no	g4812.t1	C4R8D7	ATG37_PICPG	reviewed	Autophagy-related protein 37	PAS_chr4_0602	Komagataella pastoris (strain GS115 / ATCC 20864) (Yeast) (Pichia pastoris)	409			PAS_chr4_0602			SUBCELLULAR LOCATION: Peroxisome membrane {ECO:0000269|PubMed:24535825}; Single-pass membrane protein {ECO:0000269|PubMed:24535825}. Note=Localization to the peroxisome is ATG30-dependent.		TOPO_DOM 1 313 Cytoplasmic. {ECO:0000255}.; TOPO_DOM 335 409 Peroxisomal. {ECO:0000255}.	TRANSMEM 314 334 Helical. {ECO:0000255}.	integral component of membrane [GO:0016021]; peroxisomal membrane [GO:0005778]; peroxisome [GO:0005777]; fatty-acyl-CoA binding [GO:0000062]; lipid binding [GO:0008289]; peroxisome degradation [GO:0030242]; protein transport [GO:0015031]	peroxisome degradation [GO:0030242]; protein transport [GO:0015031]	fatty-acyl-CoA binding [GO:0000062]; lipid binding [GO:0008289]	integral component of membrane [GO:0016021]; peroxisomal membrane [GO:0005778]; peroxisome [GO:0005777]	GO:0000062; GO:0016021; GO:0008289; GO:0005778; GO:0005777; GO:0030242; GO:0015031		DOMAIN 5 103 ACB. {ECO:0000255|PROSITE-ProRule:PRU00573}.					FUNCTION: Acyl-CoA binding protein which acts as the peroxisome receptor for pexophagy. Required for both micropexophagy and macropexophagy, but not for the cytoplasm to vacuole transport (Cvt) or autophagy pathways. Required for functional micropexophagic apparatus (MIPA) and relocation of ATG11 to the peroxisome-sequestering arms of the vacuole. Binds palmytoyl-CoA but not oleyl-CoA. {ECO:00002…		4 out of 5	PTM: Phosphorylated. {ECO:0000269|PubMed:24535825}.
g1619.t1	GK5S-3394	-	1678:6897-8281	GLC	XYL	OK	185.489	183.241	-0.0175874	-0.0334795	0.9668	0.984867	no	g1619.t1	P53101	STR3_YEAST	reviewed	Cystathionine beta-lyase (CBL) (EC 4.4.1.8) (Beta-cystathionase) (Cysteine lyase) (Sulfur transfer protein 3)	STR3 YGL184C G1601	Saccharomyces cerevisiae (strain ATCC 204508 / S288c) (Baker's yeast)	465	STR3		YGL184C	G1601	4.4.1.8	SUBCELLULAR LOCATION: Cytoplasm {ECO:0000269|PubMed:14562095}. Nucleus {ECO:0000269|PubMed:14562095}.				nucleus [GO:0005634]; peroxisome [GO:0005777]; cystathionine beta-lyase activity [GO:0004121]; pyridoxal phosphate binding [GO:0030170]; 'de novo' L-methionine biosynthetic process [GO:0071266]; methionine biosynthetic process [GO:0009086]; transsulfuration [GO:0019346]	'de novo' L-methionine biosynthetic process [GO:0071266]; methionine biosynthetic process [GO:0009086]; transsulfuration [GO:0019346]	cystathionine beta-lyase activity [GO:0004121]; pyridoxal phosphate binding [GO:0030170]	nucleus [GO:0005634]; peroxisome [GO:0005777]	GO:0071266; GO:0004121; GO:0009086; GO:0005634; GO:0005777; GO:0030170; GO:0019346						PATHWAY: Amino-acid biosynthesis; L-methionine biosynthesis via de novo pathway; L-homocysteine from L-cystathionine: step 1/1.			4 out of 5		33071;	DIP-4518N;	P53101;	MINT-502903;
g227.t1	GK5S-4798	-	250:6743-7860	GLC	XYL	OK	30.6582	30.167	-0.0233053	-0.039683	0.96445	0.983722	no	g227.t1	P39108	PEX7_YEAST	reviewed	Peroxisomal targeting signal 2 receptor (PTS2 receptor) (Peroxin-7) (Peroxisome import protein PAS7)	PEX7 PAS7 PEB1 YDR142C YD2943.01C YD9302.18C	Saccharomyces cerevisiae (strain ATCC 204508 / S288c) (Baker's yeast)	375	PEX7	PAS7 PEB1	YDR142C	YD2943.01C YD9302.18C		SUBCELLULAR LOCATION: Cytoplasm. Peroxisome.				cytosol [GO:0005829]; peroxisome [GO:0005777]; peroxisome matrix targeting signal-2 binding [GO:0005053]; protein import into peroxisome matrix, docking [GO:0016560]	protein import into peroxisome matrix, docking [GO:0016560]	peroxisome matrix targeting signal-2 binding [GO:0005053]	cytosol [GO:0005829]; peroxisome [GO:0005777]	GO:0005829; GO:0005777; GO:0005053; GO:0016560							FUNCTION: Binds to the N-terminal PTS2-type peroxisomal targeting signal and plays an essential role in peroxisomal protein import essential for import of 3-oxoacyl-CoA thiolase (a PTS2-containing protein) into peroxisomes. May direct thiolase to peroxisomes by shuttling between the cytosol and peroxisomal membranes.		5 out of 5		32196;	DIP-1501N;	P39108;	MINT-409587;
g2566.t1	GK5S-2436	-	2491:21666-23332	GLC	XYL	OK	54.6685	50.4679	-0.115345	-0.198167	0.80125	0.920869	no	g2566.t1	A6ZRW6	MASY_YEAS7	reviewed	Malate synthase 1, glyoxysomal (EC 2.3.3.9)	MLS1 SCY_4677	Saccharomyces cerevisiae (strain YJM789) (Baker's yeast)	554	MLS1			SCY_4677	2.3.3.9	SUBCELLULAR LOCATION: Glyoxysome {ECO:0000250}.				glyoxysome [GO:0009514]; malate synthase activity [GO:0004474]; glyoxylate cycle [GO:0006097]; tricarboxylic acid cycle [GO:0006099]	glyoxylate cycle [GO:0006097]; tricarboxylic acid cycle [GO:0006099]	malate synthase activity [GO:0004474]	glyoxysome [GO:0009514]	GO:0006097; GO:0009514; GO:0004474; GO:0006099			MOTIF 552 554 Microbody targeting signal. {ECO:0000255}.			PATHWAY: Carbohydrate metabolism; glyoxylate cycle; (S)-malate from isocitrate: step 2/2.	FUNCTION: This isozyme is necessary for growth on acetate as sole C-source. {ECO:0000250}.		3 out of 5
g91.t1	GK5S-4936	-	99:24866-27465	GLC	XYL	OK	27.0595	21.7445	-0.315482	-0.529891	0.4841	0.746824	no	g91.t1	P22543	VPS34_YEAST	reviewed	Phosphatidylinositol 3-kinase VPS34 (PI3-kinase VPS34) (PI3K VPS34) (PtdIns-3-kinase VPS34) (EC 2.7.1.137) (Carboxypeptidase Y-deficient protein 15) (Vacuolar protein sorting-associated protein 34) (Vacuolar protein-targeting protein 29)	VPS34 END12 PEP15 VPL7 VPT29 YLR240W L9672.10	Saccharomyces cerevisiae (strain ATCC 204508 / S288c) (Baker's yeast)	875	VPS34	END12 PEP15 VPL7 VPT29	YLR240W	L9672.10	2.7.1.137	SUBCELLULAR LOCATION: Golgi apparatus, trans-Golgi network membrane; Peripheral membrane protein. Endosome membrane; Peripheral membrane protein.				endosome [GO:0005768]; endosome membrane [GO:0010008]; fungal-type vacuole membrane [GO:0000329]; Golgi apparatus [GO:0005794]; nucleus-vacuole junction [GO:0071561]; peroxisome [GO:0005777]; phosphatidylinositol 3-kinase complex, class III, type I [GO:0034271]; phosphatidylinositol 3-kinase complex, class III, type II [GO:0034272]; pre-autophagosomal structure [GO:0000407]; 1-phosphatidylinosito…	peroxisome degradation [GO:0030242]; phosphatidylinositol-3-phosphate biosynthetic process [GO:0036092]; phosphatidylinositol-mediated signaling [GO:0048015]; phosphatidylinositol phosphorylation [GO:0046854]; positive regulation of transcription elongation from RNA polymerase II promoter [GO:0032968]; protein phosphorylation [GO:0006468]; protein transport [GO:0015031]	1-phosphatidylinositol-3-kinase activity [GO:0016303]; ATP binding [GO:0005524]; protein kinase activity [GO:0004672]	endosome [GO:0005768]; endosome membrane [GO:0010008]; fungal-type vacuole membrane [GO:0000329]; Golgi apparatus [GO:0005794]; nucleus-vacuole junction [GO:0071561]; peroxisome [GO:0005777]; phosphatidylinositol 3-kinase complex, class III, type I [GO:0034271]; phosphatidylinositol 3-kinase complex, class III, type II [GO:0034272]; pre-autophagosomal structure [GO:0000407]	GO:0016303; GO:0005524; GO:0005794; GO:0005768; GO:0010008; GO:0000329; GO:0071561; GO:0005777; GO:0030242; GO:0034271; GO:0034272; GO:0046854; GO:0036092; GO:0048015; GO:0032968; GO:0000407; GO:0004672; GO:0006468; GO:0015031		DOMAIN 14 188 C2 PI3K-type. {ECO:0000255|PROSITE-ProRule:PRU00880}.; DOMAIN 293 526 PIK helical. {ECO:0000255|PROSITE-ProRule:PRU00878}.; DOMAIN 619 873 PI3K/PI4K. {ECO:0000255|PROSITE-ProRule:PRU00269}.					FUNCTION: Phosphatidylinositol 3-kinase required for cytoplasm to vacuole transport (Cvt) and autophagy as a part of the autophagy-specific VPS34 PI3-kinase complex I. This complex is essential to recruit the ATG8-phosphatidylinositol conjugate and the ATG12-ATG5 conjugate to the pre-autophagosomal structure. Also involved in endosome-to-Golgi retrograde transport as part of the VPS34 PI3-kinase …	ENZYME REGULATION: Phosphatidylinositol 3-kinase activity is directly dependent on VPS15 protein kinase activity.	5 out of 5	PTM: Autophosphorylated. Might also be phosphorylated by VPS15.	31507;	DIP-97N;	P22543;	MINT-2780608;
g4102.t1	GK5S-874	-	4065:11563-12836	GLC	XYL	OK	169.146	122.236	-0.468601	-0.927499	0.24305	0.537839	no	g4102.t1	P23542	AATC_YEAST	reviewed	Aspartate aminotransferase, cytoplasmic (EC 2.6.1.1) (Transaminase A)	AAT2 ASP5 YLR027C L1746	Saccharomyces cerevisiae (strain ATCC 204508 / S288c) (Baker's yeast)	418	AAT2	ASP5	YLR027C	L1746	2.6.1.1	SUBCELLULAR LOCATION: Cytoplasm {ECO:0000269|PubMed:9288922}. Peroxisome {ECO:0000269|PubMed:9288922}. Note=Targeted to peroxisomes in cells grown in oleate.				cytosol [GO:0005829]; peroxisome [GO:0005777]; L-aspartate:2-oxoglutarate aminotransferase activity [GO:0004069]; L-phenylalanine:2-oxoglutarate aminotransferase activity [GO:0080130]; pyridoxal phosphate binding [GO:0030170]; 2-oxoglutarate metabolic process [GO:0006103]; aspartate biosynthetic process [GO:0006532]; aspartate metabolic process [GO:0006531]; glutamate metabolic process [GO:000653…	2-oxoglutarate metabolic process [GO:0006103]; aspartate biosynthetic process [GO:0006532]; aspartate metabolic process [GO:0006531]; glutamate metabolic process [GO:0006536]	L-aspartate:2-oxoglutarate aminotransferase activity [GO:0004069]; L-phenylalanine:2-oxoglutarate aminotransferase activity [GO:0080130]; pyridoxal phosphate binding [GO:0030170]	cytosol [GO:0005829]; peroxisome [GO:0005777]	GO:0006103; GO:0004069; GO:0080130; GO:0006532; GO:0006531; GO:0005829; GO:0006536; GO:0005777; GO:0030170							FUNCTION: Plays a key role in amino acid metabolism.		5 out of 5		31301;	DIP-2897N;	P23542;	MINT-701237;
g3510.t1	GK5S-1461	-	3318:302-4008	GLC	XYL	OK	148.412	94.1921	-0.655929	-1.24544	0.0946	0.320984	no	g3510.t1	P36168	ESL2_YEAST	reviewed	EST/SMG-like protein 1	ESL2 YKR096W	Saccharomyces cerevisiae (strain ATCC 204508 / S288c) (Baker's yeast)	1195	ESL2		YKR096W			SUBCELLULAR LOCATION: Cytoplasm {ECO:0000269|PubMed:14562095}. Nucleus {ECO:0000269|PubMed:14562095}. Peroxisome {ECO:0000269|PubMed:22375831}. Note=A fraction of the protein co-localizes with peroxisomes. {ECO:0000269|PubMed:22375831}.				nucleus [GO:0005634]; peroxisome [GO:0005777]			nucleus [GO:0005634]; peroxisome [GO:0005777]	GO:0005634; GO:0005777		DOMAIN 1025 1164 PINc. {ECO:0000255}.					FUNCTION: May be involved in the regulation of gene expression responses of environment-sensing pathways. {ECO:0000269|PubMed:23893744}.		3 out of 5		34227;	DIP-1929N;	P36168;	MINT-388630;
g3169.t1	GK5S-1814	-	3030:5210-7239	GLC	XYL	OK	224.886	141.046	-0.673032	-1.3261	0.08225	0.295024	no	g3169.t1	Q1JPL4	NDB1_ARATH	reviewed	External alternative NAD(P)H-ubiquinone oxidoreductase B1, mitochondrial (EC 1.6.5.9) (External alternative NADH dehydrogenase NDB1) (NADH:ubiquinone reductase (non-electrogenic) NDB1)	NDB1 At4g28220 F26K10.100	Arabidopsis thaliana (Mouse-ear cress)	571	NDB1		At4g28220	F26K10.100	1.6.5.9	SUBCELLULAR LOCATION: Mitochondrion inner membrane; Peripheral membrane protein; Intermembrane side. Peroxisome.				extrinsic component of mitochondrial inner membrane [GO:0031314]; mitochondrial intermembrane space [GO:0005758]; mitochondrion [GO:0005739]; peroxisome [GO:0005777]; calcium ion binding [GO:0005509]; flavin adenine dinucleotide binding [GO:0050660]; NADH dehydrogenase (ubiquinone) activity [GO:0008137]; oxidoreductase activity [GO:0016491]; electron transport chain [GO:0022900]; oxidation-reduct…	electron transport chain [GO:0022900]; oxidation-reduction process [GO:0055114]	calcium ion binding [GO:0005509]; flavin adenine dinucleotide binding [GO:0050660]; NADH dehydrogenase (ubiquinone) activity [GO:0008137]; oxidoreductase activity [GO:0016491]	extrinsic component of mitochondrial inner membrane [GO:0031314]; mitochondrial intermembrane space [GO:0005758]; mitochondrion [GO:0005739]; peroxisome [GO:0005777]	GO:0008137; GO:0005509; GO:0022900; GO:0031314; GO:0050660; GO:0005758; GO:0005739; GO:0055114; GO:0016491; GO:0005777		DOMAIN 372 407 EF-hand. {ECO:0000255|PROSITE-ProRule:PRU00448}.	MOTIF 562 571 Microbody targeting signal.				FUNCTION: Alternative NADH-ubiquinone oxidoreductase which catalyzes the oxidation of mitochondrial NADH does not translocate protons across the inner mitochondrial membrane (By similarity). Calcium-dependent NAD(P)H dehydrogenase. Binds calcium ions. {ECO:0000250, ECO:0000269|PubMed:17673460}.	ENZYME REGULATION: Activity is calcium-dependent with a more pronounced effect at higher pH. {ECO:0000269|PubMed:17673460}.	5 out of 5
g3629.t1	GK5S-1351	-	3426:12118-14132	GLC	XYL	OK	119.533	70.3886	-0.763991	-1.44696	0.0595	0.243171	no	g3629.t1	P38225	FAT1_YEAST	reviewed	Very long-chain fatty acid transport protein	FAT1 YBR041W YBR0411	Saccharomyces cerevisiae (strain ATCC 204508 / S288c) (Baker's yeast)	669	FAT1		YBR041W	YBR0411		SUBCELLULAR LOCATION: Membrane {ECO:0000305}; Multi-pass membrane protein {ECO:0000305}.			TRANSMEM 6 26 Helical. {ECO:0000255}.; TRANSMEM 54 71 Helical. {ECO:0000255}.; TRANSMEM 149 169 Helical. {ECO:0000255}.; TRANSMEM 293 313 Helical. {ECO:0000255}.	endoplasmic reticulum [GO:0005783]; integral component of membrane [GO:0016021]; intrinsic component of the cytoplasmic side of the plasma membrane [GO:0031235]; lipid particle [GO:0005811]; peroxisome [GO:0005777]; long-chain fatty acid transporter activity [GO:0005324]; very long-chain fatty acid-CoA ligase activity [GO:0031957]; long-chain fatty acid transport [GO:0015909]; very long-chain fat…	long-chain fatty acid transport [GO:0015909]; very long-chain fatty acid metabolic process [GO:0000038]	long-chain fatty acid transporter activity [GO:0005324]; very long-chain fatty acid-CoA ligase activity [GO:0031957]	endoplasmic reticulum [GO:0005783]; integral component of membrane [GO:0016021]; intrinsic component of the cytoplasmic side of the plasma membrane [GO:0031235]; lipid particle [GO:0005811]; peroxisome [GO:0005777]	GO:0005783; GO:0016021; GO:0031235; GO:0005811; GO:0015909; GO:0005324; GO:0005777; GO:0000038; GO:0031957							FUNCTION: May be involved in long-chain fatty acids uptake, and thus may play a pivotal role in regulating their accessibility prior to metabolic utilization. May play an important role in uptake of these hydrophobic compounds under conditions where fatty acid synthesis is compromised.		4 out of 5		32742;	DIP-5048N;	P38225;	MINT-514313;
[truncated: 91 more columns]

## Sheet: GO_plasma membrane
test_id	gene_id	gene	locus	sample_1	sample_2	status	value_1	value_2	log2(fold_change)	test_stat	p_value	q_value	significant	gene	Entry	Entry name	Status	Protein names	Gene names	Organism	Length	Gene names (primary )	Gene names (synonym )	Gene names (ordered locus )	Gene names (ORF )	EC number	Subcellular location [CC]	Intramembrane	Topological domain	Transmembrane	Gene ontology (GO)	Gene ontology (biological process)	Gene ontology (molecular function)	Gene ontology (cellular component)	Gene ontology IDs	Domain [CC]	Domain [FT]	Motif	Zinc finger	DNA binding	Pathway	Function [CC]	Enzyme regulation	Annotation	Post-translational modification	Cross-reference (BioGrid)	Cross-reference (DIP)	Cross-reference (IntAct)	Cross-reference (MINT)
g766.t1	GK5S-4249	-	857:3543-4372	GLC	XYL	OK	6.57772	3992.4	9.24545	12.5671	5e-05	0.00100773	yes	g766.t1	P32907	ATO2_YEAST	reviewed	Ammonia transport outward protein 2	ATO2 FUN34 YNR002C N2029	Saccharomyces cerevisiae (strain ATCC 204508 / S288c) (Baker's yeast)	282	ATO2	FUN34	YNR002C	N2029		SUBCELLULAR LOCATION: Cell membrane {ECO:0000269|PubMed:17395151}; Multi-pass membrane protein {ECO:0000269|PubMed:17395151}. Note=Localizes to large detergent resistant patches of the cell membrane (DRM) enriched in ergosterol and sphingolipids.		TOPO_DOM 2 86 Extracellular. {ECO:0000255}.; TOPO_DOM 108 119 Cytoplasmic. {ECO:0000255}.; TOPO_DOM 141 150 Extracellular. {ECO:0000255}.; TOPO_DOM 172 184 Cytoplasmic. {ECO:0000255}.; TOPO_DOM 206 207 Extracellular. {ECO:0000255}.; TOPO_DOM 229 238 Cytoplasmic. {ECO:0000255}.; TOPO_DOM 260 282 Extracellular. {ECO:0000255}.	TRANSMEM 87 107 Helical. {ECO:0000255}.; TRANSMEM 120 140 Helical. {ECO:0000255}.; TRANSMEM 151 171 Helical. {ECO:0000255}.; TRANSMEM 185 205 Helical. {ECO:0000255}.; TRANSMEM 208 228 Helical. {ECO:0000255}.; TRANSMEM 239 259 Helical. {ECO:0000255}.	integral component of membrane [GO:0016021]; plasma membrane [GO:0005886]; ammonium transmembrane transporter activity [GO:0008519]; ammonium transmembrane transport [GO:0072488]; ammonium transport [GO:0015696]; nitrogen utilization [GO:0019740]	ammonium transmembrane transport [GO:0072488]; ammonium transport [GO:0015696]; nitrogen utilization [GO:0019740]	ammonium transmembrane transporter activity [GO:0008519]	integral component of membrane [GO:0016021]; plasma membrane [GO:0005886]	GO:0072488; GO:0008519; GO:0015696; GO:0016021; GO:0019740; GO:0005886							FUNCTION: Transporter protein required for ammonia export. Involved in acetate resistance. {ECO:0000269|PubMed:12429834, ECO:0000269|PubMed:17233767}.		5 out of 5		35828;	DIP-7904N;
g544.t1	GK5S-4484	-	611:8352-10066	GLC	XYL	OK	9.63118	3798.52	8.62351	12.8971	5e-05	0.00100773	yes	g544.t1	C0SPB2	YWTG_BACSU	reviewed	Putative metabolite transport protein YwtG	ywtG BSU35830	Bacillus subtilis (strain 168)	457	ywtG		BSU35830			SUBCELLULAR LOCATION: Cell membrane {ECO:0000305}; Multi-pass membrane protein {ECO:0000305}.			TRANSMEM 7 27 Helical. {ECO:0000255}.; TRANSMEM 38 58 Helical. {ECO:0000255}.; TRANSMEM 75 95 Helical. {ECO:0000255}.; TRANSMEM 97 117 Helical. {ECO:0000255}.; TRANSMEM 136 156 Helical. {ECO:0000255}.; TRANSMEM 163 183 Helical. {ECO:0000255}.; TRANSMEM 240 260 Helical. {ECO:0000255}.; TRANSMEM 276 296 Helical. {ECO:0000255}.; TRANSMEM 309 329 Helical. {ECO:0000255}.; TRANSMEM 340 360 Helical. {EC…	integral component of membrane [GO:0016021]; plasma membrane [GO:0005886]; substrate-specific transmembrane transporter activity [GO:0022891]		substrate-specific transmembrane transporter activity [GO:0022891]	integral component of membrane [GO:0016021]; plasma membrane [GO:0005886]	GO:0016021; GO:0005886; GO:0022891									2 out of 5
g4765.t1	GK5S-193	-	4886:1897-3482	GLC	XYL	OK	20.8916	3260.8	7.28616	11.7057	5e-05	0.00100773	yes	g4765.t1	P36035	JEN1_YEAST	reviewed	Carboxylic acid transporter protein homolog	JEN1 YKL217W	Saccharomyces cerevisiae (strain ATCC 204508 / S288c) (Baker's yeast)	616	JEN1		YKL217W			SUBCELLULAR LOCATION: Membrane; Multi-pass membrane protein.		TOPO_DOM 2 140 Cytoplasmic. {ECO:0000255}.; TOPO_DOM 162 176 Extracellular. {ECO:0000255}.; TOPO_DOM 198 205 Cytoplasmic. {ECO:0000255}.; TOPO_DOM 227 230 Extracellular. {ECO:0000255}.; TOPO_DOM 252 263 Cytoplasmic. {ECO:0000255}.; TOPO_DOM 285 296 Extracellular. {ECO:0000255}.; TOPO_DOM 318 363 Cytoplasmic. {ECO:0000255}.; TOPO_DOM 385 402 Extracellular. {ECO:0000255}.; TOPO_DOM 424 432 Cytoplas…	TRANSMEM 141 161 Helical; Name=1. {ECO:0000255}.; TRANSMEM 177 197 Helical; Name=2. {ECO:0000255}.; TRANSMEM 206 226 Helical; Name=3. {ECO:0000255}.; TRANSMEM 231 251 Helical; Name=4. {ECO:0000255}.; TRANSMEM 264 284 Helical; Name=5. {ECO:0000255}.; TRANSMEM 297 317 Helical; Name=6. {ECO:0000255}.; TRANSMEM 364 384 Helical; Name=7. {ECO:0000255}.; TRANSMEM 403 423 Helical; Name=8. {ECO:0000255}.;…	integral component of membrane [GO:0016021]; plasma membrane [GO:0005886]; carbohydrate transmembrane transporter activity [GO:0015144]; secondary active monocarboxylate transmembrane transporter activity [GO:0015355]; selenite:proton symporter activity [GO:0097079]; plasma membrane lactate transport [GO:0035879]; plasma membrane pyruvate transport [GO:0006849]; plasma membrane selenite transport…	plasma membrane lactate transport [GO:0035879]; plasma membrane pyruvate transport [GO:0006849]; plasma membrane selenite transport [GO:0097080]; proton transport [GO:0015992]	carbohydrate transmembrane transporter activity [GO:0015144]; secondary active monocarboxylate transmembrane transporter activity [GO:0015355]; selenite:proton symporter activity [GO:0097079]	integral component of membrane [GO:0016021]; plasma membrane [GO:0005886]	GO:0015144; GO:0016021; GO:0005886; GO:0035879; GO:0006849; GO:0097080; GO:0015992; GO:0015355; GO:0097079							FUNCTION: Essential to lactate transport.		5 out of 5		33948;	DIP-8064N;		MINT-4988115;
g322.t1	GK5S-4706	-	339:478-1310	GLC	XYL	OK	42.8076	1048.44	4.61423	8.07682	5e-05	0.00100773	yes	g322.t1	P32907	ATO2_YEAST	reviewed	Ammonia transport outward protein 2	ATO2 FUN34 YNR002C N2029	Saccharomyces cerevisiae (strain ATCC 204508 / S288c) (Baker's yeast)	282	ATO2	FUN34	YNR002C	N2029		SUBCELLULAR LOCATION: Cell membrane {ECO:0000269|PubMed:17395151}; Multi-pass membrane protein {ECO:0000269|PubMed:17395151}. Note=Localizes to large detergent resistant patches of the cell membrane (DRM) enriched in ergosterol and sphingolipids.		TOPO_DOM 2 86 Extracellular. {ECO:0000255}.; TOPO_DOM 108 119 Cytoplasmic. {ECO:0000255}.; TOPO_DOM 141 150 Extracellular. {ECO:0000255}.; TOPO_DOM 172 184 Cytoplasmic. {ECO:0000255}.; TOPO_DOM 206 207 Extracellular. {ECO:0000255}.; TOPO_DOM 229 238 Cytoplasmic. {ECO:0000255}.; TOPO_DOM 260 282 Extracellular. {ECO:0000255}.	TRANSMEM 87 107 Helical. {ECO:0000255}.; TRANSMEM 120 140 Helical. {ECO:0000255}.; TRANSMEM 151 171 Helical. {ECO:0000255}.; TRANSMEM 185 205 Helical. {ECO:0000255}.; TRANSMEM 208 228 Helical. {ECO:0000255}.; TRANSMEM 239 259 Helical. {ECO:0000255}.	integral component of membrane [GO:0016021]; plasma membrane [GO:0005886]; ammonium transmembrane transporter activity [GO:0008519]; ammonium transmembrane transport [GO:0072488]; ammonium transport [GO:0015696]; nitrogen utilization [GO:0019740]	ammonium transmembrane transport [GO:0072488]; ammonium transport [GO:0015696]; nitrogen utilization [GO:0019740]	ammonium transmembrane transporter activity [GO:0008519]	integral component of membrane [GO:0016021]; plasma membrane [GO:0005886]	GO:0072488; GO:0008519; GO:0015696; GO:0016021; GO:0019740; GO:0005886							FUNCTION: Transporter protein required for ammonia export. Involved in acetate resistance. {ECO:0000269|PubMed:12429834, ECO:0000269|PubMed:17233767}.		5 out of 5		35828;	DIP-7904N;
g3555.t1	GK5S-1422	-	3342:3363-4639	GLC	XYL	OK	1.16936	27.3002	4.54512	3.92575	0.0209	0.119837	no	g3555.t1	P32768	FLO1_YEAST	reviewed	Flocculation protein FLO1 (Flocculin-1)	FLO1 FLO2 FLO4 FLO8 YAR050W	Saccharomyces cerevisiae (strain ATCC 204508 / S288c) (Baker's yeast)	1537	FLO1	FLO2 FLO4 FLO8	YAR050W			SUBCELLULAR LOCATION: Cell membrane; Lipid-anchor, GPI-anchor. Secreted, cell wall. Note=Identified as GPI-anchored plasma membrane protein (GPI-PMP) as well as covalently-linked GPI-modified cell wall protein (GPI-CWP) in the outer cell wall layer.				anchored component of membrane [GO:0031225]; extracellular region [GO:0005576]; fungal-type cell wall [GO:0009277]; plasma membrane [GO:0005886]; mannose binding [GO:0005537]; cellular response to ethanol [GO:0071361]; cellular response to heat [GO:0034605]; cellular response to hydrogen peroxide [GO:0070301]; flocculation [GO:0000128]; flocculation via cell wall protein-carbohydrate interaction …	cellular response to ethanol [GO:0071361]; cellular response to heat [GO:0034605]; cellular response to hydrogen peroxide [GO:0070301]; flocculation [GO:0000128]; flocculation via cell wall protein-carbohydrate interaction [GO:0000501]	mannose binding [GO:0005537]	anchored component of membrane [GO:0031225]; extracellular region [GO:0005576]; fungal-type cell wall [GO:0009277]; plasma membrane [GO:0005886]	GO:0031225; GO:0071361; GO:0034605; GO:0070301; GO:0005576; GO:0000128; GO:0000501; GO:0009277; GO:0005537; GO:0005886	DOMAIN: The number of the intragenic tandem repeats varies between different S.cerevisiae strains. There is a linear correlation between protein size and the extend of adhesion: the more repeats, the stronger the adhesion properties and the greater the fraction of flocculating cells. The Ser/Thr-rich repeats are also important for proper cell wall targeting of the protein.						FUNCTION: Cell wall protein that participates directly in adhesive cell-cell interactions during yeast flocculation, a reversible, asexual and Ca(2+)-dependent process in which cells adhere to form aggregates (flocs) consisting of thousands of cells. The lectin-like protein sticks out of the cell wall of flocculent cells and selectively binds mannose residues in the cell walls of adjacent cells. …		5 out of 5	PTM: Extensively N- and O-glycosylated. {ECO:0000305}.; PTM: The GPI-anchor is attached to the protein in the endoplasmic reticulum and serves to target the protein to the cell surface. There, the glucosamine-inositol phospholipid moiety is cleaved off and the GPI-modified mannoprotein is covalently attached via its lipidless GPI glycan remnant to the 1,6-beta-glucan of the outer cell wall layer.	31813;
g1253.t1	GK5S-3769	-	1309:10017-12040	GLC	XYL	OK	38.9955	840.662	4.43015	7.81315	5e-05	0.00100773	yes	g1253.t1	C0SPB2	YWTG_BACSU	reviewed	Putative metabolite transport protein YwtG	ywtG BSU35830	Bacillus subtilis (strain 168)	457	ywtG		BSU35830			SUBCELLULAR LOCATION: Cell membrane {ECO:0000305}; Multi-pass membrane protein {ECO:0000305}.			TRANSMEM 7 27 Helical. {ECO:0000255}.; TRANSMEM 38 58 Helical. {ECO:0000255}.; TRANSMEM 75 95 Helical. {ECO:0000255}.; TRANSMEM 97 117 Helical. {ECO:0000255}.; TRANSMEM 136 156 Helical. {ECO:0000255}.; TRANSMEM 163 183 Helical. {ECO:0000255}.; TRANSMEM 240 260 Helical. {ECO:0000255}.; TRANSMEM 276 296 Helical. {ECO:0000255}.; TRANSMEM 309 329 Helical. {ECO:0000255}.; TRANSMEM 340 360 Helical. {EC…	integral component of membrane [GO:0016021]; plasma membrane [GO:0005886]; substrate-specific transmembrane transporter activity [GO:0022891]		substrate-specific transmembrane transporter activity [GO:0022891]	integral component of membrane [GO:0016021]; plasma membrane [GO:0005886]	GO:0016021; GO:0005886; GO:0022891									2 out of 5
g3266.t1	GK5S-1705	-	3105:15065-17091	GLC	XYL	OK	9.83904	178.884	4.18436	6.85547	5e-05	0.00100773	yes	g3266.t1	P39932	STL1_YEAST	reviewed	Sugar transporter STL1	STL1 YDR536W D9719.39	Saccharomyces cerevisiae (strain ATCC 204508 / S288c) (Baker's yeast)	569	STL1		YDR536W	D9719.39		SUBCELLULAR LOCATION: Membrane; Multi-pass membrane protein.		TOPO_DOM 1 29 Cytoplasmic. {ECO:0000255}.; TOPO_DOM 51 79 Extracellular. {ECO:0000255}.; TOPO_DOM 101 107 Cytoplasmic. {ECO:0000255}.; TOPO_DOM 129 129 Extracellular. {ECO:0000255}.; TOPO_DOM 151 168 Cytoplasmic. {ECO:0000255}.; TOPO_DOM 190 203 Extracellular. {ECO:0000255}.; TOPO_DOM 225 291 Cytoplasmic. {ECO:0000255}.; TOPO_DOM 313 330 Extracellular. {ECO:0000255}.; TOPO_DOM 352 358 Cytoplasmic…	TRANSMEM 30 50 Helical; Name=1. {ECO:0000255}.; TRANSMEM 80 100 Helical; Name=2. {ECO:0000255}.; TRANSMEM 108 128 Helical; Name=3. {ECO:0000255}.; TRANSMEM 130 150 Helical; Name=4. {ECO:0000255}.; TRANSMEM 169 189 Helical; Name=5. {ECO:0000255}.; TRANSMEM 204 224 Helical; Name=6. {ECO:0000255}.; TRANSMEM 292 312 Helical; Name=7. {ECO:0000255}.; TRANSMEM 331 351 Helical; Name=8. {ECO:0000255}.; TR…	integral component of membrane [GO:0016021]; plasma membrane [GO:0005886]; solute:proton symporter activity [GO:0015295]; glycerol transport [GO:0015793]; proton transport [GO:0015992]; transmembrane transport [GO:0055085]	glycerol transport [GO:0015793]; proton transport [GO:0015992]; transmembrane transport [GO:0055085]	solute:proton symporter activity [GO:0015295]	integral component of membrane [GO:0016021]; plasma membrane [GO:0005886]	GO:0015793; GO:0016021; GO:0005886; GO:0015992; GO:0015295; GO:0055085									3 out of 5		32584;	DIP-5275N;	P39932;	MINT-551224;
g565.t1	GK5S-4448	-	633:2138-3948	GLC	XYL	OK	2.00258	31.7554	3.98707	4.46847	0.0007	0.00931218	yes	g565.t1	Q6CUV7	PRM1_KLULA	reviewed	Plasma membrane fusion protein PRM1	PRM1 KLLA0C01936g	Kluyveromyces lactis (strain ATCC 8585 / CBS 2359 / DSM 70799 / NBRC 1267 / NRRL Y-1140 / WM37) (Yeast) (Candida sphaerica)	643	PRM1		KLLA0C01936g			SUBCELLULAR LOCATION: Cell membrane {ECO:0000250}; Multi-pass membrane protein {ECO:0000250}.		TOPO_DOM 1 21 Extracellular. {ECO:0000250}.; TOPO_DOM 43 103 Cytoplasmic. {ECO:0000250}.; TOPO_DOM 125 296 Extracellular. {ECO:0000250}.; TOPO_DOM 318 405 Cytoplasmic. {ECO:0000250}.; TOPO_DOM 427 606 Extracellular. {ECO:0000250}.; TOPO_DOM 628 643 Cytoplasmic. {ECO:0000250}.	TRANSMEM 22 42 Helical. {ECO:0000255}.; TRANSMEM 104 124 Helical. {ECO:0000255}.; TRANSMEM 297 317 Helical. {ECO:0000255}.; TRANSMEM 406 426 Helical. {ECO:0000255}.; TRANSMEM 607 627 Helical. {ECO:0000255}.	integral component of membrane [GO:0016021]; mating projection tip [GO:0043332]; plasma membrane [GO:0005886]; plasma membrane fusion involved in cytogamy [GO:0032220]	plasma membrane fusion involved in cytogamy [GO:0032220]		integral component of membrane [GO:0016021]; mating projection tip [GO:0043332]; plasma membrane [GO:0005886]	GO:0016021; GO:0043332; GO:0005886; GO:0032220							FUNCTION: Involved in cell fusion during mating by stabilizing the plasma membrane fusion event. {ECO:0000250}.		2 out of 5
g765.t1	GK5S-4248	-	857:425-2643	GLC	XYL	OK	11.75	136.645	3.5397	5.80954	5e-05	0.00100773	yes	g765.t1	P53746	FRE4_YEAST	reviewed	Ferric reductase transmembrane component 4 (EC 1.16.1.9) (Ferric-chelate reductase 4)	FRE4 YNR060W N3518	Saccharomyces cerevisiae (strain ATCC 204508 / S288c) (Baker's yeast)	719	FRE4		YNR060W	N3518	1.16.1.9	SUBCELLULAR LOCATION: Cell membrane {ECO:0000305}; Multi-pass membrane protein {ECO:0000305}.		TOPO_DOM 19 156 Extracellular. {ECO:0000250}.; TOPO_DOM 178 228 Cytoplasmic. {ECO:0000250}.; TOPO_DOM 250 267 Extracellular. {ECO:0000250}.; TOPO_DOM 289 304 Cytoplasmic. {ECO:0000250}.; TOPO_DOM 326 346 Extracellular. {ECO:0000250}.; TOPO_DOM 368 373 Cytoplasmic. {ECO:0000250}.; TOPO_DOM 395 395 Extracellular. {ECO:0000250}.; TOPO_DOM 417 719 Cytoplasmic. {ECO:0000250}.	TRANSMEM 157 177 Helical; Name=1. {ECO:0000255}.; TRANSMEM 229 249 Helical; Name=2. {ECO:0000255}.; TRANSMEM 268 288 Helical; Name=3. {ECO:0000255}.; TRANSMEM 305 325 Helical; Name=4. {ECO:0000255}.; TRANSMEM 347 367 Helical; Name=5. {ECO:0000255}.; TRANSMEM 374 394 Helical; Name=6. {ECO:0000255}.; TRANSMEM 396 416 Helical; Name=7. {ECO:0000255}.	integral component of membrane [GO:0016021]; plasma membrane [GO:0005886]; ferric-chelate reductase (NADPH) activity [GO:0052851]; ferric-chelate reductase activity [GO:0000293]; metal ion binding [GO:0046872]; ion transport [GO:0006811]; iron ion homeostasis [GO:0055072]; siderophore transport [GO:0015891]	ion transport [GO:0006811]; iron ion homeostasis [GO:0055072]; siderophore transport [GO:0015891]	ferric-chelate reductase (NADPH) activity [GO:0052851]; ferric-chelate reductase activity [GO:0000293]; metal ion binding [GO:0046872]	integral component of membrane [GO:0016021]; plasma membrane [GO:0005886]	GO:0052851; GO:0000293; GO:0016021; GO:0006811; GO:0055072; GO:0046872; GO:0005886; GO:0015891		DOMAIN 273 407 Ferric oxidoreductase.; DOMAIN 408 527 FAD-binding FR-type. {ECO:0000255|PROSITE-ProRule:PRU00716}.					FUNCTION: Siderophore-iron reductase responsible for reducing extracellular iron prior to import. Catalyzes the reductive uptake of Fe(3+) bound to dihydroxamate rhodotorulic acid. Fe(3+) is reduced to Fe(2+), which then dissociates from the siderophore and can be imported by the high-affinity Fe(2+) transport complex in the plasma membrane. {ECO:0000269|PubMed:11120744}.		5 out of 5		35886;	DIP-7626N;	P53746;	MINT-1354495;
g3694.t1	GK5S-1279	-	3527:1028-2805	GLC	XYL	OK	103.531	1028.08	3.31182	5.69465	5e-05	0.00100773	yes	g3694.t1	P15325	QUTD_EMENI	reviewed	Quinate permease (Quinate transporter)	qutD AN1138	Emericella nidulans (strain FGSC A4 / ATCC 38163 / CBS 112.46 / NRRL 194 / M139) (Aspergillus nidulans)	533	qutD			AN1138		SUBCELLULAR LOCATION: Cell membrane; Multi-pass membrane protein. Cell membrane {ECO:0000305}.		TOPO_DOM 1 21 Cytoplasmic. {ECO:0000255}.; TOPO_DOM 43 67 Extracellular. {ECO:0000255}.; TOPO_DOM 89 94 Cytoplasmic. {ECO:0000255}.; TOPO_DOM 116 127 Extracellular. {ECO:0000255}.; TOPO_DOM 149 156 Cytoplasmic. {ECO:0000255}.; TOPO_DOM 178 191 Extracellular. {ECO:0000255}.; TOPO_DOM 213 282 Cytoplasmic. {ECO:0000255}.; TOPO_DOM 304 324 Extracellular. {ECO:0000255}.; TOPO_DOM 347 349 Cytoplasmic. …	TRANSMEM 22 42 Helical; Name=1. {ECO:0000255}.; TRANSMEM 68 88 Helical; Name=2. {ECO:0000255}.; TRANSMEM 95 115 Helical; Name=3. {ECO:0000255}.; TRANSMEM 128 148 Helical; Name=4. {ECO:0000255}.; TRANSMEM 157 177 Helical; Name=5. {ECO:0000255}.; TRANSMEM 192 212 Helical; Name=6. {ECO:0000255}.; TRANSMEM 283 303 Helical; Name=7. {ECO:0000255}.; TRANSMEM 325 346 Helical; Name=8. {ECO:0000255}.; TRAN…	integral component of membrane [GO:0016021]; plasma membrane [GO:0005886]; substrate-specific transmembrane transporter activity [GO:0022891]; quinate metabolic process [GO:0019630]	quinate metabolic process [GO:0019630]	substrate-specific transmembrane transporter activity [GO:0022891]	integral component of membrane [GO:0016021]; plasma membrane [GO:0005886]	GO:0016021; GO:0005886; GO:0019630; GO:0022891							FUNCTION: Integral membrane transporter that imports quinic acid to be catabolized as a carbon source.		3 out of 5	PTM: Ubiquitinated. Deubiquitinated by creB, probably to control its activity or amount. {ECO:0000269|Ref.4}.
g3622.t1	GK5S-1354	-	3424:751-2564	GLC	XYL	OK	11.3848	97.1143	3.09257	5.10696	5e-05	0.00100773	yes	g3622.t1	P38731	ARN1_YEAST	reviewed	Siderophore iron transporter ARN1 (Ferrichrome permease)	ARN1 YHL040C	Saccharomyces cerevisiae (strain ATCC 204508 / S288c) (Baker's yeast)	627	ARN1		YHL040C			SUBCELLULAR LOCATION: Cell membrane; Multi-pass membrane protein. Endosome membrane; Multi-pass membrane protein.		TOPO_DOM 1 70 Extracellular. {ECO:0000255}.; TOPO_DOM 92 110 Cytoplasmic. {ECO:0000255}.; TOPO_DOM 132 135 Extracellular. {ECO:0000255}.; TOPO_DOM 157 167 Cytoplasmic. {ECO:0000255}.; TOPO_DOM 189 197 Extracellular. {ECO:0000255}.; TOPO_DOM 219 231 Cytoplasmic. {ECO:0000255}.; TOPO_DOM 253 290 Extracellular. {ECO:0000255}.; TOPO_DOM 312 323 Cytoplasmic. {ECO:0000255}.; TOPO_DOM 345 367 Extracellu…	TRANSMEM 71 91 Helical. {ECO:0000255}.; TRANSMEM 111 131 Helical. {ECO:0000255}.; TRANSMEM 136 156 Helical. {ECO:0000255}.; TRANSMEM 168 188 Helical. {ECO:0000255}.; TRANSMEM 198 218 Helical. {ECO:0000255}.; TRANSMEM 232 252 Helical. {ECO:0000255}.; TRANSMEM 291 311 Helical. {ECO:0000255}.; TRANSMEM 324 344 Helical. {ECO:0000255}.; TRANSMEM 368 388 Helical. {ECO:0000255}.; TRANSMEM 399 419 Helica…	cytoplasmic membrane-bounded vesicle [GO:0016023]; endosome [GO:0005768]; endosome membrane [GO:0010008]; integral component of membrane [GO:0016021]; plasma membrane [GO:0005886]; siderophore transmembrane transporter activity [GO:0015343]; iron ion homeostasis [GO:0055072]; siderophore transmembrane transport [GO:0044718]; siderophore transport [GO:0015891]	iron ion homeostasis [GO:0055072]; siderophore transmembrane transport [GO:0044718]; siderophore transport [GO:0015891]	siderophore transmembrane transporter activity [GO:0015343]	cytoplasmic membrane-bounded vesicle [GO:0016023]; endosome [GO:0005768]; endosome membrane [GO:0010008]; integral component of membrane [GO:0016021]; plasma membrane [GO:0005886]	GO:0016023; GO:0005768; GO:0010008; GO:0016021; GO:0055072; GO:0005886; GO:0044718; GO:0015343; GO:0015891							FUNCTION: Involved in the transport of siderophore ferrichrome and so has a role in iron homeostasis. {ECO:0000269|PubMed:12721368}.		4 out of 5		36383;			MINT-4488358;
g3954.t1	GK5S-1018	-	3860:154-1856	GLC	XYL	OK	28.5275	194.701	2.77083	4.98291	5e-05	0.00100773	yes	g3954.t1	Q08902	YO378_YEAST	reviewed	Drug resistance protein YOR378W	YOR378W	Saccharomyces cerevisiae (strain ATCC 204508 / S288c) (Baker's yeast)	515			YOR378W			SUBCELLULAR LOCATION: Cell membrane; Multi-pass membrane protein.		TOPO_DOM 1 78 Extracellular. {ECO:0000255}.; TOPO_DOM 100 111 Cytoplasmic. {ECO:0000255}.; TOPO_DOM 133 140 Extracellular. {ECO:0000255}.; TOPO_DOM 162 171 Cytoplasmic. {ECO:0000255}.; TOPO_DOM 193 202 Extracellular. {ECO:0000255}.; TOPO_DOM 224 241 Cytoplasmic. {ECO:0000255}.; TOPO_DOM 263 270 Extracellular. {ECO:0000255}.; TOPO_DOM 292 310 Cytoplasmic. {ECO:0000255}.; TOPO_DOM 332 346 Extracell…	TRANSMEM 79 99 Helical. {ECO:0000255}.; TRANSMEM 112 132 Helical. {ECO:0000255}.; TRANSMEM 141 161 Helical. {ECO:0000255}.; TRANSMEM 172 192 Helical. {ECO:0000255}.; TRANSMEM 203 223 Helical. {ECO:0000255}.; TRANSMEM 242 262 Helical. {ECO:0000255}.; TRANSMEM 271 291 Helical. {ECO:0000255}.; TRANSMEM 311 331 Helical. {ECO:0000255}.; TRANSMEM 347 367 Helical. {ECO:0000255}.; TRANSMEM 375 395 Helica…	integral component of membrane [GO:0016021]; plasma membrane [GO:0005886]; ammonium transmembrane transporter activity [GO:0008519]; ammonium transmembrane transport [GO:0072488]; ammonium transport [GO:0015696]	ammonium transmembrane transport [GO:0072488]; ammonium transport [GO:0015696]	ammonium transmembrane transporter activity [GO:0008519]	integral component of membrane [GO:0016021]; plasma membrane [GO:0005886]	GO:0072488; GO:0008519; GO:0015696; GO:0016021; GO:0005886							FUNCTION: Probable ATP-dependent export permease involved in drug resistance through pumping them out of the cell. {ECO:0000250}.		3 out of 5		34760;	DIP-4051N;		MINT-557411;
g712.t1	GK5S-4308	-	819:0-1128	GLC	XYL	OK	212.034	1332.17	2.65141	5.2468	5e-05	0.00100773	yes	g712.t1	P08640	FLO11_YEAST	reviewed	Flocculation protein FLO11 (Flo11p) (Flocculin-11) (Mucin-like protein 1)	FLO11 MAL5 MUC1 S1 S2 YIR019C	Saccharomyces cerevisiae (strain ATCC 204508 / S288c) (Baker's yeast)	1367	FLO11	MAL5 MUC1 S1 S2	YIR019C			SUBCELLULAR LOCATION: Secreted, cell wall. Membrane; Lipid-anchor, GPI-anchor. Note=The protein is attached to the cell wall via a GPI-anchor and is also shed liberally into extracellular fluid; increased shedding is associated with biofilm mat expansion but decreased invasive growth.				anchored component of membrane [GO:0031225]; cell wall [GO:0005618]; cellular bud neck [GO:0005935]; extracellular region [GO:0005576]; plasma membrane [GO:0005886]; cell adhesion involved in single-species biofilm formation [GO:0043709]; filamentous growth [GO:0030447]; flocculation [GO:0000128]; invasive growth in response to glucose limitation [GO:0001403]; pseudohyphal growth [GO:0007124]; si…	cell adhesion involved in single-species biofilm formation [GO:0043709]; filamentous growth [GO:0030447]; flocculation [GO:0000128]; invasive growth in response to glucose limitation [GO:0001403]; pseudohyphal growth [GO:0007124]; single organismal cell-cell adhesion [GO:0016337]; single-species biofilm formation on inanimate substrate [GO:0044011]; single-species surface biofilm formation [GO:00…		anchored component of membrane [GO:0031225]; cellular bud neck [GO:0005935]; cell wall [GO:0005618]; extracellular region [GO:0005576]; plasma membrane [GO:0005886]	GO:0031225; GO:0043709; GO:0005618; GO:0005935; GO:0005576; GO:0030447; GO:0000128; GO:0001403; GO:0005886; GO:0007124; GO:0016337; GO:0044011; GO:0090606	DOMAIN: The number of the intragenic tandem repeats varies between different S.cerevisiae strains. There is a linear correlation between protein size and the extend of adhesion: the more repeats, the stronger the adhesion properties and the greater the fraction of flocculating cells (By similarity). {ECO:0000250}.; DOMAIN: In vitro, the N-terminal region (residues 22-209) binds homotypically but …						FUNCTION: Cell wall protein that participates in adhesive cell-cell interactions during yeast flocculation, a reversible, asexual and Ca(2+)-dependent process in which cells adhere to form aggregates (flocs) consisting of thousands of cells. Also involved in cell-substrate adhesion, haploid invasive growth, diploid pseudohyphae formation and biofilm (flor) development. The precise mechanism by wh…		5 out of 5	PTM: Extensively O-mannosylated.; PTM: The GPI-anchor is attached to the protein in the endoplasmic reticulum and serves to target the protein to the cell surface. There, the glucosamine-inositol phospholipid moiety is cleaved off and the GPI-modified mannoprotein is covalently attached via its lipidless GPI glycan remnant to the 1,6-beta-glucan of the outer cell wall layer (By similarity). {ECO:…	35011;		P08640;	MINT-2782681;
g2605.t1	GK5S-2388	-	2516:1997-2630	GLC	XYL	OK	10.3591	57.3906	2.46992	3.62142	0.0031	0.0307772	yes	g2605.t1	P56092	EPD1_CANMA	reviewed	Protein EPD1 (Essential for pseudohyphal development 1)	EPD1	Candida maltosa (Yeast)	549	EPD1					SUBCELLULAR LOCATION: Cell membrane {ECO:0000305}; Lipid-anchor, GPI-anchor {ECO:0000305}.				anchored component of membrane [GO:0031225]; plasma membrane [GO:0005886]; carbohydrate metabolic process [GO:0005975]	carbohydrate metabolic process [GO:0005975]		anchored component of membrane [GO:0031225]; plasma membrane [GO:0005886]	GO:0031225; GO:0005975; GO:0005886									2 out of 5
g2289.t1	GK5S-2709	-	2276:0-1246	GLC	XYL	OK	27.5483	151.476	2.45906	4.46466	5e-05	0.00100773	yes	g2289.t1	P32768	FLO1_YEAST	reviewed	Flocculation protein FLO1 (Flocculin-1)	FLO1 FLO2 FLO4 FLO8 YAR050W	Saccharomyces cerevisiae (strain ATCC 204508 / S288c) (Baker's yeast)	1537	FLO1	FLO2 FLO4 FLO8	YAR050W			SUBCELLULAR LOCATION: Cell membrane; Lipid-anchor, GPI-anchor. Secreted, cell wall. Note=Identified as GPI-anchored plasma membrane protein (GPI-PMP) as well as covalently-linked GPI-modified cell wall protein (GPI-CWP) in the outer cell wall layer.				anchored component of membrane [GO:0031225]; extracellular region [GO:0005576]; fungal-type cell wall [GO:0009277]; plasma membrane [GO:0005886]; mannose binding [GO:0005537]; cellular response to ethanol [GO:0071361]; cellular response to heat [GO:0034605]; cellular response to hydrogen peroxide [GO:0070301]; flocculation [GO:0000128]; flocculation via cell wall protein-carbohydrate interaction …	cellular response to ethanol [GO:0071361]; cellular response to heat [GO:0034605]; cellular response to hydrogen peroxide [GO:0070301]; flocculation [GO:0000128]; flocculation via cell wall protein-carbohydrate interaction [GO:0000501]	mannose binding [GO:0005537]	anchored component of membrane [GO:0031225]; extracellular region [GO:0005576]; fungal-type cell wall [GO:0009277]; plasma membrane [GO:0005886]	GO:0031225; GO:0071361; GO:0034605; GO:0070301; GO:0005576; GO:0000128; GO:0000501; GO:0009277; GO:0005537; GO:0005886	DOMAIN: The number of the intragenic tandem repeats varies between different S.cerevisiae strains. There is a linear correlation between protein size and the extend of adhesion: the more repeats, the stronger the adhesion properties and the greater the fraction of flocculating cells. The Ser/Thr-rich repeats are also important for proper cell wall targeting of the protein.						FUNCTION: Cell wall protein that participates directly in adhesive cell-cell interactions during yeast flocculation, a reversible, asexual and Ca(2+)-dependent process in which cells adhere to form aggregates (flocs) consisting of thousands of cells. The lectin-like protein sticks out of the cell wall of flocculent cells and selectively binds mannose residues in the cell walls of adjacent cells. …		5 out of 5	PTM: Extensively N- and O-glycosylated. {ECO:0000305}.; PTM: The GPI-anchor is attached to the protein in the endoplasmic reticulum and serves to target the protein to the cell surface. There, the glucosamine-inositol phospholipid moiety is cleaved off and the GPI-modified mannoprotein is covalently attached via its lipidless GPI glycan remnant to the 1,6-beta-glucan of the outer cell wall layer.	31813;
g767.t1	GK5S-4250	-	857:4702-5183	GLC	XYL	OK	22.7548	118.374	2.37911	4.43127	0.0008	0.0104939	yes	g767.t1	O28797	TSPO_ARCFU	reviewed	Tryptophan-rich protein TspO (Translocator protein TspO)	tspO AF_1475	Archaeoglobus fulgidus (strain ATCC 49558 / VC-16 / DSM 4304 / JCM 9628 / NBRC 100126)	153	tspO		AF_1475			SUBCELLULAR LOCATION: Cell membrane {ECO:0000305}; Multi-pass membrane protein {ECO:0000305}.			TRANSMEM 3 23 Helical; Name=1. {ECO:0000255}.; TRANSMEM 45 65 Helical; Name=2. {ECO:0000255}.; TRANSMEM 78 98 Helical; Name=3. {ECO:0000255}.; TRANSMEM 101 121 Helical; Name=4. {ECO:0000255}.; TRANSMEM 129 149 Helical; Name=5. {ECO:0000255}.	integral component of membrane [GO:0016021]; plasma membrane [GO:0005886]; tetrapyrrole binding [GO:0046906]; tetrapyrrole metabolic process [GO:0033013]; transport [GO:0006810]	tetrapyrrole metabolic process [GO:0033013]; transport [GO:0006810]	tetrapyrrole binding [GO:0046906]	integral component of membrane [GO:0016021]; plasma membrane [GO:0005886]	GO:0016021; GO:0005886; GO:0046906; GO:0033013; GO:0006810							FUNCTION: Binds tetrapyrroles and promotes the photooxidative degradation of protoporphyrin IX (PubMed:23651039). May play a role in the transmembrane transport of tetrapyrroles and similar compounds (By similarity). {ECO:0000250|UniProtKB:Q9RFC8, ECO:0000269|PubMed:23651039}.		3 out of 5
g1786.t1	GK5S-3234	-	1818:29894-31626	GLC	XYL	OK	24.929	112.413	2.17291	3.83313	5e-05	0.00100773	yes	g1786.t1	P53388	DIP5_YEAST	reviewed	Dicarboxylic amino acid permease	DIP5 YPL265W	Saccharomyces cerevisiae (strain ATCC 204508 / S288c) (Baker's yeast)	608	DIP5		YPL265W			SUBCELLULAR LOCATION: Membrane; Multi-pass membrane protein.		TOPO_DOM 1 90 Cytoplasmic. {ECO:0000255}.; TOPO_DOM 112 119 Extracellular. {ECO:0000255}.; TOPO_DOM 143 156 Cytoplasmic. {ECO:0000255}.; TOPO_DOM 178 201 Extracellular. {ECO:0000255}.; TOPO_DOM 223 231 Cytoplasmic. {ECO:0000255}.; TOPO_DOM 253 285 Extracellular. {ECO:0000255}.; TOPO_DOM 307 322 Cytoplasmic. {ECO:0000255}.; TOPO_DOM 344 372 Extracellular. {ECO:0000255}.; TOPO_DOM 394 423 Cytoplasm…	TRANSMEM 91 111 Helical. {ECO:0000255}.; TRANSMEM 120 142 Helical. {ECO:0000255}.; TRANSMEM 157 177 Helical. {ECO:0000255}.; TRANSMEM 202 222 Helical. {ECO:0000255}.; TRANSMEM 232 252 Helical. {ECO:0000255}.; TRANSMEM 286 306 Helical. {ECO:0000255}.; TRANSMEM 323 343 Helical. {ECO:0000255}.; TRANSMEM 373 393 Helical. {ECO:0000255}.; TRANSMEM 424 444 Helical. {ECO:0000255}.; TRANSMEM 455 475 Helic…	integral component of membrane [GO:0016021]; plasma membrane [GO:0005886]; amino acid transmembrane transporter activity [GO:0015171]; amino acid transport [GO:0006865]	amino acid transport [GO:0006865]	amino acid transmembrane transporter activity [GO:0015171]	integral component of membrane [GO:0016021]; plasma membrane [GO:0005886]	GO:0015171; GO:0006865; GO:0016021; GO:0005886							FUNCTION: Can transport glutamate, aspartate, glutamine, asparagine, serine, alanine and glycine. {ECO:0000269|PubMed:10654085}.		4 out of 5		35948;	DIP-5540N;	P53388;	MINT-499810;
g1766.t1	GK5S-3244	-	1814:596-2160	GLC	XYL	OK	12.6361	53.2995	2.07657	3.37836	0.0003	0.00454452	yes	g1766.t1	P54854	HXT15_YEAST	reviewed	Hexose transporter HXT15	HXT15 YDL245C	Saccharomyces cerevisiae (strain ATCC 204508 / S288c) (Baker's yeast)	567	HXT15		YDL245C			SUBCELLULAR LOCATION: Membrane; Multi-pass membrane protein.		TOPO_DOM 1 55 Cytoplasmic. {ECO:0000255}.; TOPO_DOM 77 112 Extracellular. {ECO:0000255}.; TOPO_DOM 134 139 Cytoplasmic. {ECO:0000255}.; TOPO_DOM 161 170 Extracellular. {ECO:0000255}.; TOPO_DOM 192 197 Cytoplasmic. {ECO:0000255}.; TOPO_DOM 219 232 Extracellular. {ECO:0000255}.; TOPO_DOM 254 336 Cytoplasmic. {ECO:0000255}.; TOPO_DOM 354 359 Extracellular. {ECO:0000255}.; TOPO_DOM 378 384 Cytoplasmi…	TRANSMEM 56 76 Helical; Name=1. {ECO:0000255}.; TRANSMEM 113 133 Helical; Name=2. {ECO:0000255}.; TRANSMEM 140 160 Helical; Name=3. {ECO:0000255}.; TRANSMEM 171 191 Helical; Name=4. {ECO:0000255}.; TRANSMEM 198 218 Helical; Name=5. {ECO:0000255}.; TRANSMEM 233 253 Helical; Name=6. {ECO:0000255}.; TRANSMEM 337 353 Helical; Name=7. {ECO:0000255}.; TRANSMEM 360 377 Helical; Name=8. {ECO:0000255}.; T…	integral component of membrane [GO:0016021]; plasma membrane [GO:0005886]; fructose transmembrane transporter activity [GO:0005353]; glucose transmembrane transporter activity [GO:0005355]; mannose transmembrane transporter activity [GO:0015578]; fructose transport [GO:0015755]; glucose transport [GO:0015758]; hexose transport [GO:0008645]; mannose transport [GO:0015761]; transmembrane transport …	fructose transport [GO:0015755]; glucose transport [GO:0015758]; hexose transport [GO:0008645]; mannose transport [GO:0015761]; transmembrane transport [GO:0055085]	fructose transmembrane transporter activity [GO:0005353]; glucose transmembrane transporter activity [GO:0005355]; mannose transmembrane transporter activity [GO:0015578]	integral component of membrane [GO:0016021]; plasma membrane [GO:0005886]	GO:0005353; GO:0015755; GO:0005355; GO:0015758; GO:0008645; GO:0016021; GO:0015578; GO:0015761; GO:0005886; GO:0055085							FUNCTION: Probable glucose transporter.		4 out of 5		31867;	DIP-7210N;	P54854;	MINT-1356440;
g271.t1	GK5S-4757	-	286:1344-3211	GLC	XYL	OK	6.66199	25.951	1.96177	2.84349	0.0014	0.0161137	yes	g271.t1	P25596	GEX1_YEAST	reviewed	Glutathione exchanger 1	GEX1 YCL073C YCL70C/YCL71C/YCL73C	Saccharomyces cerevisiae (strain ATCC 204508 / S288c) (Baker's yeast)	615	GEX1		YCL073C	YCL70C/YCL71C/YCL73C		SUBCELLULAR LOCATION: Cell membrane {ECO:0000269|PubMed:21490148}; Multi-pass membrane protein {ECO:0000269|PubMed:21490148}. Vacuole membrane {ECO:0000269|PubMed:21490148}; Multi-pass membrane protein {ECO:0000269|PubMed:21490148}.		TOPO_DOM 1 58 Cytoplasmic. {ECO:0000255}.; TOPO_DOM 80 120 Extracellular. {ECO:0000255}.; TOPO_DOM 142 152 Cytoplasmic. {ECO:0000255}.; TOPO_DOM 174 186 Extracellular. {ECO:0000255}.; TOPO_DOM 208 216 Cytoplasmic. {ECO:0000255}.; TOPO_DOM 238 275 Extracellular. {ECO:0000255}.; TOPO_DOM 297 306 Cytoplasmic. {ECO:0000255}.; TOPO_DOM 328 343 Extracellular. {ECO:0000255}.; TOPO_DOM 365 383 Cytoplasmi…	TRANSMEM 59 79 Helical. {ECO:0000255}.; TRANSMEM 121 141 Helical. {ECO:0000255}.; TRANSMEM 153 173 Helical. {ECO:0000255}.; TRANSMEM 187 207 Helical. {ECO:0000255}.; TRANSMEM 217 237 Helical. {ECO:0000255}.; TRANSMEM 276 296 Helical. {ECO:0000255}.; TRANSMEM 307 327 Helical. {ECO:0000255}.; TRANSMEM 344 364 Helical. {ECO:0000255}.; TRANSMEM 384 404 Helical. {ECO:0000255}.; TRANSMEM 408 428 Helica…	integral component of membrane [GO:0016021]; plasma membrane [GO:0005886]; vacuolar membrane [GO:0005774]; solute:proton antiporter activity [GO:0015299]; glutathione transmembrane transport [GO:0034775]; hydrogen ion transmembrane transport [GO:1902600]	glutathione transmembrane transport [GO:0034775]; hydrogen ion transmembrane transport [GO:1902600]	solute:proton antiporter activity [GO:0015299]	integral component of membrane [GO:0016021]; plasma membrane [GO:0005886]; vacuolar membrane [GO:0005774]	GO:0034775; GO:1902600; GO:0016021; GO:0005886; GO:0015299; GO:0005774							FUNCTION: Proton/glutathione antiporter that imports glutathione from the vacuole and exports it through the plasma membrane. Involved in resistance to oxidative stress and modulation of the PKA pathway. {ECO:0000269|PubMed:21490148}.		4 out of 5		30919;	DIP-8068N;	P25596;	MINT-1355979;
g281.t1	GK5S-4745	-	295:11934-13759	GLC	XYL	OK	47.2305	181.124	1.93919	3.51213	5e-05	0.00100773	yes	g281.t1	P39932	STL1_YEAST	reviewed	Sugar transporter STL1	STL1 YDR536W D9719.39	Saccharomyces cerevisiae (strain ATCC 204508 / S288c) (Baker's yeast)	569	STL1		YDR536W	D9719.39		SUBCELLULAR LOCATION: Membrane; Multi-pass membrane protein.		TOPO_DOM 1 29 Cytoplasmic. {ECO:0000255}.; TOPO_DOM 51 79 Extracellular. {ECO:0000255}.; TOPO_DOM 101 107 Cytoplasmic. {ECO:0000255}.; TOPO_DOM 129 129 Extracellular. {ECO:0000255}.; TOPO_DOM 151 168 Cytoplasmic. {ECO:0000255}.; TOPO_DOM 190 203 Extracellular. {ECO:0000255}.; TOPO_DOM 225 291 Cytoplasmic. {ECO:0000255}.; TOPO_DOM 313 330 Extracellular. {ECO:0000255}.; TOPO_DOM 352 358 Cytoplasmic…	TRANSMEM 30 50 Helical; Name=1. {ECO:0000255}.; TRANSMEM 80 100 Helical; Name=2. {ECO:0000255}.; TRANSMEM 108 128 Helical; Name=3. {ECO:0000255}.; TRANSMEM 130 150 Helical; Name=4. {ECO:0000255}.; TRANSMEM 169 189 Helical; Name=5. {ECO:0000255}.; TRANSMEM 204 224 Helical; Name=6. {ECO:0000255}.; TRANSMEM 292 312 Helical; Name=7. {ECO:0000255}.; TRANSMEM 331 351 Helical; Name=8. {ECO:0000255}.; TR…	integral component of membrane [GO:0016021]; plasma membrane [GO:0005886]; solute:proton symporter activity [GO:0015295]; glycerol transport [GO:0015793]; proton transport [GO:0015992]; transmembrane transport [GO:0055085]	glycerol transport [GO:0015793]; proton transport [GO:0015992]; transmembrane transport [GO:0055085]	solute:proton symporter activity [GO:0015295]	integral component of membrane [GO:0016021]; plasma membrane [GO:0005886]	GO:0015793; GO:0016021; GO:0005886; GO:0015992; GO:0015295; GO:0055085									3 out of 5		32584;	DIP-5275N;	P39932;	MINT-551224;
g4582.t1	GK5S-383	-	4639:0-313	GLC	XYL	OK	26.1317	97.7725	1.90363	3.94861	0.0249	0.135493	no	g4582.t1	P22146	GAS1_YEAST	reviewed	1,3-beta-glucanosyltransferase GAS1 (EC 2.4.1.-) (Glycolipid-anchored surface protein 1) (Glycoprotein GP115)	GAS1 GGP1 YMR307W YM9952.09	Saccharomyces cerevisiae (strain ATCC 204508 / S288c) (Baker's yeast)	559	GAS1	GGP1	YMR307W	YM9952.09	2.4.1.-	SUBCELLULAR LOCATION: Cell membrane; Lipid-anchor, GPI-anchor. Secreted, cell wall. Note=Identified as GPI-anchored plasma membrane protein (GPI-PMP) as well as covalently-linked GPI-modified cell wall protein (GPI-CWP) in the outer cell wall layer.				anchored component of membrane [GO:0031225]; cellular bud scar [GO:0005621]; ER to Golgi transport vesicle [GO:0030134]; extracellular region [GO:0005576]; fungal-type cell wall [GO:0009277]; membrane raft [GO:0045121]; nuclear periphery [GO:0034399]; plasma membrane [GO:0005886]; primary cell septum [GO:0000936]; 1,3-beta-glucanosyltransferase activity [GO:0042124]; carbohydrate metabolic proces…	carbohydrate metabolic process [GO:0005975]; chromatin silencing [GO:0006342]; filamentous growth [GO:0030447]; fungal-type cell wall organization [GO:0031505]	1,3-beta-glucanosyltransferase activity [GO:0042124]	anchored component of membrane [GO:0031225]; cellular bud scar [GO:0005621]; ER to Golgi transport vesicle [GO:0030134]; extracellular region [GO:0005576]; fungal-type cell wall [GO:0009277]; membrane raft [GO:0045121]; nuclear periphery [GO:0034399]; plasma membrane [GO:0005886]; primary cell septum [GO:0000936]	GO:0042124; GO:0030134; GO:0031225; GO:0005975; GO:0005621; GO:0006342; GO:0005576; GO:0030447; GO:0009277; GO:0031505; GO:0045121; GO:0034399; GO:0005886; GO:0000936							FUNCTION: Splits internally a 1,3-beta-glucan molecule and transfers the newly generated reducing end (the donor) to the non-reducing end of another 1,3-beta-glucan molecule (the acceptor) forming a 1,3-beta linkage, resulting in the elongation of 1,3-beta-glucan chains in the cell wall. Involved in cell wall biosynthesis and morphogenesis. {ECO:0000269|PubMed:10809732, ECO:0000269|PubMed:1535534…		5 out of 5	PTM: Extensively N- and O-glycosylated. {ECO:0000269|PubMed:18434410}.; PTM: The GPI-anchor is attached to the protein in the endoplasmic reticulum and serves to target the protein to the cell surface. There, the glucosamine-inositol phospholipid moiety is cleaved off and the GPI-modified mannoprotein is covalently attached via its lipidless GPI glycan remnant to the 1,6-beta-glucan of the outer …	35487;	DIP-4390N;	P22146;	MINT-564340;
g3328.t1	GK5S-1645	-	3157:8-2142	GLC	XYL	OK	38.6545	140.588	1.86277	3.38251	0.0001	0.00179923	yes	g3328.t1	P40900	ISP4_SCHPO	reviewed	Sexual differentiation process protein isp4	isp4 SPBC29B5.02c	Schizosaccharomyces pombe (strain 972 / ATCC 24843) (Fission yeast)	785	isp4			SPBC29B5.02c		SUBCELLULAR LOCATION: Endoplasmic reticulum membrane {ECO:0000269|PubMed:10759889, ECO:0000269|PubMed:16823372}; Multi-pass membrane protein {ECO:0000269|PubMed:10759889, ECO:0000269|PubMed:16823372}.			TRANSMEM 94 114 Helical. {ECO:0000255}.; TRANSMEM 121 141 Helical. {ECO:0000255}.; TRANSMEM 167 187 Helical. {ECO:0000255}.; TRANSMEM 196 216 Helical. {ECO:0000255}.; TRANSMEM 264 284 Helical. {ECO:0000255}.; TRANSMEM 339 359 Helical. {ECO:0000255}.; TRANSMEM 413 433 Helical. {ECO:0000255}.; TRANSMEM 461 481 Helical. {ECO:0000255}.; TRANSMEM 490 510 Helical. {ECO:0000255}.; TRANSMEM 512 532 Helic…	endoplasmic reticulum [GO:0005783]; endoplasmic reticulum membrane [GO:0005789]; Golgi apparatus [GO:0005794]; integral component of membrane [GO:0016021]; plasma membrane [GO:0005886]; tetrapeptide transmembrane transporter activity [GO:1901584]; protein transport [GO:0015031]; tetrapeptide transmembrane transport [GO:1901583]	protein transport [GO:0015031]; tetrapeptide transmembrane transport [GO:1901583]	tetrapeptide transmembrane transporter activity [GO:1901584]	endoplasmic reticulum [GO:0005783]; endoplasmic reticulum membrane [GO:0005789]; Golgi apparatus [GO:0005794]; integral component of membrane [GO:0016021]; plasma membrane [GO:0005886]	GO:0005794; GO:0005783; GO:0005789; GO:0016021; GO:0005886; GO:0015031; GO:1901583; GO:1901584									3 out of 5		276893;			MINT-4689816;
g1004.t1	GK5S-4016	-	1091:784-4034	GLC	XYL	OK	14.1269	50.5987	1.84066	3.11457	5e-05	0.00100773	yes	g1004.t1	Q12691	ATN5_YEAST	reviewed	Sodium transport ATPase 5 (EC 3.6.3.7)	ENA5 YDR038C YD9673.10c	Saccharomyces cerevisiae (strain ATCC 204508 / S288c) (Baker's yeast)	1091	ENA5		YDR038C	YD9673.10c	3.6.3.7	SUBCELLULAR LOCATION: Cell membrane {ECO:0000269|PubMed:14562095}; Multi-pass membrane protein {ECO:0000269|PubMed:14562095}.		TOPO_DOM 1 63 Cytoplasmic. {ECO:0000255}.; TOPO_DOM 85 90 Extracellular. {ECO:0000255}.; TOPO_DOM 112 282 Cytoplasmic. {ECO:0000255}.; TOPO_DOM 304 312 Extracellular. {ECO:0000255}.; TOPO_DOM 334 815 Cytoplasmic. {ECO:0000255}.; TOPO_DOM 837 848 Extracellular. {ECO:0000255}.; TOPO_DOM 870 885 Cytoplasmic. {ECO:0000255}.; TOPO_DOM 907 943 Extracellular. {ECO:0000255}.; TOPO_DOM 965 991 Cytoplasmic…	TRANSMEM 64 84 Helical. {ECO:0000255}.; TRANSMEM 91 111 Helical. {ECO:0000255}.; TRANSMEM 283 303 Helical. {ECO:0000255}.; TRANSMEM 313 333 Helical. {ECO:0000255}.; TRANSMEM 816 836 Helical. {ECO:0000255}.; TRANSMEM 849 869 Helical. {ECO:0000255}.; TRANSMEM 886 906 Helical. {ECO:0000255}.; TRANSMEM 944 964 Helical. {ECO:0000255}.; TRANSMEM 992 1012 Helical. {ECO:0000255}.; TRANSMEM 1022 1042 Heli…	integral component of membrane [GO:0016021]; plasma membrane [GO:0005886]; ATP binding [GO:0005524]; ATPase activity, coupled to transmembrane movement of ions, phosphorylative mechanism [GO:0015662]; metal ion binding [GO:0046872]; sodium-exporting ATPase activity, phosphorylative mechanism [GO:0008554]; ion transmembrane transport [GO:0034220]; sodium ion transport [GO:0006814]; transmembrane t…	ion transmembrane transport [GO:0034220]; sodium ion transport [GO:0006814]; transmembrane transport [GO:0055085]	ATPase activity, coupled to transmembrane movement of ions, phosphorylative mechanism [GO:0015662]; ATP binding [GO:0005524]; metal ion binding [GO:0046872]; sodium-exporting ATPase activity, phosphorylative mechanism [GO:0008554]	integral component of membrane [GO:0016021]; plasma membrane [GO:0005886]	GO:0005524; GO:0015662; GO:0016021; GO:0034220; GO:0046872; GO:0005886; GO:0006814; GO:0008554; GO:0055085							FUNCTION: This magnesium-dependent enzyme catalyzes the hydrolysis of ATP coupled with the transport of sodium or lithium ions to allow salt tolerance. {ECO:0000250}.		4 out of 5		32093;	DIP-5253N;	Q12691;	MINT-547436;
g2031.t1	GK5S-2975	-	2079:5271-7381	GLC	XYL	OK	18.0522	58.966	1.70771	2.92759	5e-05	0.00100773	yes	g2031.t1	P11972	SST2_YEAST	reviewed	Protein SST2	SST2 YLR452C L9324.9	Saccharomyces cerevisiae (strain ATCC 204508 / S288c) (Baker's yeast)	698	SST2		YLR452C	L9324.9						intracellular [GO:0005622]; plasma membrane [GO:0005886]; GTPase activator activity [GO:0005096]; adaptation of signaling pathway by response to pheromone involved in conjugation with cellular fusion [GO:0000754]; intracellular signal transduction [GO:0035556]; positive regulation of GTPase activity [GO:0043547]; signal transduction [GO:0007165]; termination of G-protein coupled receptor signalin…	adaptation of signaling pathway by response to pheromone involved in conjugation with cellular fusion [GO:0000754]; intracellular signal transduction [GO:0035556]; positive regulation of GTPase activity [GO:0043547]; signal transduction [GO:0007165]; termination of G-protein coupled receptor signaling pathway [GO:0038032]	GTPase activator activity [GO:0005096]	intracellular [GO:0005622]; plasma membrane [GO:0005886]	GO:0005096; GO:0000754; GO:0005622; GO:0035556; GO:0005886; GO:0043547; GO:0007165; GO:0038032	DOMAIN: The fungal-differentiation regulator (Fungal-DR) domain is only found in fungal regulator of G-protein signaling (RGS) proteins that regulate differentiation pathways. It is required for function (By similarity). {ECO:0000250}.	DOMAIN 273 358 DEP. {ECO:0000255|PROSITE-ProRule:PRU00066}.; DOMAIN 420 689 RGS. {ECO:0000255|PROSITE-ProRule:PRU00171}.					FUNCTION: Desensitization to alpha-factor pheromone. Is involved in regulating the signaling pathway for responding to mating pheromone.		5 out of 5	PTM: Phosphorylated by FUS3 and KSS1. {ECO:0000269|PubMed:10593933}.	31710;	DIP-2354N;	P11972;	MINT-2782980;
g949.t1	GK5S-4062	-	1024:4379-5670	GLC	XYL	NOTEST	0.911644	2.95164	1.69497	0	1	1	no	g949.t1	P25380	SPS22_YEAST	reviewed	Sporulation-specific protein 22	SPS22 YCL048W YCL48W	Saccharomyces cerevisiae (strain ATCC 204508 / S288c) (Baker's yeast)	463	SPS22		YCL048W	YCL48W		SUBCELLULAR LOCATION: Cell membrane {ECO:0000305}; Lipid-anchor, GPI-anchor {ECO:0000305}.				anchored component of membrane [GO:0031225]; plasma membrane [GO:0005886]; ascospore wall assembly [GO:0030476]; fungal-type cell wall organization [GO:0031505]	ascospore wall assembly [GO:0030476]; fungal-type cell wall organization [GO:0031505]		anchored component of membrane [GO:0031225]; plasma membrane [GO:0005886]	GO:0031225; GO:0030476; GO:0031505; GO:0005886							FUNCTION: Redundant with SPS2 for the organization of the beta-glucan layer of the spore wall. {ECO:0000269|PubMed:15590821}.		3 out of 5		30937;	DIP-7724N;	P25380;
g3353.t1	GK5S-1619	-	3163:1019-1503	GLC	XYL	OK	863.129	2671.83	1.63018	3.86191	0.0008	0.0104939	yes	g3353.t1	Q6CU30	RGI1_KLULA	reviewed	Respiratory growth induced protein 1	RGI1 KLLA0C08063g	Kluyveromyces lactis (strain ATCC 8585 / CBS 2359 / DSM 70799 / NBRC 1267 / NRRL Y-1140 / WM37) (Yeast) (Candida sphaerica)	163	RGI1		KLLA0C08063g			SUBCELLULAR LOCATION: Cell membrane {ECO:0000250}; Peripheral membrane protein {ECO:0000250}.				plasma membrane [GO:0005886]			plasma membrane [GO:0005886]	GO:0005886							FUNCTION: Involved in the control of energetic metabolism and significantly contribute to cell fitness, especially under respiratory growth conditions. {ECO:0000250}.		1 out of 5
g723.t1	GK5S-4301	-	822:0-313	GLC	XYL	OK	832.304	2442.98	1.55346	5.75265	0.00035	0.00518486	yes	g723.t1	P22146	GAS1_YEAST	reviewed	1,3-beta-glucanosyltransferase GAS1 (EC 2.4.1.-) (Glycolipid-anchored surface protein 1) (Glycoprotein GP115)	GAS1 GGP1 YMR307W YM9952.09	Saccharomyces cerevisiae (strain ATCC 204508 / S288c) (Baker's yeast)	559	GAS1	GGP1	YMR307W	YM9952.09	2.4.1.-	SUBCELLULAR LOCATION: Cell membrane; Lipid-anchor, GPI-anchor. Secreted, cell wall. Note=Identified as GPI-anchored plasma membrane protein (GPI-PMP) as well as covalently-linked GPI-modified cell wall protein (GPI-CWP) in the outer cell wall layer.				anchored component of membrane [GO:0031225]; cellular bud scar [GO:0005621]; ER to Golgi transport vesicle [GO:0030134]; extracellular region [GO:0005576]; fungal-type cell wall [GO:0009277]; membrane raft [GO:0045121]; nuclear periphery [GO:0034399]; plasma membrane [GO:0005886]; primary cell septum [GO:0000936]; 1,3-beta-glucanosyltransferase activity [GO:0042124]; carbohydrate metabolic proces…	carbohydrate metabolic process [GO:0005975]; chromatin silencing [GO:0006342]; filamentous growth [GO:0030447]; fungal-type cell wall organization [GO:0031505]	1,3-beta-glucanosyltransferase activity [GO:0042124]	anchored component of membrane [GO:0031225]; cellular bud scar [GO:0005621]; ER to Golgi transport vesicle [GO:0030134]; extracellular region [GO:0005576]; fungal-type cell wall [GO:0009277]; membrane raft [GO:0045121]; nuclear periphery [GO:0034399]; plasma membrane [GO:0005886]; primary cell septum [GO:0000936]	GO:0042124; GO:0030134; GO:0031225; GO:0005975; GO:0005621; GO:0006342; GO:0005576; GO:0030447; GO:0009277; GO:0031505; GO:0045121; GO:0034399; GO:0005886; GO:0000936							FUNCTION: Splits internally a 1,3-beta-glucan molecule and transfers the newly generated reducing end (the donor) to the non-reducing end of another 1,3-beta-glucan molecule (the acceptor) forming a 1,3-beta linkage, resulting in the elongation of 1,3-beta-glucan chains in the cell wall. Involved in cell wall biosynthesis and morphogenesis. {ECO:0000269|PubMed:10809732, ECO:0000269|PubMed:1535534…		5 out of 5	PTM: Extensively N- and O-glycosylated. {ECO:0000269|PubMed:18434410}.; PTM: The GPI-anchor is attached to the protein in the endoplasmic reticulum and serves to target the protein to the cell surface. There, the glucosamine-inositol phospholipid moiety is cleaved off and the GPI-modified mannoprotein is covalently attached via its lipidless GPI glycan remnant to the 1,6-beta-glucan of the outer …	35487;	DIP-4390N;	P22146;	MINT-564340;
g3752.t1	GK5S-1230	-	3586:21345-25174	GLC	XYL	OK	29.0788	78.4992	1.43271	2.59521	0.001	0.0124233	yes	g3752.t1	P12866	STE6_YEAST	reviewed	Alpha-factor-transporting ATPase (EC 3.6.3.48) (Mating factor A secretion protein STE6) (Multiple drug resistance protein homolog) (P-glycoprotein)	STE6 YKL209C	Saccharomyces cerevisiae (strain ATCC 204508 / S288c) (Baker's yeast)	1290	STE6		YKL209C		3.6.3.48	SUBCELLULAR LOCATION: Membrane; Multi-pass membrane protein.		TOPO_DOM 1 25 Cytoplasmic. {ECO:0000305}.; TOPO_DOM 47 75 Extracellular. {ECO:0000305}.; TOPO_DOM 97 150 Cytoplasmic. {ECO:0000305}.; TOPO_DOM 172 173 Extracellular. {ECO:0000305}.; TOPO_DOM 195 262 Cytoplasmic. {ECO:0000305}.; TOPO_DOM 284 296 Extracellular. {ECO:0000305}.; TOPO_DOM 318 715 Cytoplasmic. {ECO:0000305}.; TOPO_DOM 737 763 Extracellular. {ECO:0000305}.; TOPO_DOM 785 838 Cytoplasmic.…	TRANSMEM 26 46 Helical. {ECO:0000305}.; TRANSMEM 76 96 Helical. {ECO:0000305}.; TRANSMEM 151 171 Helical. {ECO:0000305}.; TRANSMEM 174 194 Helical. {ECO:0000305}.; TRANSMEM 263 283 Helical. {ECO:0000305}.; TRANSMEM 297 317 Helical. {ECO:0000305}.; TRANSMEM 716 736 Helical. {ECO:0000305}.; TRANSMEM 764 784 Helical. {ECO:0000305}.; TRANSMEM 839 859 Helical. {ECO:0000305}.; TRANSMEM 866 886 Helical.…	Golgi apparatus [GO:0005794]; integral component of membrane [GO:0016021]; mating projection tip [GO:0043332]; plasma membrane [GO:0005886]; ATP binding [GO:0005524]; peptide-transporting ATPase activity [GO:0015440]; peptide pheromone export [GO:0000770]; response to pheromone [GO:0019236]	peptide pheromone export [GO:0000770]; response to pheromone [GO:0019236]	ATP binding [GO:0005524]; peptide-transporting ATPase activity [GO:0015440]	Golgi apparatus [GO:0005794]; integral component of membrane [GO:0016021]; mating projection tip [GO:0043332]; plasma membrane [GO:0005886]	GO:0005524; GO:0005794; GO:0016021; GO:0043332; GO:0000770; GO:0015440; GO:0005886; GO:0019236		DOMAIN 27 319 ABC transmembrane type-1 1. {ECO:0000255|PROSITE-ProRule:PRU00441}.; DOMAIN 357 603 ABC transporter 1. {ECO:0000255|PROSITE-ProRule:PRU00434}.; DOMAIN 717 1007 ABC transmembrane type-1 2. {ECO:0000255|PROSITE-ProRule:PRU00441}.; DOMAIN 1052 1287 ABC transporter 2. {ECO:0000255|PROSITE-ProRule:PRU00434}.					FUNCTION: STE6 is required in yeast MATA cells for production of A-factor pheromone. STE6 is involved in the transport of the farnesyl-derivation of the A-factor pheromone.		5 out of 5	PTM: Degraded via the ubiquitin system. {ECO:0000269|PubMed:12872131}.	33956;	DIP-2594N;	P12866;	MINT-427396;
g444.t1	GK5S-4581	-	478:779-3108	GLC	XYL	OK	91.657	244.749	1.41699	2.71307	0.00035	0.00518486	yes	g444.t1	Q02805	ROD1_YEAST	reviewed	Protein ROD1 (Resistance to o-dinitrobenzene protein 1)	ROD1 YOR018W OR26.08	Saccharomyces cerevisiae (strain ATCC 204508 / S288c) (Baker's yeast)	837	ROD1		YOR018W	OR26.08		SUBCELLULAR LOCATION: Membrane {ECO:0000269|PubMed:8621680}; Peripheral membrane protein {ECO:0000269|PubMed:8621680}. Note=Membrane-associated or associated to a complex that cofractionates with plasma membrane.				plasma membrane [GO:0005886]; ubiquitin protein ligase binding [GO:0031625]; adaptation of signaling pathway by response to pheromone involved in conjugation with cellular fusion [GO:0000754]; cellular response to glucose stimulus [GO:0071333]; positive regulation of receptor internalization [GO:0002092]; response to drug [GO:0042493]; ubiquitin-dependent endocytosis [GO:0070086]	adaptation of signaling pathway by response to pheromone involved in conjugation with cellular fusion [GO:0000754]; cellular response to glucose stimulus [GO:0071333]; positive regulation of receptor internalization [GO:0002092]; response to drug [GO:0042493]; ubiquitin-dependent endocytosis [GO:0070086]	ubiquitin protein ligase binding [GO:0031625]	plasma membrane [GO:0005886]	GO:0000754; GO:0071333; GO:0005886; GO:0002092; GO:0042493; GO:0031625; GO:0070086	DOMAIN: The PY-motifs are required for the interaction with RSP5 ubiquitin-ligase and important for resistance to o-dinitrobenzene. {ECO:0000269|PubMed:12163175}.		MOTIF 487 490 PY-motif.; MOTIF 656 659 PY-motif.				FUNCTION: Mediates resistance to o-dinitrobenzene, calcium and zinc. {ECO:0000269|PubMed:12163175, ECO:0000269|PubMed:8621680}.		5 out of 5		34422;	DIP-4189N;	Q02805;	MINT-523247;
g275.t1	GK5S-4739	-	295:314-2190	GLC	XYL	OK	318.935	844.531	1.40489	2.34291	0.0042	0.0378564	yes	g275.t1	Q6CII3	FET3_KLULA	reviewed	Iron transport multicopper oxidase FET3 (EC 1.-.-.-)	FET3 KLLA0F26400g	Kluyveromyces lactis (strain ATCC 8585 / CBS 2359 / DSM 70799 / NBRC 1267 / NRRL Y-1140 / WM37) (Yeast) (Candida sphaerica)	631	FET3		KLLA0F26400g		1.-.-.-	SUBCELLULAR LOCATION: Cell membrane {ECO:0000305}; Single-pass type I membrane protein {ECO:0000305}; Extracellular side {ECO:0000305}.		TOPO_DOM 26 564 Extracellular. {ECO:0000255}.; TOPO_DOM 586 630 Cytoplasmic. {ECO:0000255}.	TRANSMEM 565 585 Helical. {ECO:0000255}.	integral component of membrane [GO:0016021]; plasma membrane [GO:0005886]; copper ion binding [GO:0005507]; oxidoreductase activity [GO:0016491]; ion transport [GO:0006811]; iron ion homeostasis [GO:0055072]	ion transport [GO:0006811]; iron ion homeostasis [GO:0055072]	copper ion binding [GO:0005507]; oxidoreductase activity [GO:0016491]	integral component of membrane [GO:0016021]; plasma membrane [GO:0005886]	GO:0005507; GO:0016021; GO:0006811; GO:0055072; GO:0016491; GO:0005886		DOMAIN 50 148 Plastocyanin-like 1.; DOMAIN 195 297 Plastocyanin-like 2.; DOMAIN 387 506 Plastocyanin-like 3.					FUNCTION: Iron transport multicopper ferroxidase required for Fe(2+) high affinity uptake. Required to oxidize Fe(2+) and release it from the transporter. Essential component of copper-dependent iron transport (By similarity). {ECO:0000250}.		3 out of 5
g2824.t1	GK5S-2159	-	2708:0-145	GLC	XYL	OK	76.2782	200.132	1.39161	9.34629	0.26205	0.559103	no	g2824.t1	P32901	PTR2_YEAST	reviewed	Peptide transporter PTR2 (Peptide permease PTR2)	PTR2 YKR093W YKR413	Saccharomyces cerevisiae (strain ATCC 204508 / S288c) (Baker's yeast)	601	PTR2		YKR093W	YKR413		SUBCELLULAR LOCATION: Membrane; Multi-pass membrane protein.		TOPO_DOM 1 150 Extracellular. {ECO:0000255}.; TOPO_DOM 173 182 Cytoplasmic. {ECO:0000255}.; TOPO_DOM 203 210 Extracellular. {ECO:0000255}.; TOPO_DOM 230 267 Cytoplasmic. {ECO:0000255}.; TOPO_DOM 288 294 Extracellular. {ECO:0000255}.; TOPO_DOM 317 378 Cytoplasmic. {ECO:0000255}.; TOPO_DOM 400 412 Extracellular. {ECO:0000255}.; TOPO_DOM 430 448 Cytoplasmic. {ECO:0000255}.; TOPO_DOM 467 494 Extracel…	TRANSMEM 151 172 Helical. {ECO:0000255}.; TRANSMEM 183 202 Helical. {ECO:0000255}.; TRANSMEM 211 229 Helical. {ECO:0000255}.; TRANSMEM 268 287 Helical. {ECO:0000255}.; TRANSMEM 295 316 Helical. {ECO:0000255}.; TRANSMEM 379 399 Helical. {ECO:0000255}.; TRANSMEM 413 429 Helical. {ECO:0000255}.; TRANSMEM 449 466 Helical. {ECO:0000255}.; TRANSMEM 495 513 Helical. {ECO:0000255}.; TRANSMEM 527 547 Heli…	integral component of membrane [GO:0016021]; plasma membrane [GO:0005886]; dipeptide transporter activity [GO:0042936]; peptide transporter activity [GO:0015197]; tripeptide transporter activity [GO:0042937]; dipeptide transport [GO:0042938]; peptide transport [GO:0015833]; protein transport [GO:0015031]; tripeptide transport [GO:0042939]	dipeptide transport [GO:0042938]; peptide transport [GO:0015833]; protein transport [GO:0015031]; tripeptide transport [GO:0042939]	dipeptide transporter activity [GO:0042936]; peptide transporter activity [GO:0015197]; tripeptide transporter activity [GO:0042937]	integral component of membrane [GO:0016021]; plasma membrane [GO:0005886]	GO:0042938; GO:0042936; GO:0016021; GO:0015833; GO:0015197; GO:0005886; GO:0015031; GO:0042939; GO:0042937							FUNCTION: Uptake of small peptides.		5 out of 5		34224;	DIP-5311N;		MINT-524464;
g1214.t1	GK5S-3807	-	1282:6850-8141	GLC	XYL	OK	126.574	329.833	1.38175	2.78668	0.00055	0.00764142	yes	g1214.t1	Q05518	PAL1_YEAST	reviewed	Protein PAL1 (Pears and lemons protein 1)	PAL1 YDR348C	Saccharomyces cerevisiae (strain ATCC 204508 / S288c) (Baker's yeast)	499	PAL1		YDR348C			SUBCELLULAR LOCATION: Cell membrane {ECO:0000269|PubMed:14562095, ECO:0000269|PubMed:22190733}; Peripheral membrane protein {ECO:0000269|PubMed:14562095, ECO:0000269|PubMed:22190733}. Note=Localizes to the cell periphery and the bud neck. Found at endocytic sites at the cell periphery during the early stages of endocytosis.				cell cortex [GO:0005938]; plasma membrane [GO:0005886]; endocytosis [GO:0006897]	endocytosis [GO:0006897]		cell cortex [GO:0005938]; plasma membrane [GO:0005886]	GO:0005938; GO:0006897; GO:0005886							FUNCTION: Involved in the early step of endocytosis. {ECO:0000269|PubMed:22190733}.		3 out of 5		32404;	DIP-1842N;	Q05518;	MINT-402711;
g1787.t1	GK5S-3235	-	1818:34106-35895	GLC	XYL	OK	14.5224	36.2691	1.32046	2.13455	0.00705	0.0545417	no	g1787.t1	P36035	JEN1_YEAST	reviewed	Carboxylic acid transporter protein homolog	JEN1 YKL217W	Saccharomyces cerevisiae (strain ATCC 204508 / S288c) (Baker's yeast)	616	JEN1		YKL217W			SUBCELLULAR LOCATION: Membrane; Multi-pass membrane protein.		TOPO_DOM 2 140 Cytoplasmic. {ECO:0000255}.; TOPO_DOM 162 176 Extracellular. {ECO:0000255}.; TOPO_DOM 198 205 Cytoplasmic. {ECO:0000255}.; TOPO_DOM 227 230 Extracellular. {ECO:0000255}.; TOPO_DOM 252 263 Cytoplasmic. {ECO:0000255}.; TOPO_DOM 285 296 Extracellular. {ECO:0000255}.; TOPO_DOM 318 363 Cytoplasmic. {ECO:0000255}.; TOPO_DOM 385 402 Extracellular. {ECO:0000255}.; TOPO_DOM 424 432 Cytoplas…	TRANSMEM 141 161 Helical; Name=1. {ECO:0000255}.; TRANSMEM 177 197 Helical; Name=2. {ECO:0000255}.; TRANSMEM 206 226 Helical; Name=3. {ECO:0000255}.; TRANSMEM 231 251 Helical; Name=4. {ECO:0000255}.; TRANSMEM 264 284 Helical; Name=5. {ECO:0000255}.; TRANSMEM 297 317 Helical; Name=6. {ECO:0000255}.; TRANSMEM 364 384 Helical; Name=7. {ECO:0000255}.; TRANSMEM 403 423 Helical; Name=8. {ECO:0000255}.;…	integral component of membrane [GO:0016021]; plasma membrane [GO:0005886]; carbohydrate transmembrane transporter activity [GO:0015144]; secondary active monocarboxylate transmembrane transporter activity [GO:0015355]; selenite:proton symporter activity [GO:0097079]; plasma membrane lactate transport [GO:0035879]; plasma membrane pyruvate transport [GO:0006849]; plasma membrane selenite transport…	plasma membrane lactate transport [GO:0035879]; plasma membrane pyruvate transport [GO:0006849]; plasma membrane selenite transport [GO:0097080]; proton transport [GO:0015992]	carbohydrate transmembrane transporter activity [GO:0015144]; secondary active monocarboxylate transmembrane transporter activity [GO:0015355]; selenite:proton symporter activity [GO:0097079]	integral component of membrane [GO:0016021]; plasma membrane [GO:0005886]	GO:0015144; GO:0016021; GO:0005886; GO:0035879; GO:0006849; GO:0097080; GO:0015992; GO:0015355; GO:0097079							FUNCTION: Essential to lactate transport.		5 out of 5		33948;	DIP-8064N;		MINT-4988115;
g2604.t1	GK5S-2387	-	2516:0-854	GLC	XYL	OK	815.712	2032.46	1.3171	2.93011	0.00115	0.0139545	yes	g2604.t1	P22146	GAS1_YEAST	reviewed	1,3-beta-glucanosyltransferase GAS1 (EC 2.4.1.-) (Glycolipid-anchored surface protein 1) (Glycoprotein GP115)	GAS1 GGP1 YMR307W YM9952.09	Saccharomyces cerevisiae (strain ATCC 204508 / S288c) (Baker's yeast)	559	GAS1	GGP1	YMR307W	YM9952.09	2.4.1.-	SUBCELLULAR LOCATION: Cell membrane; Lipid-anchor, GPI-anchor. Secreted, cell wall. Note=Identified as GPI-anchored plasma membrane protein (GPI-PMP) as well as covalently-linked GPI-modified cell wall protein (GPI-CWP) in the outer cell wall layer.				anchored component of membrane [GO:0031225]; cellular bud scar [GO:0005621]; ER to Golgi transport vesicle [GO:0030134]; extracellular region [GO:0005576]; fungal-type cell wall [GO:0009277]; membrane raft [GO:0045121]; nuclear periphery [GO:0034399]; plasma membrane [GO:0005886]; primary cell septum [GO:0000936]; 1,3-beta-glucanosyltransferase activity [GO:0042124]; carbohydrate metabolic proces…	carbohydrate metabolic process [GO:0005975]; chromatin silencing [GO:0006342]; filamentous growth [GO:0030447]; fungal-type cell wall organization [GO:0031505]	1,3-beta-glucanosyltransferase activity [GO:0042124]	anchored component of membrane [GO:0031225]; cellular bud scar [GO:0005621]; ER to Golgi transport vesicle [GO:0030134]; extracellular region [GO:0005576]; fungal-type cell wall [GO:0009277]; membrane raft [GO:0045121]; nuclear periphery [GO:0034399]; plasma membrane [GO:0005886]; primary cell septum [GO:0000936]	GO:0042124; GO:0030134; GO:0031225; GO:0005975; GO:0005621; GO:0006342; GO:0005576; GO:0030447; GO:0009277; GO:0031505; GO:0045121; GO:0034399; GO:0005886; GO:0000936							FUNCTION: Splits internally a 1,3-beta-glucan molecule and transfers the newly generated reducing end (the donor) to the non-reducing end of another 1,3-beta-glucan molecule (the acceptor) forming a 1,3-beta linkage, resulting in the elongation of 1,3-beta-glucan chains in the cell wall. Involved in cell wall biosynthesis and morphogenesis. {ECO:0000269|PubMed:10809732, ECO:0000269|PubMed:1535534…		5 out of 5	PTM: Extensively N- and O-glycosylated. {ECO:0000269|PubMed:18434410}.; PTM: The GPI-anchor is attached to the protein in the endoplasmic reticulum and serves to target the protein to the cell surface. There, the glucosamine-inositol phospholipid moiety is cleaved off and the GPI-modified mannoprotein is covalently attached via its lipidless GPI glycan remnant to the 1,6-beta-glucan of the outer …	35487;	DIP-4390N;	P22146;	MINT-564340;
g4295.t1	GK5S-669	-	4307:23778-24406	GLC	XYL	OK	38.7938	91.7428	1.24177	2.39707	0.01555	0.0972341	no	g4295.t1	P53604	MSO1_YEAST	reviewed	Protein MSO1	MSO1 YNR049C N3457	Saccharomyces cerevisiae (strain ATCC 204508 / S288c) (Baker's yeast)	210	MSO1		YNR049C	N3457						cellular bud membrane [GO:0033101]; cellular bud neck [GO:0005935]; cellular bud tip [GO:0005934]; plasma membrane [GO:0005886]; prospore membrane [GO:0005628]; SNARE complex [GO:0031201]; ascospore-type prospore membrane assembly [GO:0032120]; membrane fusion [GO:0061025]; protein transport [GO:0015031]; vesicle docking involved in exocytosis [GO:0006904]	ascospore-type prospore membrane assembly [GO:0032120]; membrane fusion [GO:0061025]; protein transport [GO:0015031]; vesicle docking involved in exocytosis [GO:0006904]		cellular bud membrane [GO:0033101]; cellular bud neck [GO:0005935]; cellular bud tip [GO:0005934]; plasma membrane [GO:0005886]; prospore membrane [GO:0005628]; SNARE complex [GO:0031201]	GO:0031201; GO:0032120; GO:0033101; GO:0005935; GO:0005934; GO:0061025; GO:0005886; GO:0005628; GO:0015031; GO:0006904							FUNCTION: Involved in secretion. Component of the secretory vesicle docking complex.		5 out of 5		35874;	DIP-2499N;	P53604;	MINT-4501308;
g4591.t1	GK5S-369	-	4665:297-2737	GLC	XYL	OK	40.6657	94.7883	1.2209	2.24162	0.0033	0.0323524	yes	g4591.t1	P10870	SNF3_YEAST	reviewed	High-affinity glucose transporter SNF3	SNF3 YDL194W D1234	Saccharomyces cerevisiae (strain ATCC 204508 / S288c) (Baker's yeast)	884	SNF3		YDL194W	D1234		SUBCELLULAR LOCATION: Cell membrane {ECO:0000269|PubMed:3281163}; Multi-pass membrane protein {ECO:0000269|PubMed:3281163}.		TOPO_DOM 1 97 Cytoplasmic. {ECO:0000255}.; TOPO_DOM 119 143 Extracellular. {ECO:0000255}.; TOPO_DOM 165 178 Cytoplasmic. {ECO:0000255}.; TOPO_DOM 200 202 Extracellular. {ECO:0000255}.; TOPO_DOM 224 229 Cytoplasmic. {ECO:0000255}.; TOPO_DOM 251 264 Extracellular. {ECO:0000255}.; TOPO_DOM 286 358 Cytoplasmic. {ECO:0000255}.; TOPO_DOM 380 391 Extracellular. {ECO:0000255}.; TOPO_DOM 413 419 Cytoplasm…	TRANSMEM 98 118 Helical; Name=1. {ECO:0000255}.; TRANSMEM 144 164 Helical; Name=2. {ECO:0000255}.; TRANSMEM 179 199 Helical; Name=3. {ECO:0000255}.; TRANSMEM 203 223 Helical; Name=4. {ECO:0000255}.; TRANSMEM 230 250 Helical; Name=5. {ECO:0000255}.; TRANSMEM 265 285 Helical; Name=6. {ECO:0000255}.; TRANSMEM 359 379 Helical; Name=7. {ECO:0000255}.; TRANSMEM 392 412 Helical; Name=8. {ECO:0000255}.; …	integral component of membrane [GO:0016021]; plasma membrane [GO:0005886]; glucose binding [GO:0005536]; receptor activity [GO:0004872]; substrate-specific transmembrane transporter activity [GO:0022891]; detection of glucose [GO:0051594]; fructose transport [GO:0015755]; glucose transport [GO:0015758]; mannose transport [GO:0015761]; negative regulation of meiotic nuclear division [GO:0045835]; …	detection of glucose [GO:0051594]; fructose transport [GO:0015755]; glucose transport [GO:0015758]; mannose transport [GO:0015761]; negative regulation of meiotic nuclear division [GO:0045835]; signal transduction [GO:0007165]	glucose binding [GO:0005536]; receptor activity [GO:0004872]; substrate-specific transmembrane transporter activity [GO:0022891]	integral component of membrane [GO:0016021]; plasma membrane [GO:0005886]	GO:0051594; GO:0015755; GO:0005536; GO:0015758; GO:0016021; GO:0015761; GO:0045835; GO:0005886; GO:0004872; GO:0007165; GO:0022891	DOMAIN: The C-terminal cytoplasmic domain seems to be important for SNF3 regulatory function.						FUNCTION: High-affinity glucose transporter. Can function as a negative regulator of glucose transport. SNF3 is involved as well in the transport of mannose and fructose. Serves as a sensor that generates an intracellular signal in the presence of low level of glucose. Inhibition of RGT1 by low levels of glucose, and hence induction of HTX2 and HTX4 expression, requires SNF3.		5 out of 5		31851;		P10870;
g1978.t1	GK5S-3034	-	2050:17812-19097	GLC	XYL	OK	108.823	246.934	1.18214	2.32337	0.00395	0.036371	yes	g1978.t1	C8ZI10	RSB1_YEAS8	reviewed	Sphingoid long-chain base transporter RSB1	RSB1 EC1118_1O4_2476g	Saccharomyces cerevisiae (strain Lalvin EC1118 / Prise de mousse) (Baker's yeast)	382	RSB1			EC1118_1O4_2476g		SUBCELLULAR LOCATION: Cell membrane {ECO:0000250}; Multi-pass membrane protein.		TOPO_DOM 1 34 Extracellular. {ECO:0000250}.; TOPO_DOM 56 57 Cytoplasmic. {ECO:0000250}.; TOPO_DOM 79 90 Extracellular. {ECO:0000250}.; TOPO_DOM 112 135 Cytoplasmic. {ECO:0000250}.; TOPO_DOM 157 171 Extracellular. {ECO:0000250}.; TOPO_DOM 193 241 Cytoplasmic. {ECO:0000250}.; TOPO_DOM 263 281 Extracellular. {ECO:0000250}.; TOPO_DOM 303 382 Cytoplasmic. {ECO:0000250}.	TRANSMEM 35 55 Helical. {ECO:0000255}.; TRANSMEM 58 78 Helical. {ECO:0000255}.; TRANSMEM 91 111 Helical. {ECO:0000255}.; TRANSMEM 136 156 Helical. {ECO:0000255}.; TRANSMEM 172 192 Helical. {ECO:0000255}.; TRANSMEM 242 262 Helical. {ECO:0000255}.; TRANSMEM 282 302 Helical. {ECO:0000255}.	integral component of membrane [GO:0016021]; plasma membrane [GO:0005886]; lipid transport [GO:0006869]; response to stress [GO:0006950]	lipid transport [GO:0006869]; response to stress [GO:0006950]		integral component of membrane [GO:0016021]; plasma membrane [GO:0005886]	GO:0016021; GO:0006869; GO:0005886; GO:0006950							FUNCTION: Catalyzes the ATP-dependent translocation of sphingoid long-chain bases (LCBs) from the cytoplasmic site toward the extracytoplasmic side of the membrane (flip-flop). Involved in the establishment of the functional lipid asymmetry of the plasma membrane. Regulates intracellular levels of LCBs, sphingolipid precursors that are growth inhibitory at increased levels (By similarity). {ECO:0…		2 out of 5
g719.t1	GK5S-4302	-	821:1183-2939	GLC	XYL	OK	17.1263	38.6646	1.1748	1.93271	0.0139	0.0906589	no	g719.t1	P38361	PHO89_YEAST	reviewed	Phosphate permease PHO89 (Na(+)/Pi cotransporter PHO89)	PHO89 ITN1 YBR296C YBR2113	Saccharomyces cerevisiae (strain ATCC 204508 / S288c) (Baker's yeast)	574	PHO89	ITN1	YBR296C	YBR2113		SUBCELLULAR LOCATION: Membrane; Multi-pass membrane protein.			TRANSMEM 6 26 Helical. {ECO:0000255}.; TRANSMEM 44 64 Helical. {ECO:0000255}.; TRANSMEM 85 105 Helical. {ECO:0000255}.; TRANSMEM 118 138 Helical. {ECO:0000255}.; TRANSMEM 146 166 Helical. {ECO:0000255}.; TRANSMEM 185 205 Helical. {ECO:0000255}.; TRANSMEM 223 243 Helical. {ECO:0000255}.; TRANSMEM 355 375 Helical. {ECO:0000255}.; TRANSMEM 399 419 Helical. {ECO:0000255}.; TRANSMEM 448 468 Helical. {…	integral component of membrane [GO:0016021]; plasma membrane [GO:0005886]; identical protein binding [GO:0042802]; inorganic phosphate transmembrane transporter activity [GO:0005315]; sodium:inorganic phosphate symporter activity [GO:0015319]; phosphate ion transmembrane transport [GO:0035435]; phosphate ion transport [GO:0006817]; sodium ion transmembrane transport [GO:0035725]; transmembrane tr…	phosphate ion transmembrane transport [GO:0035435]; phosphate ion transport [GO:0006817]; sodium ion transmembrane transport [GO:0035725]; transmembrane transport [GO:0055085]	identical protein binding [GO:0042802]; inorganic phosphate transmembrane transporter activity [GO:0005315]; sodium:inorganic phosphate symporter activity [GO:0015319]	integral component of membrane [GO:0016021]; plasma membrane [GO:0005886]	GO:0042802; GO:0005315; GO:0016021; GO:0035435; GO:0006817; GO:0005886; GO:0035725; GO:0015319; GO:0055085							FUNCTION: Sodium-phosphate symporter. Active in early growth phase. {ECO:0000269|PubMed:9671031}.		5 out of 5		32989;	DIP-4966N;		MINT-482607;
g3439.t1	GK5S-1525	-	3249:3299-3612	GLC	XYL	OK	76.9197	170.302	1.14667	3.0755	0.04395	0.202342	no	g3439.t1	P53139	YGK8_YEAST	reviewed	Uncharacterized protein YGL108C	YGL108C G3070	Saccharomyces cerevisiae (strain ATCC 204508 / S288c) (Baker's yeast)	140			YGL108C	G3070		SUBCELLULAR LOCATION: Cell membrane {ECO:0000269|PubMed:14562095}; Lipid-anchor {ECO:0000269|PubMed:14562095}.				plasma membrane [GO:0005886]			plasma membrane [GO:0005886]	GO:0005886									2 out of 5	PTM: Myristoylated. {ECO:0000269|PubMed:19416974}.; PTM: The N-myristoylated protein is further palmitoylated by ERF2, PFA4 and slightly by PFA5, but not by PFA3. {ECO:0000269|PubMed:16751107, ECO:0000269|PubMed:19416974}.	33142;		P53139;	MINT-2493356;
g1231.t1	GK5S-3774	-	1304:10740-12328	GLC	XYL	OK	6.97237	15.0201	1.10717	1.5252	0.06245	0.25238	no	g1231.t1	P42833	HXT14_YEAST	reviewed	Hexose transporter HXT14	HXT14 HXT9 YNL318C N0345	Saccharomyces cerevisiae (strain ATCC 204508 / S288c) (Baker's yeast)	540	HXT14	HXT9	YNL318C	N0345		SUBCELLULAR LOCATION: Membrane; Multi-pass membrane protein.		TOPO_DOM 1 56 Cytoplasmic. {ECO:0000255}.; TOPO_DOM 77 119 Extracellular. {ECO:0000255}.; TOPO_DOM 141 146 Cytoplasmic. {ECO:0000255}.; TOPO_DOM 168 177 Extracellular. {ECO:0000255}.; TOPO_DOM 199 204 Cytoplasmic. {ECO:0000255}.; TOPO_DOM 226 243 Extracellular. {ECO:0000255}.; TOPO_DOM 265 357 Cytoplasmic. {ECO:0000255}.; TOPO_DOM 375 380 Extracellular. {ECO:0000255}.; TOPO_DOM 399 405 Cytoplasmi…	TRANSMEM 57 76 Helical; Name=1. {ECO:0000255}.; TRANSMEM 120 140 Helical; Name=2. {ECO:0000255}.; TRANSMEM 147 167 Helical; Name=3. {ECO:0000255}.; TRANSMEM 178 198 Helical; Name=4. {ECO:0000255}.; TRANSMEM 205 225 Helical; Name=5. {ECO:0000255}.; TRANSMEM 244 264 Helical; Name=6. {ECO:0000255}.; TRANSMEM 358 374 Helical; Name=7. {ECO:0000255}.; TRANSMEM 381 398 Helical; Name=8. {ECO:0000255}.; T…	integral component of membrane [GO:0016021]; plasma membrane [GO:0005886]; galactose transmembrane transporter activity [GO:0005354]; galactose transport [GO:0015757]; hexose transport [GO:0008645]	galactose transport [GO:0015757]; hexose transport [GO:0008645]	galactose transmembrane transporter activity [GO:0005354]	integral component of membrane [GO:0016021]; plasma membrane [GO:0005886]	GO:0005354; GO:0015757; GO:0008645; GO:0016021; GO:0005886							FUNCTION: Probable glucose transporter.		3 out of 5		35521;	DIP-8115N;	P42833;	MINT-1359436;
g3998.t1	GK5S-972	-	3925:0-749	GLC	XYL	OK	21.024	44.1924	1.07176	1.78816	0.0552	0.230008	no	g3998.t1	P43076	PHR1_CANAL	reviewed	pH-responsive protein 1 (pH-regulated protein 1)	PHR1 CaO19.11310 CaO19.3829	Candida albicans (strain SC5314 / ATCC MYA-2876) (Yeast)	548	PHR1			CaO19.11310 CaO19.3829		SUBCELLULAR LOCATION: Cell membrane {ECO:0000305}; Lipid-anchor, GPI-anchor {ECO:0000305}.				anchored component of membrane [GO:0031225]; plasma membrane [GO:0005886]; carbohydrate metabolic process [GO:0005975]	carbohydrate metabolic process [GO:0005975]		anchored component of membrane [GO:0031225]; plasma membrane [GO:0005886]	GO:0031225; GO:0005975; GO:0005886							FUNCTION: Required for apical cell growth and plays an essential role in morphogenesis. May be integral to the pathogenic ability of the organism.		3 out of 5
g2780.t1	GK5S-2233	-	2636:57499-58685	GLC	XYL	OK	309.987	647.479	1.06263	2.2272	0.00695	0.0539458	no	g2780.t1	P46992	YJR1_YEAST	reviewed	Cell wall protein YJL171C	YJL171C J0512	Saccharomyces cerevisiae (strain ATCC 204508 / S288c) (Baker's yeast)	396			YJL171C	J0512		SUBCELLULAR LOCATION: Cell membrane {ECO:0000269|PubMed:10383953, ECO:0000269|PubMed:18434410, ECO:0000269|PubMed:9613572}; Lipid-anchor, GPI-anchor {ECO:0000305|PubMed:10383953, ECO:0000305|PubMed:18434410, ECO:0000305|PubMed:9613572}; Extracellular side {ECO:0000269|PubMed:10383953, ECO:0000269|PubMed:18434410, ECO:0000269|PubMed:9613572}. Note=GPI-anchored plasma membrane protein (GPI-PMP).				anchored component of membrane [GO:0031225]; fungal-type cell wall [GO:0009277]; plasma membrane [GO:0005886]			anchored component of membrane [GO:0031225]; fungal-type cell wall [GO:0009277]; plasma membrane [GO:0005886]	GO:0031225; GO:0009277; GO:0005886									3 out of 5	PTM: Extensively N-glycosylated. {ECO:0000269|PubMed:18434410}.	33589;		P46992;	MINT-4491235;
g1839.t1	GK5S-3168	-	1917:7-263	GLC	XYL	OK	69.2728	144.564	1.06135	3.22913	0.10155	0.333482	no	g1839.t1	P40900	ISP4_SCHPO	reviewed	Sexual differentiation process protein isp4	isp4 SPBC29B5.02c	Schizosaccharomyces pombe (strain 972 / ATCC 24843) (Fission yeast)	785	isp4			SPBC29B5.02c		SUBCELLULAR LOCATION: Endoplasmic reticulum membrane {ECO:0000269|PubMed:10759889, ECO:0000269|PubMed:16823372}; Multi-pass membrane protein {ECO:0000269|PubMed:10759889, ECO:0000269|PubMed:16823372}.			TRANSMEM 94 114 Helical. {ECO:0000255}.; TRANSMEM 121 141 Helical. {ECO:0000255}.; TRANSMEM 167 187 Helical. {ECO:0000255}.; TRANSMEM 196 216 Helical. {ECO:0000255}.; TRANSMEM 264 284 Helical. {ECO:0000255}.; TRANSMEM 339 359 Helical. {ECO:0000255}.; TRANSMEM 413 433 Helical. {ECO:0000255}.; TRANSMEM 461 481 Helical. {ECO:0000255}.; TRANSMEM 490 510 Helical. {ECO:0000255}.; TRANSMEM 512 532 Helic…	endoplasmic reticulum [GO:0005783]; endoplasmic reticulum membrane [GO:0005789]; Golgi apparatus [GO:0005794]; integral component of membrane [GO:0016021]; plasma membrane [GO:0005886]; tetrapeptide transmembrane transporter activity [GO:1901584]; protein transport [GO:0015031]; tetrapeptide transmembrane transport [GO:1901583]	protein transport [GO:0015031]; tetrapeptide transmembrane transport [GO:1901583]	tetrapeptide transmembrane transporter activity [GO:1901584]	endoplasmic reticulum [GO:0005783]; endoplasmic reticulum membrane [GO:0005789]; Golgi apparatus [GO:0005794]; integral component of membrane [GO:0016021]; plasma membrane [GO:0005886]	GO:0005794; GO:0005783; GO:0005789; GO:0016021; GO:0005886; GO:0015031; GO:1901583; GO:1901584									3 out of 5		276893;			MINT-4689816;
g485.t1	GK5S-4547	-	516:22618-24272	GLC	XYL	OK	51.6185	104.985	1.02422	1.82444	0.02075	0.119708	no	g485.t1	P15365	DAL5_YEAST	reviewed	Allantoate permease	DAL5 UREP1 YJR152W J2230	Saccharomyces cerevisiae (strain ATCC 204508 / S288c) (Baker's yeast)	543	DAL5	UREP1	YJR152W	J2230		SUBCELLULAR LOCATION: Membrane; Multi-pass membrane protein.		TOPO_DOM 1 80 Cytoplasmic. {ECO:0000255}.; TOPO_DOM 98 123 Extracellular. {ECO:0000255}.; TOPO_DOM 146 154 Cytoplasmic. {ECO:0000255}.; TOPO_DOM 172 178 Extracellular. {ECO:0000255}.; TOPO_DOM 201 213 Cytoplasmic. {ECO:0000255}.; TOPO_DOM 238 248 Extracellular. {ECO:0000255}.; TOPO_DOM 270 317 Cytoplasmic. {ECO:0000255}.; TOPO_DOM 343 352 Extracellular. {ECO:0000255}.; TOPO_DOM 378 389 Cytoplasmi…	TRANSMEM 81 97 Helical. {ECO:0000255}.; TRANSMEM 124 145 Helical. {ECO:0000255}.; TRANSMEM 155 171 Helical. {ECO:0000255}.; TRANSMEM 179 200 Helical. {ECO:0000255}.; TRANSMEM 214 237 Helical. {ECO:0000255}.; TRANSMEM 249 269 Helical. {ECO:0000255}.; TRANSMEM 318 342 Helical. {ECO:0000255}.; TRANSMEM 353 377 Helical. {ECO:0000255}.; TRANSMEM 390 411 Helical. {ECO:0000255}.; TRANSMEM 418 435 Helica…	integral component of membrane [GO:0016021]; plasma membrane [GO:0005886]; allantoate transmembrane transporter activity [GO:0015124]; dipeptide transporter activity [GO:0042936]; allantoate transport [GO:0015719]; dipeptide transport [GO:0042938]; tripeptide transport [GO:0042939]	allantoate transport [GO:0015719]; dipeptide transport [GO:0042938]; tripeptide transport [GO:0042939]	allantoate transmembrane transporter activity [GO:0015124]; dipeptide transporter activity [GO:0042936]	integral component of membrane [GO:0016021]; plasma membrane [GO:0005886]	GO:0015124; GO:0015719; GO:0042938; GO:0042936; GO:0016021; GO:0005886; GO:0042939							FUNCTION: Component of the allantoate transport system.		5 out of 5		33907;	DIP-7873N;	P15365;
g3912.t1	GK5S-1060	-	3808:142-2276	GLC	XYL	OK	123.872	250.652	1.01684	1.91099	0.011	0.0759647	no	g3912.t1	P53326	YG5L_YEAST	reviewed	Uncharacterized protein YGR266W	YGR266W	Saccharomyces cerevisiae (strain ATCC 204508 / S288c) (Baker's yeast)	701			YGR266W							plasma membrane [GO:0005886]			plasma membrane [GO:0005886]	GO:0005886									1 out of 5		33516;	DIP-6585N;	P53326;	MINT-695817;
g609.t1	GK5S-4414	-	662:12304-13583	GLC	XYL	OK	56.9388	114.949	1.01351	1.89316	0.0199	0.115656	no	g609.t1	P18851	GBB_YEAST	reviewed	Guanine nucleotide-binding protein subunit beta	STE4 YOR212W YOR50-2	Saccharomyces cerevisiae (strain ATCC 204508 / S288c) (Baker's yeast)	423	STE4		YOR212W	YOR50-2						heterotrimeric G-protein complex [GO:0005834]; mating projection [GO:0005937]; plasma membrane [GO:0005886]; signal transducer activity [GO:0004871]; chemotropism [GO:0043577]; heterotrimeric G-protein complex cycle [GO:0031684]; invasive growth in response to glucose limitation [GO:0001403]; pheromone-dependent signal transduction involved in conjugation with cellular fusion [GO:0000750]; regula…	chemotropism [GO:0043577]; heterotrimeric G-protein complex cycle [GO:0031684]; invasive growth in response to glucose limitation [GO:0001403]; pheromone-dependent signal transduction involved in conjugation with cellular fusion [GO:0000750]; regulation of transposition, RNA-mediated [GO:0010525]	signal transducer activity [GO:0004871]	heterotrimeric G-protein complex [GO:0005834]; mating projection [GO:0005937]; plasma membrane [GO:0005886]	GO:0043577; GO:0005834; GO:0031684; GO:0001403; GO:0005937; GO:0000750; GO:0005886; GO:0010525; GO:0004871							FUNCTION: Implicated in the a- and alpha-factor response pathway. The beta and gamma chains of the putative yeast mating response pathway G protein play a positive role in initiation of the mating response. The beta and gamma chains are required for the GTPase activity, for replacement of GDP by GTP, and for G protein-effector interaction.		5 out of 5		34607;	DIP-954N;	P18851;	MINT-364784;
g2923.t1	GK5S-2058	-	2811:3720-4840	GLC	XYL	OK	28.6756	57.8755	1.01313	1.68153	0.04605	0.207734	no	g2923.t1	Q06648	GIC2_YEAST	reviewed	GTPase-interacting component 2	GIC2 YDR309C D9740.18	Saccharomyces cerevisiae (strain ATCC 204508 / S288c) (Baker's yeast)	383	GIC2		YDR309C	D9740.18		SUBCELLULAR LOCATION: Bud neck {ECO:0000250}. Bud tip {ECO:0000250}. Cytoplasm, cell cortex {ECO:0000250}. Cytoplasm, cytoskeleton {ECO:0000250}.				cell cortex [GO:0005938]; cellular bud neck [GO:0005935]; cellular bud tip [GO:0005934]; cytoskeleton [GO:0005856]; incipient cellular bud site [GO:0000131]; mating projection tip [GO:0043332]; plasma membrane [GO:0005886]; GTPase activator activity [GO:0005096]; phosphatidylinositol-4,5-bisphosphate binding [GO:0005546]; Rho GTPase binding [GO:0017048]; establishment of cell polarity [GO:0030010…	establishment of cell polarity [GO:0030010]; positive regulation of formin-nucleated actin cable assembly [GO:0090338]; positive regulation of GTPase activity [GO:0043547]; regulation of cell shape [GO:0008360]; regulation of exit from mitosis [GO:0007096]; septin ring organization [GO:0031106]	GTPase activator activity [GO:0005096]; phosphatidylinositol-4,5-bisphosphate binding [GO:0005546]; Rho GTPase binding [GO:0017048]	cell cortex [GO:0005938]; cellular bud neck [GO:0005935]; cellular bud tip [GO:0005934]; cytoskeleton [GO:0005856]; incipient cellular bud site [GO:0000131]; mating projection tip [GO:0043332]; plasma membrane [GO:0005886]	GO:0005096; GO:0017048; GO:0005938; GO:0005935; GO:0005934; GO:0005856; GO:0030010; GO:0000131; GO:0043332; GO:0005546; GO:0005886; GO:0043547; GO:0090338; GO:0008360; GO:0007096; GO:0031106		DOMAIN 134 147 CRIB. {ECO:0000255|PROSITE-ProRule:PRU00057}.					FUNCTION: Required for cell size and shape control, bud site selection, bud emergence, actin cytoskeletal organization, mitotic spindle orientation/positioning, and mating projection formation in response to mating pheromone.		5 out of 5		32362;	DIP-2277N;	Q06648;	MINT-558890;
g3848.t1	GK5S-1128	-	3698:14284-15017	GLC	XYL	OK	41.1344	82.4688	1.0035	1.69289	0.06425	0.2574	no	g3848.t1	Q9MB58	F26_ARATH	reviewed	6-phosphofructo-2-kinase/fructose-2,6-bisphosphatase (6PF-2-K/Fru-2,6-P2ase) (AtF2KP) (PFK/FBPase) [Includes: 6-phosphofructo-2-kinase (EC 2.7.1.105); Fructose-2,6-bisphosphatase (EC 3.1.3.46)]	FKFBP F2KP At1g07110 F10K1.19	Arabidopsis thaliana (Mouse-ear cress)	744	FKFBP	F2KP	At1g07110	F10K1.19	2.7.1.105; 3.1.3.46	SUBCELLULAR LOCATION: Membrane {ECO:0000269|PubMed:18433157}; Lipid-anchor {ECO:0000269|PubMed:18433157}; Cytoplasmic side {ECO:0000269|PubMed:18433157}. Cytoplasm {ECO:0000269|PubMed:18433157}.				cytosol [GO:0005829]; plasma membrane [GO:0005886]; 6-phosphofructo-2-kinase activity [GO:0003873]; ATP binding [GO:0005524]; fructose-2,6-bisphosphate 2-phosphatase activity [GO:0004331]; starch binding [GO:2001070]; fructose 2,6-bisphosphate metabolic process [GO:0006003]; fructose 6-phosphate metabolic process [GO:0006002]; fructose metabolic process [GO:0006000]; regulation of carbon utilizat…	fructose 2,6-bisphosphate metabolic process [GO:0006003]; fructose 6-phosphate metabolic process [GO:0006002]; fructose metabolic process [GO:0006000]; regulation of carbon utilization [GO:0043609]	6-phosphofructo-2-kinase activity [GO:0003873]; ATP binding [GO:0005524]; fructose-2,6-bisphosphate 2-phosphatase activity [GO:0004331]; starch binding [GO:2001070]	cytosol [GO:0005829]; plasma membrane [GO:0005886]	GO:0003873; GO:0005524; GO:0005829; GO:0006003; GO:0006002; GO:0006000; GO:0004331; GO:0005886; GO:0043609; GO:2001070		DOMAIN 17 122 CBM20. {ECO:0000255|PROSITE-ProRule:PRU00594}.					FUNCTION: Synthesis and degradation of fructose 2,6-bisphosphate. Regulates carbon partitioning between sucrose versus starch during the diurnal cycle. {ECO:0000269|PubMed:10899575, ECO:0000269|PubMed:11402203, ECO:0000269|PubMed:14871307}.	ENZYME REGULATION: 6-phosphofructo-2-kinase activity is activated by pyruvate. 6-phosphofructo-2-kinase activity is inhibited by PPi, phosphoenolpyruvate and 2-phosphoglycerate. Fructose-2,6-bisphosphatase activity is inhibited by pyruvate, fructose 1,6-bisphosphate and 6-phosphogluconate. {ECO:0000269|PubMed:11672433}.	5 out of 5	PTM: Phosphorylation at Ser-220 and Ser-303 by CPK3 promotes 14-3-3 proteins binding. {ECO:0000269|PubMed:14871307}.
g597.t1	GK5S-4426	-	647:0-609	GLC	XYL	OK	955.5	1881.21	0.977331	2.44725	0.01125	0.0773499	no	g597.t1	P22146	GAS1_YEAST	reviewed	1,3-beta-glucanosyltransferase GAS1 (EC 2.4.1.-) (Glycolipid-anchored surface protein 1) (Glycoprotein GP115)	GAS1 GGP1 YMR307W YM9952.09	Saccharomyces cerevisiae (strain ATCC 204508 / S288c) (Baker's yeast)	559	GAS1	GGP1	YMR307W	YM9952.09	2.4.1.-	SUBCELLULAR LOCATION: Cell membrane; Lipid-anchor, GPI-anchor. Secreted, cell wall. Note=Identified as GPI-anchored plasma membrane protein (GPI-PMP) as well as covalently-linked GPI-modified cell wall protein (GPI-CWP) in the outer cell wall layer.				anchored component of membrane [GO:0031225]; cellular bud scar [GO:0005621]; ER to Golgi transport vesicle [GO:0030134]; extracellular region [GO:0005576]; fungal-type cell wall [GO:0009277]; membrane raft [GO:0045121]; nuclear periphery [GO:0034399]; plasma membrane [GO:0005886]; primary cell septum [GO:0000936]; 1,3-beta-glucanosyltransferase activity [GO:0042124]; carbohydrate metabolic proces…	carbohydrate metabolic process [GO:0005975]; chromatin silencing [GO:0006342]; filamentous growth [GO:0030447]; fungal-type cell wall organization [GO:0031505]	1,3-beta-glucanosyltransferase activity [GO:0042124]	anchored component of membrane [GO:0031225]; cellular bud scar [GO:0005621]; ER to Golgi transport vesicle [GO:0030134]; extracellular region [GO:0005576]; fungal-type cell wall [GO:0009277]; membrane raft [GO:0045121]; nuclear periphery [GO:0034399]; plasma membrane [GO:0005886]; primary cell septum [GO:0000936]	GO:0042124; GO:0030134; GO:0031225; GO:0005975; GO:0005621; GO:0006342; GO:0005576; GO:0030447; GO:0009277; GO:0031505; GO:0045121; GO:0034399; GO:0005886; GO:0000936							FUNCTION: Splits internally a 1,3-beta-glucan molecule and transfers the newly generated reducing end (the donor) to the non-reducing end of another 1,3-beta-glucan molecule (the acceptor) forming a 1,3-beta linkage, resulting in the elongation of 1,3-beta-glucan chains in the cell wall. Involved in cell wall biosynthesis and morphogenesis. {ECO:0000269|PubMed:10809732, ECO:0000269|PubMed:1535534…		5 out of 5	PTM: Extensively N- and O-glycosylated. {ECO:0000269|PubMed:18434410}.; PTM: The GPI-anchor is attached to the protein in the endoplasmic reticulum and serves to target the protein to the cell surface. There, the glucosamine-inositol phospholipid moiety is cleaved off and the GPI-modified mannoprotein is covalently attached via its lipidless GPI glycan remnant to the 1,6-beta-glucan of the outer …	35487;	DIP-4390N;	P22146;	MINT-564340;
g2398.t1	GK5S-2590	-	2348:0-3491	GLC	XYL	OK	50.6046	99.2677	0.972057	1.8095	0.0143	0.0926927	no	g2398.t1	P41809	HKR1_YEAST	reviewed	Signaling mucin HKR1 (Hansenula MRAKII killer toxin-resistant protein 1)	HKR1 YDR420W	Saccharomyces cerevisiae (strain ATCC 204508 / S288c) (Baker's yeast)	1802	HKR1		YDR420W			SUBCELLULAR LOCATION: Cell membrane {ECO:0000269|PubMed:8550469}; Single-pass type I membrane protein {ECO:0000269|PubMed:8550469}.		TOPO_DOM 22 1485 Extracellular. {ECO:0000255}.; TOPO_DOM 1507 1802 Cytoplasmic. {ECO:0000255}.	TRANSMEM 1486 1506 Helical. {ECO:0000255}.	integral component of membrane [GO:0016021]; plasma membrane [GO:0005886]; site of polarized growth [GO:0030427]; osmosensor activity [GO:0005034]; (1->3)-beta-D-glucan biosynthetic process [GO:0006075]; cellular bud site selection [GO:0000282]; fungal-type cell wall organization [GO:0031505]; hyperosmotic response [GO:0006972]; osmosensory signaling pathway via Sho1 osmosensor [GO:0007232]	(1->3)-beta-D-glucan biosynthetic process [GO:0006075]; cellular bud site selection [GO:0000282]; fungal-type cell wall organization [GO:0031505]; hyperosmotic response [GO:0006972]; osmosensory signaling pathway via Sho1 osmosensor [GO:0007232]	osmosensor activity [GO:0005034]	integral component of membrane [GO:0016021]; plasma membrane [GO:0005886]; site of polarized growth [GO:0030427]	GO:0006075; GO:0000282; GO:0031505; GO:0006972; GO:0016021; GO:0005034; GO:0007232; GO:0005886; GO:0030427							FUNCTION: Plasma membrane signaling mucin that promotes activation of the MAPK for the filamentous growth pathway. May regulate beta-glucan synthesis. Overexpression provides resistance to HM-1 killer toxin. {ECO:0000269|PubMed:19439450, ECO:0000269|PubMed:8550469}.		5 out of 5	PTM: Could be O-glycosylated in the serine/threonine-rich domain.	32479;		P41809;	MINT-5223587;
g791.t1	GK5S-4227	-	873:0-507	GLC	XYL	OK	177.814	347.77	0.967765	2.0688	0.04655	0.208388	no	g791.t1	P41797	HSP71_CANAL	reviewed	Heat shock protein SSA1	SSA1 HSP70 CaO19.12447 CaO19.4980	Candida albicans (strain SC5314 / ATCC MYA-2876) (Yeast)	656	SSA1	HSP70		CaO19.12447 CaO19.4980		SUBCELLULAR LOCATION: Cytoplasm {ECO:0000269|PubMed:12761219}. Secreted, cell wall {ECO:0000269|PubMed:12761219}.				cell surface [GO:0009986]; cytosol [GO:0005829]; extracellular region [GO:0005576]; fungal-type cell wall [GO:0009277]; hyphal cell wall [GO:0030446]; plasma membrane [GO:0005886]; yeast-form cell wall [GO:0030445]; ATP binding [GO:0005524]; peptide binding [GO:0042277]; cellular response to heat [GO:0034605]; entry into host cell [GO:0030260]; induction by symbiont of host defense response [GO:0…	cellular response to heat [GO:0034605]; entry into host cell [GO:0030260]; induction by symbiont of host defense response [GO:0044416]; interaction with host [GO:0051701]; response to toxic substance [GO:0009636]	ATP binding [GO:0005524]; peptide binding [GO:0042277]	cell surface [GO:0009986]; cytosol [GO:0005829]; extracellular region [GO:0005576]; fungal-type cell wall [GO:0009277]; hyphal cell wall [GO:0030446]; plasma membrane [GO:0005886]; yeast-form cell wall [GO:0030445]	GO:0005524; GO:0009986; GO:0034605; GO:0005829; GO:0030260; GO:0005576; GO:0009277; GO:0030446; GO:0044416; GO:0051701; GO:0042277; GO:0005886; GO:0009636; GO:0030445							FUNCTION: May play a role in the transport of polypeptides both across the mitochondrial membranes and into the endoplasmic reticulum. {ECO:0000250}.		5 out of 5
g1223.t1	GK5S-3794	-	1298:887-2730	GLC	XYL	OK	51.8312	101.326	0.967115	1.79579	0.02185	0.123922	no	g1223.t1	P38724	ARN2_YEAST	reviewed	Siderophore iron transporter ARN2 (Triacetylfusarinine C permease) (Triacetylfusarinine C transporter 1)	ARN2 TAF1 YHL047C	Saccharomyces cerevisiae (strain ATCC 204508 / S288c) (Baker's yeast)	620	ARN2	TAF1	YHL047C			SUBCELLULAR LOCATION: Endosome membrane {ECO:0000250}; Multi-pass membrane protein {ECO:0000250}.			TRANSMEM 71 93 Helical. {ECO:0000255}.; TRANSMEM 106 128 Helical. {ECO:0000255}.; TRANSMEM 135 152 Helical. {ECO:0000255}.; TRANSMEM 162 184 Helical. {ECO:0000255}.; TRANSMEM 191 213 Helical. {ECO:0000255}.; TRANSMEM 223 245 Helical. {ECO:0000255}.; TRANSMEM 286 308 Helical. {ECO:0000255}.; TRANSMEM 318 335 Helical. {ECO:0000255}.; TRANSMEM 355 377 Helical. {ECO:0000255}.; TRANSMEM 392 414 Helica…	endosome membrane [GO:0010008]; integral component of membrane [GO:0016021]; plasma membrane [GO:0005886]; siderophore transmembrane transporter activity [GO:0015343]; cellular iron ion homeostasis [GO:0006879]; siderophore metabolic process [GO:0009237]; siderophore transmembrane transport [GO:0044718]; siderophore transport [GO:0015891]	cellular iron ion homeostasis [GO:0006879]; siderophore metabolic process [GO:0009237]; siderophore transmembrane transport [GO:0044718]; siderophore transport [GO:0015891]	siderophore transmembrane transporter activity [GO:0015343]	endosome membrane [GO:0010008]; integral component of membrane [GO:0016021]; plasma membrane [GO:0005886]	GO:0006879; GO:0010008; GO:0016021; GO:0005886; GO:0009237; GO:0044718; GO:0015343; GO:0015891							FUNCTION: Involved in the transport of siderophore triacestylfusarinine C and so has a role in iron homeostasis. {ECO:0000269|PubMed:10744769, ECO:0000269|PubMed:10816729}.		4 out of 5		36378;	DIP-7479N;
g2466.t1	GK5S-2522	-	2427:576-2299	GLC	XYL	OK	127.452	249.04	0.966419	1.90466	0.01495	0.095129	no	g2466.t1	Q00947	STP1_YEAST	reviewed	Transcription factor STP1	STP1 BAP1 SSY2 YDR463W D8035.7	Saccharomyces cerevisiae (strain ATCC 204508 / S288c) (Baker's yeast)	519	STP1	BAP1 SSY2	YDR463W	D8035.7		SUBCELLULAR LOCATION: Cell membrane; Peripheral membrane protein; Cytoplasmic side. Nucleus. Note=Localizes to the cytoplasm in its unprocessed form and is targeted to the nucleus after proteolytic processing upon induction by amino acids. The SCF(MET30) ubiquitin ligase complex negatively regulates nuclear accumulation of the processed form in the absence of high extracellular methionine levels.				cytoplasm [GO:0005737]; nucleus [GO:0005634]; plasma membrane [GO:0005886]; metal ion binding [GO:0046872]; RNA polymerase II core promoter proximal region sequence-specific DNA binding [GO:0000978]; RNA polymerase II core promoter proximal region sequence-specific DNA binding transcription factor activity involved in positive regulation of transcription [GO:0001077]; positive regulation of trans…	positive regulation of transcription, DNA-templated [GO:0045893]; positive regulation of transcription from RNA polymerase II promoter [GO:0045944]; transcription from RNA polymerase II promoter [GO:0006366]; tRNA processing [GO:0008033]	metal ion binding [GO:0046872]; RNA polymerase II core promoter proximal region sequence-specific DNA binding [GO:0000978]; RNA polymerase II core promoter proximal region sequence-specific DNA binding transcription factor activity involved in positive regulation of transcription [GO:0001077]	cytoplasm [GO:0005737]; nucleus [GO:0005634]; plasma membrane [GO:0005886]	GO:0000978; GO:0001077; GO:0005737; GO:0046872; GO:0005634; GO:0005886; GO:0045944; GO:0045893; GO:0008033; GO:0006366	DOMAIN: The N-terminal inhibitory domain contains conserved sequence elements important for cytoplasmic retention (Region I) and proteolytic processing (Region II) of the protein. Region I is also required for ASI1/2/3-mediated negative regulation of transcription. {ECO:0000269|PubMed:9171100}.			ZN_FING 160 182 C2H2-type 1. {ECO:0000255|PROSITE-ProRule:PRU00042}.; ZN_FING 188 223 C2H2-type 2; atypical. {ECO:0000255|PROSITE-ProRule:PRU00042}.; ZN_FING 240 265 C2H2-type 3; atypical. {ECO:0000255|PROSITE-ProRule:PRU00042}.			FUNCTION: Transcription factor involved in the regulation of gene expression in response to extracellular amino acid levels. Synthesized as latent cytoplasmic precursor, which, upon a signal initiated by the plasma membrane SPS (SSY1-PTR3-SSY5) amino acid sensor system, becomes proteolytically activated and relocates to the nucleus, where it induces the expression of SPS-sensor-regulated genes, i…		5 out of 5	PTM: Phosphorylated by casein kinase I. Phosphorylation is not dependent on the extracellular amino acid levels, but is a prerequisite for proteolytic processing. {ECO:0000269|PubMed:12502738, ECO:0000269|PubMed:15509782}.; PTM: Activated by the amino acid-induced proteolytic removal of an N-terminal inhibitory domain by serine protease SSY5, an intrinsic component of the SPS-sensor. Processing r…	32517;	DIP-1272N;	Q00947;	MINT-411489;
g4859.t1	GK5S-92	-	4983:970-3344	GLC	XYL	OK	60.9802	116.212	0.930346	1.72638	0.0227	0.127359	no	g4859.t1	Q08269	ALR1_YEAST	reviewed	Magnesium transporter ALR1 (Aluminum resistance protein 1)	ALR1 YOL130W	Saccharomyces cerevisiae (strain ATCC 204508 / S288c) (Baker's yeast)	859	ALR1		YOL130W			SUBCELLULAR LOCATION: Membrane {ECO:0000305}; Multi-pass membrane protein {ECO:0000305}.			TRANSMEM 744 764 Helical. {ECO:0000255}.; TRANSMEM 773 793 Helical. {ECO:0000255}.	integral component of membrane [GO:0016021]; plasma membrane [GO:0005886]; inorganic cation transmembrane transporter activity [GO:0022890]; metal ion transmembrane transporter activity [GO:0046873]; cation transmembrane transport [GO:0098655]; cation transport [GO:0006812]; magnesium ion transport [GO:0015693]	cation transmembrane transport [GO:0098655]; cation transport [GO:0006812]; magnesium ion transport [GO:0015693]	inorganic cation transmembrane transporter activity [GO:0022890]; metal ion transmembrane transporter activity [GO:0046873]	integral component of membrane [GO:0016021]; plasma membrane [GO:0005886]	GO:0098655; GO:0006812; GO:0022890; GO:0016021; GO:0015693; GO:0046873; GO:0005886							FUNCTION: Plasma membrane magnesium transporter. {ECO:0000269|PubMed:9430719}.		4 out of 5		34245;	DIP-1184N;	Q08269;	MINT-387492;
g4234.t1	GK5S-740	-	4242:9011-10782	GLC	XYL	OK	136.821	259.903	0.925679	1.82083	0.0189	0.111781	no	g4234.t1	P19145	GAP1_YEAST	reviewed	General amino-acid permease GAP1	GAP1 YKR039W	Saccharomyces cerevisiae (strain ATCC 204508 / S288c) (Baker's yeast)	602	GAP1		YKR039W			SUBCELLULAR LOCATION: Membrane; Multi-pass membrane protein.		TOPO_DOM 1 95 Cytoplasmic. {ECO:0000255}.; TOPO_DOM 117 121 Extracellular. {ECO:0000255}.; TOPO_DOM 143 165 Cytoplasmic. {ECO:0000255}.; TOPO_DOM 186 204 Extracellular. {ECO:0000255}.; TOPO_DOM 225 237 Cytoplasmic. {ECO:0000255}.; TOPO_DOM 257 280 Extracellular. {ECO:0000255}.; TOPO_DOM 299 321 Cytoplasmic. {ECO:0000255}.; TOPO_DOM 343 376 Extracellular. {ECO:0000255}.; TOPO_DOM 397 421 Cytoplasm…	TRANSMEM 96 116 Helical. {ECO:0000255}.; TRANSMEM 122 142 Helical. {ECO:0000255}.; TRANSMEM 166 185 Helical. {ECO:0000255}.; TRANSMEM 205 224 Helical. {ECO:0000255}.; TRANSMEM 238 256 Helical. {ECO:0000255}.; TRANSMEM 281 298 Helical. {ECO:0000255}.; TRANSMEM 322 342 Helical. {ECO:0000255}.; TRANSMEM 377 396 Helical. {ECO:0000255}.; TRANSMEM 422 442 Helical. {ECO:0000255}.; TRANSMEM 452 472 Helic…	endosome [GO:0005768]; ER to Golgi transport vesicle [GO:0030134]; fungal-type vacuole lumen [GO:0000328]; integral component of plasma membrane [GO:0005887]; multivesicular body [GO:0005771]; plasma membrane [GO:0005886]; amino acid transmembrane transporter activity [GO:0015171]; L-phenylalanine transmembrane transporter activity [GO:0015192]; L-proline transmembrane transporter activity [GO:00…	amino acid transport [GO:0006865]; phenylalanine transport [GO:0015823]; polyamine transmembrane transport [GO:1902047]; polyamine transport [GO:0015846]; proline transmembrane transport [GO:0035524]	amino acid transmembrane transporter activity [GO:0015171]; L-phenylalanine transmembrane transporter activity [GO:0015192]; L-proline transmembrane transporter activity [GO:0015193]; polyamine transmembrane transporter activity [GO:0015203]	endosome [GO:0005768]; ER to Golgi transport vesicle [GO:0030134]; fungal-type vacuole lumen [GO:0000328]; integral component of plasma membrane [GO:0005887]; multivesicular body [GO:0005771]; plasma membrane [GO:0005886]	GO:0030134; GO:0015192; GO:0015193; GO:0015171; GO:0006865; GO:0005768; GO:0000328; GO:0005887; GO:0005771; GO:0015823; GO:0005886; GO:1902047; GO:0015203; GO:0015846; GO:0035524							FUNCTION: Permease for various amino acids as well as for GABA. Can also transport L-cysteine and beta-alanine. {ECO:0000269|PubMed:10373490, ECO:0000269|PubMed:10467005}.		5 out of 5		34171;	DIP-8010N;	P19145;	MINT-1358192;
g4675.t1	GK5S-290	-	4776:579-2251	GLC	XYL	OK	294.028	546.654	0.894674	1.81086	0.0223	0.125565	no	g4675.t1	P19807	HNM1_YEAST	reviewed	Choline transport protein	HNM1 CTR CTR1 YGL077C	Saccharomyces cerevisiae (strain ATCC 204508 / S288c) (Baker's yeast)	563	HNM1	CTR CTR1	YGL077C			SUBCELLULAR LOCATION: Membrane; Multi-pass membrane protein.		TOPO_DOM 1 57 Extracellular. {ECO:0000255}.; TOPO_DOM 79 87 Cytoplasmic. {ECO:0000255}.; TOPO_DOM 109 182 Extracellular. {ECO:0000255}.; TOPO_DOM 204 205 Cytoplasmic. {ECO:0000255}.; TOPO_DOM 227 255 Extracellular. {ECO:0000255}.; TOPO_DOM 277 293 Cytoplasmic. {ECO:0000255}.; TOPO_DOM 315 342 Extracellular. {ECO:0000255}.; TOPO_DOM 364 398 Cytoplasmic. {ECO:0000255}.; TOPO_DOM 418 426 Extracellul…	TRANSMEM 58 78 Helical. {ECO:0000255}.; TRANSMEM 88 108 Helical. {ECO:0000255}.; TRANSMEM 183 203 Helical. {ECO:0000255}.; TRANSMEM 206 226 Helical. {ECO:0000255}.; TRANSMEM 256 276 Helical. {ECO:0000255}.; TRANSMEM 294 314 Helical. {ECO:0000255}.; TRANSMEM 343 363 Helical. {ECO:0000255}.; TRANSMEM 399 417 Helical. {ECO:0000255}.; TRANSMEM 427 445 Helical. {ECO:0000255}.; TRANSMEM 466 486 Helical…	integral component of membrane [GO:0016021]; plasma membrane [GO:0005886]; (R)-carnitine transmembrane transporter activity [GO:1901235]; amino acid transmembrane transporter activity [GO:0015171]; choline transmembrane transporter activity [GO:0015220]; ethanolamine transmembrane transporter activity [GO:0034228]; (R)-carnitine transmembrane transport [GO:1902270]; (R)-carnitine transport [GO:19…	(R)-carnitine transmembrane transport [GO:1902270]; (R)-carnitine transport [GO:1900749]; choline transport [GO:0015871]; ethanolamine transport [GO:0034229]; glycine betaine transport [GO:0031460]	(R)-carnitine transmembrane transporter activity [GO:1901235]; amino acid transmembrane transporter activity [GO:0015171]; choline transmembrane transporter activity [GO:0015220]; ethanolamine transmembrane transporter activity [GO:0034228]	integral component of membrane [GO:0016021]; plasma membrane [GO:0005886]	GO:1902270; GO:1901235; GO:1900749; GO:0015171; GO:0015220; GO:0015871; GO:0034228; GO:0034229; GO:0031460; GO:0016021; GO:0005886							FUNCTION: Sole choline transporter in yeast.		5 out of 5		33173;	DIP-7965N;	P19807;	MINT-4485703;
g902.t1	GK5S-4119	-	973:7956-10708	GLC	XYL	OK	406.533	734.957	0.854286	1.42107	0.05535	0.230229	no	g902.t1	Q12325	SUL2_YEAST	reviewed	Sulfate permease 2 (High-affinity sulfate transporter 2)	SUL2 SEL2 YLR092W L9449.1	Saccharomyces cerevisiae (strain ATCC 204508 / S288c) (Baker's yeast)	893	SUL2	SEL2	YLR092W	L9449.1		SUBCELLULAR LOCATION: Membrane; Multi-pass membrane protein.		TOPO_DOM 1 131 Cytoplasmic. {ECO:0000255}.; TOPO_DOM 153 163 Extracellular. {ECO:0000255}.; TOPO_DOM 185 188 Cytoplasmic. {ECO:0000255}.; TOPO_DOM 210 221 Extracellular. {ECO:0000255}.; TOPO_DOM 243 244 Cytoplasmic. {ECO:0000255}.; TOPO_DOM 266 305 Extracellular. {ECO:0000255}.; TOPO_DOM 327 350 Cytoplasmic. {ECO:0000255}.; TOPO_DOM 372 399 Extracellular. {ECO:0000255}.; TOPO_DOM 421 443 Cytoplas…	TRANSMEM 132 152 Helical. {ECO:0000255}.; TRANSMEM 164 184 Helical. {ECO:0000255}.; TRANSMEM 189 209 Helical. {ECO:0000255}.; TRANSMEM 222 242 Helical. {ECO:0000255}.; TRANSMEM 245 265 Helical. {ECO:0000255}.; TRANSMEM 306 326 Helical. {ECO:0000255}.; TRANSMEM 351 371 Helical. {ECO:0000255}.; TRANSMEM 400 420 Helical. {ECO:0000255}.; TRANSMEM 444 464 Helical. {ECO:0000255}.; TRANSMEM 484 504 Heli…	integral component of membrane [GO:0016021]; plasma membrane [GO:0005886]; secondary active sulfate transmembrane transporter activity [GO:0008271]; sulfate transmembrane transporter activity [GO:0015116]; sulfate transmembrane transport [GO:1902358]; sulfate transport [GO:0008272]	sulfate transmembrane transport [GO:1902358]; sulfate transport [GO:0008272]	secondary active sulfate transmembrane transporter activity [GO:0008271]; sulfate transmembrane transporter activity [GO:0015116]	integral component of membrane [GO:0016021]; plasma membrane [GO:0005886]	GO:0016021; GO:0005886; GO:0008271; GO:1902358; GO:0015116; GO:0008272		DOMAIN 676 854 STAS. {ECO:0000255|PROSITE-ProRule:PRU00198}.					FUNCTION: High affinity uptake of sulfate into the cell.		4 out of 5		31365;	DIP-5082N;	Q12325;	MINT-575339;
g41.t1	GK5S-4990	-	56:188-496	GLC	XYL	OK	123.041	221.719	0.849595	2.52682	0.09915	0.330847	no	g41.t1	Q05518	PAL1_YEAST	reviewed	Protein PAL1 (Pears and lemons protein 1)	PAL1 YDR348C	Saccharomyces cerevisiae (strain ATCC 204508 / S288c) (Baker's yeast)	499	PAL1		YDR348C			SUBCELLULAR LOCATION: Cell membrane {ECO:0000269|PubMed:14562095, ECO:0000269|PubMed:22190733}; Peripheral membrane protein {ECO:0000269|PubMed:14562095, ECO:0000269|PubMed:22190733}. Note=Localizes to the cell periphery and the bud neck. Found at endocytic sites at the cell periphery during the early stages of endocytosis.				cell cortex [GO:0005938]; plasma membrane [GO:0005886]; endocytosis [GO:0006897]	endocytosis [GO:0006897]		cell cortex [GO:0005938]; plasma membrane [GO:0005886]	GO:0005938; GO:0006897; GO:0005886							FUNCTION: Involved in the early step of endocytosis. {ECO:0000269|PubMed:22190733}.		3 out of 5		32404;	DIP-1842N;	Q05518;	MINT-402711;
g2547.t1	GK5S-2451	-	2485:13879-15686	GLC	XYL	OK	14.8138	26.177	0.821354	1.32345	0.09155	0.31519	no	g2547.t1	Q6CXK7	PALH_KLULA	reviewed	pH-response regulator protein palH/RIM21	RIM21 KLLA0A07469g	Kluyveromyces lactis (strain ATCC 8585 / CBS 2359 / DSM 70799 / NBRC 1267 / NRRL Y-1140 / WM37) (Yeast) (Candida sphaerica)	519	RIM21		KLLA0A07469g			SUBCELLULAR LOCATION: Cell membrane {ECO:0000250}; Multi-pass membrane protein {ECO:0000250}.		TOPO_DOM 1 96 Extracellular. {ECO:0000255}.; TOPO_DOM 118 126 Cytoplasmic. {ECO:0000255}.; TOPO_DOM 148 176 Extracellular. {ECO:0000255}.; TOPO_DOM 198 209 Cytoplasmic. {ECO:0000255}.; TOPO_DOM 231 243 Extracellular. {ECO:0000255}.; TOPO_DOM 265 279 Cytoplasmic. {ECO:0000255}.; TOPO_DOM 301 309 Extracellular. {ECO:0000255}.; TOPO_DOM 331 519 Cytoplasmic. {ECO:0000255}.	TRANSMEM 97 117 Helical. {ECO:0000255}.; TRANSMEM 127 147 Helical. {ECO:0000255}.; TRANSMEM 177 197 Helical. {ECO:0000255}.; TRANSMEM 210 230 Helical. {ECO:0000255}.; TRANSMEM 244 264 Helical. {ECO:0000255}.; TRANSMEM 280 300 Helical. {ECO:0000255}.; TRANSMEM 310 330 Helical. {ECO:0000255}.	integral component of membrane [GO:0016021]; plasma membrane [GO:0005886]			integral component of membrane [GO:0016021]; plasma membrane [GO:0005886]	GO:0016021; GO:0005886							FUNCTION: Required for the proteolytic cleavage of the transcription factor RIM101 in response to alkaline ambient pH. {ECO:0000250}.		2 out of 5
g1236.t1	GK5S-3779	-	1304:23882-24831	GLC	XYL	OK	171.375	300.273	0.809122	1.67135	0.0473	0.210143	no	g1236.t1	P17260	KRE1_YEAST	reviewed	Protein KRE1 (Killer toxin-resistance protein 1)	KRE1 YNL322C N0336	Saccharomyces cerevisiae (strain ATCC 204508 / S288c) (Baker's yeast)	313	KRE1		YNL322C	N0336		SUBCELLULAR LOCATION: Cell membrane; Lipid-anchor, GPI-anchor. Secreted, cell wall. Note=Identified as GPI-anchored plasma membrane protein (GPI-PMP) as well as component of the cell wall. Concentrated at the surface of mother cells.				anchored component of membrane [GO:0031225]; extracellular region [GO:0005576]; fungal-type cell wall [GO:0009277]; plasma membrane [GO:0005886]; structural constituent of cell wall [GO:0005199]; fungal-type cell wall organization [GO:0031505]	fungal-type cell wall organization [GO:0031505]	structural constituent of cell wall [GO:0005199]	anchored component of membrane [GO:0031225]; extracellular region [GO:0005576]; fungal-type cell wall [GO:0009277]; plasma membrane [GO:0005886]	GO:0031225; GO:0005576; GO:0009277; GO:0031505; GO:0005886; GO:0005199							FUNCTION: Involved in a late stage of cell wall 1,6-beta-glucan synthesis and assembly. Has a structural, rather than enzymic, function within cell wall 1,6-beta-glucan assembly and architecture, possibly by being involved in covalently cross-linking 1,6-beta-glucans to other cell wall components such as 1,3-beta-glucan, chitin and certain mannoproteins. Acts as the plasma membrane receptor for t…		5 out of 5	PTM: Extensively modified; probably through addition of O-linked mannose residues.; PTM: The GPI-anchor is attached to the protein in the endoplasmic reticulum and serves to target the protein to the cell surface. There, the glucosamine-inositol phospholipid moiety is cleaved off and the GPI-modified mannoprotein is covalently attached via its lipidless GPI glycan remnant to the 1,6-beta-glucan o…	35518;		P17260;	MINT-4500985;
g4537.t1	GK5S-426	-	4579:3658-5237	GLC	XYL	OK	5.22641	9.07521	0.79611	0.997977	0.21235	0.503126	no	g4537.t1	Q06135	GAS2_YEAST	reviewed	1,3-beta-glucanosyltransferase GAS2 (EC 2.4.1.-) (Glycolipid-anchored surface protein 2)	GAS2 YLR343W L8300.5	Saccharomyces cerevisiae (strain ATCC 204508 / S288c) (Baker's yeast)	555	GAS2		YLR343W	L8300.5	2.4.1.-	SUBCELLULAR LOCATION: Cell membrane {ECO:0000250}; Lipid-anchor, GPI-anchor {ECO:0000250}.				anchored component of membrane [GO:0031225]; plasma membrane [GO:0005886]; 1,3-beta-glucanosyltransferase activity [GO:0042124]; ascospore wall assembly [GO:0030476]; carbohydrate metabolic process [GO:0005975]	ascospore wall assembly [GO:0030476]; carbohydrate metabolic process [GO:0005975]	1,3-beta-glucanosyltransferase activity [GO:0042124]	anchored component of membrane [GO:0031225]; plasma membrane [GO:0005886]	GO:0042124; GO:0031225; GO:0030476; GO:0005975; GO:0005886							FUNCTION: Splits internally a 1,3-beta-glucan molecule and transfers the newly generated reducing end (the donor) to the non-reducing end of another 1,3-beta-glucan molecule (the acceptor) forming a 1,3-beta linkage, resulting in the elongation of 1,3-beta-glucan chains in the cell wall. Involved in spore wall assembly. {ECO:0000269|PubMed:17189486, ECO:0000269|PubMed:17397106}.		5 out of 5	PTM: N-glycosylated.	31605;	DIP-4669N;	Q06135;	MINT-526782;
g4107.t1	GK5S-862	-	4084:0-559	GLC	XYL	OK	112.436	195.022	0.794542	1.66949	0.092	0.315754	no	g4107.t1	P32768	FLO1_YEAST	reviewed	Flocculation protein FLO1 (Flocculin-1)	FLO1 FLO2 FLO4 FLO8 YAR050W	Saccharomyces cerevisiae (strain ATCC 204508 / S288c) (Baker's yeast)	1537	FLO1	FLO2 FLO4 FLO8	YAR050W			SUBCELLULAR LOCATION: Cell membrane; Lipid-anchor, GPI-anchor. Secreted, cell wall. Note=Identified as GPI-anchored plasma membrane protein (GPI-PMP) as well as covalently-linked GPI-modified cell wall protein (GPI-CWP) in the outer cell wall layer.				anchored component of membrane [GO:0031225]; extracellular region [GO:0005576]; fungal-type cell wall [GO:0009277]; plasma membrane [GO:0005886]; mannose binding [GO:0005537]; cellular response to ethanol [GO:0071361]; cellular response to heat [GO:0034605]; cellular response to hydrogen peroxide [GO:0070301]; flocculation [GO:0000128]; flocculation via cell wall protein-carbohydrate interaction …	cellular response to ethanol [GO:0071361]; cellular response to heat [GO:0034605]; cellular response to hydrogen peroxide [GO:0070301]; flocculation [GO:0000128]; flocculation via cell wall protein-carbohydrate interaction [GO:0000501]	mannose binding [GO:0005537]	anchored component of membrane [GO:0031225]; extracellular region [GO:0005576]; fungal-type cell wall [GO:0009277]; plasma membrane [GO:0005886]	GO:0031225; GO:0071361; GO:0034605; GO:0070301; GO:0005576; GO:0000128; GO:0000501; GO:0009277; GO:0005537; GO:0005886	DOMAIN: The number of the intragenic tandem repeats varies between different S.cerevisiae strains. There is a linear correlation between protein size and the extend of adhesion: the more repeats, the stronger the adhesion properties and the greater the fraction of flocculating cells. The Ser/Thr-rich repeats are also important for proper cell wall targeting of the protein.						FUNCTION: Cell wall protein that participates directly in adhesive cell-cell interactions during yeast flocculation, a reversible, asexual and Ca(2+)-dependent process in which cells adhere to form aggregates (flocs) consisting of thousands of cells. The lectin-like protein sticks out of the cell wall of flocculent cells and selectively binds mannose residues in the cell walls of adjacent cells. …		5 out of 5	PTM: Extensively N- and O-glycosylated. {ECO:0000305}.; PTM: The GPI-anchor is attached to the protein in the endoplasmic reticulum and serves to target the protein to the cell surface. There, the glucosamine-inositol phospholipid moiety is cleaved off and the GPI-modified mannoprotein is covalently attached via its lipidless GPI glycan remnant to the 1,6-beta-glucan of the outer cell wall layer.	31813;
g1000.t1	GK5S-4018	-	1075:0-706	GLC	XYL	OK	44.5921	74.9309	0.748772	1.42472	0.12445	0.374626	no	g1000.t1	P08640	FLO11_YEAST	reviewed	Flocculation protein FLO11 (Flo11p) (Flocculin-11) (Mucin-like protein 1)	FLO11 MAL5 MUC1 S1 S2 YIR019C	Saccharomyces cerevisiae (strain ATCC 204508 / S288c) (Baker's yeast)	1367	FLO11	MAL5 MUC1 S1 S2	YIR019C			SUBCELLULAR LOCATION: Secreted, cell wall. Membrane; Lipid-anchor, GPI-anchor. Note=The protein is attached to the cell wall via a GPI-anchor and is also shed liberally into extracellular fluid; increased shedding is associated with biofilm mat expansion but decreased invasive growth.				anchored component of membrane [GO:0031225]; cell wall [GO:0005618]; cellular bud neck [GO:0005935]; extracellular region [GO:0005576]; plasma membrane [GO:0005886]; cell adhesion involved in single-species biofilm formation [GO:0043709]; filamentous growth [GO:0030447]; flocculation [GO:0000128]; invasive growth in response to glucose limitation [GO:0001403]; pseudohyphal growth [GO:0007124]; si…	cell adhesion involved in single-species biofilm formation [GO:0043709]; filamentous growth [GO:0030447]; flocculation [GO:0000128]; invasive growth in response to glucose limitation [GO:0001403]; pseudohyphal growth [GO:0007124]; single organismal cell-cell adhesion [GO:0016337]; single-species biofilm formation on inanimate substrate [GO:0044011]; single-species surface biofilm formation [GO:00…		anchored component of membrane [GO:0031225]; cellular bud neck [GO:0005935]; cell wall [GO:0005618]; extracellular region [GO:0005576]; plasma membrane [GO:0005886]	GO:0031225; GO:0043709; GO:0005618; GO:0005935; GO:0005576; GO:0030447; GO:0000128; GO:0001403; GO:0005886; GO:0007124; GO:0016337; GO:0044011; GO:0090606	DOMAIN: The number of the intragenic tandem repeats varies between different S.cerevisiae strains. There is a linear correlation between protein size and the extend of adhesion: the more repeats, the stronger the adhesion properties and the greater the fraction of flocculating cells (By similarity). {ECO:0000250}.; DOMAIN: In vitro, the N-terminal region (residues 22-209) binds homotypically but …						FUNCTION: Cell wall protein that participates in adhesive cell-cell interactions during yeast flocculation, a reversible, asexual and Ca(2+)-dependent process in which cells adhere to form aggregates (flocs) consisting of thousands of cells. Also involved in cell-substrate adhesion, haploid invasive growth, diploid pseudohyphae formation and biofilm (flor) development. The precise mechanism by wh…		5 out of 5	PTM: Extensively O-mannosylated.; PTM: The GPI-anchor is attached to the protein in the endoplasmic reticulum and serves to target the protein to the cell surface. There, the glucosamine-inositol phospholipid moiety is cleaved off and the GPI-modified mannoprotein is covalently attached via its lipidless GPI glycan remnant to the 1,6-beta-glucan of the outer cell wall layer (By similarity). {ECO:…	35011;		P08640;	MINT-2782681;
g4917.t1	GK5S-48	-	5027:18065-21417	GLC	XYL	OK	54.6333	91.4287	0.742867	1.35799	0.06765	0.265375	no	g4917.t1	Q06315	SKG3_YEAST	reviewed	Protein SKG3 (Suppressor of lethality of KEX2-GAS1 double null mutant protein 3)	SKG3 YLR187W	Saccharomyces cerevisiae (strain ATCC 204508 / S288c) (Baker's yeast)	1026	SKG3		YLR187W			SUBCELLULAR LOCATION: Cytoplasm {ECO:0000269|PubMed:14562095}. Bud neck {ECO:0000269|PubMed:14562095}. Cell membrane {ECO:0000269|PubMed:14562095}; Peripheral membrane protein {ECO:0000269|PubMed:14562095}; Cytoplasmic side {ECO:0000269|PubMed:14562095}.				cellular bud neck [GO:0005935]; cytoplasm [GO:0005737]; plasma membrane [GO:0005886]			cellular bud neck [GO:0005935]; cytoplasm [GO:0005737]; plasma membrane [GO:0005886]	GO:0005935; GO:0005737; GO:0005886		DOMAIN 90 221 PH 1. {ECO:0000255|PROSITE-ProRule:PRU00145}.; DOMAIN 254 433 PH 2. {ECO:0000255|PROSITE-ProRule:PRU00145}.					FUNCTION: May play a role in cell wall integrity. {ECO:0000269|PubMed:15645486}.		3 out of 5		31457;	DIP-6525N;	Q06315;	MINT-705771;
g145.t1	GK5S-4878	-	193:4747-6032	GLC	XYL	OK	40.7378	68.0257	0.739713	1.34227	0.09255	0.316314	no	g145.t1	Q08760	RAX1_YEAST	reviewed	Bud site selection protein RAX1 (Revert to axial protein 1)	RAX1 YOR301W	Saccharomyces cerevisiae (strain ATCC 204508 / S288c) (Baker's yeast)	435	RAX1		YOR301W			SUBCELLULAR LOCATION: Cell membrane; Multi-pass membrane protein. Bud neck. Bud tip. Note=Before cytokinesis, RAX1 concentrates as a ring at the mother-bud neck and to the tip of the bud. The RAX1 ring splits at cytokinesis, endowing each progeny cell with a RAX1 ring and additional RAX1 localization at the distal bud pole of the newborn daughter cell. The rings persist at the cell cortex for sev…		TOPO_DOM 1 297 Cytoplasmic. {ECO:0000255}.; TOPO_DOM 319 325 Extracellular. {ECO:0000255}.; TOPO_DOM 347 409 Cytoplasmic. {ECO:0000255}.; TOPO_DOM 431 435 Extracellular. {ECO:0000255}.	TRANSMEM 298 318 Helical. {ECO:0000255}.; TRANSMEM 326 346 Helical. {ECO:0000255}.; TRANSMEM 410 430 Helical. {ECO:0000255}.	cellular bud neck [GO:0005935]; cellular bud tip [GO:0005934]; integral component of membrane [GO:0016021]; plasma membrane [GO:0005886]; cellular bud site selection [GO:0000282]; termination of G-protein coupled receptor signaling pathway [GO:0038032]	cellular bud site selection [GO:0000282]; termination of G-protein coupled receptor signaling pathway [GO:0038032]		cellular bud neck [GO:0005935]; cellular bud tip [GO:0005934]; integral component of membrane [GO:0016021]; plasma membrane [GO:0005886]	GO:0005935; GO:0000282; GO:0005934; GO:0016021; GO:0005886; GO:0038032		DOMAIN 126 257 RGS.					FUNCTION: Required for the establishment of the bipolar budding pattern. Involved in selecting bud sites at both the distal and proximal poles of daughter cells as well as near previously used division sites on mother cells. Has a role in the localization of BUD8, the distal bipolar budding landmark, and of BUD9, the proximal pole landmark. {ECO:0000269|PubMed:14980713}.		4 out of 5		34689;		Q08760;	MINT-515327;
g1903.t1	GK5S-3109	-	1961:10853-13146	GLC	XYL	OK	16.3286	27.2305	0.737825	1.21209	0.11115	0.349371	no	g1903.t1	P32917	STE5_YEAST	reviewed	Protein STE5	STE5 NUL3 YDR103W YD8557.12	Saccharomyces cerevisiae (strain ATCC 204508 / S288c) (Baker's yeast)	917	STE5	NUL3	YDR103W	YD8557.12		SUBCELLULAR LOCATION: Cytoplasm.				cytoplasm [GO:0005737]; mating projection tip [GO:0043332]; nucleus [GO:0005634]; plasma membrane [GO:0005886]; MAP-kinase scaffold activity [GO:0005078]; phosphatidylinositol-4,5-bisphosphate binding [GO:0005546]; zinc ion binding [GO:0008270]; invasive growth in response to glucose limitation [GO:0001403]; negative regulation of MAPK cascade [GO:0043409]; pheromone-dependent signal transduction…	invasive growth in response to glucose limitation [GO:0001403]; negative regulation of MAPK cascade [GO:0043409]; pheromone-dependent signal transduction involved in conjugation with cellular fusion [GO:0000750]; positive regulation of protein phosphorylation [GO:0001934]; positive regulation of signal transduction [GO:0009967]; regulation of transposition, RNA-mediated [GO:0010525]	MAP-kinase scaffold activity [GO:0005078]; phosphatidylinositol-4,5-bisphosphate binding [GO:0005546]; zinc ion binding [GO:0008270]	cytoplasm [GO:0005737]; mating projection tip [GO:0043332]; nucleus [GO:0005634]; plasma membrane [GO:0005886]	GO:0005078; GO:0005737; GO:0001403; GO:0043332; GO:0043409; GO:0005634; GO:0000750; GO:0005546; GO:0005886; GO:0001934; GO:0009967; GO:0010525; GO:0008270							FUNCTION: Component of the pheromone signal transduction pathway. It mediates pheromone signals acting between STE20 and STE11. It is absolutely required for pheromone-induced transcription of FUS1. May play a role in cell-cycle arrest in response to pheromone.		5 out of 5	PTM: May be regulated at the phosphorylation level, and by the mating type of the cell and depends on an intact pheromone-response pathway.	32160;	DIP-858N;	P32917;	MINT-1174440;
g2357.t1	GK5S-2633	-	2311:64-833	GLC	XYL	OK	176.591	292.683	0.72893	1.56281	0.08345	0.297508	no	g2357.t1	P53879	RHO5_YEAST	reviewed	GTP-binding protein RHO5	RHO5 YNL180C N1644	Saccharomyces cerevisiae (strain ATCC 204508 / S288c) (Baker's yeast)	331	RHO5		YNL180C	N1644		SUBCELLULAR LOCATION: Cell membrane {ECO:0000305}; Lipid-anchor {ECO:0000305}; Cytoplasmic side {ECO:0000305}.				endomembrane system [GO:0012505]; fungal-type vacuole membrane [GO:0000329]; plasma membrane [GO:0005886]; GTP binding [GO:0005525]; GTPase activity [GO:0003924]; metabolic process [GO:0008152]; Rho protein signal transduction [GO:0007266]	metabolic process [GO:0008152]; Rho protein signal transduction [GO:0007266]	GTPase activity [GO:0003924]; GTP binding [GO:0005525]	endomembrane system [GO:0012505]; fungal-type vacuole membrane [GO:0000329]; plasma membrane [GO:0005886]	GO:0005525; GO:0003924; GO:0007266; GO:0012505; GO:0000329; GO:0008152; GO:0005886							FUNCTION: Negatively regulates a MAP kinase branch, downstream of SLT2, of the PKC1-mediated signal transduction pathway. {ECO:0000269|PubMed:12118069}.		5 out of 5		35652;	DIP-2874N;	P53879;	MINT-549245;
g592.t1	GK5S-4442	-	644:26201-27918	GLC	XYL	OK	115.207	187.891	0.705667	1.3887	0.07075	0.272522	no	g592.t1	P30606	ITR2_YEAST	reviewed	Myo-inositol transporter 2	ITR2 YOL103W HRB612	Saccharomyces cerevisiae (strain ATCC 204508 / S288c) (Baker's yeast)	609	ITR2		YOL103W	HRB612		SUBCELLULAR LOCATION: Cell membrane {ECO:0000269|PubMed:16233524}; Multi-pass membrane protein {ECO:0000269|PubMed:16233524}.		TOPO_DOM 1 104 Cytoplasmic. {ECO:0000255}.; TOPO_DOM 126 152 Extracellular. {ECO:0000255}.; TOPO_DOM 174 179 Cytoplasmic. {ECO:0000255}.; TOPO_DOM 201 209 Extracellular. {ECO:0000255}.; TOPO_DOM 231 240 Cytoplasmic. {ECO:0000255}.; TOPO_DOM 262 269 Extracellular. {ECO:0000255}.; TOPO_DOM 291 359 Cytoplasmic. {ECO:0000255}.; TOPO_DOM 381 396 Extracellular. {ECO:0000255}.; TOPO_DOM 418 423 Cytoplas…	TRANSMEM 105 125 Helical; Name=1. {ECO:0000255}.; TRANSMEM 153 173 Helical; Name=2. {ECO:0000255}.; TRANSMEM 180 200 Helical; Name=3. {ECO:0000255}.; TRANSMEM 210 230 Helical; Name=4. {ECO:0000255}.; TRANSMEM 241 261 Helical; Name=5. {ECO:0000255}.; TRANSMEM 270 290 Helical; Name=6. {ECO:0000255}.; TRANSMEM 360 380 Helical; Name=7. {ECO:0000255}.; TRANSMEM 397 417 Helical; Name=8. {ECO:0000255}.;…	integral component of membrane [GO:0016021]; membrane [GO:0016020]; plasma membrane [GO:0005886]; myo-inositol transmembrane transporter activity [GO:0005365]; myo-inositol transport [GO:0015798]	myo-inositol transport [GO:0015798]	myo-inositol transmembrane transporter activity [GO:0005365]	integral component of membrane [GO:0016021]; membrane [GO:0016020]; plasma membrane [GO:0005886]	GO:0016021; GO:0016020; GO:0005365; GO:0015798; GO:0005886							FUNCTION: Minor transporter for myo-inositol.		4 out of 5		34300;	DIP-6553N;		MINT-689981;
g4160.t1	GK5S-826	-	4128:50713-52298	GLC	XYL	OK	58.991	95.801	0.699545	1.30338	0.0972	0.32744	no	g4160.t1	P41698	BUD8_YEAST	reviewed	Bud site selection protein 8	BUD8 YLR353W L9638.3	Saccharomyces cerevisiae (strain ATCC 204508 / S288c) (Baker's yeast)	603	BUD8		YLR353W	L9638.3		SUBCELLULAR LOCATION: Cell membrane {ECO:0000269|PubMed:11514631}; Multi-pass membrane protein {ECO:0000269|PubMed:11514631}. Note=Found at presumptive bud sites, bud tips, and the distal poles of daughter cells.		TOPO_DOM 1 515 Extracellular. {ECO:0000255}.; TOPO_DOM 537 577 Cytoplasmic. {ECO:0000255}.; TOPO_DOM 599 603 Extracellular. {ECO:0000255}.	TRANSMEM 516 536 Helical. {ECO:0000255}.; TRANSMEM 578 598 Helical. {ECO:0000255}.	cellular bud tip [GO:0005934]; incipient cellular bud site [GO:0000131]; integral component of membrane [GO:0016021]; plasma membrane [GO:0005886]; cellular bud site selection [GO:0000282]; pseudohyphal growth [GO:0007124]	cellular bud site selection [GO:0000282]; pseudohyphal growth [GO:0007124]		cellular bud tip [GO:0005934]; incipient cellular bud site [GO:0000131]; integral component of membrane [GO:0016021]; plasma membrane [GO:0005886]	GO:0000282; GO:0005934; GO:0000131; GO:0016021; GO:0005886; GO:0007124							FUNCTION: May be involved in positioning the distal bud pole signal. {ECO:0000269|PubMed:11514631}.		4 out of 5	PTM: N- and O-glycosylated.	31615;	DIP-4471N;		MINT-498233;
g2455.t1	GK5S-2531	-	2419:1529-4581	GLC	XYL	OK	45.1561	71.3193	0.65937	1.21069	0.10285	0.336269	no	g2455.t1	P08004	CHS1_YEAST	reviewed	Chitin synthase 1 (EC 2.4.1.16) (Chitin-UDP acetyl-glucosaminyl transferase 1)	CHS1 YNL192W N1404	Saccharomyces cerevisiae (strain ATCC 204508 / S288c) (Baker's yeast)	1131	CHS1		YNL192W	N1404	2.4.1.16	SUBCELLULAR LOCATION: Cell membrane; Multi-pass membrane protein.			TRANSMEM 795 815 Helical. {ECO:0000255}.; TRANSMEM 833 853 Helical. {ECO:0000255}.; TRANSMEM 866 886 Helical. {ECO:0000255}.; TRANSMEM 914 934 Helical. {ECO:0000255}.; TRANSMEM 942 962 Helical. {ECO:0000255}.; TRANSMEM 1042 1062 Helical. {ECO:0000255}.; TRANSMEM 1101 1121 Helical. {ECO:0000255}.	chitosome [GO:0045009]; integral component of membrane [GO:0016021]; plasma membrane [GO:0005886]; chitin synthase activity [GO:0004100]; cell separation after cytokinesis [GO:0000920]; cell wall organization [GO:0071555]; chitin biosynthetic process [GO:0006031]	cell separation after cytokinesis [GO:0000920]; cell wall organization [GO:0071555]; chitin biosynthetic process [GO:0006031]	chitin synthase activity [GO:0004100]	chitosome [GO:0045009]; integral component of membrane [GO:0016021]; plasma membrane [GO:0005886]	GO:0000920; GO:0071555; GO:0006031; GO:0004100; GO:0045009; GO:0016021; GO:0005886							FUNCTION: Septum formation and repair, especially under certain adverse conditions.	ENZYME REGULATION: Requires proteolytic activation.	5 out of 5		35641;	DIP-4680N;	P08004;	MINT-557753;
g3560.t1	GK5S-1419	-	3348:9956-10530	GLC	XYL	OK	163.844	247.691	0.596213	1.37068	0.16665	0.441408	no	g3560.t1	P19073	CDC42_YEAST	reviewed	Cell division control protein 42 (Suppressor of RHO3 protein 2)	CDC42 SRO2 YLR229C L8083.13	Saccharomyces cerevisiae (strain ATCC 204508 / S288c) (Baker's yeast)	191	CDC42	SRO2	YLR229C	L8083.13		SUBCELLULAR LOCATION: Cell membrane {ECO:0000305}; Lipid-anchor {ECO:0000305}; Cytoplasmic side {ECO:0000305}.				cellular bud neck [GO:0005935]; cellular bud tip [GO:0005934]; fungal-type vacuole membrane [GO:0000329]; incipient cellular bud site [GO:0000131]; mating projection tip [GO:0043332]; nuclear membrane [GO:0031965]; plasma membrane [GO:0005886]; septin ring [GO:0005940]; GTP binding [GO:0005525]; GTPase activity [GO:0003924]; budding cell apical bud growth [GO:0007118]; budding cell isotropic bud …	budding cell apical bud growth [GO:0007118]; budding cell isotropic bud growth [GO:0007119]; cell cycle [GO:0007049]; conjugation with cellular fusion [GO:0000747]; establishment of cell polarity [GO:0030010]; invasive growth in response to glucose limitation [GO:0001403]; metabolic process [GO:0008152]; pheromone-dependent signal transduction involved in conjugation with cellular fusion [GO:0000…	GTPase activity [GO:0003924]; GTP binding [GO:0005525]	cellular bud neck [GO:0005935]; cellular bud tip [GO:0005934]; fungal-type vacuole membrane [GO:0000329]; incipient cellular bud site [GO:0000131]; mating projection tip [GO:0043332]; nuclear membrane [GO:0031965]; plasma membrane [GO:0005886]; septin ring [GO:0005940]	GO:0005525; GO:0003924; GO:0007118; GO:0007119; GO:0007049; GO:0005935; GO:0005934; GO:0000747; GO:0030010; GO:0000329; GO:0000131; GO:0001403; GO:0043332; GO:0008152; GO:0031965; GO:0000750; GO:0005886; GO:0045921; GO:2000222; GO:0007096; GO:0060178; GO:0031384; GO:0032889; GO:0005940; GO:0031106; GO:0007264			MOTIF 32 40 Effector region. {ECO:0000255}.				FUNCTION: Involved in development of cell polarity during the cell division cycle, and essential for bud emergence. Affects signaling in the pheromone-response pathway through the STE20 protein kinase. Negatively regulated by the GTPase-activating proteins RGA1, BEM3, and BEM4. {ECO:0000269|PubMed:17460121}.		5 out of 5		31499;	DIP-862N;	P19073;	MINT-393961;
g2712.t1	GK5S-2291	-	2584:62398-65957	GLC	XYL	OK	111.137	168.009	0.5962	1.14013	0.12015	0.366379	no	g2712.t1	P13186	KIN2_YEAST	reviewed	Serine/threonine-protein kinase KIN2 (EC 2.7.11.1)	KIN2 YLR096W L8004.3	Saccharomyces cerevisiae (strain ATCC 204508 / S288c) (Baker's yeast)	1147	KIN2		YLR096W	L8004.3	2.7.11.1	SUBCELLULAR LOCATION: Cytoplasm. Cell membrane; Peripheral membrane protein; Cytoplasmic side.				cytoplasm [GO:0005737]; plasma membrane [GO:0005886]; ATP binding [GO:0005524]; protein serine/threonine kinase activity [GO:0004674]; exocytosis [GO:0006887]; protein autophosphorylation [GO:0046777]; protein phosphorylation [GO:0006468]	exocytosis [GO:0006887]; protein autophosphorylation [GO:0046777]; protein phosphorylation [GO:0006468]	ATP binding [GO:0005524]; protein serine/threonine kinase activity [GO:0004674]	cytoplasm [GO:0005737]; plasma membrane [GO:0005886]	GO:0005524; GO:0005737; GO:0006887; GO:0005886; GO:0046777; GO:0006468; GO:0004674		DOMAIN 99 377 Protein kinase. {ECO:0000255|PROSITE-ProRule:PRU00159}.; DOMAIN 1098 1147 KA1. {ECO:0000255|PROSITE-ProRule:PRU00565}.					FUNCTION: Serine/threonine protein kinase involved in the regulation of exocytosis. Induces phosphorylation of SEC9 and its release from the plasma membrane to the cytosol. {ECO:0000269|PubMed:15563607, ECO:0000269|PubMed:8203145}.		5 out of 5		31369;	DIP-6276N;	P13186;	MINT-604572;
g4526.t1	GK5S-442	-	4556:2426-3936	GLC	XYL	OK	219.203	325.962	0.572435	1.17024	0.141	0.402759	no	g4526.t1	Q03655	GAS3_YEAST	reviewed	Probable 1,3-beta-glucanosyltransferase GAS3 (EC 2.4.1.-) (Glycolipid-anchored surface protein 3)	GAS3 YMR215W YM8261.09	Saccharomyces cerevisiae (strain ATCC 204508 / S288c) (Baker's yeast)	524	GAS3		YMR215W	YM8261.09	2.4.1.-	SUBCELLULAR LOCATION: Secreted, cell wall {ECO:0000269|PubMed:15781460}. Membrane {ECO:0000269|PubMed:15781460}; Lipid-anchor, GPI-anchor {ECO:0000269|PubMed:15781460}. Note=Covalently-linked GPI-modified cell wall protein (GPI-CWP).				anchored component of membrane [GO:0031225]; extracellular region [GO:0005576]; fungal-type cell wall [GO:0009277]; plasma membrane [GO:0005886]; 1,3-beta-glucanosyltransferase activity [GO:0042124]; carbohydrate metabolic process [GO:0005975]; cell wall organization [GO:0071555]	carbohydrate metabolic process [GO:0005975]; cell wall organization [GO:0071555]	1,3-beta-glucanosyltransferase activity [GO:0042124]	anchored component of membrane [GO:0031225]; extracellular region [GO:0005576]; fungal-type cell wall [GO:0009277]; plasma membrane [GO:0005886]	GO:0042124; GO:0031225; GO:0005975; GO:0071555; GO:0005576; GO:0009277; GO:0005886							FUNCTION: Splits internally a 1,3-beta-glucan molecule and transfers the newly generated reducing end (the donor) to the non-reducing end of another 1,3-beta-glucan molecule (the acceptor) forming a 1,3-beta linkage, resulting in the elongation of 1,3-beta-glucan chains in the cell wall. Involved in cell wall biosynthesis and morphogenesis (By similarity). {ECO:0000250}.		5 out of 5	PTM: The GPI-anchor is attached to the protein in the endoplasmic reticulum and serves to target the protein to the cell surface. There, the glucosamine-inositol phospholipid moiety is cleaved off and the GPI-modified mannoprotein is covalently attached via its lipidless GPI glycan remnant to the 1,6-beta-glucan of the outer cell wall layer.; PTM: N-glycosylated. {ECO:0000269|PubMed:19756047}.	35393;	DIP-4410N;	Q03655;	MINT-505449;
g4644.t1	GK5S-339	-	4710:32891-34752	GLC	XYL	OK	4.64443	6.86075	0.562863	0.69569	0.38135	0.664947	no	g4644.t1	P41815	BAP3_YEAST	reviewed	Valine amino-acid permease (Branched-chain amino-acid permease 3)	BAP3 PAP1 YDR046C YD9609.02C	Saccharomyces cerevisiae (strain ATCC 204508 / S288c) (Baker's yeast)	604	BAP3	PAP1	YDR046C	YD9609.02C		SUBCELLULAR LOCATION: Membrane; Multi-pass membrane protein.		TOPO_DOM 1 95 Cytoplasmic. {ECO:0000255}.; TOPO_DOM 117 119 Extracellular. {ECO:0000255}.; TOPO_DOM 141 169 Cytoplasmic. {ECO:0000255}.; TOPO_DOM 191 206 Extracellular. {ECO:0000255}.; TOPO_DOM 228 238 Cytoplasmic. {ECO:0000255}.; TOPO_DOM 260 284 Extracellular. {ECO:0000255}.; TOPO_DOM 306 323 Cytoplasmic. {ECO:0000255}.; TOPO_DOM 345 377 Extracellular. {ECO:0000255}.; TOPO_DOM 399 423 Cytoplasm…	TRANSMEM 96 116 Helical. {ECO:0000255}.; TRANSMEM 120 140 Helical. {ECO:0000255}.; TRANSMEM 170 190 Helical. {ECO:0000255}.; TRANSMEM 207 227 Helical. {ECO:0000255}.; TRANSMEM 239 259 Helical. {ECO:0000255}.; TRANSMEM 285 305 Helical. {ECO:0000255}.; TRANSMEM 324 344 Helical. {ECO:0000255}.; TRANSMEM 378 398 Helical. {ECO:0000255}.; TRANSMEM 424 444 Helical. {ECO:0000255}.; TRANSMEM 450 470 Helic…	integral component of membrane [GO:0016021]; plasma membrane [GO:0005886]; amino acid transmembrane transporter activity [GO:0015171]; amino acid transport [GO:0006865]; transmembrane transport [GO:0055085]	amino acid transport [GO:0006865]; transmembrane transport [GO:0055085]	amino acid transmembrane transporter activity [GO:0015171]	integral component of membrane [GO:0016021]; plasma membrane [GO:0005886]	GO:0015171; GO:0006865; GO:0016021; GO:0005886; GO:0055085							FUNCTION: Involved in transport of isoleucine, leucine, valine, cysteine, methionine, phenylalanine, tyrosine and tryptophan. {ECO:0000269|PubMed:10467005, ECO:0000269|PubMed:10654085}.		3 out of 5		32101;	DIP-7900N;	P41815;	MINT-1355630;
g2525.t1	GK5S-2474	-	2468:7252-8192	GLC	XYL	OK	12.9216	19.0586	0.560658	0.821149	0.34345	0.636666	no	g2525.t1	P51533	PDR10_YEAST	reviewed	ATP-dependent permease PDR10	PDR10 YOR328W	Saccharomyces cerevisiae (strain ATCC 204508 / S288c) (Baker's yeast)	1564	PDR10		YOR328W			SUBCELLULAR LOCATION: Membrane {ECO:0000305}; Multi-pass membrane protein {ECO:0000305}.		TOPO_DOM 1 587 Cytoplasmic. {ECO:0000255}.; TOPO_DOM 862 1304 Cytoplasmic. {ECO:0000255}.; TOPO_DOM 1512 1564 Cytoplasmic. {ECO:0000255}.	TRANSMEM 588 608 Helical. {ECO:0000255}.; TRANSMEM 624 644 Helical. {ECO:0000255}.; TRANSMEM 674 694 Helical. {ECO:0000255}.; TRANSMEM 699 719 Helical. {ECO:0000255}.; TRANSMEM 732 752 Helical. {ECO:0000255}.; TRANSMEM 841 861 Helical. {ECO:0000255}.; TRANSMEM 1305 1325 Helical. {ECO:0000255}.; TRANSMEM 1340 1360 Helical. {ECO:0000255}.; TRANSMEM 1390 1410 Helical. {ECO:0000255}.; TRANSMEM 1426 1…	integral component of membrane [GO:0016021]; plasma membrane [GO:0005886]; ATP binding [GO:0005524]; ATPase activity, coupled to transmembrane movement of substances [GO:0042626]; drug transmembrane transport [GO:0006855]	drug transmembrane transport [GO:0006855]	ATPase activity, coupled to transmembrane movement of substances [GO:0042626]; ATP binding [GO:0005524]	integral component of membrane [GO:0016021]; plasma membrane [GO:0005886]	GO:0005524; GO:0042626; GO:0006855; GO:0016021; GO:0005886		DOMAIN 174 430 ABC transporter 1. {ECO:0000255|PROSITE-ProRule:PRU00434}.; DOMAIN 923 1166 ABC transporter 2. {ECO:0000255|PROSITE-ProRule:PRU00434}.							3 out of 5		34713;			MINT-2782339;
g865.t1	GK5S-4173	-	931:27988-29474	GLC	XYL	OK	118.038	170.243	0.528342	1.03826	0.18775	0.469975	no	g865.t1	Q75DQ4	SEG1_ASHGO	reviewed	Eisosome protein SEG1 (Stabilizer of eisosome in gossypii protein 1)	SEG1 ABL037C	Ashbya gossypii (strain ATCC 10895 / CBS 109.51 / FGSC 9923 / NRRL Y-1056) (Yeast) (Eremothecium gossypii)	656	SEG1		ABL037C			SUBCELLULAR LOCATION: Cell membrane {ECO:0000250}; Peripheral membrane protein {ECO:0000250}; Cytoplasmic side {ECO:0000250}. Note=Localizes to eisosomes. {ECO:0000250}.				plasma membrane [GO:0005886]			plasma membrane [GO:0005886]	GO:0005886							FUNCTION: Important for the stabilization of eisosomes, large cytoplasmic protein assemblies that localize to specialized domains on the plasma membrane to cluster specific proteins at sites of membrane invaginations. {ECO:0000269|PubMed:21525038}.		2 out of 5
g3822.t1	GK5S-1150	-	3662:2317-4580	GLC	XYL	OK	146.447	210.363	0.522498	1.02613	0.1731	0.451599	no	g3822.t1	P12688	YPK1_YEAST	reviewed	Serine/threonine-protein kinase YPK1 (EC 2.7.11.1) (Sphingosine-like immunosuppressant resistant protein 2) (Yeast protein kinase 1)	YPK1 SLI2 YKL126W	Saccharomyces cerevisiae (strain ATCC 204508 / S288c) (Baker's yeast)	680	YPK1	SLI2	YKL126W		2.7.11.1	SUBCELLULAR LOCATION: Cytoplasm {ECO:0000269|PubMed:10825204, ECO:0000269|PubMed:12221112, ECO:0000269|PubMed:14562095}. Cell membrane {ECO:0000305}; Peripheral membrane protein {ECO:0000305}; Cytoplasmic side {ECO:0000305}. Note=Intracellular localization is regulated by the intracellular sphingolipid levels. During the yeast cell cycle, distributed both on the plasma membrane and in the cytosol…				cellular bud neck [GO:0005935]; cytosol [GO:0005829]; plasma membrane [GO:0005886]; ATP binding [GO:0005524]; protein kinase regulator activity [GO:0019887]; protein serine/threonine kinase activity [GO:0004674]; cell wall organization [GO:0071555]; eisosome assembly [GO:0070941]; endocytosis [GO:0006897]; glycerophospholipid metabolic process [GO:0006650]; negative regulation of phospholipid tra…	cell wall organization [GO:0071555]; eisosome assembly [GO:0070941]; endocytosis [GO:0006897]; glycerophospholipid metabolic process [GO:0006650]; negative regulation of phospholipid translocation [GO:0061093]; negative regulation of sphingolipid biosynthesis involved in cellular sphingolipid homeostasis [GO:0090157]; protein autophosphorylation [GO:0046777]; protein phosphorylation [GO:0006468];…	ATP binding [GO:0005524]; protein kinase regulator activity [GO:0019887]; protein serine/threonine kinase activity [GO:0004674]	cellular bud neck [GO:0005935]; cytosol [GO:0005829]; plasma membrane [GO:0005886]	GO:0005524; GO:0071555; GO:0005935; GO:0005829; GO:0070941; GO:0006897; GO:0006650; GO:0061093; GO:0090157; GO:0005886; GO:0046777; GO:0019887; GO:0006468; GO:0004674; GO:0045859; GO:0000749		DOMAIN 347 602 Protein kinase. {ECO:0000255|PROSITE-ProRule:PRU00159}.; DOMAIN 603 673 AGC-kinase C-terminal.					FUNCTION: Plays an essential role in the proliferation of yeast cells. Involved in a signaling pathway, required for optimal cell wall integrity, that acts in parallel with the PKC1-SLT2-dependent pathway. Downstream kinase in the sphingolipid-mediated signaling pathway. Its phosphorylation is regulated by the intracellular sphingolipid concentration. Cooperates with SLI1 in mediating resistance …	ENZYME REGULATION: Activated by phytosphingosine (PHS), a sphingoid long chain base. Activated by PKH1 phosphorylation. {ECO:0000269|PubMed:15840588}.	5 out of 5	PTM: Autophosphorylated. Autophosphorylation is stimulated by PHS. Phosphorylated by PKH1. PHS stimulates phosphorylation by PKH1. The N-terminal half is phosphorylated by FPK1. {ECO:0000269|PubMed:10074427, ECO:0000269|PubMed:15470109, ECO:0000269|PubMed:15840588, ECO:0000269|PubMed:19966303}.	34010;	DIP-4869N;	P12688;	MINT-505912;
g4262.t1	GK5S-707	-	4283:3794-5352	GLC	XYL	OK	100.779	144.252	0.517395	1.00524	0.19455	0.479584	no	g4262.t1	C5FEK4	CTSD_ARTOC	reviewed	Probable aspartic-type endopeptidase CTSD (EC 3.4.23.-) (Fragment)	CTSD MCYG_01216	Arthroderma otae (strain ATCC MYA-4605 / CBS 113480) (Microsporum canis)	377	CTSD			MCYG_01216	3.4.23.-	SUBCELLULAR LOCATION: Cell membrane {ECO:0000305}; Lipid-anchor, GPI-anchor {ECO:0000305}.				anchored component of membrane [GO:0031225]; plasma membrane [GO:0005886]; aspartic-type endopeptidase activity [GO:0004190]; pathogenesis [GO:0009405]	pathogenesis [GO:0009405]	aspartic-type endopeptidase activity [GO:0004190]	anchored component of membrane [GO:0031225]; plasma membrane [GO:0005886]	GO:0031225; GO:0004190; GO:0009405; GO:0005886							FUNCTION: Secreted aspartic-type endopeptidase which is secreted and contributes to virulence. {ECO:0000250}.		3 out of 5
g713.t1	GK5S-4309	-	819:4633-5678	GLC	XYL	OK	88.8688	126.949	0.514504	0.988627	0.23295	0.528046	no	g713.t1	P54867	SLG1_YEAST	reviewed	Protein SLG1 (Cell wall integrity and stress response component 1) (Synthetic lethal with GAP protein 1)	SLG1 WSC1 YOR008C UNF378	Saccharomyces cerevisiae (strain ATCC 204508 / S288c) (Baker's yeast)	378	SLG1	WSC1	YOR008C	UNF378		SUBCELLULAR LOCATION: Cell membrane {ECO:0000269|PubMed:10430578}; Single-pass type I membrane protein {ECO:0000269|PubMed:10430578}.		TOPO_DOM 22 264 Extracellular. {ECO:0000255}.; TOPO_DOM 286 378 Cytoplasmic. {ECO:0000255}.	TRANSMEM 265 285 Helical. {ECO:0000255}.	cellular bud neck [GO:0005935]; integral component of membrane [GO:0016021]; intracellular [GO:0005622]; plasma membrane [GO:0005886]; transmembrane signaling receptor activity [GO:0004888]; actin cytoskeleton organization [GO:0030036]; cell cycle [GO:0007049]; establishment of cell polarity [GO:0030010]; fungal-type cell wall organization [GO:0031505]; peroxisome degradation [GO:0030242]; positi…	actin cytoskeleton organization [GO:0030036]; cell cycle [GO:0007049]; establishment of cell polarity [GO:0030010]; fungal-type cell wall organization [GO:0031505]; peroxisome degradation [GO:0030242]; positive regulation of endocytosis [GO:0045807]; response to heat [GO:0009408]; response to osmotic stress [GO:0006970]; Rho protein signal transduction [GO:0007266]	transmembrane signaling receptor activity [GO:0004888]	cellular bud neck [GO:0005935]; integral component of membrane [GO:0016021]; intracellular [GO:0005622]; plasma membrane [GO:0005886]	GO:0007266; GO:0030036; GO:0007049; GO:0005935; GO:0030010; GO:0031505; GO:0016021; GO:0005622; GO:0030242; GO:0005886; GO:0045807; GO:0009408; GO:0006970; GO:0004888		DOMAIN 22 110 WSC. {ECO:0000255|PROSITE-ProRule:PRU00558}.					FUNCTION: Plays a role during G1 to regulate entering or exiting the cell cycle. Involved in stress responses. Has a role in cell wall integrity signaling. Activates ROM1 or ROM2 catalyzed guanine nucleotide exchange toward RHO1. Important regulator of the actin cytoskeleton rearrangements in conditions of cell wall expansion and membrane stretching. Specifically required for the actin reorganiza…		5 out of 5	PTM: Glycosylated. Phosphorylated. Phosphorylation serves a negative regulatory role. {ECO:0000269|PubMed:10430578, ECO:0000269|PubMed:15470108}.	34412;	DIP-4196N;	P54867;	MINT-496110;
g2820.t1	GK5S-2163	-	2699:340-941	GLC	XYL	OK	100.686	141.464	0.490577	1.04023	0.27835	0.578889	no	g2820.t1	Q6CSA2	YKT6_KLULA	reviewed	Synaptobrevin homolog YKT6 (EC 2.3.1.-)	YKT6 KLLA0D02684g	Kluyveromyces lactis (strain ATCC 8585 / CBS 2359 / DSM 70799 / NBRC 1267 / NRRL Y-1140 / WM37) (Yeast) (Candida sphaerica)	200	YKT6		KLLA0D02684g		2.3.1.-	SUBCELLULAR LOCATION: Cell membrane {ECO:0000305}; Lipid-anchor {ECO:0000305}; Cytoplasmic side {ECO:0000305}.				integral component of membrane [GO:0016021]; plasma membrane [GO:0005886]; transferase activity [GO:0016740]; vesicle-mediated transport [GO:0016192]	vesicle-mediated transport [GO:0016192]	transferase activity [GO:0016740]	integral component of membrane [GO:0016021]; plasma membrane [GO:0005886]	GO:0016021; GO:0005886; GO:0016740; GO:0016192		DOMAIN 7 129 Longin. {ECO:0000255|PROSITE-ProRule:PRU00231}.; DOMAIN 140 200 v-SNARE coiled-coil homology. {ECO:0000255|PROSITE-ProRule:PRU00290}.							2 out of 5
g3466.t1	GK5S-1518	-	3255:11759-13377	GLC	XYL	OK	32.8256	45.5961	0.474091	0.831655	0.28665	0.588642	no	g3466.t1	Q06604	BSP1_YEAST	reviewed	Protein BSP1 (Binding of synaptojanin polyphosphoinositide phosphatase domain protein 1)	BSP1 YPR171W	Saccharomyces cerevisiae (strain ATCC 204508 / S288c) (Baker's yeast)	576	BSP1		YPR171W			SUBCELLULAR LOCATION: Cell membrane; Peripheral membrane protein. Cytoplasm, cytoskeleton, actin patch. Note=Peripheral membrane protein in a PtdIns(4)P and PtdIns(4,5)P2 manner.				actin cortical patch [GO:0030479]; cellular bud neck [GO:0005935]; cellular bud tip [GO:0005934]; membrane [GO:0016020]; plasma membrane [GO:0005886]; protein binding, bridging [GO:0030674]; actin cortical patch localization [GO:0051666]; endocytosis [GO:0006897]	actin cortical patch localization [GO:0051666]; endocytosis [GO:0006897]	protein binding, bridging [GO:0030674]	actin cortical patch [GO:0030479]; cellular bud neck [GO:0005935]; cellular bud tip [GO:0005934]; membrane [GO:0016020]; plasma membrane [GO:0005886]	GO:0030479; GO:0051666; GO:0005935; GO:0005934; GO:0006897; GO:0016020; GO:0005886; GO:0030674							FUNCTION: Cortical patch protein involved in endocytosis. May serve as an adapter to link INP52 and INP53 to the cortical actin cytoskeleton. {ECO:0000269|PubMed:12606027}.		5 out of 5	PTM: Phosphorylated by CDC28. {ECO:0000269|PubMed:14574415}.	36344;	DIP-2756N;	Q06604;	MINT-547483;
g2898.t1	GK5S-2085	-	2781:16146-17860	GLC	XYL	OK	27.0523	37.5626	0.473545	0.811471	0.29875	0.601285	no	g2898.t1	Q9XIH6	PLT2_ARATH	reviewed	Putative polyol transporter 2	PLT2 At2g16130 F7H1.15	Arabidopsis thaliana (Mouse-ear cress)	511	PLT2		At2g16130	F7H1.15		SUBCELLULAR LOCATION: Membrane {ECO:0000250}; Multi-pass membrane protein {ECO:0000250}.			TRANSMEM 25 45 Helical; Name=1. {ECO:0000255}.; TRANSMEM 63 83 Helical; Name=2. {ECO:0000255}.; TRANSMEM 94 114 Helical; Name=3. {ECO:0000255}.; TRANSMEM 117 137 Helical; Name=4. {ECO:0000255}.; TRANSMEM 156 176 Helical; Name=5. {ECO:0000255}.; TRANSMEM 186 206 Helical; Name=6. {ECO:0000255}.; TRANSMEM 284 304 Helical; Name=7. {ECO:0000255}.; TRANSMEM 324 344 Helical; Name=8. {ECO:0000255}.; TRAN…	integral component of plasma membrane [GO:0005887]; plasma membrane [GO:0005886]; glucose transmembrane transporter activity [GO:0005355]; sugar:proton symporter activity [GO:0005351]; glucose import [GO:0046323]; hexose transmembrane transport [GO:0035428]; proton transport [GO:0015992]	glucose import [GO:0046323]; hexose transmembrane transport [GO:0035428]; proton transport [GO:0015992]	glucose transmembrane transporter activity [GO:0005355]; sugar:proton symporter activity [GO:0005351]	integral component of plasma membrane [GO:0005887]; plasma membrane [GO:0005886]	GO:0046323; GO:0005355; GO:0035428; GO:0005887; GO:0005886; GO:0015992; GO:0005351							FUNCTION: Plasma membrane sugar-proton symporter. {ECO:0000250}.		2 out of 5
g1869.t1	GK5S-3148	-	1940:14029-16010	GLC	XYL	OK	80.1529	108.168	0.432442	0.806245	0.2867	0.588642	no	g1869.t1	Q08157	YOL19_YEAST	reviewed	Uncharacterized membrane protein YOL019W	YOL019W	Saccharomyces cerevisiae (strain ATCC 204508 / S288c) (Baker's yeast)	551			YOL019W			SUBCELLULAR LOCATION: Vacuole membrane; Multi-pass membrane protein. Cell membrane; Multi-pass membrane protein.		TOPO_DOM 1 7 Cytoplasmic. {ECO:0000255}.; TOPO_DOM 29 88 Vacuolar. {ECO:0000255}.; TOPO_DOM 110 135 Cytoplasmic. {ECO:0000255}.; TOPO_DOM 157 160 Vacuolar. {ECO:0000255}.; TOPO_DOM 182 551 Cytoplasmic. {ECO:0000255}.	TRANSMEM 8 28 Helical. {ECO:0000255}.; TRANSMEM 89 109 Helical. {ECO:0000255}.; TRANSMEM 136 156 Helical. {ECO:0000255}.; TRANSMEM 161 181 Helical. {ECO:0000255}.	integral component of membrane [GO:0016021]; plasma membrane [GO:0005886]; vacuolar membrane [GO:0005774]			integral component of membrane [GO:0016021]; plasma membrane [GO:0005886]; vacuolar membrane [GO:0005774]	GO:0016021; GO:0005886; GO:0005774									3 out of 5		34384;		Q08157;	MINT-4501503;
g580.t1	GK5S-4430	-	644:3248-5766	GLC	XYL	OK	169.688	228.715	0.430668	0.840802	0.26175	0.559103	no	g580.t1	Q6CTI0	EIS1_KLULA	reviewed	Eisosome protein 1	EIS1 KLLA0C12573g	Kluyveromyces lactis (strain ATCC 8585 / CBS 2359 / DSM 70799 / NBRC 1267 / NRRL Y-1140 / WM37) (Yeast) (Candida sphaerica)	830	EIS1		KLLA0C12573g			SUBCELLULAR LOCATION: Cytoplasmic granule {ECO:0000250}. Cell membrane {ECO:0000250}; Peripheral membrane protein {ECO:0000250}; Cytoplasmic side {ECO:0000250}. Note=Localizes at the eisosomes. {ECO:0000250}.				plasma membrane [GO:0005886]			plasma membrane [GO:0005886]	GO:0005886							FUNCTION: Required for normal formation of eisosomes, large cytoplasmic protein assemblies that localize to specialized domains on plasma membrane and mark the site of endocytosis. {ECO:0000250}.		1 out of 5
g4288.t1	GK5S-662	-	4307:2093-4425	GLC	XYL	OK	106.687	143.651	0.429182	0.83071	0.2743	0.573723	no	g4288.t1	P53739	FPK1_YEAST	reviewed	Flippase kinase 1 (EC 2.7.11.1)	FPK1 YNR047W N3449	Saccharomyces cerevisiae (strain ATCC 204508 / S288c) (Baker's yeast)	893	FPK1		YNR047W	N3449	2.7.11.1	SUBCELLULAR LOCATION: Cytoplasm {ECO:0000269|PubMed:14562095}. Cell membrane {ECO:0000269|PubMed:14562095}; Peripheral membrane protein {ECO:0000269|PubMed:14562095}.				cytoplasm [GO:0005737]; mating projection tip [GO:0043332]; plasma membrane [GO:0005886]; ATP binding [GO:0005524]; protein kinase activity [GO:0004672]; protein serine/threonine kinase activity [GO:0004674]; lipid transport [GO:0006869]; positive regulation of phospholipid translocation [GO:0061092]; protein autophosphorylation [GO:0046777]; protein phosphorylation [GO:0006468]; response to pher…	lipid transport [GO:0006869]; positive regulation of phospholipid translocation [GO:0061092]; protein autophosphorylation [GO:0046777]; protein phosphorylation [GO:0006468]; response to pheromone involved in conjugation with cellular fusion [GO:0000749]	ATP binding [GO:0005524]; protein kinase activity [GO:0004672]; protein serine/threonine kinase activity [GO:0004674]	cytoplasm [GO:0005737]; mating projection tip [GO:0043332]; plasma membrane [GO:0005886]	GO:0005524; GO:0005737; GO:0006869; GO:0043332; GO:0005886; GO:0061092; GO:0046777; GO:0004672; GO:0006468; GO:0004674; GO:0000749		DOMAIN 496 777 Protein kinase. {ECO:0000255|PROSITE-ProRule:PRU00159}.; DOMAIN 778 861 AGC-kinase C-terminal.					FUNCTION: Flippase activator that phosphorylates DFN1 and DFN2 and which is involved in the generation of phospholipid asymmetry in membranes by the inward translocation of phospholipids and in the retrieval pathway from early endosomes to the trans-Golgi network (TGN). Phosphorylates also the N-terminal half of YPK1. Involved in pheromone-response. {ECO:0000269|PubMed:11337509, ECO:0000269|PubMe…	ENZYME REGULATION: Down-regulated by YKP1 phosphorylation. This effect is counteracted in the presence of mannosyl-inositolphosphorylceramide (MIPC). {ECO:0000269|PubMed:19966303}.	5 out of 5	PTM: The N-terminal non-catalytic domain is phosphorylated by YPK1. {ECO:0000269|PubMed:19966303}.	35872;	DIP-6427N;	P53739;	MINT-601192;
g3285.t1	GK5S-1686	-	3116:4886-5541	GLC	XYL	OK	32.3648	43.4999	0.426586	0.755309	0.4233	0.69846	no	g3285.t1	Q9P8V0	RHO4_ASHGO	reviewed	GTP-binding protein RHO4	RHO4 ACR257C	Ashbya gossypii (strain ATCC 10895 / CBS 109.51 / FGSC 9923 / NRRL Y-1056) (Yeast) (Eremothecium gossypii)	259	RHO4		ACR257C			SUBCELLULAR LOCATION: Cell membrane {ECO:0000305}; Lipid-anchor {ECO:0000305}; Cytoplasmic side {ECO:0000305}.				barrier septum [GO:0000935]; cell cortex [GO:0005938]; cellular bud neck [GO:0005935]; incipient cellular bud site [GO:0000131]; plasma membrane [GO:0005886]; GTP binding [GO:0005525]; GTPase activity [GO:0003924]; cellular protein localization [GO:0034613]; maintenance of cell polarity [GO:0030011]; microtubule cytoskeleton organization [GO:0000226]; positive regulation of formin-nucleated actin…	cellular protein localization [GO:0034613]; maintenance of cell polarity [GO:0030011]; microtubule cytoskeleton organization [GO:0000226]; positive regulation of formin-nucleated actin cable assembly [GO:0090338]; regulation of barrier septum assembly [GO:0032955]; regulation of cell shape [GO:0008360]; small GTPase mediated signal transduction [GO:0007264]	GTPase activity [GO:0003924]; GTP binding [GO:0005525]	barrier septum [GO:0000935]; cell cortex [GO:0005938]; cellular bud neck [GO:0005935]; incipient cellular bud site [GO:0000131]; plasma membrane [GO:0005886]	GO:0005525; GO:0003924; GO:0000935; GO:0005938; GO:0005935; GO:0034613; GO:0000131; GO:0030011; GO:0000226; GO:0005886; GO:0090338; GO:0032955; GO:0008360; GO:0007264			MOTIF 81 89 Effector region. {ECO:0000250}.						3 out of 5
g3150.t1	GK5S-1824	-	3024:10499-12477	GLC	XYL	OK	32.6958	43.873	0.424228	0.736819	0.3373	0.63263	no	g3150.t1	Q07799	YL007_YEAST	reviewed	Uncharacterized protein YLL007C	YLL007C L1353	Saccharomyces cerevisiae (strain ATCC 204508 / S288c) (Baker's yeast)	665			YLL007C	L1353		SUBCELLULAR LOCATION: Cytoplasm {ECO:0000269|PubMed:14562095}.				mitochondrion [GO:0005739]; plasma membrane [GO:0005886]; intracellular signal transduction [GO:0035556]; mitochondrion degradation [GO:0000422]	intracellular signal transduction [GO:0035556]; mitochondrion degradation [GO:0000422]		mitochondrion [GO:0005739]; plasma membrane [GO:0005886]	GO:0035556; GO:0005739; GO:0000422; GO:0005886									2 out of 5		31244;		Q07799;	MINT-4494076;
g4660.t1	GK5S-310	-	4756:18913-21338	GLC	XYL	OK	67.3532	89.0279	0.40251	0.753631	0.31065	0.613978	no	g4660.t1	Q75BI0	LDB19_ASHGO	reviewed	Protein LDB19	LDB19 ACR291C	Ashbya gossypii (strain ATCC 10895 / CBS 109.51 / FGSC 9923 / NRRL Y-1056) (Yeast) (Eremothecium gossypii)	684	LDB19		ACR291C			SUBCELLULAR LOCATION: Cytoplasm {ECO:0000250}. Golgi apparatus {ECO:0000250}.				clathrin-coated vesicle [GO:0030136]; cytosol [GO:0005829]; Golgi apparatus [GO:0005794]; plasma membrane [GO:0005886]; positive regulation of receptor internalization [GO:0002092]; ubiquitin-dependent endocytosis [GO:0070086]	positive regulation of receptor internalization [GO:0002092]; ubiquitin-dependent endocytosis [GO:0070086]		clathrin-coated vesicle [GO:0030136]; cytosol [GO:0005829]; Golgi apparatus [GO:0005794]; plasma membrane [GO:0005886]	GO:0005794; GO:0030136; GO:0005829; GO:0005886; GO:0002092; GO:0070086							FUNCTION: May be involved in protein-linked oligosaccharide phosphorylation. {ECO:0000250}.		2 out of 5
g2418.t1	GK5S-2574	-	2362:4940-9339	GLC	XYL	OK	114.132	150.636	0.400368	0.75962	0.30215	0.604658	no	g2418.t1	Q6CQX9	PAN1_KLULA	reviewed	Actin cytoskeleton-regulatory complex protein PAN1	PAN1 KLLA0D13398g	Kluyveromyces lactis (strain ATCC 8585 / CBS 2359 / DSM 70799 / NBRC 1267 / NRRL Y-1140 / WM37) (Yeast) (Candida sphaerica)	1324	PAN1		KLLA0D13398g			SUBCELLULAR LOCATION: Cell membrane {ECO:0000250}; Peripheral membrane protein {ECO:0000250}; Cytoplasmic side {ECO:0000250}. Endosome membrane {ECO:0000250}; Peripheral membrane protein {ECO:0000250}; Cytoplasmic side {ECO:0000250}. Cytoplasm, cytoskeleton, actin patch {ECO:0000250}. Note=Cytoplasmic and cortical actin patches. {ECO:0000250}.				actin cortical patch [GO:0030479]; endosome membrane [GO:0010008]; plasma membrane [GO:0005886]; calcium ion binding [GO:0005509]; endocytosis [GO:0006897]	endocytosis [GO:0006897]	calcium ion binding [GO:0005509]	actin cortical patch [GO:0030479]; endosome membrane [GO:0010008]; plasma membrane [GO:0005886]	GO:0030479; GO:0005509; GO:0006897; GO:0010008; GO:0005886		DOMAIN 199 288 EH 1. {ECO:0000255|PROSITE-ProRule:PRU00077}.; DOMAIN 494 583 EH 2. {ECO:0000255|PROSITE-ProRule:PRU00077}.					FUNCTION: Component of the PAN1 actin cytoskeleton-regulatory complex required for the internalization of endosomes during actin-coupled endocytosis. The complex links the site of endocytosis to the cell membrane-associated actin cytoskeleton. Mediates uptake of external molecules and vacuolar degradation of plasma membrane proteins. Plays a role in the proper organization of the cell membrane-as…		3 out of 5
g4141.t1	GK5S-807	-	4128:8541-9739	GLC	XYL	OK	237.257	310.86	0.389817	0.751309	0.3523	0.642816	no	g4141.t1	P40088	FTR1_YEAST	reviewed	Plasma membrane iron permease	FTR1 YER145C	Saccharomyces cerevisiae (strain ATCC 204508 / S288c) (Baker's yeast)	404	FTR1		YER145C			SUBCELLULAR LOCATION: Membrane {ECO:0000305}; Multi-pass membrane protein {ECO:0000305}.			TRANSMEM 8 28 Helical. {ECO:0000255}.; TRANSMEM 51 71 Helical. {ECO:0000255}.; TRANSMEM 87 107 Helical. {ECO:0000255}.; TRANSMEM 147 167 Helical. {ECO:0000255}.; TRANSMEM 183 203 Helical. {ECO:0000255}.; TRANSMEM 207 227 Helical. {ECO:0000255}.; TRANSMEM 294 314 Helical. {ECO:0000255}.	high-affinity iron permease complex [GO:0033573]; integral component of membrane [GO:0016021]; plasma membrane [GO:0005886]; iron ion transmembrane transporter activity [GO:0005381]; arsenate ion transmembrane transport [GO:1901684]; high-affinity iron ion transmembrane transport [GO:0006827]; iron assimilation by reduction and transport [GO:0033215]	arsenate ion transmembrane transport [GO:1901684]; high-affinity iron ion transmembrane transport [GO:0006827]; iron assimilation by reduction and transport [GO:0033215]	iron ion transmembrane transporter activity [GO:0005381]	high-affinity iron permease complex [GO:0033573]; integral component of membrane [GO:0016021]; plasma membrane [GO:0005886]	GO:1901684; GO:0006827; GO:0033573; GO:0016021; GO:0033215; GO:0005381; GO:0005886							FUNCTION: Permease for high affinity iron uptake.		4 out of 5		36894;	DIP-5376N;	P40088;	MINT-530729;
g3023.t1	GK5S-1954	-	2919:255-2089	GLC	XYL	OK	55.4002	72.5629	0.38934	0.705042	0.3586	0.646196	no	g3023.t1	Q06451	TPO3_YEAST	reviewed	Polyamine transporter 3	TPO3 YPR156C P9584.7	Saccharomyces cerevisiae (strain ATCC 204508 / S288c) (Baker's yeast)	622	TPO3		YPR156C	P9584.7		SUBCELLULAR LOCATION: Cell membrane {ECO:0000269|PubMed:12562762, ECO:0000269|PubMed:14562095}; Multi-pass membrane protein {ECO:0000269|PubMed:12562762, ECO:0000269|PubMed:14562095}.		TOPO_DOM 1 182 Cytoplasmic. {ECO:0000255}.; TOPO_DOM 204 215 Extracellular. {ECO:0000255}.; TOPO_DOM 237 245 Cytoplasmic. {ECO:0000255}.; TOPO_DOM 267 275 Extracellular. {ECO:0000255}.; TOPO_DOM 297 305 Cytoplasmic. {ECO:0000255}.; TOPO_DOM 327 335 Extracellular. {ECO:0000255}.; TOPO_DOM 357 416 Cytoplasmic. {ECO:0000255}.; TOPO_DOM 438 446 Extracellular. {ECO:0000255}.; TOPO_DOM 468 487 Cytoplas…	TRANSMEM 183 203 Helical. {ECO:0000255}.; TRANSMEM 216 236 Helical. {ECO:0000255}.; TRANSMEM 246 266 Helical. {ECO:0000255}.; TRANSMEM 276 296 Helical. {ECO:0000255}.; TRANSMEM 306 326 Helical. {ECO:0000255}.; TRANSMEM 336 356 Helical. {ECO:0000255}.; TRANSMEM 417 437 Helical. {ECO:0000255}.; TRANSMEM 447 467 Helical. {ECO:0000255}.; TRANSMEM 488 508 Helical. {ECO:0000255}.; TRANSMEM 513 533 Heli…	fungal-type vacuole membrane [GO:0000329]; integral component of membrane [GO:0016021]; plasma membrane [GO:0005886]; antiporter activity [GO:0015297]; spermine transmembrane transporter activity [GO:0000297]; spermine transmembrane transport [GO:1903710]; spermine transport [GO:0000296]	spermine transmembrane transport [GO:1903710]; spermine transport [GO:0000296]	antiporter activity [GO:0015297]; spermine transmembrane transporter activity [GO:0000297]	fungal-type vacuole membrane [GO:0000329]; integral component of membrane [GO:0016021]; plasma membrane [GO:0005886]	GO:0015297; GO:0000329; GO:0016021; GO:0005886; GO:1903710; GO:0000297; GO:0000296							FUNCTION: Cell membrane polyamine/proton antiporter, involved in the detoxification of excess polyamines in the cytoplasm. Recognizes spermine, but not spermidine. {ECO:0000269|PubMed:11171066, ECO:0000269|PubMed:12562762}.		5 out of 5		36323;	DIP-3907N;	Q06451;	MINT-560933;
g62.t1	GK5S-4969	-	81:2265-3196	GLC	XYL	OK	106.13	138.644	0.385559	0.774486	0.36285	0.649121	no	g62.t1	Q12746	PGA3_YEAST	reviewed	Plasma membrane-associated coenzyme Q6 reductase PGA3 (EC 1.6.2.2) (Processing of GAS1 and ALP protein 3)	PGA3 NQR1 YML125C YM4987.10C YM7056.01C	Saccharomyces cerevisiae (strain ATCC 204508 / S288c) (Baker's yeast)	312	PGA3	NQR1	YML125C	YM4987.10C YM7056.01C	1.6.2.2	SUBCELLULAR LOCATION: Cell membrane; Multi-pass membrane protein. Endoplasmic reticulum membrane; Multi-pass membrane protein.		TOPO_DOM 1 15 Extracellular. {ECO:0000255}.; TOPO_DOM 37 39 Cytoplasmic. {ECO:0000255}.; TOPO_DOM 61 179 Extracellular. {ECO:0000255}.; TOPO_DOM 201 312 Cytoplasmic. {ECO:0000255}.	TRANSMEM 16 36 Helical. {ECO:0000255}.; TRANSMEM 40 60 Helical. {ECO:0000255}.; TRANSMEM 180 200 Helical. {ECO:0000255}.	endoplasmic reticulum membrane [GO:0005789]; integral component of membrane [GO:0016021]; plasma membrane [GO:0005886]; cytochrome-b5 reductase activity, acting on NAD(P)H [GO:0004128]; chronological cell aging [GO:0001300]; protein transport [GO:0015031]; replicative cell aging [GO:0001302]	chronological cell aging [GO:0001300]; protein transport [GO:0015031]; replicative cell aging [GO:0001302]	cytochrome-b5 reductase activity, acting on NAD(P)H [GO:0004128]	endoplasmic reticulum membrane [GO:0005789]; integral component of membrane [GO:0016021]; plasma membrane [GO:0005886]	GO:0001300; GO:0004128; GO:0005789; GO:0016021; GO:0005886; GO:0015031; GO:0001302		DOMAIN 70 173 FAD-binding FR-type. {ECO:0000255|PROSITE-ProRule:PRU00716}.					FUNCTION: NADH-dependent cytochrome b5 reductase that reduces coenzyme Q6 at the plasma membrane and mediates lifespan extension by calorie restriction by shifting fermentative to respiratory metabolism, probably through modulating the NAD(+)/NADH ratio. {ECO:0000269|PubMed:16943325, ECO:0000269|PubMed:19239415}.	ENZYME REGULATION: Inhibited by diphenylene iodonium (DPI). {ECO:0000269|PubMed:19239415}.	5 out of 5		35080;	DIP-4519N;	Q12746;	MINT-521623;
g4350.t1	GK5S-598	-	4333:1772-3927	GLC	XYL	OK	23.2599	30.1895	0.376198	0.636242	0.40725	0.685303	no	g4350.t1	Q08905	FRE3_YEAST	reviewed	Ferric reductase transmembrane component 3 (EC 1.16.1.9) (Ferric-chelate reductase 3)	FRE3 YOR381W O6754	Saccharomyces cerevisiae (strain ATCC 204508 / S288c) (Baker's yeast)	711	FRE3		YOR381W	O6754	1.16.1.9	SUBCELLULAR LOCATION: Cell membrane {ECO:0000269|PubMed:11120744}; Multi-pass membrane protein {ECO:0000269|PubMed:11120744}.		TOPO_DOM 21 166 Extracellular. {ECO:0000255}.; TOPO_DOM 188 237 Cytoplasmic. {ECO:0000255}.; TOPO_DOM 259 280 Extracellular. {ECO:0000255}.; TOPO_DOM 302 321 Cytoplasmic. {ECO:0000255}.; TOPO_DOM 342 353 Extracellular. {ECO:0000255}.; TOPO_DOM 375 376 Cytoplasmic. {ECO:0000255}.; TOPO_DOM 398 398 Extracellular. {ECO:0000255}.; TOPO_DOM 420 711 Cytoplasmic. {ECO:0000255}.	TRANSMEM 167 187 Helical; Name=1. {ECO:0000255}.; TRANSMEM 238 258 Helical; Name=2. {ECO:0000255}.; TRANSMEM 281 301 Helical; Name=3. {ECO:0000255}.; TRANSMEM 322 341 Helical; Name=4. {ECO:0000255}.; TRANSMEM 354 374 Helical; Name=5. {ECO:0000255}.; TRANSMEM 377 397 Helical; Name=6. {ECO:0000255}.; TRANSMEM 399 419 Helical; Name=7. {ECO:0000255}.	integral component of membrane [GO:0016021]; plasma membrane [GO:0005886]; ferric-chelate reductase (NADPH) activity [GO:0052851]; ferric-chelate reductase activity [GO:0000293]; metal ion binding [GO:0046872]; cellular iron ion homeostasis [GO:0006879]; ion transport [GO:0006811]; siderophore transport [GO:0015891]	cellular iron ion homeostasis [GO:0006879]; ion transport [GO:0006811]; siderophore transport [GO:0015891]	ferric-chelate reductase (NADPH) activity [GO:0052851]; ferric-chelate reductase activity [GO:0000293]; metal ion binding [GO:0046872]	integral component of membrane [GO:0016021]; plasma membrane [GO:0005886]	GO:0006879; GO:0052851; GO:0000293; GO:0016021; GO:0006811; GO:0046872; GO:0005886; GO:0015891		DOMAIN 280 414 Ferric oxidoreductase.; DOMAIN 415 534 FAD-binding FR-type. {ECO:0000255|PROSITE-ProRule:PRU00716}.					FUNCTION: Siderophore-iron reductase responsible for reducing extracellular iron prior to import. Catalyzes the reductive uptake of Fe(3+) bound to di- and trihydroxamate siderophores. Fe(3+) is reduced to Fe(2+), which then dissociates from the siderophore and can be imported by the high-affinity Fe(2+) transport complex in the plasma membrane. {ECO:0000269|PubMed:11120744}.		5 out of 5		34762;	DIP-4049N;		MINT-476857;
g3865.t1	GK5S-1108	-	3745:599-2721	GLC	XYL	OK	76.5848	97.9393	0.35483	0.656012	0.38175	0.664947	no	g3865.t1	Q6CK58	MSC3_KLULA	reviewed	Meiotic sister-chromatid recombination protein 3	MSC3 KLLA0F13354g	Kluyveromyces lactis (strain ATCC 8585 / CBS 2359 / DSM 70799 / NBRC 1267 / NRRL Y-1140 / WM37) (Yeast) (Candida sphaerica)	652	MSC3		KLLA0F13354g			SUBCELLULAR LOCATION: Cell membrane; Peripheral membrane protein. Note=Cell periphery. {ECO:0000250}.				plasma membrane [GO:0005886]; DNA recombination [GO:0006310]; meiotic cell cycle [GO:0051321]	DNA recombination [GO:0006310]; meiotic cell cycle [GO:0051321]		plasma membrane [GO:0005886]	GO:0006310; GO:0051321; GO:0005886							FUNCTION: May be involved in the control of meiotic sister-chromatid recombination. {ECO:0000250}.		2 out of 5
g1461.t1	GK5S-3555	-	1494:3922-9917	GLC	XYL	OK	35.9673	45.9844	0.354457	0.645478	0.37055	0.656413	no	g1461.t1	P50077	CCH1_YEAST	reviewed	Calcium-channel protein CCH1	CCH1 YGR217W G8501	Saccharomyces cerevisiae (strain ATCC 204508 / S288c) (Baker's yeast)	2039	CCH1		YGR217W	G8501		SUBCELLULAR LOCATION: Cell membrane {ECO:0000269|PubMed:10958666}. Membrane {ECO:0000305}; Multi-pass membrane protein {ECO:0000305}.			TRANSMEM 346 366 Helical. {ECO:0000255}.; TRANSMEM 384 404 Helical. {ECO:0000255}.; TRANSMEM 563 583 Helical. {ECO:0000255}.; TRANSMEM 658 678 Helical. {ECO:0000255}.; TRANSMEM 691 711 Helical. {ECO:0000255}.; TRANSMEM 766 786 Helical. {ECO:0000255}.; TRANSMEM 809 829 Helical. {ECO:0000255}.; TRANSMEM 841 861 Helical. {ECO:0000255}.; TRANSMEM 904 924 Helical. {ECO:0000255}.; TRANSMEM 942 962 Heli…	integral component of membrane [GO:0016021]; plasma membrane [GO:0005886]; calcium channel activity [GO:0005262]; calcium ion binding [GO:0005509]; voltage-gated calcium channel activity [GO:0005245]; calcium ion transport [GO:0006816]	calcium ion transport [GO:0006816]	calcium channel activity [GO:0005262]; calcium ion binding [GO:0005509]; voltage-gated calcium channel activity [GO:0005245]	integral component of membrane [GO:0016021]; plasma membrane [GO:0005886]	GO:0005262; GO:0005509; GO:0006816; GO:0016021; GO:0005886; GO:0005245		DOMAIN 1787 1822 EF-hand. {ECO:0000255|PROSITE-ProRule:PRU00448}.					FUNCTION: Voltage-gated, high-affinity calcium channel involved in calcium influx in response to some environmental stresses as well as exposure to mating pheromones. Functions together with MID1 to ensure that adequate levels of Ca(2+) are supplied to PMR1 to sustain secretion and growth. Required for growth in low-calcium environments. {ECO:0000269|PubMed:10958666, ECO:0000269|PubMed:9343395}.		4 out of 5		33470;		P50077;	MINT-4487826;
g2055.t1	GK5S-2953	-	2090:12516-14655	GLC	XYL	OK	234.07	299.088	0.353626	0.689031	0.3667	0.652035	no	g2055.t1	P40900	ISP4_SCHPO	reviewed	Sexual differentiation process protein isp4	isp4 SPBC29B5.02c	Schizosaccharomyces pombe (strain 972 / ATCC 24843) (Fission yeast)	785	isp4			SPBC29B5.02c		SUBCELLULAR LOCATION: Endoplasmic reticulum membrane {ECO:0000269|PubMed:10759889, ECO:0000269|PubMed:16823372}; Multi-pass membrane protein {ECO:0000269|PubMed:10759889, ECO:0000269|PubMed:16823372}.			TRANSMEM 94 114 Helical. {ECO:0000255}.; TRANSMEM 121 141 Helical. {ECO:0000255}.; TRANSMEM 167 187 Helical. {ECO:0000255}.; TRANSMEM 196 216 Helical. {ECO:0000255}.; TRANSMEM 264 284 Helical. {ECO:0000255}.; TRANSMEM 339 359 Helical. {ECO:0000255}.; TRANSMEM 413 433 Helical. {ECO:0000255}.; TRANSMEM 461 481 Helical. {ECO:0000255}.; TRANSMEM 490 510 Helical. {ECO:0000255}.; TRANSMEM 512 532 Helic…	endoplasmic reticulum [GO:0005783]; endoplasmic reticulum membrane [GO:0005789]; Golgi apparatus [GO:0005794]; integral component of membrane [GO:0016021]; plasma membrane [GO:0005886]; tetrapeptide transmembrane transporter activity [GO:1901584]; protein transport [GO:0015031]; tetrapeptide transmembrane transport [GO:1901583]	protein transport [GO:0015031]; tetrapeptide transmembrane transport [GO:1901583]	tetrapeptide transmembrane transporter activity [GO:1901584]	endoplasmic reticulum [GO:0005783]; endoplasmic reticulum membrane [GO:0005789]; Golgi apparatus [GO:0005794]; integral component of membrane [GO:0016021]; plasma membrane [GO:0005886]	GO:0005794; GO:0005783; GO:0005789; GO:0016021; GO:0005886; GO:0015031; GO:1901583; GO:1901584									3 out of 5		276893;			MINT-4689816;
g4202.t1	GK5S-784	-	4142:33076-35351	GLC	XYL	OK	192.409	242.908	0.336236	0.665198	0.37785	0.662331	no	g4202.t1	P32486	KRE6_YEAST	reviewed	Beta-glucan synthesis-associated protein KRE6 (Killer toxin-resistance protein 6)	KRE6 CWH48 YPR159W	Saccharomyces cerevisiae (strain ATCC 204508 / S288c) (Baker's yeast)	720	KRE6	CWH48	YPR159W			SUBCELLULAR LOCATION: Golgi apparatus membrane {ECO:0000269|PubMed:12237851}; Single-pass type II membrane protein {ECO:0000269|PubMed:12237851}.		TOPO_DOM 1 252 Cytoplasmic. {ECO:0000255}.; TOPO_DOM 274 720 Lumenal. {ECO:0000255}.	TRANSMEM 253 273 Helical; Signal-anchor for type II membrane protein. {ECO:0000255}.	Golgi membrane [GO:0000139]; integral component of endoplasmic reticulum membrane [GO:0030176]; integral component of membrane [GO:0016021]; plasma membrane [GO:0005886]; site of polarized growth [GO:0030427]; transport vesicle [GO:0030133]; glucosidase activity [GO:0015926]; (1->6)-beta-D-glucan biosynthetic process [GO:0006078]; fungal-type cell wall organization [GO:0031505]	(1->6)-beta-D-glucan biosynthetic process [GO:0006078]; fungal-type cell wall organization [GO:0031505]	glucosidase activity [GO:0015926]	Golgi membrane [GO:0000139]; integral component of endoplasmic reticulum membrane [GO:0030176]; integral component of membrane [GO:0016021]; plasma membrane [GO:0005886]; site of polarized growth [GO:0030427]; transport vesicle [GO:0030133]	GO:0006078; GO:0000139; GO:0031505; GO:0015926; GO:0030176; GO:0016021; GO:0005886; GO:0030427; GO:0030133							FUNCTION: Involved in the synthesis of (1->6)- and (1->3)-beta-D-glucan polymers of the yeast cell wall in vivo. It is required for full activity of beta-glucan synthase in vitro. May be involved in the maturation and transport of cell wall proteins (CWP) to the cell wall. May act as a transglucosidase and contribute to the construction of a protein-bound glucan-structure that acts as an acceptor…		5 out of 5		36331;	DIP-1850N;	P32486;	MINT-720927;
g4414.t1	GK5S-562	-	4370:20156-22119	GLC	XYL	OK	52.1222	64.5872	0.309351	0.566995	0.4538	0.724106	no	g4414.t1	Q75D04	YEL1_ASHGO	reviewed	Guanine-nucleotide exchange factor YEL1	YEL1 ABR218C	Ashbya gossypii (strain ATCC 10895 / CBS 109.51 / FGSC 9923 / NRRL Y-1056) (Yeast) (Eremothecium gossypii)	707	YEL1		ABR218C			SUBCELLULAR LOCATION: Cytoplasm {ECO:0000250}. Cell membrane {ECO:0000250}; Peripheral membrane protein {ECO:0000250}. Bud neck {ECO:0000250}. Bud tip {ECO:0000250}. Note=Localizes at the cell membrane only at the bud neck and bud tip and this localization is ARF3-dependent. {ECO:0000250}.				cellular bud neck [GO:0005935]; cellular bud tip [GO:0005934]; cytoplasm [GO:0005737]; plasma membrane [GO:0005886]; ARF guanyl-nucleotide exchange factor activity [GO:0005086]; actin cortical patch localization [GO:0051666]; positive regulation of phosphatidylinositol biosynthetic process [GO:0010513]; protein localization [GO:0008104]	actin cortical patch localization [GO:0051666]; positive regulation of phosphatidylinositol biosynthetic process [GO:0010513]; protein localization [GO:0008104]	ARF guanyl-nucleotide exchange factor activity [GO:0005086]	cellular bud neck [GO:0005935]; cellular bud tip [GO:0005934]; cytoplasm [GO:0005737]; plasma membrane [GO:0005886]	GO:0005086; GO:0051666; GO:0005935; GO:0005934; GO:0005737; GO:0005886; GO:0010513; GO:0008104		DOMAIN 110 304 SEC7. {ECO:0000255|PROSITE-ProRule:PRU00189}.; DOMAIN 447 571 PH.					FUNCTION: Guanine nucleotide exchange factor for ARF3 required for localization of ARF3 to the bud neck and tip and involved in actin patch polarization. {ECO:0000250}.		2 out of 5
g2196.t1	GK5S-2798	-	2209:7435-9815	GLC	XYL	OK	52.0794	64.3081	0.304287	0.554507	0.4564	0.726527	no	g2196.t1	P39717	GPB2_YEAST	reviewed	Guanine nucleotide-binding protein subunit beta 2 (Gbeta mimic kelch protein 2)	GPB2 KRH1 YAL056W	Saccharomyces cerevisiae (strain ATCC 204508 / S288c) (Baker's yeast)	880	GPB2	KRH1	YAL056W			SUBCELLULAR LOCATION: Cytoplasm {ECO:0000269|PubMed:14562095}. Mitochondrion {ECO:0000269|PubMed:14562095}.				mitochondrion [GO:0005739]; plasma membrane [GO:0005886]; cAMP-dependent protein kinase inhibitor activity [GO:0004862]; GTPase activating protein binding [GO:0032794]; signal transducer activity [GO:0004871]; glucose mediated signaling pathway [GO:0010255]; invasive growth in response to glucose limitation [GO:0001403]; negative regulation of protein serine/threonine kinase activity [GO:0071901]…	glucose mediated signaling pathway [GO:0010255]; invasive growth in response to glucose limitation [GO:0001403]; negative regulation of protein serine/threonine kinase activity [GO:0071901]; negative regulation of Ras protein signal transduction [GO:0046580]; pseudohyphal growth [GO:0007124]; signal transduction [GO:0007165]	cAMP-dependent protein kinase inhibitor activity [GO:0004862]; GTPase activating protein binding [GO:0032794]; signal transducer activity [GO:0004871]	mitochondrion [GO:0005739]; plasma membrane [GO:0005886]	GO:0032794; GO:0004862; GO:0010255; GO:0001403; GO:0005739; GO:0046580; GO:0071901; GO:0005886; GO:0007124; GO:0004871; GO:0007165							FUNCTION: Beta subunit of a guanine nucleotide-binding protein (G protein). G proteins are involved as modulators or transducers in various transmembrane signaling systems. The beta and gamma chains are required for the GTPase activity, for replacement of GDP by GTP, and for G protein-effector interaction. Involved in the determination of the cAMP level according to nutritional conditions, most p…		5 out of 5		31773;	DIP-7315N;	P39717;	MINT-630753;
g3562.t1	GK5S-1421	-	3348:14774-17178	GLC	XYL	OK	44.2829	54.6352	0.303081	0.545129	0.46055	0.729979	no	g3562.t1	P38994	MSS4_YEAST	reviewed	Probable phosphatidylinositol 4-phosphate 5-kinase MSS4 (EC 2.7.1.68) (1-phosphatidylinositol 4-phosphate kinase) (Diphosphoinositide kinase) (PIP5K)	MSS4 YDR208W YD8142A.05	Saccharomyces cerevisiae (strain ATCC 204508 / S288c) (Baker's yeast)	779	MSS4		YDR208W	YD8142A.05	2.7.1.68					nucleus [GO:0005634]; plasma membrane [GO:0005886]; 1-phosphatidylinositol-4-phosphate 5-kinase activity [GO:0016308]; ATP binding [GO:0005524]; ascospore-type prospore assembly [GO:0031321]; cortical actin cytoskeleton organization [GO:0030866]; phosphatidylinositol phosphorylation [GO:0046854]	ascospore-type prospore assembly [GO:0031321]; cortical actin cytoskeleton organization [GO:0030866]; phosphatidylinositol phosphorylation [GO:0046854]	1-phosphatidylinositol-4-phosphate 5-kinase activity [GO:0016308]; ATP binding [GO:0005524]	nucleus [GO:0005634]; plasma membrane [GO:0005886]	GO:0016308; GO:0005524; GO:0031321; GO:0030866; GO:0005634; GO:0046854; GO:0005886		DOMAIN 376 756 PIPK. {ECO:0000255|PROSITE-ProRule:PRU00781}.					FUNCTION: Catalyzes the phosphorylation of phosphatidylinositol 4-phosphate on the fifth hydroxyl of the myo-inositol ring, to form phosphatidylinositol 4,5-bisphosphate. Acts downstream of STT4, but in a pathway that does not involve PKC1. May be involved in the organization of the actin cytoskeleton.		4 out of 5		32258;		P38994;	MINT-2731747;
g3914.t1	GK5S-1053	-	3809:2886-3394	GLC	XYL	OK	372.019	458.239	0.300724	0.759398	0.46085	0.729979	no	g3914.t1	Q12207	NCE2_YEAST	reviewed	Non-classical export protein 2	NCE102 NCE2 RTG2S2 YPR149W P9659.2	Saccharomyces cerevisiae (strain ATCC 204508 / S288c) (Baker's yeast)	173	NCE102	NCE2 RTG2S2	YPR149W	P9659.2		SUBCELLULAR LOCATION: Cell membrane {ECO:0000269|PubMed:10716729, ECO:0000269|PubMed:12469340, ECO:0000269|PubMed:19064668, ECO:0000269|PubMed:19564405, ECO:0000269|PubMed:20581291}; Multi-pass membrane protein {ECO:0000269|PubMed:10716729, ECO:0000269|PubMed:12469340, ECO:0000269|PubMed:19064668, ECO:0000269|PubMed:19564405, ECO:0000269|PubMed:20581291}. Note=Associates with the ergosterol-rich …		TOPO_DOM 1 10 Cytoplasmic. {ECO:0000255}.; TOPO_DOM 31 37 Extracellular. {ECO:0000255}.; TOPO_DOM 63 75 Cytoplasmic. {ECO:0000255}.; TOPO_DOM 94 137 Extracellular. {ECO:0000255}.; TOPO_DOM 158 173 Cytoplasmic. {ECO:0000255}.	TRANSMEM 11 30 Helical. {ECO:0000255}.; TRANSMEM 38 62 Helical. {ECO:0000255}.; TRANSMEM 76 93 Helical. {ECO:0000255}.; TRANSMEM 138 157 Helical. {ECO:0000255}.	cellular bud membrane [GO:0033101]; integral component of membrane [GO:0016021]; mating projection membrane [GO:0070250]; plasma membrane [GO:0005886]; eisosome assembly [GO:0070941]; establishment of protein localization to plasma membrane [GO:0090002]; negative regulation of protein phosphorylation [GO:0001933]; plasma membrane organization [GO:0007009]; protein secretion [GO:0009306]	eisosome assembly [GO:0070941]; establishment of protein localization to plasma membrane [GO:0090002]; negative regulation of protein phosphorylation [GO:0001933]; plasma membrane organization [GO:0007009]; protein secretion [GO:0009306]		cellular bud membrane [GO:0033101]; integral component of membrane [GO:0016021]; mating projection membrane [GO:0070250]; plasma membrane [GO:0005886]	GO:0033101; GO:0070941; GO:0090002; GO:0016021; GO:0070250; GO:0001933; GO:0005886; GO:0007009; GO:0009306	DOMAIN: The C terminus is necessary to target MCC-specific transporters into MCC and for the formation of the plasma membrane invaginations. {ECO:0000269|PubMed:20581291}.						FUNCTION: Involved in membrane organization. Required for the formation of membrane compartments of CAN1 (MCCs), localization of CAN1 at the MCCs and subsequent invagination of the plasma membrane at the MCCs sites. Involved in eisosome organization and might act as a sensor of sphingolipids that regulates plasma membrane function. Involved in a novel pathway of export of proteins that lack a cle…		5 out of 5		36317;	DIP-5397N;	Q12207;	MINT-477535;
g3289.t1	GK5S-1690	-	3116:24965-26706	GLC	XYL	OK	92.0534	112.384	0.287893	0.53995	0.4797	0.743017	no	g3289.t1	P38856	AP18A_YEAST	reviewed	Clathrin coat assembly protein AP180A	YAP1801 YHR161C	Saccharomyces cerevisiae (strain ATCC 204508 / S288c) (Baker's yeast)	637	YAP1801		YHR161C			SUBCELLULAR LOCATION: Bud. Bud neck. Cell membrane; Peripheral membrane protein; Cytoplasmic side. Cytoplasm.				actin cortical patch [GO:0030479]; cellular bud neck [GO:0005935]; clathrin-coated vesicle [GO:0030136]; plasma membrane [GO:0005886]; 1-phosphatidylinositol binding [GO:0005545]; clathrin binding [GO:0030276]; clathrin coat assembly [GO:0048268]; endocytosis [GO:0006897]	clathrin coat assembly [GO:0048268]; endocytosis [GO:0006897]	1-phosphatidylinositol binding [GO:0005545]; clathrin binding [GO:0030276]	actin cortical patch [GO:0030479]; cellular bud neck [GO:0005935]; clathrin-coated vesicle [GO:0030136]; plasma membrane [GO:0005886]	GO:0005545; GO:0030479; GO:0005935; GO:0030276; GO:0048268; GO:0030136; GO:0006897; GO:0005886		DOMAIN 1 126 ENTH. {ECO:0000255|PROSITE-ProRule:PRU00243}.					FUNCTION: Involved in endocytosis and clathrin cage assembly. {ECO:0000269|PubMed:14704157, ECO:0000269|PubMed:9531549}.		5 out of 5		36595;	DIP-2278N;	P38856;	MINT-484171;
g2563.t1	GK5S-2433	-	2491:14501-16392	GLC	XYL	OK	48.6144	58.8849	0.276515	0.495786	0.5182	0.766688	no	g2563.t1	P38822	BZZ1_YEAST	reviewed	Protein BZZ1 (LAS17-binding protein 7)	BZZ1 LSB7 YHR114W	Saccharomyces cerevisiae (strain ATCC 204508 / S288c) (Baker's yeast)	633	BZZ1	LSB7	YHR114W			SUBCELLULAR LOCATION: Cytoplasm, cytoskeleton, actin patch {ECO:0000269|PubMed:12391157}. Note=localizes in cortical actin patches in a LAS17-dependent manner.				actin cortical patch [GO:0030479]; plasma membrane [GO:0005886]; enzyme activator activity [GO:0008047]; actin filament organization [GO:0007015]; actin nucleation [GO:0045010]; endocytosis [GO:0006897]; positive regulation of catalytic activity [GO:0043085]; response to salt stress [GO:0009651]	actin filament organization [GO:0007015]; actin nucleation [GO:0045010]; endocytosis [GO:0006897]; positive regulation of catalytic activity [GO:0043085]; response to salt stress [GO:0009651]	enzyme activator activity [GO:0008047]	actin cortical patch [GO:0030479]; plasma membrane [GO:0005886]	GO:0030479; GO:0007015; GO:0045010; GO:0006897; GO:0008047; GO:0005886; GO:0043085; GO:0009651		DOMAIN 5 271 F-BAR. {ECO:0000255|PROSITE-ProRule:PRU01077}.; DOMAIN 493 555 SH3 1. {ECO:0000255|PROSITE-ProRule:PRU00192}.; DOMAIN 577 633 SH3 2. {ECO:0000255|PROSITE-ProRule:PRU00192}.					FUNCTION: Plays a role in endocytosis and trafficking to the vacuole. Functions with type I myosins to restore polarity of the actin cytoskeleton after NaCl stress. {ECO:0000269|PubMed:12391157, ECO:0000269|PubMed:16231105}.		5 out of 5		36547;	DIP-2143N;	P38822;	MINT-474480;
g1027.t1	GK5S-3984	-	1143:764-2436	GLC	XYL	OK	56.5988	68.0612	0.266062	0.490485	0.5263	0.7709	no	g1027.t1	P42951	LSB6_YEAST	reviewed	Phosphatidylinositol 4-kinase LSB6 (PI4-kinase) (PtdIns-4-kinase) (EC 2.7.1.67) (LAS seventeen-binding protein 6) (LAS17-binding protein 6)	LSB6 YJL100W J0834	Saccharomyces cerevisiae (strain ATCC 204508 / S288c) (Baker's yeast)	607	LSB6		YJL100W	J0834	2.7.1.67	SUBCELLULAR LOCATION: Cell membrane; Peripheral membrane protein. Vacuole membrane; Peripheral membrane protein. Note=Located at both the plasma and vacuolar membrane.				fungal-type vacuole membrane [GO:0000329]; plasma membrane [GO:0005886]; 1-phosphatidylinositol 4-kinase activity [GO:0004430]; ATP binding [GO:0005524]; metal ion binding [GO:0046872]; phosphatidylinositol phosphorylation [GO:0046854]	phosphatidylinositol phosphorylation [GO:0046854]	1-phosphatidylinositol 4-kinase activity [GO:0004430]; ATP binding [GO:0005524]; metal ion binding [GO:0046872]	fungal-type vacuole membrane [GO:0000329]; plasma membrane [GO:0005886]	GO:0004430; GO:0005524; GO:0000329; GO:0046872; GO:0046854; GO:0005886		DOMAIN 170 507 PI3K/PI4K.					FUNCTION: May play a role in endocytic and/or exocytic pathways. {ECO:0000269|PubMed:12523934}.		5 out of 5		33657;	DIP-4035N;	P42951;	MINT-374793;
g3882.t1	GK5S-1086	-	3780:5227-6995	GLC	XYL	OK	58.9394	70.8175	0.264873	0.487028	0.5219	0.767567	no	g3882.t1	P53154	GUP1_YEAST	reviewed	Glycerol uptake protein 1	GUP1 YGL084C	Saccharomyces cerevisiae (strain ATCC 204508 / S288c) (Baker's yeast)	560	GUP1		YGL084C			SUBCELLULAR LOCATION: Membrane {ECO:0000305}; Multi-pass membrane protein {ECO:0000305}.		TOPO_DOM 1 43 Cytoplasmic. {ECO:0000255}.; TOPO_DOM 65 101 Extracellular. {ECO:0000255}.; TOPO_DOM 123 131 Cytoplasmic. {ECO:0000255}.; TOPO_DOM 153 276 Extracellular. {ECO:0000255}.; TOPO_DOM 298 322 Cytoplasmic. {ECO:0000255}.; TOPO_DOM 344 352 Extracellular. {ECO:0000255}.; TOPO_DOM 374 432 Cytoplasmic. {ECO:0000255}.; TOPO_DOM 450 454 Extracellular. {ECO:0000255}.; TOPO_DOM 475 485 Cytoplasmi…	TRANSMEM 44 64 Helical. {ECO:0000255}.; TRANSMEM 102 122 Helical. {ECO:0000255}.; TRANSMEM 132 152 Helical. {ECO:0000255}.; TRANSMEM 277 297 Helical. {ECO:0000255}.; TRANSMEM 323 343 Helical. {ECO:0000255}.; TRANSMEM 353 373 Helical. {ECO:0000255}.; TRANSMEM 433 449 Helical. {ECO:0000255}.; TRANSMEM 455 474 Helical. {ECO:0000255}.; TRANSMEM 486 506 Helical. {ECO:0000255}.; TRANSMEM 527 547 Helica…	endoplasmic reticulum [GO:0005783]; integral component of membrane [GO:0016021]; membrane [GO:0016020]; plasma membrane [GO:0005886]; O-acyltransferase activity [GO:0008374]; symporter activity [GO:0015293]; glycerol catabolic process [GO:0019563]; glycerol transport [GO:0015793]; GPI anchor biosynthetic process [GO:0006506]	glycerol catabolic process [GO:0019563]; glycerol transport [GO:0015793]; GPI anchor biosynthetic process [GO:0006506]	O-acyltransferase activity [GO:0008374]; symporter activity [GO:0015293]	endoplasmic reticulum [GO:0005783]; integral component of membrane [GO:0016021]; membrane [GO:0016020]; plasma membrane [GO:0005886]	GO:0006506; GO:0008374; GO:0005783; GO:0019563; GO:0015793; GO:0016021; GO:0016020; GO:0005886; GO:0015293							FUNCTION: Involved in active uptake of glycerol driven by electrogenic proton symport. {ECO:0000269|PubMed:10931309}.		4 out of 5		33166;	DIP-4367N;	P53154;	MINT-561950;
g3318.t1	GK5S-1662	-	3136:0-1091	GLC	XYL	OK	64.9606	77.8352	0.260859	0.488247	0.5577	0.793695	no	g3318.t1	P33302	PDR5_YEAST	reviewed	Pleiotropic ABC efflux transporter of multiple drugs (Pleiotropic drug resistance protein 5) (Suppressor of toxicity of sporidesmin)	PDR5 LEM1 STS1 YDR1 YOR153W	Saccharomyces cerevisiae (strain ATCC 204508 / S288c) (Baker's yeast)	1511	PDR5	LEM1 STS1 YDR1	YOR153W			SUBCELLULAR LOCATION: Cell membrane {ECO:0000269|PubMed:12469340}; Multi-pass membrane protein {ECO:0000269|PubMed:12469340}. Note=The ERAD mutants 'Pro-183' and 'Tyr-1427' fail to reach the plasma membrane. The mutant 'Pro-183' accumulates into ER-associated compartments.		TOPO_DOM 1 517 Cytoplasmic. {ECO:0000255}.; TOPO_DOM 543 558 Extracellular. {ECO:0000255}.; TOPO_DOM 580 611 Cytoplasmic. {ECO:0000255}.; TOPO_DOM 629 631 Extracellular. {ECO:0000255}.; TOPO_DOM 651 665 Cytoplasmic. {ECO:0000255}.; TOPO_DOM 686 774 Extracellular. {ECO:0000255}.; TOPO_DOM 794 1237 Cytoplasmic. {ECO:0000255}.; TOPO_DOM 1261 1291 Extracellular. {ECO:0000255}.; TOPO_DOM 1314 1324 Cyt…	TRANSMEM 518 542 Helical. {ECO:0000255}.; TRANSMEM 559 579 Helical. {ECO:0000255}.; TRANSMEM 612 628 Helical. {ECO:0000255}.; TRANSMEM 632 650 Helical. {ECO:0000255}.; TRANSMEM 666 685 Helical. {ECO:0000255}.; TRANSMEM 775 793 Helical. {ECO:0000255}.; TRANSMEM 1238 1260 Helical. {ECO:0000255}.; TRANSMEM 1292 1313 Helical. {ECO:0000255}.; TRANSMEM 1325 1349 Helical. {ECO:0000255}.; TRANSMEM 1355 1…	integral component of membrane [GO:0016021]; plasma membrane [GO:0005886]; ATP binding [GO:0005524]; xenobiotic-transporting ATPase activity [GO:0008559]; cellular cation homeostasis [GO:0030003]; drug transmembrane transport [GO:0006855]; drug transport [GO:0015893]; response to antibiotic [GO:0046677]; response to cycloheximide [GO:0046898]; response to drug [GO:0042493]; xenobiotic transport […	cellular cation homeostasis [GO:0030003]; drug transmembrane transport [GO:0006855]; drug transport [GO:0015893]; response to antibiotic [GO:0046677]; response to cycloheximide [GO:0046898]; response to drug [GO:0042493]; xenobiotic transport [GO:0042908]	ATP binding [GO:0005524]; xenobiotic-transporting ATPase activity [GO:0008559]	integral component of membrane [GO:0016021]; plasma membrane [GO:0005886]	GO:0005524; GO:0030003; GO:0006855; GO:0015893; GO:0016021; GO:0005886; GO:0046677; GO:0046898; GO:0042493; GO:0042908; GO:0008559	DOMAIN: The N-terminal ABC transporter domain (positions 161 to 410) contains degenerated Walker A and B ATP-binding motifs, suggesting that it may be less efficient in ATP binding or not functional at all. This is a distinctive feature of the PDR subfamily. {ECO:0000269|PubMed:8294477}.; DOMAIN: The unusual length of the two extracellular loops at positions 686 to 774 and 1408 to 1476 is another…	DOMAIN 161 410 ABC transporter 1. {ECO:0000255|PROSITE-ProRule:PRU00434}.; DOMAIN 869 1112 ABC transporter 2. {ECO:0000255|PROSITE-ProRule:PRU00434}.					FUNCTION: Active efflux of weakly charged organic compounds of 90 cubic Angstroms to 300 cubic Angstroms surface volume. Confers resistance to numerous chemicals including cycloheximide, sulfomethuron methyl, steroids, antiseptics, antibiotics, anticancer, herbicides, mycotoxins, insecticides, ionophores, alkaloids, flavonoids, phenothiazines, organotin compounds, carbazoles, lysosomotropic amino…	ENZYME REGULATION: FK506, isonitrile, enniatin, RU49953, kitasatospora E420, staurosporine CGP42700, prenyl-flavonoids, D-octapeptides were found to be inhibitors in vivo. Vanadate and oligomycin were found to be inhibitors in vitro.	5 out of 5	PTM: Ubiquitinylation mediates endocytosis and vacuolar degradation. Phosphorylation by casein kinase I stabilizes the protein half-life. {ECO:0000269|PubMed:10601275, ECO:0000269|PubMed:12872131, ECO:0000269|PubMed:14557538}.	34549;	DIP-6776N;	P33302;	MINT-636136;
g1033.t1	GK5S-3990	-	1143:15571-17492	GLC	XYL	OK	12.71	15.1457	0.252949	0.390692	0.61115	0.823646	no	g1033.t1	P40310	TOK1_YEAST	reviewed	Outward-rectifier potassium channel TOK1 (Two-domain outward rectifier K(+) channel YORK)	TOK1 DUK1 YJL093C J0911	Saccharomyces cerevisiae (strain ATCC 204508 / S288c) (Baker's yeast)	691	TOK1	DUK1	YJL093C	J0911		SUBCELLULAR LOCATION: Membrane; Multi-pass membrane protein.		TOPO_DOM 1 71 Cytoplasmic. {ECO:0000255}.; TOPO_DOM 93 137 Extracellular. {ECO:0000255}.; TOPO_DOM 159 170 Cytoplasmic. {ECO:0000255}.; TOPO_DOM 192 203 Extracellular. {ECO:0000255}.; TOPO_DOM 225 246 Cytoplasmic. {ECO:0000255}.; TOPO_DOM 267 301 Extracellular. {ECO:0000255}.; TOPO_DOM 323 379 Cytoplasmic. {ECO:0000255}.; TOPO_DOM 401 435 Extracellular. {ECO:0000255}.; TOPO_DOM 457 691 Cytoplasmi…	TRANSMEM 72 92 Helical; Name=S1. {ECO:0000255}.; TRANSMEM 138 158 Helical; Name=S2. {ECO:0000255}.; TRANSMEM 171 191 Helical; Name=S3. {ECO:0000255}.; TRANSMEM 204 224 Helical; Name=S4. {ECO:0000255}.; TRANSMEM 247 266 Helical; Name=S5. {ECO:0000255}.; TRANSMEM 302 322 Helical; Name=S6. {ECO:0000255}.; TRANSMEM 380 400 Helical; Name=S7. {ECO:0000255}.; TRANSMEM 436 456 Helical; Name=S8. {ECO:0000…	integral component of membrane [GO:0016021]; plasma membrane [GO:0005886]; potassium channel activity [GO:0005267]; voltage-gated potassium channel activity [GO:0005249]; cellular potassium ion homeostasis [GO:0030007]	cellular potassium ion homeostasis [GO:0030007]	potassium channel activity [GO:0005267]; voltage-gated potassium channel activity [GO:0005249]	integral component of membrane [GO:0016021]; plasma membrane [GO:0005886]	GO:0030007; GO:0016021; GO:0005886; GO:0005267; GO:0005249							FUNCTION: Outwardly rectifying potassium channel.		4 out of 5		33664;	DIP-8165N;	P40310;	MINT-1358978;
g3126.t1	GK5S-1854	-	3007:5270-8349	GLC	XYL	OK	90.2939	107.308	0.249063	0.474386	0.52145	0.76744	no	g3126.t1	P38713	OSH3_YEAST	reviewed	Oxysterol-binding protein homolog 3	OSH3 YHR073W	Saccharomyces cerevisiae (strain ATCC 204508 / S288c) (Baker's yeast)	996	OSH3		YHR073W			SUBCELLULAR LOCATION: Cytoplasm {ECO:0000269|PubMed:11408574, ECO:0000269|PubMed:12727870}. Note=Enriched at the cell periphery in a SCS2-dependent manner.				cortical endoplasmic reticulum [GO:0032541]; cytoplasm [GO:0005737]; integral component of membrane [GO:0016021]; plasma membrane [GO:0005886]; 1-phosphatidylinositol binding [GO:0005545]; lipid binding [GO:0008289]; oxysterol binding [GO:0008142]; sterol transporter activity [GO:0015248]; endocytosis [GO:0006897]; ER to Golgi ceramide transport [GO:0035621]; exocytosis [GO:0006887]; invasive gro…	endocytosis [GO:0006897]; ER to Golgi ceramide transport [GO:0035621]; exocytosis [GO:0006887]; invasive growth in response to glucose limitation [GO:0001403]; karyogamy involved in conjugation with cellular fusion [GO:0000742]; maintenance of cell polarity [GO:0030011]; positive regulation of phosphatase activity [GO:0010922]; pseudohyphal growth [GO:0007124]; sterol transport [GO:0015918]	1-phosphatidylinositol binding [GO:0005545]; lipid binding [GO:0008289]; oxysterol binding [GO:0008142]; sterol transporter activity [GO:0015248]	cortical endoplasmic reticulum [GO:0032541]; cytoplasm [GO:0005737]; integral component of membrane [GO:0016021]; plasma membrane [GO:0005886]	GO:0005545; GO:0035621; GO:0032541; GO:0005737; GO:0006897; GO:0006887; GO:0016021; GO:0001403; GO:0000742; GO:0008289; GO:0030011; GO:0008142; GO:0005886; GO:0010922; GO:0007124; GO:0015918; GO:0015248	DOMAIN: The FFAT motif is required for interaction with SCS2 and proper localization of the protein. {ECO:0000269|PubMed:12727870}.	DOMAIN 221 315 PH. {ECO:0000255|PROSITE-ProRule:PRU00145}.	MOTIF 514 520 FFAT.						5 out of 5		36507;	DIP-2148N;	P38713;	MINT-698905;
g3525.t1	GK5S-1456	-	3322:17472-19180	GLC	XYL	OK	19.8247	23.24	0.229305	0.374678	0.63795	0.836275	no	g3525.t1	P15380	PUT4_YEAST	reviewed	Proline-specific permease	PUT4 YOR348C O6345	Saccharomyces cerevisiae (strain ATCC 204508 / S288c) (Baker's yeast)	627	PUT4		YOR348C	O6345		SUBCELLULAR LOCATION: Membrane; Multi-pass membrane protein.			TRANSMEM 115 136 Helical. {ECO:0000255}.; TRANSMEM 142 162 Helical. {ECO:0000255}.; TRANSMEM 191 210 Helical. {ECO:0000255}.; TRANSMEM 229 247 Helical. {ECO:0000255}.; TRANSMEM 262 281 Helical. {ECO:0000255}.; TRANSMEM 306 326 Helical. {ECO:0000255}.; TRANSMEM 351 370 Helical. {ECO:0000255}.; TRANSMEM 408 427 Helical. {ECO:0000255}.; TRANSMEM 455 473 Helical. {ECO:0000255}.; TRANSMEM 483 503 Heli…	integral component of membrane [GO:0016021]; plasma membrane [GO:0005886]; L-proline transmembrane transporter activity [GO:0015193]; neutral amino acid transmembrane transporter activity [GO:0015175]; gamma-aminobutyric acid transport [GO:0015812]; neutral amino acid transport [GO:0015804]; proline transmembrane transport [GO:0035524]; proline transport [GO:0015824]	gamma-aminobutyric acid transport [GO:0015812]; neutral amino acid transport [GO:0015804]; proline transmembrane transport [GO:0035524]; proline transport [GO:0015824]	L-proline transmembrane transporter activity [GO:0015193]; neutral amino acid transmembrane transporter activity [GO:0015175]	integral component of membrane [GO:0016021]; plasma membrane [GO:0005886]	GO:0015193; GO:0015812; GO:0016021; GO:0015175; GO:0015804; GO:0005886; GO:0035524; GO:0015824							FUNCTION: Required for high-affinity proline transport. May be responsible for proline recognition and probably also for proline translocation across the plasma membrane. Also function as non-specific GABA permease. Can also transport alanine and glycine. {ECO:0000269|PubMed:10654085}.		4 out of 5		34733;	DIP-1541N;	P15380;	MINT-394548;
g3819.t1	GK5S-1155	-	3656:3145-4808	GLC	XYL	OK	76.5648	89.2325	0.220889	0.416075	0.58365	0.809495	no	g3819.t1	P53744	BIO5_YEAST	reviewed	7-keto 8-aminopelargonic acid transporter (KAPA transporter)	BIO5 YNR056C N3502	Saccharomyces cerevisiae (strain ATCC 204508 / S288c) (Baker's yeast)	561	BIO5		YNR056C	N3502		SUBCELLULAR LOCATION: Membrane; Multi-pass membrane protein.		TOPO_DOM 1 49 Cytoplasmic. {ECO:0000255}.; TOPO_DOM 71 77 Extracellular. {ECO:0000255}.; TOPO_DOM 99 160 Cytoplasmic. {ECO:0000255}.; TOPO_DOM 182 204 Extracellular. {ECO:0000255}.; TOPO_DOM 226 230 Cytoplasmic. {ECO:0000255}.; TOPO_DOM 252 281 Extracellular. {ECO:0000255}.; TOPO_DOM 303 321 Cytoplasmic. {ECO:0000255}.; TOPO_DOM 343 369 Extracellular. {ECO:0000255}.; TOPO_DOM 391 439 Cytoplasmic.…	TRANSMEM 50 70 Helical. {ECO:0000255}.; TRANSMEM 78 98 Helical. {ECO:0000255}.; TRANSMEM 161 181 Helical. {ECO:0000255}.; TRANSMEM 205 225 Helical. {ECO:0000255}.; TRANSMEM 231 251 Helical. {ECO:0000255}.; TRANSMEM 282 302 Helical. {ECO:0000255}.; TRANSMEM 322 342 Helical. {ECO:0000255}.; TRANSMEM 370 390 Helical. {ECO:0000255}.; TRANSMEM 440 460 Helical. {ECO:0000255}.; TRANSMEM 462 482 Helical.…	integral component of membrane [GO:0016021]; plasma membrane [GO:0005886]; amino acid transmembrane transporter activity [GO:0015171]; transmembrane transporter activity [GO:0022857]; biotin biosynthetic process [GO:0009102]; vitamin transport [GO:0051180]	biotin biosynthetic process [GO:0009102]; vitamin transport [GO:0051180]	amino acid transmembrane transporter activity [GO:0015171]; transmembrane transporter activity [GO:0022857]	integral component of membrane [GO:0016021]; plasma membrane [GO:0005886]	GO:0015171; GO:0009102; GO:0016021; GO:0005886; GO:0022857; GO:0051180							FUNCTION: Transport into the cell of 7-keto 8-aminopelargonic acid. {ECO:0000269|PubMed:10333520}.		3 out of 5		35882;	DIP-7726N;	P53744;	MINT-1358543;
g2858.t1	GK5S-2126	-	2756:2667-4522	GLC	XYL	OK	35.5724	41.4514	0.220662	0.387216	0.6065	0.822851	no	g2858.t1	P48777	UAPC_EMENI	reviewed	Purine permease	uapC AN6730	Emericella nidulans (strain FGSC A4 / ATCC 38163 / CBS 112.46 / NRRL 194 / M139) (Aspergillus nidulans)	580	uapC			AN6730		SUBCELLULAR LOCATION: Membrane; Multi-pass membrane protein.			TRANSMEM 68 88 Helical. {ECO:0000255}.; TRANSMEM 107 127 Helical. {ECO:0000255}.; TRANSMEM 136 156 Helical. {ECO:0000255}.; TRANSMEM 184 204 Helical. {ECO:0000255}.; TRANSMEM 211 231 Helical. {ECO:0000255}.; TRANSMEM 263 283 Helical. {ECO:0000255}.; TRANSMEM 294 314 Helical. {ECO:0000255}.; TRANSMEM 385 405 Helical. {ECO:0000255}.; TRANSMEM 426 446 Helical. {ECO:0000255}.; TRANSMEM 447 467 Helica…	fungal-type vacuole [GO:0000324]; integral component of membrane [GO:0016021]; plasma membrane [GO:0005886]; purine nucleobase transmembrane transporter activity [GO:0005345]; purine nucleobase transport [GO:0006863]	purine nucleobase transport [GO:0006863]	purine nucleobase transmembrane transporter activity [GO:0005345]	fungal-type vacuole [GO:0000324]; integral component of membrane [GO:0016021]; plasma membrane [GO:0005886]	GO:0000324; GO:0016021; GO:0005886; GO:0005345; GO:0006863							FUNCTION: Able to transport with low efficiency all natural purines as well as purine analogs.		3 out of 5
g4330.t1	GK5S-635	-	4319:3849-5164	GLC	XYL	OK	82.5715	96.1488	0.219625	0.408372	0.6089	0.823253	no	g4330.t1	P25621	FEN2_YEAST	reviewed	Pantothenate transporter FEN2 (Fenpropimorph resistance protein 2)	FEN2 YCR028C YCR28C	Saccharomyces cerevisiae (strain ATCC 204508 / S288c) (Baker's yeast)	512	FEN2		YCR028C	YCR28C		SUBCELLULAR LOCATION: Cell membrane {ECO:0000269|PubMed:10373490}; Multi-pass membrane protein {ECO:0000269|PubMed:10373490}.		TOPO_DOM 1 27 Cytoplasmic. {ECO:0000255}.; TOPO_DOM 49 79 Extracellular. {ECO:0000255}.; TOPO_DOM 101 102 Cytoplasmic. {ECO:0000255}.; TOPO_DOM 124 132 Extracellular. {ECO:0000255}.; TOPO_DOM 154 164 Cytoplasmic. {ECO:0000255}.; TOPO_DOM 186 198 Extracellular. {ECO:0000255}.; TOPO_DOM 220 271 Cytoplasmic. {ECO:0000255}.; TOPO_DOM 293 312 Extracellular. {ECO:0000255}.; TOPO_DOM 334 342 Cytoplasmic…	TRANSMEM 28 48 Helical. {ECO:0000255}.; TRANSMEM 80 100 Helical. {ECO:0000255}.; TRANSMEM 103 123 Helical. {ECO:0000255}.; TRANSMEM 133 153 Helical. {ECO:0000255}.; TRANSMEM 165 185 Helical. {ECO:0000255}.; TRANSMEM 199 219 Helical. {ECO:0000255}.; TRANSMEM 272 292 Helical. {ECO:0000255}.; TRANSMEM 313 333 Helical. {ECO:0000255}.; TRANSMEM 343 363 Helical. {ECO:0000255}.; TRANSMEM 373 393 Helical…	integral component of membrane [GO:0016021]; plasma membrane [GO:0005886]; pantothenate transmembrane transporter activity [GO:0015233]; endocytosis [GO:0006897]; pantothenate transmembrane transport [GO:0015887]	endocytosis [GO:0006897]; pantothenate transmembrane transport [GO:0015887]	pantothenate transmembrane transporter activity [GO:0015233]	integral component of membrane [GO:0016021]; plasma membrane [GO:0005886]	GO:0006897; GO:0016021; GO:0015887; GO:0015233; GO:0005886							FUNCTION: Transports pantothenate into the cell. Also involved in the catabolite repression-mediated regulation of ergosterol biosynthesis and in fenpropimorph resistance. {ECO:0000269|PubMed:10373490, ECO:0000269|PubMed:8771708}.		3 out of 5		31011;	DIP-7672N;	P25621;	MINT-1357147;
g1926.t1	GK5S-3077	-	1998:77-948	GLC	XYL	OK	67.8864	78.8077	0.215213	0.407301	0.6394	0.836275	no	g1926.t1	Q12057	PIN2_YEAST	reviewed	[PSI+] induction protein 2	PIN2 YOR104W YOR3214W	Saccharomyces cerevisiae (strain ATCC 204508 / S288c) (Baker's yeast)	282	PIN2		YOR104W	YOR3214W		SUBCELLULAR LOCATION: Membrane {ECO:0000269|PubMed:14562095}; Single-pass membrane protein {ECO:0000269|PubMed:14562095}.			TRANSMEM 43 63 Helical. {ECO:0000255}.	cellular bud neck [GO:0005935]; integral component of membrane [GO:0016021]; plasma membrane [GO:0005886]			cellular bud neck [GO:0005935]; integral component of membrane [GO:0016021]; plasma membrane [GO:0005886]	GO:0005935; GO:0016021; GO:0005886							FUNCTION: Not known. Seems to be able to provoque the non-Mendelian trait [PIN(+)] which is required for the de novo appearance of the [PSI(+)] prion.		3 out of 5		34501;	DIP-4459N;	Q12057;	MINT-561499;
g962.t1	GK5S-4059	-	1026:189-3292	GLC	XYL	OK	47.7084	55.021	0.20574	0.363908	0.61935	0.827038	no	g962.t1	P12685	TRK1_YEAST	reviewed	High-affinity potassium transport protein	TRK1 YJL129C J0693	Saccharomyces cerevisiae (strain ATCC 204508 / S288c) (Baker's yeast)	1235	TRK1		YJL129C	J0693		SUBCELLULAR LOCATION: Membrane; Multi-pass membrane protein.			TRANSMEM 49 70 Helical. {ECO:0000255}.; TRANSMEM 78 98 Helical. {ECO:0000255}.; TRANSMEM 107 127 Helical. {ECO:0000255}.; TRANSMEM 778 800 Helical. {ECO:0000255}.; TRANSMEM 813 834 Helical. {ECO:0000255}.; TRANSMEM 838 858 Helical. {ECO:0000255}.; TRANSMEM 862 882 Helical. {ECO:0000255}.; TRANSMEM 898 918 Helical. {ECO:0000255}.; TRANSMEM 923 943 Helical. {ECO:0000255}.; TRANSMEM 971 991 Helical.…	integral component of plasma membrane [GO:0005887]; membrane raft [GO:0045121]; plasma membrane [GO:0005886]; potassium ion transmembrane transporter activity [GO:0015079]; cellular potassium ion homeostasis [GO:0030007]	cellular potassium ion homeostasis [GO:0030007]	potassium ion transmembrane transporter activity [GO:0015079]	integral component of plasma membrane [GO:0005887]; membrane raft [GO:0045121]; plasma membrane [GO:0005886]	GO:0030007; GO:0005887; GO:0045121; GO:0005886; GO:0015079							FUNCTION: This protein is required for high-affinity potassium transport.		4 out of 5		33627;	DIP-7454N;	P12685;	MINT-2784460;
g2297.t1	GK5S-2680	-	2279:4244-6852	GLC	XYL	OK	20.0797	23.0287	0.197693	0.32892	0.65835	0.848877	no	g2297.t1	Q06593	OPT2_YEAST	reviewed	Oligopeptide transporter 2	OPT2 YPR194C P9677.13	Saccharomyces cerevisiae (strain ATCC 204508 / S288c) (Baker's yeast)	877	OPT2		YPR194C	P9677.13		SUBCELLULAR LOCATION: Membrane; Multi-pass membrane protein.		TOPO_DOM 1 167 Cytoplasmic. {ECO:0000255}.; TOPO_DOM 189 189 Extracellular. {ECO:0000255}.; TOPO_DOM 211 240 Cytoplasmic. {ECO:0000255}.; TOPO_DOM 262 272 Extracellular. {ECO:0000255}.; TOPO_DOM 294 334 Cytoplasmic. {ECO:0000255}.; TOPO_DOM 356 374 Extracellular. {ECO:0000255}.; TOPO_DOM 396 404 Cytoplasmic. {ECO:0000255}.; TOPO_DOM 426 480 Extracellular. {ECO:0000255}.; TOPO_DOM 502 553 Cytoplas…	TRANSMEM 168 188 Helical. {ECO:0000255}.; TRANSMEM 190 210 Helical. {ECO:0000255}.; TRANSMEM 241 261 Helical. {ECO:0000255}.; TRANSMEM 273 293 Helical. {ECO:0000255}.; TRANSMEM 335 355 Helical. {ECO:0000255}.; TRANSMEM 375 395 Helical. {ECO:0000255}.; TRANSMEM 405 425 Helical. {ECO:0000255}.; TRANSMEM 481 501 Helical. {ECO:0000255}.; TRANSMEM 554 574 Helical. {ECO:0000255}.; TRANSMEM 583 603 Heli…	Golgi trans cisterna [GO:0000138]; integral component of plasma membrane [GO:0005887]; peroxisome [GO:0005777]; plasma membrane [GO:0005886]; oligopeptide transporter activity [GO:0015198]; cell redox homeostasis [GO:0045454]; oligopeptide transport [GO:0006857]; positive regulation of monopolar cell growth [GO:0051515]; protein transport [GO:0015031]; regulation of phospholipid translocation [GO…	cell redox homeostasis [GO:0045454]; oligopeptide transport [GO:0006857]; positive regulation of monopolar cell growth [GO:0051515]; protein transport [GO:0015031]; regulation of phospholipid translocation [GO:0061091]; regulation of vacuole organization [GO:0044088]; transmembrane transport [GO:0055085]; vacuole fusion, non-autophagic [GO:0042144]	oligopeptide transporter activity [GO:0015198]	Golgi trans cisterna [GO:0000138]; integral component of plasma membrane [GO:0005887]; peroxisome [GO:0005777]; plasma membrane [GO:0005886]	GO:0000138; GO:0045454; GO:0005887; GO:0006857; GO:0015198; GO:0005777; GO:0005886; GO:0051515; GO:0015031; GO:0061091; GO:0044088; GO:0055085; GO:0042144							FUNCTION: Transports tetra- and pentapeptides. Does not transport glutathione. {ECO:0000269|PubMed:10788431, ECO:0000269|PubMed:9643541}.		5 out of 5		36366;	DIP-5482N;	Q06593;	MINT-564157;
[truncated: 154 more rows]
[truncated: 91 more columns]

## Sheet: GO_mitochondrion
test_id	gene_id	gene	locus	sample_1	sample_2	status	value_1	value_2	log2(fold_change)	test_stat	p_value	q_value	significant	sGeneUNIQUEID	Entry	Entry name	Status	Protein names	Gene names	Organism	Length	Gene names (primary )	Gene names (synonym )	Gene names (ordered locus )	Gene names (ORF )	EC number	Subcellular location [CC]	Intramembrane	Topological domain	Transmembrane	Gene ontology (GO)	Gene ontology (biological process)	Gene ontology (molecular function)	Gene ontology (cellular component)	Gene ontology IDs	Domain [CC]	Domain [FT]	Motif	Zinc finger	DNA binding	Pathway	Function [CC]	Enzyme regulation	Annotation	Post-translational modification	Cross-reference (BioGrid)	Cross-reference (DIP)	Cross-reference (IntAct)	Cross-reference (MINT)
[truncated: 308 more rows]
[truncated: 91 more columns]

## Sheet: GO_cell wall
test_id	gene_id	gene	locus	sample_1	sample_2	status	value_1	value_2	log2(fold_change)	test_stat	p_value	q_value	significant	gene	Entry	Entry name	Status	Protein names	Gene names	Organism	Length	Gene names (primary )	Gene names (synonym )	Gene names (ordered locus )	Gene names (ORF )	EC number	Subcellular location [CC]	Intramembrane	Topological domain	Transmembrane	Gene ontology (GO)	Gene ontology (biological process)	Gene ontology (molecular function)	Gene ontology (cellular component)	Gene ontology IDs	Domain [CC]	Domain [FT]	Motif	Zinc finger	DNA binding	Pathway	Function [CC]	Enzyme regulation	Annotation	Post-translational modification	Cross-reference (BioGrid)	Cross-reference (DIP)	Cross-reference (IntAct)	Cross-reference (MINT)
[truncated: 80 more rows]
[truncated: 91 more columns]

[truncated: 1 more sheets: peroxisomal metabolism]
