# Supplementary material for: Differential RNA-seq, Multi-Network Analysis and Metabolic Regulation Analysis of Kluyveromyces marxianus Reveals a Compartmentalised Response to Xylose
Source: PLoS One. 2016 Jun 17;11(6):e0156242. doi: 10.1371/journal.pone.0156242 (PMC4912071; doi:10.1371/journal.pone.0156242)
Supplement: S3 Table — (XLSX) [file pone.0156242.s014.xlsx]

## Sheet: Enrichment statistics
GO_slim molecular_function								Full GO
GO ID	GO name	Z(0)	K	nNo	nDown	nUp		Z(0)	K	nNo	nDown	nUp
GO:0016491	oxidoreductase activity	4.49	39	24	5	10		13.0902	316	205	58	53	*The full GO ontology was used for interpretation of oxidoreductase activity', mapping to 316 genes, giving and enrichment statistic of 13.09, whereas the Go_slim mapped only to a gene set of 39 genes, with an enrichment score of 2.1
GO:0016301	kinase activity	3.34	10	4	4	2
GO:0008233	peptidase activity	1.85	9	6	1	2
GO:0016853	isomerase activity	1.46	3	2	0	1
GO:0004871	signal transducer activity	1.09	14	12	0	2
GO:0016740	transferase activity	1	50	40	6	4
GO:0004518	nuclease activity	0.67	5	4	0	1
GO:0016829	lyase activity	0.6	4	3	0	1
GO:0016791	phosphatase activity	0.52	8	7	1	0
GO:0016779	nucleotidyltransferase activity	0.38	5	5	0	0
GO:0016887	ATPase activity	0.12	66	60	3	3

## Sheet: GO_oxidoreductase activity
test_id	gene_id	gene	locus	sample_1	sample_2	status	value_1	value_2	log2(fold_change)	test_stat	p_value	q_value	significant	gene	Entry	Entry name	Status	Protein names	Gene names	Organism	Length	Gene names (primary )	Gene names (synonym )	Gene names (ordered locus )	Gene names (ORF )	EC number	Subcellular location [CC]	Intramembrane	Topological domain	Transmembrane	Gene ontology (GO)	Gene ontology (biological process)	Gene ontology (molecular function)	Gene ontology (cellular component)	Gene ontology IDs	Domain [CC]	Domain [FT]	Motif	Zinc finger	DNA binding	Pathway	Function [CC]	Enzyme regulation	Annotation	Post-translational modification	Cross-reference (BioGrid)	Cross-reference (DIP)	Cross-reference (IntAct)	Cross-reference (MINT)
g2436.t1	GK5S-2562	-	2397:6892-9644	GLC	XYL	OK	10.0055	2927.54	8.19276	12.0232	5e-05	0.00100773	yes	g2436.t1	Q02207	FOX2_YEAST	reviewed	Peroxisomal hydratase-dehydrogenase-epimerase (HDE) (Multifunctional beta-oxidation protein) (MFP) [Includes: 2-enoyl-CoA hydratase (EC 4.2.1.119); (3R)-3-hydroxyacyl-CoA dehydrogenase (EC 1.1.1.n12)]	FOX2 YKR009C YK108	Saccharomyces cerevisiae (strain ATCC 204508 / S288c) (Baker's yeast)	900	FOX2		YKR009C	YK108	4.2.1.119; 1.1.1.n12	SUBCELLULAR LOCATION: Peroxisome.				peroxisome [GO:0005777]; 3-hydroxyacyl-CoA dehydrogenase activity [GO:0003857]; enoyl-CoA hydratase activity [GO:0004300]; isomerase activity [GO:0016853]; fatty acid beta-oxidation [GO:0006635]	fatty acid beta-oxidation [GO:0006635]	3-hydroxyacyl-CoA dehydrogenase activity [GO:0003857]; enoyl-CoA hydratase activity [GO:0004300]; isomerase activity [GO:0016853]	peroxisome [GO:0005777]	GO:0003857; GO:0004300; GO:0006635; GO:0016853; GO:0005777	DOMAIN: Contains two SDR domains.	DOMAIN 775 887 MaoC-like.	MOTIF 898 900 Microbody targeting signal. {ECO:0000255}.			PATHWAY: Lipid metabolism; fatty acid beta-oxidation.	FUNCTION: Second trifunctional enzyme acting on the beta-oxidation pathway for fatty acids, possessing hydratase-dehydrogenase-epimerase activities. Converts trans-2-enoyl-CoA via D-3-hydroxyacyl-CoA to 3-ketoacyl-CoA.		5 out of 5		34141;		Q02207;	MINT-2787193;
g103.t1	GK5S-4948	-	99:45495-46372	GLC	XYL	OK	6.05026	1629.77	8.07346	10.6324	5e-05	0.00100773	yes	g103.t1	P32573	SPS19_YEAST	reviewed	Peroxisomal 2,4-dienoyl-CoA reductase SPS19 (EC 1.3.1.34) (Sporulation-specific protein SPX19)	SPS19 SPX19 YNL202W N1362	Saccharomyces cerevisiae (strain ATCC 204508 / S288c) (Baker's yeast)	292	SPS19	SPX19	YNL202W	N1362	1.3.1.34	SUBCELLULAR LOCATION: Peroxisome {ECO:0000269|PubMed:9268358}.				peroxisomal matrix [GO:0005782]; 2,4-dienoyl-CoA reductase (NADPH) activity [GO:0008670]; ascospore formation [GO:0030437]; fatty acid catabolic process [GO:0009062]	ascospore formation [GO:0030437]; fatty acid catabolic process [GO:0009062]	2,4-dienoyl-CoA reductase (NADPH) activity [GO:0008670]	peroxisomal matrix [GO:0005782]	GO:0008670; GO:0030437; GO:0009062; GO:0005782			MOTIF 290 292 Microbody targeting signal. {ECO:0000255}.				FUNCTION: Auxiliary enzyme of beta-oxidation. Participates in the degradation of unsaturated fatty enoyl-CoA esters having double bonds in both even- and odd-numbered positions in peroxisome. Catalyzes the NADP-dependent reduction of 2,4-dienoyl-CoA to yield trans-3-enoyl-CoA. Dispensable for growth and sporulation on solid acetate and oleate media, but is essential for these processes to occur o…		5 out of 5		35632;	DIP-4294N;		MINT-516231;
g976.t1	GK5S-4058	-	1035:28085-29148	GLC	XYL	OK	50.7302	10555	7.70086	12.8766	5e-05	0.00100773	yes	g976.t1	P35497	DHSO1_YEAST	reviewed	Sorbitol dehydrogenase 1 (EC 1.1.1.14) (L-iditol 2-dehydrogenase 1)	SOR1 SDH1 YJR159W J2395	Saccharomyces cerevisiae (strain ATCC 204508 / S288c) (Baker's yeast)	357	SOR1	SDH1	YJR159W	J2395	1.1.1.14					L-iditol 2-dehydrogenase activity [GO:0003939]; zinc ion binding [GO:0008270]; hexose metabolic process [GO:0019318]	hexose metabolic process [GO:0019318]	L-iditol 2-dehydrogenase activity [GO:0003939]; zinc ion binding [GO:0008270]		GO:0003939; GO:0019318; GO:0008270									3 out of 5		33913;	DIP-1511N;	P35497;	MINT-390838;
g1284.t1	GK5S-3718	-	1340:8832-10921	GLC	XYL	OK	8.89431	1443.21	7.34218	11.0854	5e-05	0.00100773	yes	g1284.t1	Q9SVU0	YUC8_ARATH	reviewed	Probable indole-3-pyruvate monooxygenase YUCCA8 (EC 1.14.13.168) (Flavin-containing monooxygenase YUCCA8)	YUC8 BAS3 YUCCA8 At4g28720 F16A16.170	Arabidopsis thaliana (Mouse-ear cress)	426	YUC8	BAS3 YUCCA8	At4g28720	F16A16.170	1.14.13.168					flavin adenine dinucleotide binding [GO:0050660]; monooxygenase activity [GO:0004497]; N,N-dimethylaniline monooxygenase activity [GO:0004499]; NADP binding [GO:0050661]; auxin biosynthetic process [GO:0009851]; brassinosteroid mediated signaling pathway [GO:0009742]; oxidation-reduction process [GO:0055114]	auxin biosynthetic process [GO:0009851]; brassinosteroid mediated signaling pathway [GO:0009742]; oxidation-reduction process [GO:0055114]	flavin adenine dinucleotide binding [GO:0050660]; monooxygenase activity [GO:0004497]; N,N-dimethylaniline monooxygenase activity [GO:0004499]; NADP binding [GO:0050661]		GO:0004499; GO:0050661; GO:0009851; GO:0009742; GO:0050660; GO:0004497; GO:0055114						PATHWAY: Plant hormone metabolism; auxin biosynthesis.	FUNCTION: Involved in auxin biosynthesis. Belongs to the set of redundant YUCCA genes probably responsible for auxin biosynthesis in roots. {ECO:0000269|PubMed:22025721}.		4 out of 5		14280;		Q9SVU0;
g273.t1	GK5S-4759	-	286:7027-8186	GLC	XYL	OK	28.7049	4020.55	7.12995	11.9316	5e-05	0.00100773	yes	g273.t1	Q0KDL6	ADH_CUPNH	reviewed	Alcohol dehydrogenase (EC 1.1.1.1) (EC 1.1.1.4) (EC 1.2.1.3)	adh H16_A0757	Cupriavidus necator (strain ATCC 17699 / H16 / DSM 428 / Stanier 337) (Ralstonia eutropha)	366	adh		H16_A0757		1.1.1.1; 1.1.1.4; 1.2.1.3					(R,R)-butanediol dehydrogenase activity [GO:0000721]; alcohol dehydrogenase (NAD) activity [GO:0004022]; aldehyde dehydrogenase (NAD) activity [GO:0004029]; zinc ion binding [GO:0008270]		(R,R)-butanediol dehydrogenase activity [GO:0000721]; alcohol dehydrogenase (NAD) activity [GO:0004022]; aldehyde dehydrogenase (NAD) activity [GO:0004029]; zinc ion binding [GO:0008270]		GO:0000721; GO:0004022; GO:0004029; GO:0008270							FUNCTION: Multifunctional alcohol dehydrogenase exhibiting NAD(+)-dependent dehydrogenase activities for 2,3-butanediol, ethanol and acetaldehyde, and reductase activities for acetoin (NADH-dependent), and diacetyl and acetaldehyde (independently of whether NADH or NADPH is the reductant). The rate of oxidation of 2,3-butanediol is much higher than for the oxidation of ethanol. Has acetaldehyde d…		5 out of 5
g3143.t1	GK5S-1837	-	3021:6323-8529	GLC	XYL	OK	8.15684	846.824	6.69791	10.6807	5e-05	0.00100773	yes	g3143.t1	Q6CKK7	ACOX_KLULA	reviewed	Acyl-coenzyme A oxidase (Acyl-CoA oxidase) (EC 1.3.3.6)	POX1 KLLA0F09933g	Kluyveromyces lactis (strain ATCC 8585 / CBS 2359 / DSM 70799 / NBRC 1267 / NRRL Y-1140 / WM37) (Yeast) (Candida sphaerica)	736	POX1		KLLA0F09933g		1.3.3.6	SUBCELLULAR LOCATION: Peroxisome {ECO:0000250}.				peroxisome [GO:0005777]; acyl-CoA dehydrogenase activity [GO:0003995]; acyl-CoA oxidase activity [GO:0003997]; flavin adenine dinucleotide binding [GO:0050660]; fatty acid beta-oxidation using acyl-CoA oxidase [GO:0033540]	fatty acid beta-oxidation using acyl-CoA oxidase [GO:0033540]	acyl-CoA dehydrogenase activity [GO:0003995]; acyl-CoA oxidase activity [GO:0003997]; flavin adenine dinucleotide binding [GO:0050660]	peroxisome [GO:0005777]	GO:0003995; GO:0003997; GO:0033540; GO:0050660; GO:0005777						PATHWAY: Lipid metabolism; peroxisomal fatty acid beta-oxidation.			2 out of 5
g2871.t1	GK5S-2112	-	2773:3071-3613	GLC	XYL	OK	53.0682	5276.67	6.63564	14.1067	5e-05	0.00100773	yes	g2871.t1	P49384	ADH3_KLULA	reviewed	Alcohol dehydrogenase 3, mitochondrial (EC 1.1.1.1) (Alcohol dehydrogenase III)	ADH3 KLLA0B09064g	Kluyveromyces lactis (strain ATCC 8585 / CBS 2359 / DSM 70799 / NBRC 1267 / NRRL Y-1140 / WM37) (Yeast) (Candida sphaerica)	374	ADH3		KLLA0B09064g		1.1.1.1	SUBCELLULAR LOCATION: Mitochondrion matrix.				mitochondrial matrix [GO:0005759]; alcohol dehydrogenase (NAD) activity [GO:0004022]; zinc ion binding [GO:0008270]		alcohol dehydrogenase (NAD) activity [GO:0004022]; zinc ion binding [GO:0008270]	mitochondrial matrix [GO:0005759]	GO:0004022; GO:0005759; GO:0008270									3 out of 5
g2199.t1	GK5S-2801	-	2209:17591-19158	GLC	XYL	OK	42.0237	3487.42	6.37481	10.5337	5e-05	0.00100773	yes	g2199.t1	P46367	ALDH4_YEAST	reviewed	Potassium-activated aldehyde dehydrogenase, mitochondrial (EC 1.2.1.5) (K(+)-activated acetaldehyde dehydrogenase) (K(+)-ACDH)	ALD4 ALD7 ALDH2 YOR374W O6730	Saccharomyces cerevisiae (strain ATCC 204508 / S288c) (Baker's yeast)	519	ALD4	ALD7 ALDH2	YOR374W	O6730	1.2.1.5	SUBCELLULAR LOCATION: Mitochondrion matrix {ECO:0000269|PubMed:11502169}.				mitochondrial nucleoid [GO:0042645]; mitochondrion [GO:0005739]; aldehyde dehydrogenase (NAD) activity [GO:0004029]; aldehyde dehydrogenase [NAD(P)+] activity [GO:0004030]; acetate biosynthetic process [GO:0019413]; ethanol metabolic process [GO:0006067]; NADPH regeneration [GO:0006740]; pyruvate metabolic process [GO:0006090]	acetate biosynthetic process [GO:0019413]; ethanol metabolic process [GO:0006067]; NADPH regeneration [GO:0006740]; pyruvate metabolic process [GO:0006090]	aldehyde dehydrogenase (NAD) activity [GO:0004029]; aldehyde dehydrogenase [NAD(P)+] activity [GO:0004030]	mitochondrial nucleoid [GO:0042645]; mitochondrion [GO:0005739]	GO:0006740; GO:0019413; GO:0004029; GO:0004030; GO:0006067; GO:0042645; GO:0005739; GO:0006090							FUNCTION: Potassium-activated aldehyde dehydrogenase involved in acetate formation during anaerobic growth on glucose. {ECO:0000269|PubMed:15256563}.		5 out of 5		34757;	DIP-4053N;	P46367;	MINT-539582;
g3591.t1	GK5S-1372	-	3401:0-626	GLC	XYL	OK	70.1393	5509.48	6.29555	13.013	5e-05	0.00100773	yes	g3591.t1	P49384	ADH3_KLULA	reviewed	Alcohol dehydrogenase 3, mitochondrial (EC 1.1.1.1) (Alcohol dehydrogenase III)	ADH3 KLLA0B09064g	Kluyveromyces lactis (strain ATCC 8585 / CBS 2359 / DSM 70799 / NBRC 1267 / NRRL Y-1140 / WM37) (Yeast) (Candida sphaerica)	374	ADH3		KLLA0B09064g		1.1.1.1	SUBCELLULAR LOCATION: Mitochondrion matrix.				mitochondrial matrix [GO:0005759]; alcohol dehydrogenase (NAD) activity [GO:0004022]; zinc ion binding [GO:0008270]		alcohol dehydrogenase (NAD) activity [GO:0004022]; zinc ion binding [GO:0008270]	mitochondrial matrix [GO:0005759]	GO:0004022; GO:0005759; GO:0008270									3 out of 5
g3346.t1	GK5S-1629	-	3162:2009-2997	GLC	XYL	OK	129.277	6324.26	5.61236	10.3779	5e-05	0.00100773	yes	g3346.t1	P49378	XYL1_KLULA	reviewed	NAD(P)H-dependent D-xylose reductase (XR) (EC 1.1.1.307)	XYL1 KLLA0E21714g	Kluyveromyces lactis (strain ATCC 8585 / CBS 2359 / DSM 70799 / NBRC 1267 / NRRL Y-1140 / WM37) (Yeast) (Candida sphaerica)	329	XYL1		KLLA0E21714g		1.1.1.307					oxidoreductase activity [GO:0016491]; D-xylose catabolic process [GO:0042843]	D-xylose catabolic process [GO:0042843]	oxidoreductase activity [GO:0016491]		GO:0042843; GO:0016491						PATHWAY: Carbohydrate metabolism; D-xylose degradation.	FUNCTION: Reduces D-xylose into xylitol.		3 out of 5
g3840.t1	GK5S-1131	-	3696:971-2010	GLC	XYL	OK	37.8076	1494.03	5.30439	9.6857	5e-05	0.00100773	yes	g3840.t1	P53183	YGD9_YEAST	reviewed	Putative uncharacterized oxidoreductase YGL039W (EC 1.1.1.-)	YGL039W	Saccharomyces cerevisiae (strain ATCC 204508 / S288c) (Baker's yeast)	348			YGL039W		1.1.1.-					aldehyde dehydrogenase (NAD) activity [GO:0004029]; carbonyl reductase (NADPH) activity [GO:0004090]; coenzyme binding [GO:0050662]; oxidoreductase activity, acting on CH-OH group of donors [GO:0016614]; cellular aromatic compound metabolic process [GO:0006725]; cellular ketone metabolic process [GO:0042180]; response to furfural [GO:1901426]	cellular aromatic compound metabolic process [GO:0006725]; cellular ketone metabolic process [GO:0042180]; response to furfural [GO:1901426]	aldehyde dehydrogenase (NAD) activity [GO:0004029]; carbonyl reductase (NADPH) activity [GO:0004090]; coenzyme binding [GO:0050662]; oxidoreductase activity, acting on CH-OH group of donors [GO:0016614]		GO:0004029; GO:0004090; GO:0006725; GO:0042180; GO:0050662; GO:0016614; GO:1901426									3 out of 5		33208;	DIP-5378N;	P53183;	MINT-485633;
g2321.t1	GK5S-2677	-	2283:44-276	GLC	XYL	OK	83.0847	2788.23	5.06863	19.5678	5e-05	0.00100773	yes	g2321.t1	P53912	YNN4_YEAST	reviewed	Uncharacterized protein YNL134C	YNL134C N1214 N1847	Saccharomyces cerevisiae (strain ATCC 204508 / S288c) (Baker's yeast)	376			YNL134C	N1214 N1847						aldehyde dehydrogenase (NAD) activity [GO:0004029]; zinc ion binding [GO:0008270]; response to furfural [GO:1901426]	response to furfural [GO:1901426]	aldehyde dehydrogenase (NAD) activity [GO:0004029]; zinc ion binding [GO:0008270]		GO:0004029; GO:1901426; GO:0008270									2 out of 5		35692;	DIP-4600N;	P53912;	MINT-526612;
g778.t1	GK5S-4246	-	860:2846-4089	GLC	XYL	OK	4.09114	133.507	5.02827	6.37754	5e-05	0.00100773	yes	g778.t1	P23180	AIM17_YEAST	reviewed	Probable oxidoreductase AIM17 (EC 1.14.11.-) (Altered inheritance of mitochondria protein 17, mitochondrial) (Found in mitochondrial proteome protein 12)	AIM17 FMP12 YHL021C	Saccharomyces cerevisiae (strain ATCC 204508 / S288c) (Baker's yeast)	465	AIM17	FMP12	YHL021C		1.14.11.-	SUBCELLULAR LOCATION: Mitochondrion {ECO:0000269|PubMed:14562095, ECO:0000269|PubMed:16823961, ECO:0000269|PubMed:20150421}.				mitochondrion [GO:0005739]; dioxygenase activity [GO:0051213]; metal ion binding [GO:0046872]; mitochondrion organization [GO:0007005]	mitochondrion organization [GO:0007005]	dioxygenase activity [GO:0051213]; metal ion binding [GO:0046872]	mitochondrion [GO:0005739]	GO:0051213; GO:0046872; GO:0005739; GO:0007005									3 out of 5		36402;	DIP-4919N;	P23180;	MINT-487406;
g1110.t1	GK5S-3911	-	1209:7690-8531	GLC	XYL	OK	174.284	4409.07	4.66097	9.51659	5e-05	0.00100773	yes	g1110.t1	Q6CEE9	SDR_YARLI	reviewed	Probable NADP-dependent mannitol dehydrogenase (MtDH) (EC 1.1.1.138) (Mannitol 2-dehydrogenase [NADP(+)]) (Short chain dehydrogenase/reductase) (YlSDR)	YALI0B16192g	Yarrowia lipolytica (strain CLIB 122 / E 150) (Yeast) (Candida lipolytica)	278			YALI0B16192g		1.1.1.138					mannitol 2-dehydrogenase (NADP+) activity [GO:0050085]		mannitol 2-dehydrogenase (NADP+) activity [GO:0050085]		GO:0050085							FUNCTION: Versatile oxidoreductase that catalyzes the oxidation and reduction of polar as well as non-polar substrates at a very broad pH range. Preferentially oxidizes secondary alcohols. Has highest activity for racemic 2-heptanol and racemic octanol. Is also an efficient reductase for selected substrates. Substrate selectivity was found for medium chain length ketones with the carbonyl functio…		3 out of 5
g1875.t1	GK5S-3132	-	1951:0-866	GLC	XYL	OK	57.4796	1190.84	4.37279	8.85462	5e-05	0.00100773	yes	g1875.t1	P53912	YNN4_YEAST	reviewed	Uncharacterized protein YNL134C	YNL134C N1214 N1847	Saccharomyces cerevisiae (strain ATCC 204508 / S288c) (Baker's yeast)	376			YNL134C	N1214 N1847						aldehyde dehydrogenase (NAD) activity [GO:0004029]; zinc ion binding [GO:0008270]; response to furfural [GO:1901426]	response to furfural [GO:1901426]	aldehyde dehydrogenase (NAD) activity [GO:0004029]; zinc ion binding [GO:0008270]		GO:0004029; GO:1901426; GO:0008270									2 out of 5		35692;	DIP-4600N;	P53912;	MINT-526612;
g4138.t1	GK5S-831	-	4117:1068-2101	GLC	XYL	OK	16.3232	253.918	3.95937	6.76408	5e-05	0.00100773	yes	g4138.t1	P53183	YGD9_YEAST	reviewed	Putative uncharacterized oxidoreductase YGL039W (EC 1.1.1.-)	YGL039W	Saccharomyces cerevisiae (strain ATCC 204508 / S288c) (Baker's yeast)	348			YGL039W		1.1.1.-					aldehyde dehydrogenase (NAD) activity [GO:0004029]; carbonyl reductase (NADPH) activity [GO:0004090]; coenzyme binding [GO:0050662]; oxidoreductase activity, acting on CH-OH group of donors [GO:0016614]; cellular aromatic compound metabolic process [GO:0006725]; cellular ketone metabolic process [GO:0042180]; response to furfural [GO:1901426]	cellular aromatic compound metabolic process [GO:0006725]; cellular ketone metabolic process [GO:0042180]; response to furfural [GO:1901426]	aldehyde dehydrogenase (NAD) activity [GO:0004029]; carbonyl reductase (NADPH) activity [GO:0004090]; coenzyme binding [GO:0050662]; oxidoreductase activity, acting on CH-OH group of donors [GO:0016614]		GO:0004029; GO:0004090; GO:0006725; GO:0042180; GO:0050662; GO:0016614; GO:1901426									3 out of 5		33208;	DIP-5378N;	P53183;	MINT-485633;
g3211.t1	GK5S-1779	-	3053:31864-32852	GLC	XYL	OK	23.6887	332.992	3.81322	6.41061	5e-05	0.00100773	yes	g3211.t1	P38115	ARA1_YEAST	reviewed	D-arabinose dehydrogenase [NAD(P)+] heavy chain (EC 1.1.1.117) (AKR3C)	ARA1 YBR149W YBR1127	Saccharomyces cerevisiae (strain ATCC 204508 / S288c) (Baker's yeast)	344	ARA1		YBR149W	YBR1127	1.1.1.117	SUBCELLULAR LOCATION: Cytoplasm.				cytosol [GO:0005829]; D-arabinose 1-dehydrogenase [NAD(P)+] activity [GO:0045290]; cellular carbohydrate metabolic process [GO:0044262]	cellular carbohydrate metabolic process [GO:0044262]	D-arabinose 1-dehydrogenase [NAD(P)+] activity [GO:0045290]	cytosol [GO:0005829]	GO:0045290; GO:0044262; GO:0005829							FUNCTION: Catalyzes the oxidation of D-arabinose, L-xylose, L-fucose and L-galactose in the presence of NADP(+).		5 out of 5		32848;	DIP-4926N;		MINT-521486;
g679.t1	GK5S-4354	-	786:18254-19788	GLC	XYL	OK	114.734	1345.52	3.55181	6.55994	5e-05	0.00100773	yes	g679.t1	P15202	CATA_YEAST	reviewed	Peroxisomal catalase A (EC 1.11.1.6)	CTA1 YDR256C YD9320A.06C	Saccharomyces cerevisiae (strain ATCC 204508 / S288c) (Baker's yeast)	515	CTA1		YDR256C	YD9320A.06C	1.11.1.6	SUBCELLULAR LOCATION: Peroxisome.				mitochondrial matrix [GO:0005759]; peroxisomal matrix [GO:0005782]; catalase activity [GO:0004096]; heme binding [GO:0020037]; metal ion binding [GO:0046872]; age-dependent response to reactive oxygen species [GO:0001315]; hydrogen peroxide catabolic process [GO:0042744]; response to reactive oxygen species [GO:0000302]	age-dependent response to reactive oxygen species [GO:0001315]; hydrogen peroxide catabolic process [GO:0042744]; response to reactive oxygen species [GO:0000302]	catalase activity [GO:0004096]; heme binding [GO:0020037]; metal ion binding [GO:0046872]	mitochondrial matrix [GO:0005759]; peroxisomal matrix [GO:0005782]	GO:0001315; GO:0004096; GO:0020037; GO:0042744; GO:0046872; GO:0005759; GO:0005782; GO:0000302			MOTIF 513 515 Microbody targeting signal. {ECO:0000255}.				FUNCTION: Occurs in almost all aerobically respiring organisms and serves to protect cells from the toxic effects of hydrogen peroxide.		5 out of 5		32306;	DIP-4320N;	P15202;	MINT-545033;
g765.t1	GK5S-4248	-	857:425-2643	GLC	XYL	OK	11.75	136.645	3.5397	5.80954	5e-05	0.00100773	yes	g765.t1	P53746	FRE4_YEAST	reviewed	Ferric reductase transmembrane component 4 (EC 1.16.1.9) (Ferric-chelate reductase 4)	FRE4 YNR060W N3518	Saccharomyces cerevisiae (strain ATCC 204508 / S288c) (Baker's yeast)	719	FRE4		YNR060W	N3518	1.16.1.9	SUBCELLULAR LOCATION: Cell membrane {ECO:0000305}; Multi-pass membrane protein {ECO:0000305}.		TOPO_DOM 19 156 Extracellular. {ECO:0000250}.; TOPO_DOM 178 228 Cytoplasmic. {ECO:0000250}.; TOPO_DOM 250 267 Extracellular. {ECO:0000250}.; TOPO_DOM 289 304 Cytoplasmic. {ECO:0000250}.; TOPO_DOM 326 346 Extracellular. {ECO:0000250}.; TOPO_DOM 368 373 Cytoplasmic. {ECO:0000250}.; TOPO_DOM 395 395 Extracellular. {ECO:0000250}.; TOPO_DOM 417 719 Cytoplasmic. {ECO:0000250}.	TRANSMEM 157 177 Helical; Name=1. {ECO:0000255}.; TRANSMEM 229 249 Helical; Name=2. {ECO:0000255}.; TRANSMEM 268 288 Helical; Name=3. {ECO:0000255}.; TRANSMEM 305 325 Helical; Name=4. {ECO:0000255}.; TRANSMEM 347 367 Helical; Name=5. {ECO:0000255}.; TRANSMEM 374 394 Helical; Name=6. {ECO:0000255}.; TRANSMEM 396 416 Helical; Name=7. {ECO:0000255}.	integral component of membrane [GO:0016021]; plasma membrane [GO:0005886]; ferric-chelate reductase (NADPH) activity [GO:0052851]; ferric-chelate reductase activity [GO:0000293]; metal ion binding [GO:0046872]; ion transport [GO:0006811]; iron ion homeostasis [GO:0055072]; siderophore transport [GO:0015891]	ion transport [GO:0006811]; iron ion homeostasis [GO:0055072]; siderophore transport [GO:0015891]	ferric-chelate reductase (NADPH) activity [GO:0052851]; ferric-chelate reductase activity [GO:0000293]; metal ion binding [GO:0046872]	integral component of membrane [GO:0016021]; plasma membrane [GO:0005886]	GO:0052851; GO:0000293; GO:0016021; GO:0006811; GO:0055072; GO:0046872; GO:0005886; GO:0015891		DOMAIN 273 407 Ferric oxidoreductase.; DOMAIN 408 527 FAD-binding FR-type. {ECO:0000255|PROSITE-ProRule:PRU00716}.					FUNCTION: Siderophore-iron reductase responsible for reducing extracellular iron prior to import. Catalyzes the reductive uptake of Fe(3+) bound to dihydroxamate rhodotorulic acid. Fe(3+) is reduced to Fe(2+), which then dissociates from the siderophore and can be imported by the high-affinity Fe(2+) transport complex in the plasma membrane. {ECO:0000269|PubMed:11120744}.		5 out of 5		35886;	DIP-7626N;	P53746;	MINT-1354495;
g4756.t1	GK5S-199	-	4881:2622-3499	GLC	XYL	OK	40.8857	451.688	3.46566	6.75596	5e-05	0.00100773	yes	g4756.t1	Q6CEE9	SDR_YARLI	reviewed	Probable NADP-dependent mannitol dehydrogenase (MtDH) (EC 1.1.1.138) (Mannitol 2-dehydrogenase [NADP(+)]) (Short chain dehydrogenase/reductase) (YlSDR)	YALI0B16192g	Yarrowia lipolytica (strain CLIB 122 / E 150) (Yeast) (Candida lipolytica)	278			YALI0B16192g		1.1.1.138					mannitol 2-dehydrogenase (NADP+) activity [GO:0050085]		mannitol 2-dehydrogenase (NADP+) activity [GO:0050085]		GO:0050085							FUNCTION: Versatile oxidoreductase that catalyzes the oxidation and reduction of polar as well as non-polar substrates at a very broad pH range. Preferentially oxidizes secondary alcohols. Has highest activity for racemic 2-heptanol and racemic octanol. Is also an efficient reductase for selected substrates. Substrate selectivity was found for medium chain length ketones with the carbonyl functio…		3 out of 5
g254.t1	GK5S-4776	-	257:8393-9789	GLC	XYL	OK	1.64979	16.3679	3.31052	3.16358	0.009	0.0650215	no	g254.t1	Q8RWZ3	IBR3_ARATH	reviewed	Probable acyl-CoA dehydrogenase IBR3 (EC 1.3.99.-) (Protein INDOLE-3-BUTYRIC ACID RESPONSE 3)	IBR3 At3g06810 F3E22.5 F3E22.6	Arabidopsis thaliana (Mouse-ear cress)	824	IBR3		At3g06810	F3E22.5 F3E22.6	1.3.99.-	SUBCELLULAR LOCATION: Peroxisome {ECO:0000305}.				peroxisome [GO:0005777]; acyl-CoA dehydrogenase activity [GO:0003995]; flavin adenine dinucleotide binding [GO:0050660]; transferase activity, transferring phosphorus-containing groups [GO:0016772]; fatty acid metabolic process [GO:0006631]; root hair elongation [GO:0048767]	fatty acid metabolic process [GO:0006631]; root hair elongation [GO:0048767]	acyl-CoA dehydrogenase activity [GO:0003995]; flavin adenine dinucleotide binding [GO:0050660]; transferase activity, transferring phosphorus-containing groups [GO:0016772]	peroxisome [GO:0005777]	GO:0003995; GO:0006631; GO:0050660; GO:0005777; GO:0048767; GO:0016772			MOTIF 822 824 Microbody targeting signal. {ECO:0000305}.				FUNCTION: Involved with IBR1 and IBR10 in the peroxisomal beta-oxidation of indole-3-butyric acid (IBA) to form indole-3-acetic acid (IAA), a biologically active auxin (PubMed:20562230). May be responsible for catalyzing the first step in IBA-CoA beta-oxidation (PubMed:17277896). May play a role in defense response to pathogenic bacteria (PubMed:23906045). {ECO:0000269|PubMed:17277896, ECO:000026…		4 out of 5				Q8RWZ3;
g3605.t1	GK5S-1365	-	3402:342-1435	GLC	XYL	OK	111.007	1097.93	3.30607	6.64122	5e-05	0.00100773	yes	g3605.t1	Q8NJJ9	QOR_KLUMA	reviewed	NADPH quinone oxidoreductase (EC 1.6.5.2)	QOR	Kluyveromyces marxianus (Yeast) (Candida kefyr)	380	QOR				1.6.5.2	SUBCELLULAR LOCATION: Mitochondrion {ECO:0000255}.				mitochondrion [GO:0005739]; NAD(P)H dehydrogenase (quinone) activity [GO:0003955]; zinc ion binding [GO:0008270]		NAD(P)H dehydrogenase (quinone) activity [GO:0003955]; zinc ion binding [GO:0008270]	mitochondrion [GO:0005739]	GO:0003955; GO:0005739; GO:0008270							FUNCTION: NADPH quinone oxidoreductase that efficiently reduces 1,4-benzoquinone, whereas no activities are found for menadiones and methoxyquinones. {ECO:0000269|PubMed:14536026}.		3 out of 5
g2770.t1	GK5S-2223	-	2636:33332-34188	GLC	XYL	OK	46.377	434.149	3.22671	6.42584	5e-05	0.00100773	yes	g2770.t1	Q12498	PRM4_YEAST	reviewed	Pheromone-regulated membrane protein 4	PRM4 YPL156C P2578	Saccharomyces cerevisiae (strain ATCC 204508 / S288c) (Baker's yeast)	284	PRM4		YPL156C	P2578		SUBCELLULAR LOCATION: Membrane {ECO:0000305}; Single-pass membrane protein {ECO:0000305}.			TRANSMEM 20 38 Helical. {ECO:0000255}.	cell [GO:0005623]; integral component of membrane [GO:0016021]; electron carrier activity [GO:0009055]; protein disulfide oxidoreductase activity [GO:0015035]; cell redox homeostasis [GO:0045454]	cell redox homeostasis [GO:0045454]	electron carrier activity [GO:0009055]; protein disulfide oxidoreductase activity [GO:0015035]	cell [GO:0005623]; integral component of membrane [GO:0016021]	GO:0005623; GO:0045454; GO:0009055; GO:0016021; GO:0015035		DOMAIN 157 272 Glutaredoxin. {ECO:0000255|PROSITE-ProRule:PRU00686}.							2 out of 5		36027;	DIP-5502N;	Q12498;	MINT-501334;
g285.t1	GK5S-4749	-	295:21324-22495	GLC	XYL	OK	6.63273	56.6373	3.09408	4.39541	0.00015	0.00259926	yes	g285.t1	Q12358	JLP1_YEAST	reviewed	Alpha-ketoglutarate-dependent sulfonate dioxygenase (EC 1.14.11.-)	JLP1 YLL057C L0572	Saccharomyces cerevisiae (strain ATCC 204508 / S288c) (Baker's yeast)	412	JLP1		YLL057C	L0572	1.14.11.-					metal ion binding [GO:0046872]; sulfonate dioxygenase activity [GO:0000907]; alkanesulfonate catabolic process [GO:0046306]; sulfur compound catabolic process [GO:0044273]	alkanesulfonate catabolic process [GO:0046306]; sulfur compound catabolic process [GO:0044273]	metal ion binding [GO:0046872]; sulfonate dioxygenase activity [GO:0000907]		GO:0046306; GO:0046872; GO:0000907; GO:0044273						PATHWAY: Organosulfur degradation; alkanesulfonate degradation.	FUNCTION: Acts as a alpha-ketoglutarate-dependent dioxygenase active on sulfonates. Although taurine is a poor substrate, a variety of other sulfonates are utilized, with the best natural substrates being isethionate and taurocholate. {ECO:0000269|PubMed:10482536}.		3 out of 5		31258;	DIP-1933N;	Q12358;	MINT-387964;
g3217.t1	GK5S-1761	-	3069:405-1918	GLC	XYL	OK	8.31735	69.4327	3.06142	4.6535	5e-05	0.00100773	yes	g3217.t1	E9JFX9	DMOA_HYPSL	reviewed	Dimethyl-sulfide monooxygenase (EC 1.14.13.131) (Dimethylsulfide monooxygenase large subunit)	dmoA	Hyphomicrobium sulfonivorans	480	dmoA				1.14.13.131					dimethyl sulfide monooxygenase activity [GO:0018633]		dimethyl sulfide monooxygenase activity [GO:0018633]		GO:0018633							FUNCTION: Monooxygenase that mediates oxidation of dimethyl sulfide, the first step in dimethyl sulfide degradation pathway. Has much lower activity with diethyl sulfide and other short-chain alkyl methyl sulfides. {ECO:0000269|PubMed:21216999}.	ENZYME REGULATION: Inhibited by umbelliferone, 8-anilinonaphthalenesulfonate, a range of metal-chelating agents, and Hg(2+), Cd(2+) and Pb(2+) ions. {ECO:0000269|PubMed:21216999}.	4 out of 5
g1500.t1	GK5S-3512	-	1577:1192-1862	GLC	XYL	OK	81.4654	657.146	3.01196	6.21862	5e-05	0.00100773	yes	g1500.t1	Q9JI75	NQO2_MOUSE	reviewed	Ribosyldihydronicotinamide dehydrogenase [quinone] (EC 1.10.5.1) (NRH dehydrogenase [quinone] 2) (NRH:quinone oxidoreductase 2) (Quinone reductase 2) (QR2)	Nqo2 Nmor2	Mus musculus (Mouse)	231	Nqo2	Nmor2			1.10.5.1	SUBCELLULAR LOCATION: Cytoplasm {ECO:0000250}.				cytoplasm [GO:0005737]; extracellular exosome [GO:0070062]; nucleoplasm [GO:0005654]; metal ion binding [GO:0046872]; oxidoreductase activity [GO:0016491]; memory [GO:0007613]	memory [GO:0007613]	metal ion binding [GO:0046872]; oxidoreductase activity [GO:0016491]	cytoplasm [GO:0005737]; extracellular exosome [GO:0070062]; nucleoplasm [GO:0005654]	GO:0005737; GO:0070062; GO:0007613; GO:0046872; GO:0005654; GO:0016491							FUNCTION: The enzyme apparently serves as a quinone reductase in connection with conjugation reactions of hydroquinones involved in detoxification pathways as well as in biosynthetic processes such as the vitamin K-dependent gamma-carboxylation of glutamate residues in prothrombin synthesis.		4 out of 5
g1822.t1	GK5S-3189	-	1837:6939-7723	GLC	XYL	OK	11.9577	90.9097	2.92649	4.54086	0.0003	0.00454452	yes	g1822.t1	P51831	FABG_BACSU	reviewed	3-oxoacyl-[acyl-carrier-protein] reductase FabG (EC 1.1.1.100) (3-ketoacyl-acyl carrier protein reductase) (Beta-Ketoacyl-acyl carrier protein reductase) (Beta-ketoacyl-ACP reductase)	fabG ylpF BSU15910	Bacillus subtilis (strain 168)	246	fabG	ylpF	BSU15910		1.1.1.100					3-oxoacyl-[acyl-carrier-protein] reductase (NADPH) activity [GO:0004316]; NAD binding [GO:0051287]; fatty acid biosynthetic process [GO:0006633]	fatty acid biosynthetic process [GO:0006633]	3-oxoacyl-[acyl-carrier-protein] reductase (NADPH) activity [GO:0004316]; NAD binding [GO:0051287]		GO:0004316; GO:0051287; GO:0006633						PATHWAY: Lipid metabolism; fatty acid biosynthesis.	FUNCTION: Catalyzes the NADPH-dependent reduction of beta-ketoacyl-ACP substrates to beta-hydroxyacyl-ACP products, the first reductive step in the elongation cycle of fatty acid biosynthesis. {ECO:0000250}.		3 out of 5				P51831;	MINT-8365890;
g3257.t1	GK5S-1724	-	3100:1116-3148	GLC	XYL	OK	32.4066	215.693	2.73462	4.77233	5e-05	0.00100773	yes	g3257.t1	Q12556	AMO1_ASPNG	reviewed	Copper amine oxidase 1 (EC 1.4.3.22)	AO-I	Aspergillus niger	671	AO-I				1.4.3.22					copper ion binding [GO:0005507]; diamine oxidase activity [GO:0052597]; histamine oxidase activity [GO:0052598]; methylputrescine oxidase activity [GO:0052599]; primary amine oxidase activity [GO:0008131]; propane-1,3-diamine oxidase activity [GO:0052600]; quinone binding [GO:0048038]; amine metabolic process [GO:0009308]	amine metabolic process [GO:0009308]	copper ion binding [GO:0005507]; diamine oxidase activity [GO:0052597]; histamine oxidase activity [GO:0052598]; methylputrescine oxidase activity [GO:0052599]; primary amine oxidase activity [GO:0008131]; propane-1,3-diamine oxidase activity [GO:0052600]; quinone binding [GO:0048038]		GO:0009308; GO:0005507; GO:0052597; GO:0052598; GO:0052599; GO:0008131; GO:0052600; GO:0048038									4 out of 5	PTM: Topaquinone (TPQ) is generated by copper-dependent autoxidation of a specific tyrosyl residue. {ECO:0000250}.
g4771.t1	GK5S-182	-	4892:3935-4863	GLC	XYL	OK	166.937	1087.2	2.70324	5.59497	5e-05	0.00100773	yes	g4771.t1	Q07551	KAR_YEAST	reviewed	NADPH-dependent alpha-keto amide reductase (AKR-E) (EC 1.2.1.-) (YKAR)	YDL124W D2240	Saccharomyces cerevisiae (strain ATCC 204508 / S288c) (Baker's yeast)	312			YDL124W	D2240	1.2.1.-	SUBCELLULAR LOCATION: Cytoplasm {ECO:0000269|PubMed:14562095}. Nucleus {ECO:0000269|PubMed:14562095}.				cytoplasm [GO:0005737]; nucleus [GO:0005634]; alditol:NADP+ 1-oxidoreductase activity [GO:0004032]; aldo-keto reductase (NADP) activity [GO:0004033]; alpha-keto amide reductase activity [GO:0051268]; alpha-keto ester reductase activity [GO:0051269]; cellular amide metabolic process [GO:0043603]; cellular aromatic compound metabolic process [GO:0006725]; cellular ketone metabolic process [GO:00421…	cellular amide metabolic process [GO:0043603]; cellular aromatic compound metabolic process [GO:0006725]; cellular ketone metabolic process [GO:0042180]; cellular response to oxidative stress [GO:0034599]	alditol:NADP+ 1-oxidoreductase activity [GO:0004032]; aldo-keto reductase (NADP) activity [GO:0004033]; alpha-keto amide reductase activity [GO:0051268]; alpha-keto ester reductase activity [GO:0051269]	cytoplasm [GO:0005737]; nucleus [GO:0005634]	GO:0004032; GO:0004033; GO:0051268; GO:0051269; GO:0043603; GO:0006725; GO:0042180; GO:0034599; GO:0005737; GO:0005634							FUNCTION: Reduces aromatic alpha-keto amides, aliphatic and aromatic alpha-keto esters, but not beta-keto esters. {ECO:0000269|PubMed:11306085}.		5 out of 5	PTM: The N-terminus is blocked.	31939;	DIP-6607N;		MINT-4479375;
g1863.t1	GK5S-3142	-	1940:4860-5917	GLC	XYL	OK	82.1566	523.007	2.67038	5.42213	5e-05	0.00100773	yes	g1863.t1	P38230	QOR_YEAST	reviewed	Probable quinone oxidoreductase (EC 1.6.5.5) (NADPH:quinone reductase)	ZTA1 YBR046C YBR0421	Saccharomyces cerevisiae (strain ATCC 204508 / S288c) (Baker's yeast)	334	ZTA1		YBR046C	YBR0421	1.6.5.5					2-alkenal reductase [NAD(P)] activity [GO:0032440]; AU-rich element binding [GO:0017091]; NADPH:quinone reductase activity [GO:0003960]; zinc ion binding [GO:0008270]; cellular response to oxidative stress [GO:0034599]	cellular response to oxidative stress [GO:0034599]	2-alkenal reductase [NAD(P)] activity [GO:0032440]; AU-rich element binding [GO:0017091]; NADPH:quinone reductase activity [GO:0003960]; zinc ion binding [GO:0008270]		GO:0032440; GO:0017091; GO:0003960; GO:0034599; GO:0008270									3 out of 5		32748;			MINT-4476758;
g3255.t1	GK5S-1736	-	3097:19171-20783	GLC	XYL	OK	65.6693	354.337	2.43183	4.62697	5e-05	0.00100773	yes	g3255.t1	P00175	CYB2_YEAST	reviewed	Cytochrome b2, mitochondrial (EC 1.1.2.3) (L-lactate dehydrogenase [Cytochrome]) (L-lactate ferricytochrome C oxidoreductase) (L-LCR)	CYB2 YML054C YM9958.08C	Saccharomyces cerevisiae (strain ATCC 204508 / S288c) (Baker's yeast)	591	CYB2		YML054C	YM9958.08C	1.1.2.3	SUBCELLULAR LOCATION: Mitochondrion intermembrane space {ECO:0000269|PubMed:11502169}.				cytosol [GO:0005829]; mitochondrial inner membrane [GO:0005743]; mitochondrial intermembrane space [GO:0005758]; mitochondrion [GO:0005739]; respiratory chain [GO:0070469]; FMN binding [GO:0010181]; heme binding [GO:0020037]; L-lactate dehydrogenase (cytochrome) activity [GO:0004460]; metal ion binding [GO:0046872]; lactate metabolic process [GO:0006089]	lactate metabolic process [GO:0006089]	FMN binding [GO:0010181]; heme binding [GO:0020037]; L-lactate dehydrogenase (cytochrome) activity [GO:0004460]; metal ion binding [GO:0046872]	cytosol [GO:0005829]; mitochondrial inner membrane [GO:0005743]; mitochondrial intermembrane space [GO:0005758]; mitochondrion [GO:0005739]; respiratory chain [GO:0070469]	GO:0010181; GO:0004460; GO:0005829; GO:0020037; GO:0006089; GO:0046872; GO:0005743; GO:0005758; GO:0005739; GO:0070469		DOMAIN 88 165 Cytochrome b5 heme-binding. {ECO:0000255|PROSITE-ProRule:PRU00279}.; DOMAIN 197 563 FMN hydroxy acid dehydrogenase. {ECO:0000255|PROSITE-ProRule:PRU00683}.							5 out of 5		35113;	DIP-5810N;	P00175;	MINT-605329;
g1149.t1	GK5S-3870	-	1249:0-486	GLC	XYL	OK	162.388	823.499	2.34232	5.93511	5e-05	0.00100773	yes	g1149.t1	Q49WS9	Y1627_STAS1	reviewed	Uncharacterized oxidoreductase SSP1627 (EC 1.-.-.-)	SSP1627	Staphylococcus saprophyticus subsp. saprophyticus (strain ATCC 15305 / DSM 20229)	246			SSP1627		1.-.-.-					oxidoreductase activity [GO:0016491]		oxidoreductase activity [GO:0016491]		GO:0016491									2 out of 5
g3662.t1	GK5S-1315	-	3465:4425-5947	GLC	XYL	OK	37.3496	170.542	2.19097	3.96105	5e-05	0.00100773	yes	g3662.t1	Q9US47	SSDH1_SCHPO	reviewed	Putative succinate-semialdehyde dehydrogenase C1002.12c [NADP(+)] (SSDH) (EC 1.2.1.16)	SPAC1002.12c	Schizosaccharomyces pombe (strain 972 / ATCC 24843) (Fission yeast)	547				SPAC1002.12c	1.2.1.16	SUBCELLULAR LOCATION: Cytoplasm {ECO:0000269|PubMed:16823372}.				cytoplasm [GO:0005737]; cytosol [GO:0005829]; aldehyde dehydrogenase (NAD) activity [GO:0004029]; succinate-semialdehyde dehydrogenase (NAD+) activity [GO:0004777]; succinate-semialdehyde dehydrogenase [NAD(P)+] activity [GO:0009013]; gamma-aminobutyric acid catabolic process [GO:0009450]; glutamate decarboxylation to succinate [GO:0006540]	gamma-aminobutyric acid catabolic process [GO:0009450]; glutamate decarboxylation to succinate [GO:0006540]	aldehyde dehydrogenase (NAD) activity [GO:0004029]; succinate-semialdehyde dehydrogenase (NAD+) activity [GO:0004777]; succinate-semialdehyde dehydrogenase [NAD(P)+] activity [GO:0009013]	cytoplasm [GO:0005737]; cytosol [GO:0005829]	GO:0004029; GO:0005737; GO:0005829; GO:0009450; GO:0006540; GO:0004777; GO:0009013						PATHWAY: Amino-acid degradation; 4-aminobutanoate degradation.			3 out of 5		279695;			MINT-4707707;
g3514.t1	GK5S-1465	-	3318:13036-14963	GLC	XYL	OK	149.638	664.763	2.15137	3.9414	5e-05	0.00100773	yes	g3514.t1	P32191	GPDM_YEAST	reviewed	Glycerol-3-phosphate dehydrogenase, mitochondrial (GPD-M) (GPDH-M) (EC 1.1.5.3)	GUT2 YIL155C	Saccharomyces cerevisiae (strain ATCC 204508 / S288c) (Baker's yeast)	649	GUT2		YIL155C		1.1.5.3	SUBCELLULAR LOCATION: Mitochondrion inner membrane {ECO:0000269|PubMed:11502169}.				glycerol-3-phosphate dehydrogenase complex [GO:0009331]; integral component of mitochondrial outer membrane [GO:0031307]; mitochondrial inner membrane [GO:0005743]; mitochondrion [GO:0005739]; glycerol-3-phosphate dehydrogenase activity [GO:0004368]; sn-glycerol-3-phosphate:ubiquinone-8 oxidoreductase activity [GO:0052591]; glycerol catabolic process [GO:0019563]; glycerol metabolic process [GO:0…	glycerol-3-phosphate metabolic process [GO:0006072]; glycerol catabolic process [GO:0019563]; glycerol metabolic process [GO:0006071]; NADH oxidation [GO:0006116]; replicative cell aging [GO:0001302]	glycerol-3-phosphate dehydrogenase activity [GO:0004368]; sn-glycerol-3-phosphate:ubiquinone-8 oxidoreductase activity [GO:0052591]	glycerol-3-phosphate dehydrogenase complex [GO:0009331]; integral component of mitochondrial outer membrane [GO:0031307]; mitochondrial inner membrane [GO:0005743]; mitochondrion [GO:0005739]	GO:0006116; GO:0019563; GO:0006071; GO:0004368; GO:0009331; GO:0006072; GO:0031307; GO:0005743; GO:0005739; GO:0001302; GO:0052591						PATHWAY: Polyol metabolism; glycerol degradation via glycerol kinase pathway; glycerone phosphate from sn-glycerol 3-phosphate (anaerobic route): step 1/1.			4 out of 5		34837;			MINT-4490257;
g213.t1	GK5S-4811	-	242:7841-8391	GLC	XYL	OK	165.624	645.757	1.96308	4.66742	5e-05	0.00100773	yes	g213.t1	P30044	PRDX5_HUMAN	reviewed	Peroxiredoxin-5, mitochondrial (EC 1.11.1.15) (Alu corepressor 1) (Antioxidant enzyme B166) (AOEB166) (Liver tissue 2D-page spot 71B) (PLP) (Peroxiredoxin V) (Prx-V) (Peroxisomal antioxidant enzyme) (TPx type VI) (Thioredoxin peroxidase PMP20) (Thioredoxin reductase)	PRDX5 ACR1 SBBI10	Homo sapiens (Human)	214	PRDX5	ACR1		SBBI10	1.11.1.15	SUBCELLULAR LOCATION: Isoform Mitochondrial: Mitochondrion.; SUBCELLULAR LOCATION: Isoform Cytoplasmic+peroxisomal: Cytoplasm. Peroxisome.				cytoplasm [GO:0005737]; cytoplasmic vesicle [GO:0031410]; cytosol [GO:0005829]; extracellular exosome [GO:0070062]; extracellular space [GO:0005615]; intracellular membrane-bounded organelle [GO:0043231]; mitochondrial matrix [GO:0005759]; mitochondrion [GO:0005739]; nucleus [GO:0005634]; perinuclear region of cytoplasm [GO:0048471]; peroxisomal matrix [GO:0005782]; peroxisome [GO:0005777]; antio…	apoptotic process [GO:0006915]; cellular response to reactive oxygen species [GO:0034614]; gene expression [GO:0010467]; hydrogen peroxide catabolic process [GO:0042744]; inflammatory response [GO:0006954]; NADPH oxidation [GO:0070995]; negative regulation of apoptotic process [GO:0043066]; negative regulation of cysteine-type endopeptidase activity involved in apoptotic process [GO:0043154]; neg…	antioxidant activity [GO:0016209]; cysteine-type endopeptidase inhibitor activity involved in apoptotic process [GO:0043027]; peroxidase activity [GO:0004601]; peroxiredoxin activity [GO:0051920]; peroxynitrite reductase activity [GO:0072541]; protein dimerization activity [GO:0046983]; receptor binding [GO:0005102]; RNA polymerase III regulatory region DNA binding [GO:0001016]	cytoplasm [GO:0005737]; cytoplasmic vesicle [GO:0031410]; cytosol [GO:0005829]; extracellular exosome [GO:0070062]; extracellular space [GO:0005615]; intracellular membrane-bounded organelle [GO:0043231]; mitochondrial matrix [GO:0005759]; mitochondrion [GO:0005739]; nucleus [GO:0005634]; perinuclear region of cytoplasm [GO:0048471]; peroxisomal matrix [GO:0005782]; peroxisome [GO:0005777]	GO:0070995; GO:0001016; GO:0016209; GO:0006915; GO:0034614; GO:0043027; GO:0005737; GO:0031410; GO:0005829; GO:0070062; GO:0005615; GO:0010467; GO:0042744; GO:0006954; GO:0043231; GO:0005759; GO:0005739; GO:0043066; GO:0043154; GO:0051354; GO:0016480; GO:0005634; GO:0048471; GO:0004601; GO:0051920; GO:0005782; GO:0005777; GO:0072541; GO:0032967; GO:0046983; GO:2001057; GO:0005102; GO:0060785; GO:…		DOMAIN 56 214 Thioredoxin. {ECO:0000255|PROSITE-ProRule:PRU00691}.	MOTIF 212 214 Microbody targeting signal. {ECO:0000250}.				FUNCTION: Reduces hydrogen peroxide and alkyl hydroperoxides with reducing equivalents provided through the thioredoxin system. Involved in intracellular redox signaling.		5 out of 5		117352;		P30044;	MINT-5002532;
g903.t1	GK5S-4120	-	973:11057-12111	GLC	XYL	OK	144.248	492.033	1.7702	3.6263	5e-05	0.00100773	yes	g903.t1	Q02895	YP088_YEAST	reviewed	Putative aryl-alcohol dehydrogenase YPL088W (EC 1.1.1.-)	YPL088W	Saccharomyces cerevisiae (strain ATCC 204508 / S288c) (Baker's yeast)	342			YPL088W		1.1.1.-					aryl-alcohol dehydrogenase (NAD+) activity [GO:0018456]; cellular aldehyde metabolic process [GO:0006081]	cellular aldehyde metabolic process [GO:0006081]	aryl-alcohol dehydrogenase (NAD+) activity [GO:0018456]		GO:0018456; GO:0006081							FUNCTION: Putative aryl-alcohol dehydrogenase. {ECO:0000250}.		2 out of 5		36093;	DIP-4021N;	Q02895;	MINT-399381;
g4351.t1	GK5S-599	-	4333:6266-8391	GLC	XYL	OK	32.6714	107.954	1.72432	2.72973	0.001	0.0124233	yes	g4351.t1	P78588	FREL_CANAX	reviewed	Probable ferric reductase transmembrane component (EC 1.16.1.7) (Ferric-chelate reductase)	CFL1	Candida albicans (Yeast)	669	CFL1				1.16.1.7	SUBCELLULAR LOCATION: Membrane {ECO:0000305}; Multi-pass membrane protein {ECO:0000305}.			TRANSMEM 122 142 Helical. {ECO:0000255}.; TRANSMEM 198 218 Helical. {ECO:0000255}.; TRANSMEM 234 254 Helical. {ECO:0000255}.; TRANSMEM 281 301 Helical. {ECO:0000255}.; TRANSMEM 313 333 Helical. {ECO:0000255}.; TRANSMEM 340 360 Helical. {ECO:0000255}.; TRANSMEM 499 519 Helical. {ECO:0000255}.	integral component of membrane [GO:0016021]; ferric-chelate reductase activity [GO:0000293]; ion transport [GO:0006811]; iron ion homeostasis [GO:0055072]	ion transport [GO:0006811]; iron ion homeostasis [GO:0055072]	ferric-chelate reductase activity [GO:0000293]	integral component of membrane [GO:0016021]	GO:0000293; GO:0016021; GO:0006811; GO:0055072		DOMAIN 239 373 Ferric oxidoreductase.; DOMAIN 374 492 FAD-binding FR-type. {ECO:0000255|PROSITE-ProRule:PRU00716}.							3 out of 5
g3013.t1	GK5S-1962	-	2915:3897-4492	GLC	XYL	OK	449.392	1455.5	1.69547	4.12751	5e-05	0.00100773	yes	g3013.t1	Q12335	PST2_YEAST	reviewed	Protoplast secreted protein 2	PST2 YDR032C D3422 YD9673.02C	Saccharomyces cerevisiae (strain ATCC 204508 / S288c) (Baker's yeast)	198	PST2		YDR032C	D3422 YD9673.02C		SUBCELLULAR LOCATION: Secreted.				extracellular region [GO:0005576]; FMN binding [GO:0010181]; identical protein binding [GO:0042802]; oxidoreductase activity [GO:0016491]; negative regulation of transcription, DNA-templated [GO:0045892]	negative regulation of transcription, DNA-templated [GO:0045892]	FMN binding [GO:0010181]; identical protein binding [GO:0042802]; oxidoreductase activity [GO:0016491]	extracellular region [GO:0005576]	GO:0010181; GO:0005576; GO:0042802; GO:0045892; GO:0016491		DOMAIN 22 191 Flavodoxin-like. {ECO:0000255|PROSITE-ProRule:PRU00088}.							3 out of 5		32081;	DIP-1762N;	Q12335;	MINT-399440;
g1151.t1	GK5S-3867	-	1250:1066-1733	GLC	XYL	OK	41.5393	133.993	1.6896	3.27225	0.00115	0.0139545	yes	g1151.t1	Q9JI75	NQO2_MOUSE	reviewed	Ribosyldihydronicotinamide dehydrogenase [quinone] (EC 1.10.5.1) (NRH dehydrogenase [quinone] 2) (NRH:quinone oxidoreductase 2) (Quinone reductase 2) (QR2)	Nqo2 Nmor2	Mus musculus (Mouse)	231	Nqo2	Nmor2			1.10.5.1	SUBCELLULAR LOCATION: Cytoplasm {ECO:0000250}.				cytoplasm [GO:0005737]; extracellular exosome [GO:0070062]; nucleoplasm [GO:0005654]; metal ion binding [GO:0046872]; oxidoreductase activity [GO:0016491]; memory [GO:0007613]	memory [GO:0007613]	metal ion binding [GO:0046872]; oxidoreductase activity [GO:0016491]	cytoplasm [GO:0005737]; extracellular exosome [GO:0070062]; nucleoplasm [GO:0005654]	GO:0005737; GO:0070062; GO:0007613; GO:0046872; GO:0005654; GO:0016491							FUNCTION: The enzyme apparently serves as a quinone reductase in connection with conjugation reactions of hydroquinones involved in detoxification pathways as well as in biosynthetic processes such as the vitamin K-dependent gamma-carboxylation of glutamate residues in prothrombin synthesis.		4 out of 5
g1860.t1	GK5S-3139	-	1940:403-1124	GLC	XYL	OK	81.756	242.587	1.56911	3.14248	0.0012	0.0143025	yes	g1860.t1	P36087	YKH0_YEAST	reviewed	Uncharacterized protein YKL070W	YKL070W YKL343	Saccharomyces cerevisiae (strain ATCC 204508 / S288c) (Baker's yeast)	169			YKL070W	YKL343						FMN binding [GO:0010181]; oxidoreductase activity [GO:0016491]		FMN binding [GO:0010181]; oxidoreductase activity [GO:0016491]		GO:0010181; GO:0016491									1 out of 5		34062;	DIP-1804N;	P36087;	MINT-398586;
g427.t1	GK5S-4590	-	434:3736-4751	GLC	XYL	OK	205.159	603.27	1.55606	3.2815	0.0001	0.00179923	yes	g427.t1	P32419	MDHP_YEAST	reviewed	Malate dehydrogenase, peroxisomal (EC 1.1.1.37)	MDH3 YDL078C D2468	Saccharomyces cerevisiae (strain ATCC 204508 / S288c) (Baker's yeast)	343	MDH3		YDL078C	D2468	1.1.1.37	SUBCELLULAR LOCATION: Peroxisome.				peroxisomal matrix [GO:0005782]; peroxisome [GO:0005777]; L-malate dehydrogenase activity [GO:0030060]; mRNA binding [GO:0003729]; fatty acid beta-oxidation [GO:0006635]; glyoxylate cycle [GO:0006097]; malate metabolic process [GO:0006108]; NADH regeneration [GO:0006735]; tricarboxylic acid cycle [GO:0006099]	fatty acid beta-oxidation [GO:0006635]; glyoxylate cycle [GO:0006097]; malate metabolic process [GO:0006108]; NADH regeneration [GO:0006735]; tricarboxylic acid cycle [GO:0006099]	L-malate dehydrogenase activity [GO:0030060]; mRNA binding [GO:0003729]	peroxisomal matrix [GO:0005782]; peroxisome [GO:0005777]	GO:0030060; GO:0006735; GO:0006635; GO:0006097; GO:0003729; GO:0006108; GO:0005782; GO:0005777; GO:0006099									5 out of 5		31983;	DIP-6473N;	P32419;	MINT-614591;
g4556.t1	GK5S-411	-	4612:14372-17475	GLC	XYL	OK	45.4264	130.851	1.52632	2.75617	0.0004	0.00579753	yes	g4556.t1	P33327	DHE2_YEAST	reviewed	NAD-specific glutamate dehydrogenase (NAD-GDH) (EC 1.4.1.2)	GDH2 YDL215C D0892	Saccharomyces cerevisiae (strain ATCC 204508 / S288c) (Baker's yeast)	1092	GDH2		YDL215C	D0892	1.4.1.2					glutamate dehydrogenase (NAD+) activity [GO:0004352]; glutamate catabolic process to 2-oxoglutarate [GO:0019551]; nitrogen compound metabolic process [GO:0006807]	glutamate catabolic process to 2-oxoglutarate [GO:0019551]; nitrogen compound metabolic process [GO:0006807]	glutamate dehydrogenase (NAD+) activity [GO:0004352]		GO:0019551; GO:0004352; GO:0006807							FUNCTION: NAD(+)-dependent glutamate dehydrogenase which degrades glutamate to ammonia and alpha-ketoglutarate.		4 out of 5	PTM: Phosphorylated by a complex containing the NNK1 kinase. {ECO:0000269|PubMed:20489023}.	31830;	DIP-1689N;	P33327;	MINT-390019;
g4624.t1	GK5S-346	-	4709:10129-11051	GLC	XYL	OK	12.2529	33.7891	1.46343	2.21046	0.0151	0.0954369	no	g4624.t1	P78609	URIC_CYBJA	reviewed	Uricase (EC 1.7.3.3) (Urate oxidase)		Cyberlindnera jadinii (Torula yeast) (Pichia jadinii)	303					1.7.3.3	SUBCELLULAR LOCATION: Peroxisome.				peroxisome [GO:0005777]; urate oxidase activity [GO:0004846]; purine nucleobase metabolic process [GO:0006144]; urate catabolic process [GO:0019628]	purine nucleobase metabolic process [GO:0006144]; urate catabolic process [GO:0019628]	urate oxidase activity [GO:0004846]	peroxisome [GO:0005777]	GO:0005777; GO:0006144; GO:0019628; GO:0004846			MOTIF 301 303 Microbody targeting signal. {ECO:0000255}.			PATHWAY: Purine metabolism; urate degradation; (S)-allantoin from urate: step 1/3.	FUNCTION: Catalyzes the oxidation of uric acid to 5-hydroxyisourate, which is further processed to form (S)-allantoin.		3 out of 5
g622.t1	GK5S-4407	-	667:14469-15592	GLC	XYL	OK	194.888	530.347	1.44429	2.9982	0.0007	0.00931218	yes	g622.t1	P36156	GTO2_YEAST	reviewed	Glutathione S-transferase omega-like 2 (EC 2.5.1.18) (Extracellular mutant protein 4) (Glutathione-dependent dehydroascorbate reductase) (EC 1.8.5.1)	ECM4 GTO2 YKR076W	Saccharomyces cerevisiae (strain ATCC 204508 / S288c) (Baker's yeast)	370	ECM4	GTO2	YKR076W		2.5.1.18; 1.8.5.1	SUBCELLULAR LOCATION: Cytoplasm {ECO:0000269|PubMed:14562095, ECO:0000269|PubMed:16936141}.				cytoplasm [GO:0005737]; glutathione dehydrogenase (ascorbate) activity [GO:0045174]; glutathione transferase activity [GO:0004364]; cell wall organization [GO:0071555]; glutathione metabolic process [GO:0006749]	cell wall organization [GO:0071555]; glutathione metabolic process [GO:0006749]	glutathione dehydrogenase (ascorbate) activity [GO:0045174]; glutathione transferase activity [GO:0004364]	cytoplasm [GO:0005737]	GO:0071555; GO:0005737; GO:0045174; GO:0006749; GO:0004364		DOMAIN 201 353 GST C-terminal.					FUNCTION: Active as '1-Cys' thiol transferase against beta-hydroxyethyl disulfide (HED), as dehydroascorbate reductase and as dimethylarsinic acid reductase, while not active against the standard GST substrate 1-chloro-2,4-dinitrobenzene (CDNB). May be involved in cell wall organization and biogenesis. {ECO:0000269|PubMed:16709151}.		5 out of 5		34207;			MINT-4493799;
g4433.t1	GK5S-544	-	4395:17990-18915	GLC	XYL	OK	273.409	727.639	1.41216	3.04871	0.0004	0.00579753	yes	g4433.t1	Q12458	YPR1_YEAST	reviewed	Putative reductase 1 (EC 1.1.1.-)	YPR1 YDR368W D9481.8	Saccharomyces cerevisiae (strain ATCC 204508 / S288c) (Baker's yeast)	312	YPR1		YDR368W	D9481.8	1.1.1.-	SUBCELLULAR LOCATION: Cytoplasm.				cytoplasm [GO:0005737]; alditol:NADP+ 1-oxidoreductase activity [GO:0004032]; carbonyl reductase (NADPH) activity [GO:0004090]; arabinose catabolic process [GO:0019568]; cellular response to oxidative stress [GO:0034599]; D-xylose catabolic process [GO:0042843]	arabinose catabolic process [GO:0019568]; cellular response to oxidative stress [GO:0034599]; D-xylose catabolic process [GO:0042843]	alditol:NADP+ 1-oxidoreductase activity [GO:0004032]; carbonyl reductase (NADPH) activity [GO:0004090]	cytoplasm [GO:0005737]	GO:0042843; GO:0004032; GO:0019568; GO:0004090; GO:0034599; GO:0005737									4 out of 5		32427;	DIP-4334N;	Q12458;	MINT-486642;
g275.t1	GK5S-4739	-	295:314-2190	GLC	XYL	OK	318.935	844.531	1.40489	2.34291	0.0042	0.0378564	yes	g275.t1	Q6CII3	FET3_KLULA	reviewed	Iron transport multicopper oxidase FET3 (EC 1.-.-.-)	FET3 KLLA0F26400g	Kluyveromyces lactis (strain ATCC 8585 / CBS 2359 / DSM 70799 / NBRC 1267 / NRRL Y-1140 / WM37) (Yeast) (Candida sphaerica)	631	FET3		KLLA0F26400g		1.-.-.-	SUBCELLULAR LOCATION: Cell membrane {ECO:0000305}; Single-pass type I membrane protein {ECO:0000305}; Extracellular side {ECO:0000305}.		TOPO_DOM 26 564 Extracellular. {ECO:0000255}.; TOPO_DOM 586 630 Cytoplasmic. {ECO:0000255}.	TRANSMEM 565 585 Helical. {ECO:0000255}.	integral component of membrane [GO:0016021]; plasma membrane [GO:0005886]; copper ion binding [GO:0005507]; oxidoreductase activity [GO:0016491]; ion transport [GO:0006811]; iron ion homeostasis [GO:0055072]	ion transport [GO:0006811]; iron ion homeostasis [GO:0055072]	copper ion binding [GO:0005507]; oxidoreductase activity [GO:0016491]	integral component of membrane [GO:0016021]; plasma membrane [GO:0005886]	GO:0005507; GO:0016021; GO:0006811; GO:0055072; GO:0016491; GO:0005886		DOMAIN 50 148 Plastocyanin-like 1.; DOMAIN 195 297 Plastocyanin-like 2.; DOMAIN 387 506 Plastocyanin-like 3.					FUNCTION: Iron transport multicopper ferroxidase required for Fe(2+) high affinity uptake. Required to oxidize Fe(2+) and release it from the transporter. Essential component of copper-dependent iron transport (By similarity). {ECO:0000250}.		3 out of 5
g652.t1	GK5S-4362	-	781:783-1174	GLC	XYL	OK	13.5859	34.1451	1.32957	2.04986	0.1006	0.331715	no	g652.t1	P36077	SRX1_YEAST	reviewed	Sulfiredoxin (EC 1.8.98.2) (Sulphiredoxin)	SRX1 YKL086W	Saccharomyces cerevisiae (strain ATCC 204508 / S288c) (Baker's yeast)	127	SRX1		YKL086W		1.8.98.2	SUBCELLULAR LOCATION: Cytoplasm {ECO:0000269|PubMed:14562095}. Nucleus {ECO:0000269|PubMed:14562095}.				cytoplasm [GO:0005737]; nucleus [GO:0005634]; ATP binding [GO:0005524]; sulfiredoxin activity [GO:0032542]; cellular response to oxidative stress [GO:0034599]	cellular response to oxidative stress [GO:0034599]	ATP binding [GO:0005524]; sulfiredoxin activity [GO:0032542]	cytoplasm [GO:0005737]; nucleus [GO:0005634]	GO:0005524; GO:0034599; GO:0005737; GO:0005634; GO:0032542							FUNCTION: Contributes to oxidative stress resistance by reducing cysteine-sulfinic acid formed under exposure to oxidants in the peroxiredoxin TSA1. May catalyze the reduction in a multi-step process by acting both as a specific phosphotransferase and as thioltransferase. {ECO:0000269|PubMed:14586471}.		5 out of 5	PTM: Forms a transient disulfide bond with TSA1 during the reduction of cysteine sulfinic acid (-SO2H).	34047;	DIP-4344N;	P36077;	MINT-537334;
g3613.t1	GK5S-1364	-	3405:2674-3704	GLC	XYL	OK	154.18	375.202	1.28305	2.6717	0.0023	0.0238956	yes	g3613.t1	Q06494	PLR1_YEAST	reviewed	Putative pyridoxal reductase (PL reductase) (PL-red) (EC 1.1.1.65)	YPR127W	Saccharomyces cerevisiae (strain ATCC 204508 / S288c) (Baker's yeast)	345			YPR127W		1.1.1.65	SUBCELLULAR LOCATION: Cytoplasm {ECO:0000269|PubMed:14562095}. Nucleus {ECO:0000269|PubMed:14562095}.				cytoplasm [GO:0005737]; nucleus [GO:0005634]; pyridoxine:NADP 4-dehydrogenase activity [GO:0050236]; vitamin B6 catabolic process [GO:0042820]	vitamin B6 catabolic process [GO:0042820]	pyridoxine:NADP 4-dehydrogenase activity [GO:0050236]	cytoplasm [GO:0005737]; nucleus [GO:0005634]	GO:0005737; GO:0005634; GO:0050236; GO:0042820						PATHWAY: Cofactor degradation; B6 vitamer degradation; pyridoxal from pyridoxine (dehydrogenase route): step 1/1.	FUNCTION: Catalyzes the reduction of pyridoxal (PL) with NADPH and oxidation of pyridoxine (PN) with NADP(+). {ECO:0000250}.		3 out of 5		36294;		Q06494;	MINT-4506397;
g2534.t1	GK5S-2467	-	2477:15526-16730	GLC	XYL	OK	71.7819	174.131	1.27848	2.48148	0.0026	0.0264277	yes	g2534.t1	A5DCB6	TMLH_PICGU	reviewed	Trimethyllysine dioxygenase (EC 1.14.11.8) (Epsilon-trimethyllysine 2-oxoglutarate dioxygenase) (TML hydroxylase) (TML-alpha-ketoglutarate dioxygenase) (TML dioxygenase) (TMLD)	PGUG_00921	Meyerozyma guilliermondii (strain ATCC 6260 / CBS 566 / DSM 6381 / JCM 1539 / NBRC 10279 / NRRL Y-324) (Yeast) (Candida guilliermondii)	399				PGUG_00921	1.14.11.8	SUBCELLULAR LOCATION: Cytoplasm {ECO:0000250}.				cytoplasm [GO:0005737]; iron ion binding [GO:0005506]; L-ascorbic acid binding [GO:0031418]; trimethyllysine dioxygenase activity [GO:0050353]; carnitine biosynthetic process [GO:0045329]	carnitine biosynthetic process [GO:0045329]	iron ion binding [GO:0005506]; L-ascorbic acid binding [GO:0031418]; trimethyllysine dioxygenase activity [GO:0050353]	cytoplasm [GO:0005737]	GO:0031418; GO:0045329; GO:0005737; GO:0005506; GO:0050353						PATHWAY: Amine and polyamine biosynthesis; carnitine biosynthesis.	FUNCTION: Converts trimethyllysine (TML) into hydroxytrimethyllysine (HTML). {ECO:0000250}.		3 out of 5
g2408.t1	GK5S-2588	-	2351:3574-5222	GLC	XYL	OK	152.185	362.997	1.25413	2.45452	0.0021	0.0224127	yes	g2408.t1	A6ZV70	CATT_YEAS7	reviewed	Catalase T (EC 1.11.1.6)	CTT1 SCY_2303	Saccharomyces cerevisiae (strain YJM789) (Baker's yeast)	562	CTT1			SCY_2303	1.11.1.6	SUBCELLULAR LOCATION: Cytoplasm {ECO:0000250}.				cytoplasm [GO:0005737]; catalase activity [GO:0004096]; heme binding [GO:0020037]; metal ion binding [GO:0046872]; hydrogen peroxide catabolic process [GO:0042744]; response to oxidative stress [GO:0006979]	hydrogen peroxide catabolic process [GO:0042744]; response to oxidative stress [GO:0006979]	catalase activity [GO:0004096]; heme binding [GO:0020037]; metal ion binding [GO:0046872]	cytoplasm [GO:0005737]	GO:0004096; GO:0005737; GO:0020037; GO:0042744; GO:0046872; GO:0006979							FUNCTION: Occurs in almost all aerobically respiring organisms and serves to protect cells from the toxic effects of hydrogen peroxide. {ECO:0000250}.		3 out of 5
g2686.t1	GK5S-2299	-	2579:326-1068	GLC	XYL	OK	292.833	694.611	1.24613	2.79532	0.00175	0.0195202	yes	g2686.t1	P25349	YCP4_YEAST	reviewed	Flavoprotein-like protein YCP4	YCP4 YCR004C YCR042 YCR4C	Saccharomyces cerevisiae (strain ATCC 204508 / S288c) (Baker's yeast)	247	YCP4		YCR004C	YCR042 YCR4C		SUBCELLULAR LOCATION: Cytoplasm. Membrane raft. Mitochondrion.				cytoplasm [GO:0005737]; membrane raft [GO:0045121]; mitochondrion [GO:0005739]; electron carrier activity [GO:0009055]; FMN binding [GO:0010181]; oxidoreductase activity [GO:0016491]; negative regulation of transcription, DNA-templated [GO:0045892]	negative regulation of transcription, DNA-templated [GO:0045892]	electron carrier activity [GO:0009055]; FMN binding [GO:0010181]; oxidoreductase activity [GO:0016491]	cytoplasm [GO:0005737]; membrane raft [GO:0045121]; mitochondrion [GO:0005739]	GO:0010181; GO:0005737; GO:0009055; GO:0045121; GO:0005739; GO:0045892; GO:0016491		DOMAIN 4 193 Flavodoxin-like.							3 out of 5		30982;	DIP-1781N;	P25349;	MINT-399428;
g3820.t1	GK5S-1156	-	3656:5072-5742	GLC	XYL	OK	107.733	252.679	1.22984	2.58556	0.0068	0.0532213	no	g3820.t1	Q9JI75	NQO2_MOUSE	reviewed	Ribosyldihydronicotinamide dehydrogenase [quinone] (EC 1.10.5.1) (NRH dehydrogenase [quinone] 2) (NRH:quinone oxidoreductase 2) (Quinone reductase 2) (QR2)	Nqo2 Nmor2	Mus musculus (Mouse)	231	Nqo2	Nmor2			1.10.5.1	SUBCELLULAR LOCATION: Cytoplasm {ECO:0000250}.				cytoplasm [GO:0005737]; extracellular exosome [GO:0070062]; nucleoplasm [GO:0005654]; metal ion binding [GO:0046872]; oxidoreductase activity [GO:0016491]; memory [GO:0007613]	memory [GO:0007613]	metal ion binding [GO:0046872]; oxidoreductase activity [GO:0016491]	cytoplasm [GO:0005737]; extracellular exosome [GO:0070062]; nucleoplasm [GO:0005654]	GO:0005737; GO:0070062; GO:0007613; GO:0046872; GO:0005654; GO:0016491							FUNCTION: The enzyme apparently serves as a quinone reductase in connection with conjugation reactions of hydroquinones involved in detoxification pathways as well as in biosynthetic processes such as the vitamin K-dependent gamma-carboxylation of glutamate residues in prothrombin synthesis.		4 out of 5
g3303.t1	GK5S-1677	-	3118:12676-13757	GLC	XYL	OK	347.664	796.567	1.1961	2.48076	0.0037	0.034681	yes	g3303.t1	Q6CTQ5	YIM1_KLULA	reviewed	Protein YIM1	YIM1 KLLA0C10857g	Kluyveromyces lactis (strain ATCC 8585 / CBS 2359 / DSM 70799 / NBRC 1267 / NRRL Y-1140 / WM37) (Yeast) (Candida sphaerica)	360	YIM1		KLLA0C10857g			SUBCELLULAR LOCATION: Lipid droplet {ECO:0000250}. Mitochondrion {ECO:0000250}.				lipid particle [GO:0005811]; mitochondrion [GO:0005739]; oxidoreductase activity [GO:0016491]; zinc ion binding [GO:0008270]		oxidoreductase activity [GO:0016491]; zinc ion binding [GO:0008270]	lipid particle [GO:0005811]; mitochondrion [GO:0005739]	GO:0005811; GO:0005739; GO:0016491; GO:0008270									2 out of 5
g1391.t1	GK5S-3625	-	1411:5527-6467	GLC	XYL	OK	144.415	330.204	1.19314	2.52097	0.0038	0.0351276	yes	g1391.t1	P50167	ARDH_PICST	reviewed	D-arabinitol 2-dehydrogenase [ribulose-forming] (ARDH) (EC 1.1.1.250)	ARDH ARD2 PICST_65696	Scheffersomyces stipitis (strain ATCC 58785 / CBS 6054 / NBRC 10063 / NRRL Y-11545) (Yeast) (Pichia stipitis)	278	ARDH	ARD2		PICST_65696	1.1.1.250					D-arabinitol 2-dehydrogenase activity [GO:0047038]; arabitol metabolic process [GO:0051161]; carbohydrate metabolic process [GO:0005975]	arabitol metabolic process [GO:0051161]; carbohydrate metabolic process [GO:0005975]	D-arabinitol 2-dehydrogenase activity [GO:0047038]		GO:0047038; GO:0051161; GO:0005975						PATHWAY: Carbohydrate metabolism; D-arabinitol metabolism.			2 out of 5
g115.t1	GK5S-4915	-	134:69-1192	GLC	XYL	OK	126.666	283.051	1.16003	2.24548	0.00635	0.0508	no	g115.t1	P22133	MDHC_YEAST	reviewed	Malate dehydrogenase, cytoplasmic (EC 1.1.1.37)	MDH2 YOL126C	Saccharomyces cerevisiae (strain ATCC 204508 / S288c) (Baker's yeast)	377	MDH2		YOL126C		1.1.1.37	SUBCELLULAR LOCATION: Cytoplasm.				cytosol [GO:0005829]; nuclear periphery [GO:0034399]; L-malate dehydrogenase activity [GO:0030060]; gluconeogenesis [GO:0006094]; malate metabolic process [GO:0006108]; protein import into peroxisome matrix [GO:0016558]; tricarboxylic acid cycle [GO:0006099]	gluconeogenesis [GO:0006094]; malate metabolic process [GO:0006108]; protein import into peroxisome matrix [GO:0016558]; tricarboxylic acid cycle [GO:0006099]	L-malate dehydrogenase activity [GO:0030060]	cytosol [GO:0005829]; nuclear periphery [GO:0034399]	GO:0030060; GO:0005829; GO:0006094; GO:0006108; GO:0034399; GO:0016558; GO:0006099							FUNCTION: The isoenzyme MDH2 may function primarily in the glyoxylate cycle.		5 out of 5		34249;	DIP-4211N;	P22133;	MINT-568274;
g4253.t1	GK5S-718	-	4273:8262-9340	GLC	XYL	OK	280.057	622.946	1.15339	2.46997	0.00415	0.0376224	yes	g4253.t1	P53111	ARI1_YEAST	reviewed	NADPH-dependent aldehyde reductase ARI1 (EC 1.1.1.-)	ARI1 YGL157W G1857	Saccharomyces cerevisiae (strain ATCC 204508 / S288c) (Baker's yeast)	347	ARI1		YGL157W	G1857	1.1.1.-	SUBCELLULAR LOCATION: Cytoplasm {ECO:0000269|PubMed:14562095}. Nucleus {ECO:0000269|PubMed:14562095}.				cytoplasm [GO:0005737]; nucleus [GO:0005634]; carbonyl reductase (NADPH) activity [GO:0004090]; coenzyme binding [GO:0050662]; oxidoreductase activity [GO:0016491]		carbonyl reductase (NADPH) activity [GO:0004090]; coenzyme binding [GO:0050662]; oxidoreductase activity [GO:0016491]	cytoplasm [GO:0005737]; nucleus [GO:0005634]	GO:0004090; GO:0050662; GO:0005737; GO:0005634; GO:0016491							FUNCTION: NADPH-dependent aldehyde reductase involved in the detoxification of aldehyde inhibitors derived from lignocellulosic biomass conversion. Reduces commonly detected inhibitors in biomass conversion hydrolysates such as furfural, 5-hydroxymethylfurfural (HMF), cinnamic aldehyde, benzaldehyde, phenylacetaldehyde, and anisaldehyde. {ECO:0000269|PubMed:14574691, ECO:0000269|PubMed:19577617, …		3 out of 5		33097;	DIP-5112N;	P53111;	MINT-513533;
g4567.t1	GK5S-389	-	4619:1912-3200	GLC	XYL	OK	302.292	672.346	1.15326	2.40264	0.0044	0.0387662	yes	g4567.t1	P21954	IDHP_YEAST	reviewed	Isocitrate dehydrogenase [NADP], mitochondrial (IDH) (EC 1.1.1.42) (IDP) (NADP(+)-specific ICDH) (Oxalosuccinate decarboxylase)	IDP1 YDL066W	Saccharomyces cerevisiae (strain ATCC 204508 / S288c) (Baker's yeast)	428	IDP1		YDL066W		1.1.1.42	SUBCELLULAR LOCATION: Mitochondrion.				mitochondrial nucleoid [GO:0042645]; mitochondrion [GO:0005739]; isocitrate dehydrogenase (NADP+) activity [GO:0004450]; magnesium ion binding [GO:0000287]; NAD binding [GO:0051287]; glutamate biosynthetic process [GO:0006537]; glyoxylate cycle [GO:0006097]; isocitrate metabolic process [GO:0006102]; tricarboxylic acid cycle [GO:0006099]	glutamate biosynthetic process [GO:0006537]; glyoxylate cycle [GO:0006097]; isocitrate metabolic process [GO:0006102]; tricarboxylic acid cycle [GO:0006099]	isocitrate dehydrogenase (NADP+) activity [GO:0004450]; magnesium ion binding [GO:0000287]; NAD binding [GO:0051287]	mitochondrial nucleoid [GO:0042645]; mitochondrion [GO:0005739]	GO:0051287; GO:0006537; GO:0006097; GO:0004450; GO:0006102; GO:0000287; GO:0042645; GO:0005739; GO:0006099							FUNCTION: Mitochondrial IDP1 may regulate flux through the tricarboxylic acid cycle and respiration. Its probably critical function is the production of NADPH.	ENZYME REGULATION: The enzyme is subject to end product inhibition by NADPH and 2-oxoglutarate.	5 out of 5		31993;	DIP-4494N;	P21954;	MINT-510681;
g2822.t1	GK5S-2160	-	2703:522-1465	GLC	XYL	NOTEST	1.6553	3.61263	1.12596	0	1	1	no	g2822.t1	Q5ACV9	SOD6_CANAL	reviewed	Cell surface superoxide dismutase [Cu-Zn] 6 (EC 1.15.1.1) (Predicted GPI-anchored protein 9)	SOD6 PGA9 SOD33 CaO19.2108 CaO19.9656	Candida albicans (strain SC5314 / ATCC MYA-2876) (Yeast)	316	SOD6	PGA9 SOD33		CaO19.2108 CaO19.9656	1.15.1.1	SUBCELLULAR LOCATION: Secreted, cell wall. Membrane {ECO:0000250}; Lipid-anchor, GPI-anchor {ECO:0000250}. Note=Covalently-linked GPI-modified cell wall protein (GPI-CWP). {ECO:0000250}.				anchored component of membrane [GO:0031225]; cell wall [GO:0005618]; cytoplasm [GO:0005737]; extracellular region [GO:0005576]; copper ion binding [GO:0005507]; superoxide dismutase activity [GO:0004784]; zinc ion binding [GO:0008270]; pathogenesis [GO:0009405]; removal of superoxide radicals [GO:0019430]	pathogenesis [GO:0009405]; removal of superoxide radicals [GO:0019430]	copper ion binding [GO:0005507]; superoxide dismutase activity [GO:0004784]; zinc ion binding [GO:0008270]	anchored component of membrane [GO:0031225]; cell wall [GO:0005618]; cytoplasm [GO:0005737]; extracellular region [GO:0005576]	GO:0031225; GO:0005618; GO:0005507; GO:0005737; GO:0005576; GO:0009405; GO:0019430; GO:0004784; GO:0008270							FUNCTION: Superoxide dismutases serve to convert damaging superoxide radicals, a key form of ROS, to less damaging hydrogen peroxide that can be converted into water by catalase action. May be involved protection against extracellular stress.		4 out of 5	PTM: The GPI-anchor is attached to the protein in the endoplasmic reticulum and serves to target the protein to the cell surface. There, the glucosamine-inositol phospholipid moiety is cleaved off and the GPI-modified mannoprotein is covalently attached via its lipidless GPI glycan remnant to the 1,6-beta-glucan of the outer cell wall layer (By similarity). {ECO:0000250}.
g2779.t1	GK5S-2232	-	2636:54783-55894	GLC	XYL	OK	46.6937	100.009	1.09883	2.04973	0.01445	0.0929551	no	g2779.t1	Q84MB6	DIOX2_ARATH	reviewed	Probable 2-oxoglutarate-dependent dioxygenase At3g49630 (EC 1.14.11.-)	At3g50210 F11C1.50	Arabidopsis thaliana (Mouse-ear cress)	332			At3g50210	F11C1.50	1.14.11.-					iron ion binding [GO:0005506]; oxidoreductase activity, acting on paired donors, with incorporation or reduction of molecular oxygen, 2-oxoglutarate as one donor, and incorporation of one atom each of oxygen into both donors [GO:0016706]		iron ion binding [GO:0005506]; oxidoreductase activity, acting on paired donors, with incorporation or reduction of molecular oxygen, 2-oxoglutarate as one donor, and incorporation of one atom each of oxygen into both donors [GO:0016706]		GO:0005506; GO:0016706		DOMAIN 182 287 Fe2OG dioxygenase. {ECO:0000255|PROSITE-ProRule:PRU00805}.							2 out of 5
g1667.t1	GK5S-3344	-	1732:2616-3682	GLC	XYL	OK	45.1	91.1065	1.01443	1.88012	0.0236	0.130691	no	g1667.t1	Q9D711	PIR_MOUSE	reviewed	Pirin (EC 1.13.11.24) (Probable quercetin 2,3-dioxygenase PIR) (Probable quercetinase)	Pir	Mus musculus (Mouse)	290	Pir				1.13.11.24	SUBCELLULAR LOCATION: Nucleus {ECO:0000250}. Cytoplasm {ECO:0000250}. Note=Predominantly localized in dot-like subnuclear structures. {ECO:0000250}.				cytoplasm [GO:0005737]; nucleus [GO:0005634]; metal ion binding [GO:0046872]; quercetin 2,3-dioxygenase activity [GO:0008127]; transcription cofactor activity [GO:0003712]; monocyte differentiation [GO:0030224]; myeloid cell differentiation [GO:0030099]; regulation of transcription, DNA-templated [GO:0006355]; transcription, DNA-templated [GO:0006351]	monocyte differentiation [GO:0030224]; myeloid cell differentiation [GO:0030099]; regulation of transcription, DNA-templated [GO:0006355]; transcription, DNA-templated [GO:0006351]	metal ion binding [GO:0046872]; quercetin 2,3-dioxygenase activity [GO:0008127]; transcription cofactor activity [GO:0003712]	cytoplasm [GO:0005737]; nucleus [GO:0005634]	GO:0005737; GO:0046872; GO:0030224; GO:0030099; GO:0005634; GO:0008127; GO:0006355; GO:0003712; GO:0006351						PATHWAY: Flavonoid metabolism; quercetin degradation.	FUNCTION: Transcriptional coregulator of NF-kappa-B which facilitates binding of NF-kappa-B proteins to target kappa-B genes in a redox-state-dependent manner. May be required for efficient terminal myeloid maturation of hematopoietic cells. Has quercetin 2,3-dioxygenase activity (in vitro) (By similarity). {ECO:0000250}.		4 out of 5				Q9D711;	MINT-4107667;
g2171.t1	GK5S-2833	-	2192:2151-3121	GLC	XYL	OK	26.8732	53.7677	1.00057	1.70756	0.04545	0.205818	no	g2171.t1	O74741	DIOXL_SCHPO	reviewed	4,5-DOPA dioxygenase extradiol-like protein (EC 1.13.-.-)	SPBC1709.16c	Schizosaccharomyces pombe (strain 972 / ATCC 24843) (Fission yeast)	297				SPBC1709.16c	1.13.-.-	SUBCELLULAR LOCATION: Cytoplasm {ECO:0000269|PubMed:16823372}. Nucleus {ECO:0000269|PubMed:16823372}.				cytosol [GO:0005829]; nucleus [GO:0005634]; ferrous iron binding [GO:0008198]; oxidoreductase activity, acting on single donors with incorporation of molecular oxygen [GO:0016701]; zinc ion binding [GO:0008270]; cellular aromatic compound metabolic process [GO:0006725]	cellular aromatic compound metabolic process [GO:0006725]	ferrous iron binding [GO:0008198]; oxidoreductase activity, acting on single donors with incorporation of molecular oxygen [GO:0016701]; zinc ion binding [GO:0008270]	cytosol [GO:0005829]; nucleus [GO:0005634]	GO:0006725; GO:0005829; GO:0008198; GO:0005634; GO:0016701; GO:0008270							FUNCTION: May be involved in the metabolism of aromatic compounds.		3 out of 5		276641;			MINT-4680359;
g1843.t1	GK5S-3166	-	1927:2265-3484	GLC	XYL	OK	218.162	427.627	0.970951	1.97018	0.0169	0.103877	no	g1843.t1	P59668	FAD12_MORIS	reviewed	Delta(12) fatty acid desaturase (EC 1.14.19.6) (Delta-12 fatty acid desaturase)		Mortierella isabellina (Umbelopsis isabellina)	400					1.14.19.6	SUBCELLULAR LOCATION: Membrane {ECO:0000305}; Multi-pass membrane protein {ECO:0000305}.			TRANSMEM 91 111 Helical. {ECO:0000255}.; TRANSMEM 199 219 Helical. {ECO:0000255}.; TRANSMEM 245 265 Helical. {ECO:0000255}.; TRANSMEM 277 297 Helical. {ECO:0000255}.	integral component of membrane [GO:0016021]; oxidoreductase activity [GO:0016491]; unsaturated fatty acid biosynthetic process [GO:0006636]	unsaturated fatty acid biosynthetic process [GO:0006636]	oxidoreductase activity [GO:0016491]	integral component of membrane [GO:0016021]	GO:0016021; GO:0016491; GO:0006636	DOMAIN: The histidine box domains may contain the active site and/or be involved in metal ion binding.		MOTIF 112 116 Histidine box-1.; MOTIF 148 152 Histidine box-2.; MOTIF 339 343 Histidine box-3.			PATHWAY: Lipid metabolism; polyunsaturated fatty acid biosynthesis.	FUNCTION: Catalyzes the desaturation of oleic acid (Delta(9)-18:1) to linoleic acid (Delta(9), Delta(12)-18:2). {ECO:0000250}.		2 out of 5
g3230.t1	GK5S-1747	-	3091:708-1171	GLC	XYL	OK	1681.1	3259.06	0.955049	2.63717	0.0163	0.10085	no	g3230.t1	Q6CPE2	SODC_KLULA	reviewed	Superoxide dismutase [Cu-Zn] (EC 1.15.1.1)	SOD1 KLLA0E05522g	Kluyveromyces lactis (strain ATCC 8585 / CBS 2359 / DSM 70799 / NBRC 1267 / NRRL Y-1140 / WM37) (Yeast) (Candida sphaerica)	155	SOD1		KLLA0E05522g		1.15.1.1	SUBCELLULAR LOCATION: Cytoplasm {ECO:0000250}.				cytoplasm [GO:0005737]; metal ion binding [GO:0046872]; superoxide dismutase activity [GO:0004784]		metal ion binding [GO:0046872]; superoxide dismutase activity [GO:0004784]	cytoplasm [GO:0005737]	GO:0005737; GO:0046872; GO:0004784							FUNCTION: Destroys radicals which are normally produced within the cells and which are toxic to biological systems. {ECO:0000250}.		3 out of 5
g1562.t1	GK5S-3450	-	1637:1758-8176	GLC	XYL	OK	416.634	787.312	0.918153	1.39172	0.05325	0.225892	no	g1562.t1	Q12680	GLT1_YEAST	reviewed	Glutamate synthase [NADH] (EC 1.4.1.14) (NADH-GOGAT)	GLT1 YDL171C	Saccharomyces cerevisiae (strain ATCC 204508 / S288c) (Baker's yeast)	2145	GLT1		YDL171C		1.4.1.14					3 iron, 4 sulfur cluster binding [GO:0051538]; flavin adenine dinucleotide binding [GO:0050660]; FMN binding [GO:0010181]; glutamate synthase (NADH) activity [GO:0016040]; iron ion binding [GO:0005506]; ammonia assimilation cycle [GO:0019676]; glutamate biosynthetic process [GO:0006537]; L-glutamate biosynthetic process [GO:0097054]	ammonia assimilation cycle [GO:0019676]; glutamate biosynthetic process [GO:0006537]; L-glutamate biosynthetic process [GO:0097054]	3 iron, 4 sulfur cluster binding [GO:0051538]; flavin adenine dinucleotide binding [GO:0050660]; FMN binding [GO:0010181]; glutamate synthase (NADH) activity [GO:0016040]; iron ion binding [GO:0005506]		GO:0051538; GO:0010181; GO:0097054; GO:0019676; GO:0050660; GO:0006537; GO:0016040; GO:0005506		DOMAIN 54 455 Glutamine amidotransferase type-2. {ECO:0000255|PROSITE-ProRule:PRU00609}.				PATHWAY: Amino-acid biosynthesis; L-glutamate biosynthesis via GLT pathway; L-glutamate from 2-oxoglutarate and L-glutamine (NAD(+) route): step 1/1.; PATHWAY: Energy metabolism; nitrogen metabolism.	FUNCTION: Forms L-glutamate from L-glutamine and 2-oxoglutarate. Represents an alternative pathway to L-glutamate dehydrogenase for the biosynthesis of L-glutamate. Participates with glutamine synthetase in ammonia assimilation processes. The enzyme is specific for NADH, L-glutamine and 2-oxoglutarate. {ECO:0000269|PubMed:4362465, ECO:0000269|PubMed:7047525}.	ENZYME REGULATION: Inhibited by homocysteine sulfonamide. {ECO:0000269|PubMed:7047525}.	5 out of 5		31894;	DIP-6490N;	Q12680;	MINT-647261;
g3019.t1	GK5S-1968	-	2915:20274-21166	GLC	XYL	OK	58.2711	106.981	0.876508	1.69158	0.05005	0.218434	no	g3019.t1	P40471	AYR1_YEAST	reviewed	NADPH-dependent 1-acyldihydroxyacetone phosphate reductase (ADR) (EC 1.1.1.101) (1-acyl DHAP reductase) (Acyl/alkyl DHAP reductase) (Acylglycerone-phosphate reductase)	AYR1 YIL124W	Saccharomyces cerevisiae (strain ATCC 204508 / S288c) (Baker's yeast)	297	AYR1		YIL124W		1.1.1.101	SUBCELLULAR LOCATION: Lipid droplet. Endoplasmic reticulum.				endoplasmic reticulum [GO:0005783]; lipid particle [GO:0005811]; acylglycerone-phosphate reductase activity [GO:0000140]; triglyceride lipase activity [GO:0004806]; phosphatidic acid biosynthetic process [GO:0006654]; triglyceride catabolic process [GO:0019433]	phosphatidic acid biosynthetic process [GO:0006654]; triglyceride catabolic process [GO:0019433]	acylglycerone-phosphate reductase activity [GO:0000140]; triglyceride lipase activity [GO:0004806]	endoplasmic reticulum [GO:0005783]; lipid particle [GO:0005811]	GO:0000140; GO:0005783; GO:0005811; GO:0006654; GO:0019433; GO:0004806							FUNCTION: Can convert acyl and alkyl dihydroxyacetone-phosphate (DHAP) into glycerolipids and ether lipids, respectively. Required for the biosynthesis of phosphatidic acid via the DHAP pathway, where it reduces 1-acyl DHAP to lysophosphatidic acid (LPA). Required for spore germination. {ECO:0000269|PubMed:10617610}.	ENZYME REGULATION: Inhibited by divalent cations and N-ethylmaleimide. Activity is reduced under anaerobic growth conditions. {ECO:0000269|PubMed:1512203}.	5 out of 5		34867;	DIP-4614N;	P40471;	MINT-489020;
g4747.t1	GK5S-213	-	4874:351-958	GLC	XYL	OK	39.4453	71.7622	0.86337	1.64784	0.09205	0.315754	no	g4747.t1	P47148	YJ81_YEAST	reviewed	Uncharacterized protein YJR111C	YJR111C J2009	Saccharomyces cerevisiae (strain ATCC 204508 / S288c) (Baker's yeast)	283			YJR111C	J2009						peroxiredoxin activity [GO:0051920]		peroxiredoxin activity [GO:0051920]		GO:0051920									1 out of 5		33867;		P47148;	MINT-4084082;
g4417.t1	GK5S-565	-	4370:27481-28229	GLC	XYL	OK	358.346	651.82	0.863123	1.96739	0.03075	0.158162	no	g4417.t1	P34227	PRX1_YEAST	reviewed	Mitochondrial peroxiredoxin PRX1 (EC 1.11.1.15) (1-Cys PRX) (Mitochondrial thiol peroxidase) (mTPx) (Thioredoxin reductase)	PRX1 YBL064C YBL0503 YBL0524	Saccharomyces cerevisiae (strain ATCC 204508 / S288c) (Baker's yeast)	261	PRX1		YBL064C	YBL0503 YBL0524	1.11.1.15	SUBCELLULAR LOCATION: Mitochondrion {ECO:0000269|PubMed:10821871, ECO:0000269|PubMed:14576278}.				mitochondrion [GO:0005739]; thioredoxin peroxidase activity [GO:0008379]; cell redox homeostasis [GO:0045454]; cellular response to oxidative stress [GO:0034599]; response to cadmium ion [GO:0046686]	cell redox homeostasis [GO:0045454]; cellular response to oxidative stress [GO:0034599]; response to cadmium ion [GO:0046686]	thioredoxin peroxidase activity [GO:0008379]	mitochondrion [GO:0005739]	GO:0045454; GO:0034599; GO:0005739; GO:0046686; GO:0008379		DOMAIN 49 212 Thioredoxin. {ECO:0000255|PROSITE-ProRule:PRU00691}.					FUNCTION: Has a thioredoxin peroxidase activity with a role in reduction of hydroperoxides. {ECO:0000269|PubMed:10821871}.		5 out of 5		32635;	DIP-6412N;	P34227;	MINT-642862;
g4198.t1	GK5S-780	-	4142:23499-24184	GLC	XYL	OK	759.142	1379.9	0.86212	2.06391	0.02715	0.144064	no	g4198.t1	P00447	SODM_YEAST	reviewed	Superoxide dismutase [Mn], mitochondrial (EC 1.15.1.1)	SOD2 YHR008C	Saccharomyces cerevisiae (strain ATCC 204508 / S288c) (Baker's yeast)	233	SOD2		YHR008C		1.15.1.1	SUBCELLULAR LOCATION: Mitochondrion matrix.				mitochondrial matrix [GO:0005759]; mitochondrion [GO:0005739]; metal ion binding [GO:0046872]; superoxide dismutase activity [GO:0004784]; age-dependent response to oxidative stress involved in chronological cell aging [GO:0001324]; age-dependent response to reactive oxygen species involved in chronological cell aging [GO:0001320]; reactive oxygen species metabolic process [GO:0072593]; removal o…	age-dependent response to oxidative stress involved in chronological cell aging [GO:0001324]; age-dependent response to reactive oxygen species involved in chronological cell aging [GO:0001320]; reactive oxygen species metabolic process [GO:0072593]; removal of superoxide radicals [GO:0019430]; replicative cell aging [GO:0001302]	metal ion binding [GO:0046872]; superoxide dismutase activity [GO:0004784]	mitochondrial matrix [GO:0005759]; mitochondrion [GO:0005739]	GO:0001324; GO:0001320; GO:0046872; GO:0005759; GO:0005739; GO:0072593; GO:0019430; GO:0001302; GO:0004784							FUNCTION: Destroys superoxide anion radicals which are normally produced within the cells and which are toxic to biological systems.		5 out of 5		36435;	DIP-4905N;	P00447;	MINT-526642;
g4799.t1	GK5S-154	-	4921:12191-14679	GLC	XYL	OK	81.0741	146.844	0.856976	1.62873	0.03195	0.162378	no	g4799.t1	P39956	RPH1_YEAST	reviewed	DNA damage-responsive transcriptional repressor RPH1	RPH1 YER169W	Saccharomyces cerevisiae (strain ATCC 204508 / S288c) (Baker's yeast)	796	RPH1		YER169W			SUBCELLULAR LOCATION: Nucleus {ECO:0000255|PROSITE-ProRule:PRU00537, ECO:0000269|PubMed:14562095}.				nucleus [GO:0005634]; histone demethylase activity (H3-K36 specific) [GO:0051864]; histone demethylase activity (H3-K9 specific) [GO:0032454]; metal ion binding [GO:0046872]; RNA polymerase II core promoter proximal region sequence-specific DNA binding transcription factor activity involved in negative regulation of transcription [GO:0001078]; sequence-specific DNA binding [GO:0043565]; histone d…	histone demethylation [GO:0016577]; histone H3-K36 demethylation [GO:0070544]; histone H3-K9 demethylation [GO:0033169]; negative regulation of transcription from RNA polymerase II promoter [GO:0000122]; transcription, DNA-templated [GO:0006351]	histone demethylase activity (H3-K36 specific) [GO:0051864]; histone demethylase activity (H3-K9 specific) [GO:0032454]; metal ion binding [GO:0046872]; RNA polymerase II core promoter proximal region sequence-specific DNA binding transcription factor activity involved in negative regulation of transcription [GO:0001078]; sequence-specific DNA binding [GO:0043565]	nucleus [GO:0005634]	GO:0001078; GO:0070544; GO:0033169; GO:0051864; GO:0032454; GO:0016577; GO:0046872; GO:0000122; GO:0005634; GO:0043565; GO:0006351		DOMAIN 14 55 JmjN. {ECO:0000255|PROSITE-ProRule:PRU00537}.; DOMAIN 193 355 JmjC. {ECO:0000255|PROSITE-ProRule:PRU00538}.	MOTIF 455 471 Bipartite nuclear localization signal.	ZN_FING 709 732 C2H2-type 1. {ECO:0000255|PROSITE-ProRule:PRU00042}.; ZN_FING 738 763 C2H2-type 2; atypical. {ECO:0000255|PROSITE-ProRule:PRU00042}.			FUNCTION: Transcriptional repressor of photolyase PHR1. Recognizes and binds the sequence AG(4) in the upstream repressing sequence of PHR1. Derepresses PHR1 transcription when phosphorylated. {ECO:0000269|PubMed:10523651, ECO:0000269|PubMed:11809875}.		5 out of 5	PTM: RAD53-dependent phosphorylated in response to DNA damage. {ECO:0000269|PubMed:11809875}.	36922;	DIP-5418N;	P39956;	MINT-518485;
g1805.t1	GK5S-3191	-	1836:999-1708	GLC	XYL	OK	61.3961	106.423	0.79359	1.57818	0.09165	0.315303	no	g1805.t1	P41735	COQ7_YEAST	reviewed	5-demethoxyubiquinone hydroxylase, mitochondrial (DMQ hydroxylase) (EC 1.14.13.-) (Catabolite repression protein 5) (Ubiquinone biosynthesis monooxygenase COQ7)	CAT5 COQ7 YOR125C O3284 YOR3284C	Saccharomyces cerevisiae (strain ATCC 204508 / S288c) (Baker's yeast)	233	CAT5	COQ7	YOR125C	O3284 YOR3284C	1.14.13.-	SUBCELLULAR LOCATION: Mitochondrion inner membrane {ECO:0000255|HAMAP-Rule:MF_03194, ECO:0000269|PubMed:14576278, ECO:0000269|PubMed:24406904, ECO:0000269|PubMed:9452453}; Peripheral membrane protein {ECO:0000255|HAMAP-Rule:MF_03194, ECO:0000269|PubMed:24406904}; Matrix side {ECO:0000255|HAMAP-Rule:MF_03194, ECO:0000269|PubMed:24406904}.				extrinsic component of mitochondrial inner membrane [GO:0031314]; mitochondrial inner membrane [GO:0005743]; metal ion binding [GO:0046872]; monooxygenase activity [GO:0004497]; oxidoreductase activity, acting on paired donors, with incorporation or reduction of molecular oxygen, NAD(P)H as one donor, and incorporation of one atom of oxygen [GO:0016709]; ubiquinone biosynthetic process [GO:000674…	ubiquinone biosynthetic process [GO:0006744]	metal ion binding [GO:0046872]; monooxygenase activity [GO:0004497]; oxidoreductase activity, acting on paired donors, with incorporation or reduction of molecular oxygen, NAD(P)H as one donor, and incorporation of one atom of oxygen [GO:0016709]	extrinsic component of mitochondrial inner membrane [GO:0031314]; mitochondrial inner membrane [GO:0005743]	GO:0031314; GO:0046872; GO:0005743; GO:0004497; GO:0016709; GO:0006744						PATHWAY: Cofactor biosynthesis; ubiquinone biosynthesis. {ECO:0000255|HAMAP-Rule:MF_03194, ECO:0000305|PubMed:8621692}.	FUNCTION: Catalyzes the hydroxylation of 2-hexaprenyl-3-methyl-6-methoxy-1,4-benzoquinol (DMQH2) during ubiquinone biosynthesis (PubMed:8621692, PubMed:9452453, PubMed:16624818). Has also a structural role in the COQ enzyme complex, stabilizing COQ3 and COQ4 polypeptides (PubMed:16624818). {ECO:0000255|HAMAP-Rule:MF_03194, ECO:0000269|PubMed:16624818, ECO:0000269|PubMed:8621692, ECO:0000269|PubMe…		5 out of 5		34520;	DIP-6435N;	P41735;	MINT-698516;
g4491.t1	GK5S-486	-	4517:24999-25552	GLC	XYL	OK	87.7376	151.527	0.788309	1.67403	0.0995	0.330847	no	g4491.t1	P40029	MSRA_YEAST	reviewed	Peptide methionine sulfoxide reductase (EC 1.8.4.11) (Peptide-methionine (S)-S-oxide reductase) (Peptide Met(O) reductase) (Protein-methionine-S-oxide reductase)	MXR1 YER042W	Saccharomyces cerevisiae (strain ATCC 204508 / S288c) (Baker's yeast)	184	MXR1		YER042W		1.8.4.11					cytoplasm [GO:0005737]; peptide-methionine (S)-S-oxide reductase activity [GO:0008113]; cellular response to oxidative stress [GO:0034599]; protein repair [GO:0030091]	cellular response to oxidative stress [GO:0034599]; protein repair [GO:0030091]	peptide-methionine (S)-S-oxide reductase activity [GO:0008113]	cytoplasm [GO:0005737]	GO:0034599; GO:0005737; GO:0008113; GO:0030091							FUNCTION: Has an important function as a repair enzyme for proteins that have been inactivated by oxidation. Catalyzes the reversible oxidation-reduction of methionine sulfoxide in proteins to methionine. Also able to reduce dimethyl sulfoxide (DMSO) as well, with DMS as the product.		4 out of 5		36778;		P40029;	MINT-4483927;
g3124.t1	GK5S-1869	-	3006:27440-28932	GLC	XYL	OK	337.5	575.72	0.77048	1.54042	0.0524	0.224108	no	g3124.t1	P48828	G6PD_KLULA	reviewed	Glucose-6-phosphate 1-dehydrogenase (G6PD) (EC 1.1.1.49)	ZWF KLLA0D19855g	Kluyveromyces lactis (strain ATCC 8585 / CBS 2359 / DSM 70799 / NBRC 1267 / NRRL Y-1140 / WM37) (Yeast) (Candida sphaerica)	497	ZWF		KLLA0D19855g		1.1.1.49					glucose-6-phosphate dehydrogenase activity [GO:0004345]; NADP binding [GO:0050661]; glucose metabolic process [GO:0006006]; pentose-phosphate shunt [GO:0006098]	glucose metabolic process [GO:0006006]; pentose-phosphate shunt [GO:0006098]	glucose-6-phosphate dehydrogenase activity [GO:0004345]; NADP binding [GO:0050661]		GO:0050661; GO:0006006; GO:0004345; GO:0006098						PATHWAY: Carbohydrate degradation; pentose phosphate pathway; D-ribulose 5-phosphate from D-glucose 6-phosphate (oxidative stage): step 1/3.	FUNCTION: Catalyzes the rate-limiting step of the oxidative pentose-phosphate pathway, which represents a route for the dissimilation of carbohydrates besides glycolysis. The main function of this enzyme is to provide reducing power (NADPH) and pentose phosphates for fatty acid and nucleic acid synthesis (By similarity). {ECO:0000250}.		3 out of 5
g1044.t1	GK5S-3980	-	1158:10693-16838	GLC	XYL	OK	751.644	1259.1	0.744276	1.03538	0.15355	0.423164	no	g1044.t1	P07149	FAS1_YEAST	reviewed	Fatty acid synthase subunit beta (EC 2.3.1.86) [Includes: 3-hydroxyacyl-[acyl-carrier-protein] dehydratase (EC 4.2.1.59); Enoyl-[acyl-carrier-protein] reductase [NADH] (EC 1.3.1.9); [Acyl-carrier-protein] acetyltransferase (EC 2.3.1.38); [Acyl-carrier-protein] malonyltransferase (EC 2.3.1.39); S-acyl fatty acid synthase thioesterase (EC 3.1.2.14)]	FAS1 YKL182W	Saccharomyces cerevisiae (strain ATCC 204508 / S288c) (Baker's yeast)	2051	FAS1		YKL182W		2.3.1.86; 4.2.1.59; 1.3.1.9; 2.3.1.38; 2.3.1.39; 3.1.2.14					cytosol [GO:0005829]; fatty acid synthase complex [GO:0005835]; lipid particle [GO:0005811]; 3-hydroxyacyl-[acyl-carrier-protein] dehydratase activity [GO:0019171]; 3-hydroxyoctanoyl-[acyl-carrier-protein] dehydratase activity [GO:0047451]; [acyl-carrier-protein] S-acetyltransferase activity [GO:0004313]; [acyl-carrier-protein] S-malonyltransferase activity [GO:0004314]; enoyl-[acyl-carrier-prote…	long-chain fatty acid biosynthetic process [GO:0042759]	[acyl-carrier-protein] S-acetyltransferase activity [GO:0004313]; [acyl-carrier-protein] S-malonyltransferase activity [GO:0004314]; 3-hydroxyacyl-[acyl-carrier-protein] dehydratase activity [GO:0019171]; 3-hydroxyoctanoyl-[acyl-carrier-protein] dehydratase activity [GO:0047451]; enoyl-[acyl-carrier-protein] reductase (NADH) activity [GO:0004318]; enoyl-[acyl-carrier-protein] reductase (NADPH, B-…	cytosol [GO:0005829]; fatty acid synthase complex [GO:0005835]; lipid particle [GO:0005811]	GO:0019171; GO:0047451; GO:0004313; GO:0004314; GO:0005829; GO:0004318; GO:0004319; GO:0005835; GO:0004321; GO:0005811; GO:0042759; GO:0016295; GO:0004320; GO:0016296; GO:0016409		DOMAIN 1523 1648 MaoC-like.					FUNCTION: Fatty acid synthetase catalyzes the formation of long-chain fatty acids from acetyl-CoA, malonyl-CoA and NADPH. The beta subunit contains domains for: [acyl-carrier-protein] acetyltransferase and malonyltransferase, S-acyl fatty acid synthase thioesterase, enoyl-[acyl-carrier-protein] reductase, and 3-hydroxypalmitoyl-[acyl-carrier-protein] dehydratase.		5 out of 5		33940;	DIP-742N;	P07149;	MINT-1325736;
g4110.t1	GK5S-853	-	4095:3757-5147	GLC	XYL	OK	39.8879	65.5296	0.716194	1.20756	0.12835	0.380272	no	g4110.t1	Q06433	GAL80_KLULA	reviewed	Galactose/lactose metabolism regulatory protein GAL80	GAL80 KLLA0A08162g	Kluyveromyces lactis (strain ATCC 8585 / CBS 2359 / DSM 70799 / NBRC 1267 / NRRL Y-1140 / WM37) (Yeast) (Candida sphaerica)	457	GAL80		KLLA0A08162g							DNA binding [GO:0003677]; oxidoreductase activity [GO:0016491]; galactose metabolic process [GO:0006012]; regulation of transcription, DNA-templated [GO:0006355]; transcription, DNA-templated [GO:0006351]	galactose metabolic process [GO:0006012]; regulation of transcription, DNA-templated [GO:0006355]; transcription, DNA-templated [GO:0006351]	DNA binding [GO:0003677]; oxidoreductase activity [GO:0016491]		GO:0003677; GO:0006012; GO:0016491; GO:0006355; GO:0006351							FUNCTION: This protein is a negative regulator for the gene expression of the lactose/galactose metabolic genes. It seems to block activation by the transcriptional activator LAC9 in the absence of an inducing sugar.		2 out of 5
g472.t1	GK5S-4557	-	506:7593-9361	GLC	XYL	OK	113.703	182.21	0.680334	1.3031	0.09235	0.316261	no	g472.t1	Q12627	DLD1_KLULA	reviewed	D-lactate dehydrogenase [cytochrome], mitochondrial (EC 1.1.2.4) (D-lactate ferricytochrome C oxidoreductase) (D-LCR)	DLD1 DLD KLLA0E19789g	Kluyveromyces lactis (strain ATCC 8585 / CBS 2359 / DSM 70799 / NBRC 1267 / NRRL Y-1140 / WM37) (Yeast) (Candida sphaerica)	576	DLD1	DLD	KLLA0E19789g		1.1.2.4	SUBCELLULAR LOCATION: Mitochondrion matrix.				mitochondrial matrix [GO:0005759]; D-lactate dehydrogenase (cytochrome) activity [GO:0004458]; flavin adenine dinucleotide binding [GO:0050660]; UDP-N-acetylmuramate dehydrogenase activity [GO:0008762]		D-lactate dehydrogenase (cytochrome) activity [GO:0004458]; flavin adenine dinucleotide binding [GO:0050660]; UDP-N-acetylmuramate dehydrogenase activity [GO:0008762]	mitochondrial matrix [GO:0005759]	GO:0004458; GO:0008762; GO:0050660; GO:0005759		DOMAIN 139 320 FAD-binding PCMH-type. {ECO:0000255|PROSITE-ProRule:PRU00718}.					FUNCTION: Catalyzes the stereospecific oxidation of D-lactate to pyruvate.		3 out of 5
g1150.t1	GK5S-3866	-	1250:0-486	GLC	XYL	OK	23.1851	36.6803	0.661809	1.12784	0.29655	0.599483	no	g1150.t1	Q49WS9	Y1627_STAS1	reviewed	Uncharacterized oxidoreductase SSP1627 (EC 1.-.-.-)	SSP1627	Staphylococcus saprophyticus subsp. saprophyticus (strain ATCC 15305 / DSM 20229)	246			SSP1627		1.-.-.-					oxidoreductase activity [GO:0016491]		oxidoreductase activity [GO:0016491]		GO:0016491									2 out of 5
g2193.t1	GK5S-2795	-	2209:3360-4063	GLC	XYL	OK	307.077	482.383	0.651579	1.45725	0.1145	0.355381	no	g2193.t1	P40582	GST1_YEAST	reviewed	Glutathione S-transferase 1 (EC 2.5.1.18) (GST-I)	GTT1 YIR038C	Saccharomyces cerevisiae (strain ATCC 204508 / S288c) (Baker's yeast)	234	GTT1		YIR038C		2.5.1.18	SUBCELLULAR LOCATION: Endoplasmic reticulum membrane; Peripheral membrane protein.				endoplasmic reticulum [GO:0005783]; endoplasmic reticulum membrane [GO:0005789]; glutathione peroxidase activity [GO:0004602]; glutathione transferase activity [GO:0004364]; glutathione metabolic process [GO:0006749]; oxidation-reduction process [GO:0055114]	glutathione metabolic process [GO:0006749]; oxidation-reduction process [GO:0055114]	glutathione peroxidase activity [GO:0004602]; glutathione transferase activity [GO:0004364]	endoplasmic reticulum [GO:0005783]; endoplasmic reticulum membrane [GO:0005789]	GO:0005783; GO:0005789; GO:0006749; GO:0004602; GO:0004364; GO:0055114		DOMAIN 3 90 GST N-terminal.; DOMAIN 96 234 GST C-terminal.							4 out of 5		35029;	DIP-2103N;	P40582;	MINT-566298;
g3236.t1	GK5S-1741	-	3094:3437-5157	GLC	XYL	OK	34.1914	52.0678	0.606759	1.05756	0.1667	0.441408	no	g3236.t1	Q12627	DLD1_KLULA	reviewed	D-lactate dehydrogenase [cytochrome], mitochondrial (EC 1.1.2.4) (D-lactate ferricytochrome C oxidoreductase) (D-LCR)	DLD1 DLD KLLA0E19789g	Kluyveromyces lactis (strain ATCC 8585 / CBS 2359 / DSM 70799 / NBRC 1267 / NRRL Y-1140 / WM37) (Yeast) (Candida sphaerica)	576	DLD1	DLD	KLLA0E19789g		1.1.2.4	SUBCELLULAR LOCATION: Mitochondrion matrix.				mitochondrial matrix [GO:0005759]; D-lactate dehydrogenase (cytochrome) activity [GO:0004458]; flavin adenine dinucleotide binding [GO:0050660]; UDP-N-acetylmuramate dehydrogenase activity [GO:0008762]		D-lactate dehydrogenase (cytochrome) activity [GO:0004458]; flavin adenine dinucleotide binding [GO:0050660]; UDP-N-acetylmuramate dehydrogenase activity [GO:0008762]	mitochondrial matrix [GO:0005759]	GO:0004458; GO:0008762; GO:0050660; GO:0005759		DOMAIN 139 320 FAD-binding PCMH-type. {ECO:0000255|PROSITE-ProRule:PRU00718}.					FUNCTION: Catalyzes the stereospecific oxidation of D-lactate to pyruvate.		3 out of 5
g4836.t1	GK5S-133	-	4946:22199-23055	GLC	XYL	OK	70.0269	104.788	0.581492	1.12079	0.19225	0.47616	no	g4836.t1	P47137	YJ66_YEAST	reviewed	Uncharacterized oxidoreductase YJR096W (EC 1.-.-.-)	YJR096W J1926	Saccharomyces cerevisiae (strain ATCC 204508 / S288c) (Baker's yeast)	282			YJR096W	J1926	1.-.-.-					alditol:NADP+ 1-oxidoreductase activity [GO:0004032]; aldo-keto reductase (NADP) activity [GO:0004033]; arabinose catabolic process [GO:0019568]; cellular response to oxidative stress [GO:0034599]; D-xylose catabolic process [GO:0042843]	arabinose catabolic process [GO:0019568]; cellular response to oxidative stress [GO:0034599]; D-xylose catabolic process [GO:0042843]	alditol:NADP+ 1-oxidoreductase activity [GO:0004032]; aldo-keto reductase (NADP) activity [GO:0004033]		GO:0042843; GO:0004032; GO:0004033; GO:0019568; GO:0034599									3 out of 5		33851;		P47137;	MINT-2492473;
g4729.t1	GK5S-241	-	4849:19162-24839	GLC	XYL	OK	566.929	844.005	0.574085	0.865085	0.2243	0.51709	no	g4729.t1	Q765N2	FAS2_LACKL	reviewed	Fatty acid synthase subunit alpha (EC 2.3.1.86) (p190/210) [Includes: Acyl carrier; 3-oxoacyl-[acyl-carrier-protein] reductase (EC 1.1.1.100) (Beta-ketoacyl reductase); 3-oxoacyl-[acyl-carrier-protein] synthase (EC 2.3.1.41) (Beta-ketoacyl synthase)]	FAS2 Sk-FAS2	Lachancea kluyveri (Yeast) (Saccharomyces kluyveri)	1888	FAS2	Sk-FAS2			2.3.1.86; 1.1.1.100; 2.3.1.41					3-oxoacyl-[acyl-carrier-protein] reductase (NADPH) activity [GO:0004316]; 3-oxoacyl-[acyl-carrier-protein] synthase activity [GO:0004315]; fatty-acyl-CoA synthase activity [GO:0004321]; holo-[acyl-carrier-protein] synthase activity [GO:0008897]; magnesium ion binding [GO:0000287]; fatty acid biosynthetic process [GO:0006633]	fatty acid biosynthetic process [GO:0006633]	3-oxoacyl-[acyl-carrier-protein] reductase (NADPH) activity [GO:0004316]; 3-oxoacyl-[acyl-carrier-protein] synthase activity [GO:0004315]; fatty-acyl-CoA synthase activity [GO:0004321]; holo-[acyl-carrier-protein] synthase activity [GO:0008897]; magnesium ion binding [GO:0000287]		GO:0004316; GO:0004315; GO:0006633; GO:0004321; GO:0008897; GO:0000287	DOMAIN: The N-terminal ACP and almost all of the KR domains play an important role in determining the carbon chain length of fatty acids produced. {ECO:0000269|PubMed:16479401}.	DOMAIN 141 302 Acyl carrier.					FUNCTION: Fatty acid synthetase catalyzes the formation of long-chain fatty acids from acetyl-CoA, malonyl-CoA and NADPH. The alpha subunit contains domains for: acyl carrier protein, 3-oxoacyl-[acyl-carrier-protein] reductase, and 3-oxoacyl-[acyl-carrier-protein] synthase. In this species, higher amounts of C18 than C16 fatty acids are produced. {ECO:0000269|PubMed:16479401}.		4 out of 5
g1709.t1	GK5S-3302	-	1764:232-1664	GLC	XYL	OK	1398.13	2045.9	0.549231	0.946673	0.2263	0.519243	no	g1709.t1	P21147	ACO1_YEAST	reviewed	Acyl-CoA desaturase 1 (EC 1.14.19.1) (Fatty acid desaturase 1) (Stearoyl-CoA desaturase 1)	OLE1 YGL055W	Saccharomyces cerevisiae (strain ATCC 204508 / S288c) (Baker's yeast)	510	OLE1		YGL055W		1.14.19.1	SUBCELLULAR LOCATION: Endoplasmic reticulum membrane {ECO:0000305}; Multi-pass membrane protein {ECO:0000305}.		TOPO_DOM 1 112 Cytoplasmic. {ECO:0000255}.; TOPO_DOM 134 138 Lumenal. {ECO:0000255}.; TOPO_DOM 160 255 Cytoplasmic. {ECO:0000255}.; TOPO_DOM 277 280 Lumenal. {ECO:0000255}.; TOPO_DOM 302 510 Cytoplasmic. {ECO:0000255}.	TRANSMEM 113 133 Helical. {ECO:0000255}.; TRANSMEM 139 159 Helical. {ECO:0000255}.; TRANSMEM 256 276 Helical. {ECO:0000255}.; TRANSMEM 281 301 Helical. {ECO:0000255}.	integral component of endoplasmic reticulum membrane [GO:0030176]; electron carrier activity [GO:0009055]; heme binding [GO:0020037]; metal ion binding [GO:0046872]; stearoyl-CoA 9-desaturase activity [GO:0004768]; mitochondrion inheritance [GO:0000001]; unsaturated fatty acid biosynthetic process [GO:0006636]	mitochondrion inheritance [GO:0000001]; unsaturated fatty acid biosynthetic process [GO:0006636]	electron carrier activity [GO:0009055]; heme binding [GO:0020037]; metal ion binding [GO:0046872]; stearoyl-CoA 9-desaturase activity [GO:0004768]	integral component of endoplasmic reticulum membrane [GO:0030176]	GO:0009055; GO:0020037; GO:0030176; GO:0046872; GO:0000001; GO:0004768; GO:0006636	DOMAIN: The histidine box domains may contain the active site and/or be involved in metal ion binding.	DOMAIN 409 487 Cytochrome b5 heme-binding. {ECO:0000255|PROSITE-ProRule:PRU00279}.	MOTIF 161 166 Histidine box-1.; MOTIF 198 202 Histidine box-2.; MOTIF 335 339 Histidine box-3.				FUNCTION: Utilizes O(2) and electrons from the reduced cytochrome b(5) domain to catalyze the insertion of a double bond into a spectrum of fatty acyl-CoA substrates. {ECO:0000305}.		5 out of 5		33192;	DIP-5026N;	P21147;	MINT-563591;
g362.t1	GK5S-4666	-	367:5632-8270	GLC	XYL	OK	185.654	269.337	0.536799	1.01286	0.1737	0.452159	no	g362.t1	P21524	RIR1_YEAST	reviewed	Ribonucleoside-diphosphate reductase large chain 1 (EC 1.17.4.1) (Ribonucleotide reductase R1 subunit 1) (Ribonucleotide reductase large subunit 1)	RNR1 CRT7 RIR1 SDS12 YER070W	Saccharomyces cerevisiae (strain ATCC 204508 / S288c) (Baker's yeast)	888	RNR1	CRT7 RIR1 SDS12	YER070W		1.17.4.1	SUBCELLULAR LOCATION: Cytoplasm {ECO:0000269|PubMed:12732713}.				cytoplasm [GO:0005737]; ribonucleoside-diphosphate reductase complex [GO:0005971]; ATP binding [GO:0005524]; nucleotide binding [GO:0000166]; ribonucleoside-diphosphate reductase activity, thioredoxin disulfide as acceptor [GO:0004748]; deoxyribonucleotide biosynthetic process [GO:0009263]; DNA replication [GO:0006260]	deoxyribonucleotide biosynthetic process [GO:0009263]; DNA replication [GO:0006260]	ATP binding [GO:0005524]; nucleotide binding [GO:0000166]; ribonucleoside-diphosphate reductase activity, thioredoxin disulfide as acceptor [GO:0004748]	cytoplasm [GO:0005737]; ribonucleoside-diphosphate reductase complex [GO:0005971]	GO:0005524; GO:0006260; GO:0005737; GO:0009263; GO:0000166; GO:0004748; GO:0005971		DOMAIN 1 92 ATP-cone. {ECO:0000255|PROSITE-ProRule:PRU00492}.				PATHWAY: Genetic information processing; DNA replication.	FUNCTION: Provides the precursors necessary for DNA synthesis. Catalyzes the biosynthesis of deoxyribonucleotides from the corresponding ribonucleotides. {ECO:0000269|PubMed:11893751}.	ENZYME REGULATION: Under complex allosteric control mediated by deoxynucleoside triphosphates and ATP binding to separate specificity and activation sites on the R1 subunit. The type of nucleotide bound at the specificity site determines substrate preference. It seems probable that ATP makes the enzyme reduce CDP and UDP, dGTP favors ADP reduction and dTTP favors GDP reduction. Stimulated by ATP …	5 out of 5		36813;	DIP-6299N;	P21524;	MINT-680321;
g4363.t1	GK5S-611	-	4333:38697-39229	GLC	XYL	OK	64.358	91.8116	0.512556	1.06343	0.2977	0.600515	no	g4363.t1	Q12284	ERV2_YEAST	reviewed	FAD-linked sulfhydryl oxidase ERV2 (EC 1.8.3.2)	ERV2 YPR037C YP3085.03C	Saccharomyces cerevisiae (strain ATCC 204508 / S288c) (Baker's yeast)	196	ERV2		YPR037C	YP3085.03C	1.8.3.2	SUBCELLULAR LOCATION: Endoplasmic reticulum membrane {ECO:0000269|PubMed:11313344, ECO:0000269|PubMed:11584268}; Single-pass type III membrane protein {ECO:0000269|PubMed:11313344, ECO:0000269|PubMed:11584268}; Lumenal side {ECO:0000269|PubMed:11313344, ECO:0000269|PubMed:11584268}.		TOPO_DOM 1 12 Cytoplasmic. {ECO:0000255}.; TOPO_DOM 36 196 Lumenal. {ECO:0000255}.	TRANSMEM 13 35 Helical; Signal-anchor. {ECO:0000255}.	integral component of endoplasmic reticulum membrane [GO:0030176]; protein disulfide isomerase activity [GO:0003756]; thiol oxidase activity [GO:0016972]; oxidation-reduction process [GO:0055114]; protein folding [GO:0006457]	oxidation-reduction process [GO:0055114]; protein folding [GO:0006457]	protein disulfide isomerase activity [GO:0003756]; thiol oxidase activity [GO:0016972]	integral component of endoplasmic reticulum membrane [GO:0030176]	GO:0030176; GO:0055114; GO:0003756; GO:0006457; GO:0016972		DOMAIN 72 174 ERV/ALR sulfhydryl oxidase. {ECO:0000255|PROSITE-ProRule:PRU00654}.					FUNCTION: FAD-dependent sulfhydryl oxidase that catalyzes disulfide bond formation in the endoplasmic reticulum lumen in parallel to ERO1. {ECO:0000255|PROSITE-ProRule:PRU00654, ECO:0000269|PubMed:11313344, ECO:0000269|PubMed:11584268}.		5 out of 5		36216;	DIP-3906N;	Q12284;	MINT-560963;
g539.t1	GK5S-4488	-	596:10249-11423	GLC	XYL	OK	51.5966	71.8481	0.477675	0.883064	0.27715	0.576904	no	g539.t1	Q02961	YP113_YEAST	reviewed	Putative 2-hydroxyacid dehydrogenase YPL113C (EC 1.-.-.-)	YPL113C	Saccharomyces cerevisiae (strain ATCC 204508 / S288c) (Baker's yeast)	396			YPL113C		1.-.-.-					NAD binding [GO:0051287]; oxidoreductase activity, acting on the CH-OH group of donors, NAD or NADP as acceptor [GO:0016616]; metabolic process [GO:0008152]	metabolic process [GO:0008152]	NAD binding [GO:0051287]; oxidoreductase activity, acting on the CH-OH group of donors, NAD or NADP as acceptor [GO:0016616]		GO:0051287; GO:0008152; GO:0016616							FUNCTION: Putative 2-hydroxyacid dehydrogenase. {ECO:0000250}.		3 out of 5		36067;	DIP-6633N;		MINT-700954;
g50.t1	GK5S-4982	-	65:14598-15190	GLC	XYL	OK	1379.23	1918.31	0.475975	1.19394	0.2181	0.510567	no	g50.t1	P34760	TSA1_YEAST	reviewed	Peroxiredoxin TSA1 (EC 1.11.1.15) (Cytoplasmic thiol peroxidase 1) (cTPx 1) (PRP) (Thiol-specific antioxidant protein 1) (Thioredoxin peroxidase)	TSA1 TPX1 TSA ZRG14 YML028W	Saccharomyces cerevisiae (strain ATCC 204508 / S288c) (Baker's yeast)	196	TSA1	TPX1 TSA ZRG14	YML028W		1.11.1.15	SUBCELLULAR LOCATION: Cytoplasm.				cytoplasm [GO:0005737]; cytosol [GO:0005829]; polysome [GO:0005844]; peroxiredoxin activity [GO:0051920]; ribosome binding [GO:0043022]; thioredoxin peroxidase activity [GO:0008379]; unfolded protein binding [GO:0051082]; cell redox homeostasis [GO:0045454]; cellular response to oxidative stress [GO:0034599]; chaperone-mediated protein folding [GO:0061077]; DNA damage checkpoint [GO:0000077]; DNA…	cell redox homeostasis [GO:0045454]; cellular response to oxidative stress [GO:0034599]; chaperone-mediated protein folding [GO:0061077]; DNA damage checkpoint [GO:0000077]; DNA protection [GO:0042262]; protein folding [GO:0006457]; replicative cell aging [GO:0001302]; response to hydroperoxide [GO:0033194]	peroxiredoxin activity [GO:0051920]; ribosome binding [GO:0043022]; thioredoxin peroxidase activity [GO:0008379]; unfolded protein binding [GO:0051082]	cytoplasm [GO:0005737]; cytosol [GO:0005829]; polysome [GO:0005844]	GO:0000077; GO:0042262; GO:0045454; GO:0034599; GO:0061077; GO:0005737; GO:0005829; GO:0051920; GO:0005844; GO:0006457; GO:0001302; GO:0033194; GO:0043022; GO:0008379; GO:0051082		DOMAIN 3 161 Thioredoxin. {ECO:0000255|PROSITE-ProRule:PRU00691}.					FUNCTION: Physiologically important antioxidant which constitutes an enzymatic defense against sulfur-containing radicals. Can provide protection against a thiol-containing oxidation system but not against an oxidation system without thiol.		5 out of 5	PTM: The Cys-48-SH group is the primary site of oxidation by H(2)O(2), and the oxidized Cys-48 (probably Cys-SOH) rapidly reacts with Cys-171-SH of the other subunit to form an intermolecular disulfide. This disulfide is subsequently reduced by thioredoxin.; PTM: Forms a transient disulfide bond with SRX1 during the reduction of cysteine sulfinic acid (-SO2H).	35141;	DIP-1667N;	P34760;	MINT-408012;
g4616.t1	GK5S-352	-	4686:4415-5661	GLC	XYL	OK	1345.38	1856.99	0.464953	0.915559	0.25035	0.548597	no	g4616.t1	P41939	IDHC_YEAST	reviewed	Isocitrate dehydrogenase [NADP] cytoplasmic (IDH) (EC 1.1.1.42) (IDP) (NADP(+)-specific ICDH) (Oxalosuccinate decarboxylase)	IDP2 YLR174W L9470.12	Saccharomyces cerevisiae (strain ATCC 204508 / S288c) (Baker's yeast)	412	IDP2		YLR174W	L9470.12	1.1.1.42	SUBCELLULAR LOCATION: Cytoplasm.				cytosol [GO:0005829]; isocitrate dehydrogenase (NADP+) activity [GO:0004450]; magnesium ion binding [GO:0000287]; NAD binding [GO:0051287]; glyoxylate cycle [GO:0006097]; isocitrate metabolic process [GO:0006102]; tricarboxylic acid cycle [GO:0006099]	glyoxylate cycle [GO:0006097]; isocitrate metabolic process [GO:0006102]; tricarboxylic acid cycle [GO:0006099]	isocitrate dehydrogenase (NADP+) activity [GO:0004450]; magnesium ion binding [GO:0000287]; NAD binding [GO:0051287]	cytosol [GO:0005829]	GO:0051287; GO:0005829; GO:0006097; GO:0004450; GO:0006102; GO:0000287; GO:0006099							FUNCTION: May function in the production of NADPH for fatty acid and sterol synthesis.	ENZYME REGULATION: By catabolite repression.	5 out of 5	PTM: The N-terminus is blocked.	31445;	DIP-4252N;	P41939;	MINT-545477;
g1123.t1	GK5S-3899	-	1231:10212-11737	GLC	XYL	OK	22.5251	30.7282	0.448031	0.744817	0.3427	0.636598	no	g1123.t1	E9JFX9	DMOA_HYPSL	reviewed	Dimethyl-sulfide monooxygenase (EC 1.14.13.131) (Dimethylsulfide monooxygenase large subunit)	dmoA	Hyphomicrobium sulfonivorans	480	dmoA				1.14.13.131					dimethyl sulfide monooxygenase activity [GO:0018633]		dimethyl sulfide monooxygenase activity [GO:0018633]		GO:0018633							FUNCTION: Monooxygenase that mediates oxidation of dimethyl sulfide, the first step in dimethyl sulfide degradation pathway. Has much lower activity with diethyl sulfide and other short-chain alkyl methyl sulfides. {ECO:0000269|PubMed:21216999}.	ENZYME REGULATION: Inhibited by umbelliferone, 8-anilinonaphthalenesulfonate, a range of metal-chelating agents, and Hg(2+), Cd(2+) and Pb(2+) ions. {ECO:0000269|PubMed:21216999}.	4 out of 5
g387.t1	GK5S-4652	-	378:31981-32525	GLC	XYL	OK	584.451	796.864	0.447252	1.14678	0.24995	0.547976	no	g387.t1	Q04487	SHH3_YEAST	reviewed	Mitochondrial inner membrane protein SHH3 (SDH3 homolog)	SHH3 YMR118C YM9718.17C	Saccharomyces cerevisiae (strain ATCC 204508 / S288c) (Baker's yeast)	196	SHH3		YMR118C	YM9718.17C		SUBCELLULAR LOCATION: Mitochondrion inner membrane {ECO:0000250|UniProtKB:P33421}; Multi-pass membrane protein {ECO:0000255}.		TOPO_DOM 54 97 Mitochondrial matrix. {ECO:0000250|UniProtKB:P33421}.; TOPO_DOM 119 137 Mitochondrial intermembrane. {ECO:0000250|UniProtKB:P33421}.; TOPO_DOM 161 174 Mitochondrial matrix. {ECO:0000250|UniProtKB:P33421}.; TOPO_DOM 196 196 Mitochondrial intermembrane. {ECO:0000250|UniProtKB:P33421}.	TRANSMEM 98 118 Helical. {ECO:0000255}.; TRANSMEM 138 160 Helical. {ECO:0000255}.; TRANSMEM 175 195 Helical. {ECO:0000255}.	integral component of membrane [GO:0016021]; mitochondrial inner membrane [GO:0005743]; succinate dehydrogenase complex [GO:0045281]; electron carrier activity [GO:0009055]; metal ion binding [GO:0046872]; quinone binding [GO:0048038]; succinate dehydrogenase activity [GO:0000104]; tricarboxylic acid cycle [GO:0006099]	tricarboxylic acid cycle [GO:0006099]	electron carrier activity [GO:0009055]; metal ion binding [GO:0046872]; quinone binding [GO:0048038]; succinate dehydrogenase activity [GO:0000104]	integral component of membrane [GO:0016021]; mitochondrial inner membrane [GO:0005743]; succinate dehydrogenase complex [GO:0045281]	GO:0009055; GO:0016021; GO:0046872; GO:0005743; GO:0048038; GO:0000104; GO:0045281; GO:0006099							FUNCTION: Homolog of SDH3, but seems not to be a stoichiometric subunit of either the succinate dehydrogenase (SDH) complex or the mitochondrial inner membrane translocase TIM22 complex. {ECO:0000303|PubMed:22152483}.		4 out of 5		35294;	DIP-5316N;		MINT-534886;
g626.t1	GK5S-4392	-	690:3266-4479	GLC	XYL	OK	76.6233	103.785	0.437748	0.814322	0.3123	0.615528	no	g626.t1	Q03558	OYE2_YEAST	reviewed	NADPH dehydrogenase 2 (EC 1.6.99.1) (Old yellow enzyme 2)	OYE2 YHR179W	Saccharomyces cerevisiae (strain ATCC 204508 / S288c) (Baker's yeast)	400	OYE2		YHR179W		1.6.99.1					FMN binding [GO:0010181]; NADPH dehydrogenase activity [GO:0003959]; pentaerythritol trinitrate reductase activity [GO:0018548]; trichloro-p-hydroquinone reductive dehalogenase activity [GO:0052690]; apoptotic process [GO:0006915]	apoptotic process [GO:0006915]	FMN binding [GO:0010181]; NADPH dehydrogenase activity [GO:0003959]; pentaerythritol trinitrate reductase activity [GO:0018548]; trichloro-p-hydroquinone reductive dehalogenase activity [GO:0052690]		GO:0010181; GO:0003959; GO:0006915; GO:0018548; GO:0052690							FUNCTION: Oxidizes beta-NADH, beta-NADPH, and alpha-NADPH.		5 out of 5		36612;	DIP-213N;	Q03558;	MINT-8285266;
g3332.t1	GK5S-1649	-	3157:13529-13836	GLC	XYL	OK	225.022	300.267	0.416181	1.34085	0.36905	0.654726	no	g3332.t1	Q3E846	COA6_YEAST	reviewed	Cytochrome c oxidase assembly factor 6	COA6 YMR244C-A	Saccharomyces cerevisiae (strain ATCC 204508 / S288c) (Baker's yeast)	104	COA6		YMR244C-A			SUBCELLULAR LOCATION: Cytoplasm {ECO:0000269|PubMed:14562095}. Nucleus {ECO:0000269|PubMed:14562095}. Mitochondrion intermembrane space {ECO:0000269|PubMed:22984289}. Note=Imported into the mitochondria via the mitochondrial MIA40-ERV1 machinery.				mitochondrial intermembrane space [GO:0005758]; nucleus [GO:0005634]; cytochrome-c oxidase activity [GO:0004129]; cellular copper ion homeostasis [GO:0006878]; mitochondrial respiratory chain complex IV assembly [GO:0033617]	cellular copper ion homeostasis [GO:0006878]; mitochondrial respiratory chain complex IV assembly [GO:0033617]	cytochrome-c oxidase activity [GO:0004129]	mitochondrial intermembrane space [GO:0005758]; nucleus [GO:0005634]	GO:0006878; GO:0004129; GO:0005758; GO:0033617; GO:0005634	DOMAIN: The Cx9C/Cx10C motifs are involved in the recognition by the mitochondrial MIA40-ERV1 disulfide relay system and the subsequent transfer of disulfide bonds by dithiol/disulfide exchange reactions to the newly imported protein. {ECO:0000305|PubMed:20922212}.		MOTIF 25 35 Cx9C motif. {ECO:0000305|PubMed:20922212}.; MOTIF 57 68 Cx10C motif. {ECO:0000305|PubMed:20922212}.				FUNCTION: Involved in cytochrome c oxidase complex assembly and is required for efficient formation of respiratory supercomplexes comprised of complexes III and IV. {ECO:0000269|PubMed:22984289, ECO:0000269|PubMed:24549041}.		4 out of 5		35424;			MINT-4498711;
g3008.t1	GK5S-1979	-	2897:9593-11331	GLC	XYL	OK	21.5508	28.5256	0.404516	0.661025	0.3921	0.674148	no	g3008.t1	Q6CMK7	SLD1_KLULA	reviewed	Delta(8)-fatty-acid desaturase (EC 1.14.19.4) (Delta(8)-sphingolipid desaturase)	SLD KLLA0E19471g	Kluyveromyces lactis (strain ATCC 8585 / CBS 2359 / DSM 70799 / NBRC 1267 / NRRL Y-1140 / WM37) (Yeast) (Candida sphaerica)	573	SLD		KLLA0E19471g		1.14.19.4	SUBCELLULAR LOCATION: Membrane {ECO:0000305}; Multi-pass membrane protein {ECO:0000305}.			TRANSMEM 228 248 Helical. {ECO:0000255}.; TRANSMEM 273 293 Helical. {ECO:0000255}.; TRANSMEM 353 372 Helical. {ECO:0000255}.; TRANSMEM 393 413 Helical. {ECO:0000255}.; TRANSMEM 422 442 Helical. {ECO:0000255}.	integral component of membrane [GO:0016021]; metal ion binding [GO:0046872]; oxidoreductase activity [GO:0016491]; sphingolipid metabolic process [GO:0006665]	sphingolipid metabolic process [GO:0006665]	metal ion binding [GO:0046872]; oxidoreductase activity [GO:0016491]	integral component of membrane [GO:0016021]	GO:0016021; GO:0046872; GO:0016491; GO:0006665	DOMAIN: The histidine box domains may contain the active site and/or be involved in metal ion binding. {ECO:0000250}.	DOMAIN 2 77 Cytochrome b5 heme-binding. {ECO:0000255|PROSITE-ProRule:PRU00279}.	MOTIF 260 264 Histidine box-1.; MOTIF 296 301 Histidine box-2.; MOTIF 481 485 Histidine box-3.				FUNCTION: Delta(8)-fatty-acid desaturase which introduces a double bond at the 8-position in 20-carbon fatty acids that have an existing delta-11 unsaturation. Involved in the biosynthesis of sphingolipids. In addition to their role as membrane components, sphingolipids act as secondary messengers by controlling metabolism and cell growth (By similarity). {ECO:0000250}.		3 out of 5
g474.t1	GK5S-4536	-	516:211-1379	GLC	XYL	OK	122.054	161.423	0.403321	0.797618	0.32385	0.623249	no	g474.t1	Q6CSA1	MIA40_KLULA	reviewed	Mitochondrial intermembrane space import and assembly protein 40 (Mitochondrial import inner membrane translocase TIM40)	MIA40 TIM40 KLLA0D02706g	Kluyveromyces lactis (strain ATCC 8585 / CBS 2359 / DSM 70799 / NBRC 1267 / NRRL Y-1140 / WM37) (Yeast) (Candida sphaerica)	406	MIA40	TIM40	KLLA0D02706g			SUBCELLULAR LOCATION: Mitochondrion inner membrane {ECO:0000250}; Single-pass type II membrane protein {ECO:0000250}; Intermembrane side {ECO:0000250}.		TOPO_DOM 24 37 Mitochondrial matrix. {ECO:0000255}.; TOPO_DOM 55 406 Mitochondrial intermembrane. {ECO:0000255}.	TRANSMEM 38 54 Helical; Signal-anchor for type II membrane protein. {ECO:0000255}.	integral component of membrane [GO:0016021]; mitochondrial inner membrane [GO:0005743]; oxidoreductase activity [GO:0016491]; protein transport [GO:0015031]	protein transport [GO:0015031]	oxidoreductase activity [GO:0016491]	integral component of membrane [GO:0016021]; mitochondrial inner membrane [GO:0005743]	GO:0016021; GO:0005743; GO:0016491; GO:0015031	DOMAIN: The CHCH domain contains a conserved twin Cys-X(9)-Cys motif which is required for import and stability of MIA40 in mitochondria. {ECO:0000250}.	DOMAIN 286 329 CHCH.					FUNCTION: Required for the import and folding of small cysteine-containing proteins (small Tim) in the mitochondrial intermembrane space (IMS). Forms a redox cycle with ERV1 that involves a disulfide relay system. Precursor proteins to be imported into the IMS are translocated in their reduced form into the mitochondria. The oxidized form of MIA40 forms a transient intermolecular disulfide bridge…		3 out of 5
g3030.t1	GK5S-1952	-	2921:5011-6020	GLC	XYL	OK	44.5269	58.315	0.389189	0.696395	0.4057	0.683836	no	g3030.t1	Q04212	ARA2_YEAST	reviewed	D-arabinose 1-dehydrogenase (EC 1.1.1.116) (NAD(+)-specific D-arabinose dehydrogenase)	ARA2 YMR041C YM9532.06C	Saccharomyces cerevisiae (strain ATCC 204508 / S288c) (Baker's yeast)	335	ARA2		YMR041C	YM9532.06C	1.1.1.116					D-arabinose 1-dehydrogenase (NAD) activity [GO:0047816]; D-arabinose 1-dehydrogenase [NAD(P)+] activity [GO:0045290]; dehydro-D-arabinono-1,4-lactone biosynthetic process [GO:0070485]	dehydro-D-arabinono-1,4-lactone biosynthetic process [GO:0070485]	D-arabinose 1-dehydrogenase (NAD) activity [GO:0047816]; D-arabinose 1-dehydrogenase [NAD(P)+] activity [GO:0045290]		GO:0047816; GO:0045290; GO:0070485									3 out of 5		35213;	DIP-4506N;	Q04212;	MINT-573097;
g4196.t1	GK5S-778	-	4142:18041-19623	GLC	XYL	OK	267.555	349.862	0.386952	0.758432	0.32215	0.622239	no	g4196.t1	P38758	TDA3_YEAST	reviewed	Putative oxidoreductase TDA3 (EC 1.-.-.-) (Batten disease protein 3) (Topoisomerase I damage affected protein 3)	TDA3 BTN3 YHR009C	Saccharomyces cerevisiae (strain ATCC 204508 / S288c) (Baker's yeast)	523	TDA3	BTN3	YHR009C		1.-.-.-	SUBCELLULAR LOCATION: Cytoplasm. Late endosome. Note=The recruitment from the cytoplasm to endosomal structures is facilitated by BTN2.				cytoplasm [GO:0005737]; late endosome [GO:0005770]; oxidoreductase activity [GO:0016491]; retrograde transport, endosome to Golgi [GO:0042147]	retrograde transport, endosome to Golgi [GO:0042147]	oxidoreductase activity [GO:0016491]	cytoplasm [GO:0005737]; late endosome [GO:0005770]	GO:0005737; GO:0005770; GO:0016491; GO:0042147							FUNCTION: Putative oxidoreductase that negatively regulates the retrieval of cargo from late endosomes to the Golgi. Regulates YIF1 and KEX2 localization. Required for fast DNA replication. {ECO:0000269|PubMed:20219942, ECO:0000269|PubMed:21441304}.		5 out of 5		36436;	DIP-4617N;	P38758;	MINT-479933;
g62.t1	GK5S-4969	-	81:2265-3196	GLC	XYL	OK	106.13	138.644	0.385559	0.774486	0.36285	0.649121	no	g62.t1	Q12746	PGA3_YEAST	reviewed	Plasma membrane-associated coenzyme Q6 reductase PGA3 (EC 1.6.2.2) (Processing of GAS1 and ALP protein 3)	PGA3 NQR1 YML125C YM4987.10C YM7056.01C	Saccharomyces cerevisiae (strain ATCC 204508 / S288c) (Baker's yeast)	312	PGA3	NQR1	YML125C	YM4987.10C YM7056.01C	1.6.2.2	SUBCELLULAR LOCATION: Cell membrane; Multi-pass membrane protein. Endoplasmic reticulum membrane; Multi-pass membrane protein.		TOPO_DOM 1 15 Extracellular. {ECO:0000255}.; TOPO_DOM 37 39 Cytoplasmic. {ECO:0000255}.; TOPO_DOM 61 179 Extracellular. {ECO:0000255}.; TOPO_DOM 201 312 Cytoplasmic. {ECO:0000255}.	TRANSMEM 16 36 Helical. {ECO:0000255}.; TRANSMEM 40 60 Helical. {ECO:0000255}.; TRANSMEM 180 200 Helical. {ECO:0000255}.	endoplasmic reticulum membrane [GO:0005789]; integral component of membrane [GO:0016021]; plasma membrane [GO:0005886]; cytochrome-b5 reductase activity, acting on NAD(P)H [GO:0004128]; chronological cell aging [GO:0001300]; protein transport [GO:0015031]; replicative cell aging [GO:0001302]	chronological cell aging [GO:0001300]; protein transport [GO:0015031]; replicative cell aging [GO:0001302]	cytochrome-b5 reductase activity, acting on NAD(P)H [GO:0004128]	endoplasmic reticulum membrane [GO:0005789]; integral component of membrane [GO:0016021]; plasma membrane [GO:0005886]	GO:0001300; GO:0004128; GO:0005789; GO:0016021; GO:0005886; GO:0015031; GO:0001302		DOMAIN 70 173 FAD-binding FR-type. {ECO:0000255|PROSITE-ProRule:PRU00716}.					FUNCTION: NADH-dependent cytochrome b5 reductase that reduces coenzyme Q6 at the plasma membrane and mediates lifespan extension by calorie restriction by shifting fermentative to respiratory metabolism, probably through modulating the NAD(+)/NADH ratio. {ECO:0000269|PubMed:16943325, ECO:0000269|PubMed:19239415}.	ENZYME REGULATION: Inhibited by diphenylene iodonium (DPI). {ECO:0000269|PubMed:19239415}.	5 out of 5		35080;	DIP-4519N;	Q12746;	MINT-521623;
g954.t1	GK5S-4067	-	1024:12974-14535	GLC	XYL	OK	615.432	801.029	0.380256	0.754556	0.33425	0.629871	no	g954.t1	P17967	PDI_YEAST	reviewed	Protein disulfide-isomerase (PDI) (EC 5.3.4.1) (Thioredoxin-related glycoprotein 1)	PDI1 MFP1 TRG1 YCL043C YCL313 YCL43C	Saccharomyces cerevisiae (strain ATCC 204508 / S288c) (Baker's yeast)	522	PDI1	MFP1 TRG1	YCL043C	YCL313 YCL43C	5.3.4.1	SUBCELLULAR LOCATION: Endoplasmic reticulum lumen {ECO:0000255|PROSITE-ProRule:PRU10138}.				endoplasmic reticulum lumen [GO:0005788]; protein disulfide isomerase activity [GO:0003756]; protein disulfide oxidoreductase activity [GO:0015035]; unfolded protein binding [GO:0051082]; cell redox homeostasis [GO:0045454]; oxidation-reduction process [GO:0055114]; protein folding [GO:0006457]	cell redox homeostasis [GO:0045454]; oxidation-reduction process [GO:0055114]; protein folding [GO:0006457]	protein disulfide isomerase activity [GO:0003756]; protein disulfide oxidoreductase activity [GO:0015035]; unfolded protein binding [GO:0051082]	endoplasmic reticulum lumen [GO:0005788]	GO:0045454; GO:0005788; GO:0055114; GO:0003756; GO:0015035; GO:0006457; GO:0051082		DOMAIN 29 141 Thioredoxin 1. {ECO:0000255|PROSITE-ProRule:PRU00691}.; DOMAIN 356 485 Thioredoxin 2. {ECO:0000255|PROSITE-ProRule:PRU00691}.	MOTIF 519 522 Prevents secretion from ER.				FUNCTION: Protein disulfide isomerase of ER lumen required for formation of disulfide bonds in secretory and cell-surface proteins and which unscrambles non-native disulfide bonds. Forms a complex with MNL1 to process unfolded protein-bound Man8GlcNAc2 oligosaccharides to Man7GlcNAc2, promoting degradation in unfolded protein response. {ECO:0000269|PubMed:16002399, ECO:0000269|PubMed:19124653, EC…		5 out of 5	PTM: The N-terminus is blocked.	30941;	DIP-4978N;	P17967;	MINT-497035;
g1102.t1	GK5S-3918	-	1206:7426-8633	GLC	XYL	OK	54.2036	70.5074	0.379386	0.697719	0.3871	0.669301	no	g1102.t1	A7SMW7	L2HDH_NEMVE	reviewed	L-2-hydroxyglutarate dehydrogenase, mitochondrial (EC 1.1.99.2)	v1g172254	Nematostella vectensis (Starlet sea anemone)	456				v1g172254	1.1.99.2	SUBCELLULAR LOCATION: Mitochondrion {ECO:0000250}.				mitochondrion [GO:0005739]; 2-hydroxyglutarate dehydrogenase activity [GO:0047545]		2-hydroxyglutarate dehydrogenase activity [GO:0047545]	mitochondrion [GO:0005739]	GO:0047545; GO:0005739									2 out of 5
g4350.t1	GK5S-598	-	4333:1772-3927	GLC	XYL	OK	23.2599	30.1895	0.376198	0.636242	0.40725	0.685303	no	g4350.t1	Q08905	FRE3_YEAST	reviewed	Ferric reductase transmembrane component 3 (EC 1.16.1.9) (Ferric-chelate reductase 3)	FRE3 YOR381W O6754	Saccharomyces cerevisiae (strain ATCC 204508 / S288c) (Baker's yeast)	711	FRE3		YOR381W	O6754	1.16.1.9	SUBCELLULAR LOCATION: Cell membrane {ECO:0000269|PubMed:11120744}; Multi-pass membrane protein {ECO:0000269|PubMed:11120744}.		TOPO_DOM 21 166 Extracellular. {ECO:0000255}.; TOPO_DOM 188 237 Cytoplasmic. {ECO:0000255}.; TOPO_DOM 259 280 Extracellular. {ECO:0000255}.; TOPO_DOM 302 321 Cytoplasmic. {ECO:0000255}.; TOPO_DOM 342 353 Extracellular. {ECO:0000255}.; TOPO_DOM 375 376 Cytoplasmic. {ECO:0000255}.; TOPO_DOM 398 398 Extracellular. {ECO:0000255}.; TOPO_DOM 420 711 Cytoplasmic. {ECO:0000255}.	TRANSMEM 167 187 Helical; Name=1. {ECO:0000255}.; TRANSMEM 238 258 Helical; Name=2. {ECO:0000255}.; TRANSMEM 281 301 Helical; Name=3. {ECO:0000255}.; TRANSMEM 322 341 Helical; Name=4. {ECO:0000255}.; TRANSMEM 354 374 Helical; Name=5. {ECO:0000255}.; TRANSMEM 377 397 Helical; Name=6. {ECO:0000255}.; TRANSMEM 399 419 Helical; Name=7. {ECO:0000255}.	integral component of membrane [GO:0016021]; plasma membrane [GO:0005886]; ferric-chelate reductase (NADPH) activity [GO:0052851]; ferric-chelate reductase activity [GO:0000293]; metal ion binding [GO:0046872]; cellular iron ion homeostasis [GO:0006879]; ion transport [GO:0006811]; siderophore transport [GO:0015891]	cellular iron ion homeostasis [GO:0006879]; ion transport [GO:0006811]; siderophore transport [GO:0015891]	ferric-chelate reductase (NADPH) activity [GO:0052851]; ferric-chelate reductase activity [GO:0000293]; metal ion binding [GO:0046872]	integral component of membrane [GO:0016021]; plasma membrane [GO:0005886]	GO:0006879; GO:0052851; GO:0000293; GO:0016021; GO:0006811; GO:0046872; GO:0005886; GO:0015891		DOMAIN 280 414 Ferric oxidoreductase.; DOMAIN 415 534 FAD-binding FR-type. {ECO:0000255|PROSITE-ProRule:PRU00716}.					FUNCTION: Siderophore-iron reductase responsible for reducing extracellular iron prior to import. Catalyzes the reductive uptake of Fe(3+) bound to di- and trihydroxamate siderophores. Fe(3+) is reduced to Fe(2+), which then dissociates from the siderophore and can be imported by the high-affinity Fe(2+) transport complex in the plasma membrane. {ECO:0000269|PubMed:11120744}.		5 out of 5		34762;	DIP-4049N;		MINT-476857;
g333.t1	GK5S-4693	-	346:1891-3407	GLC	XYL	OK	162.486	207.738	0.354454	0.713351	0.3667	0.652035	no	g333.t1	P43597	YFI6_YEAST	reviewed	Uncharacterized protein YFR016C	YFR016C	Saccharomyces cerevisiae (strain ATCC 204508 / S288c) (Baker's yeast)	1233			YFR016C							cell [GO:0005623]; electron carrier activity [GO:0009055]; protein disulfide oxidoreductase activity [GO:0015035]; cell redox homeostasis [GO:0045454]	cell redox homeostasis [GO:0045454]	electron carrier activity [GO:0009055]; protein disulfide oxidoreductase activity [GO:0015035]	cell [GO:0005623]	GO:0005623; GO:0045454; GO:0009055; GO:0015035		DOMAIN 1132 1233 Glutaredoxin. {ECO:0000255|PROSITE-ProRule:PRU00686}.							2 out of 5		31168;	DIP-4195N;	P43597;	MINT-482664;
g715.t1	GK5S-4311	-	819:8612-9246	GLC	XYL	OK	257.614	327.196	0.344946	0.786932	0.4051	0.683806	no	g715.t1	P40553	DOT5_YEAST	reviewed	Peroxiredoxin DOT5 (EC 1.11.1.15) (Disrupter of telomere silencing protein 5) (Nuclear thiol peroxidase) (nTPx) (Thioredoxin reductase)	DOT5 YIL010W	Saccharomyces cerevisiae (strain ATCC 204508 / S288c) (Baker's yeast)	215	DOT5		YIL010W		1.11.1.15	SUBCELLULAR LOCATION: Nucleus {ECO:0000269|PubMed:10681558, ECO:0000269|PubMed:12925864, ECO:0000269|PubMed:14562095}. Chromosome, telomere {ECO:0000305}.				chromosome, telomeric region [GO:0000781]; nucleus [GO:0005634]; thioredoxin peroxidase activity [GO:0008379]; cell redox homeostasis [GO:0045454]; cellular response to oxidative stress [GO:0034599]; regulation of transcription, DNA-templated [GO:0006355]; transcription, DNA-templated [GO:0006351]	cell redox homeostasis [GO:0045454]; cellular response to oxidative stress [GO:0034599]; regulation of transcription, DNA-templated [GO:0006355]; transcription, DNA-templated [GO:0006351]	thioredoxin peroxidase activity [GO:0008379]	chromosome, telomeric region [GO:0000781]; nucleus [GO:0005634]	GO:0045454; GO:0034599; GO:0000781; GO:0005634; GO:0006355; GO:0008379; GO:0006351		DOMAIN 63 211 Thioredoxin. {ECO:0000255|PROSITE-ProRule:PRU00691}.					FUNCTION: Has a role in telomere silencing, which is the repression of chromatin structure which leads to a stop in the transcription of nearby genes. Also has a role in the regulation of telomere length. Acts as an alkyl-hydroperoxide reductase in the nucleus during post-diauxic growth. Preferentially reduces alkyl-hydroperoxides rather than hydrogen preoxide. Acts as an antioxidant necessary fo…		5 out of 5	PTM: The Cys-107-SH group is the primary site of oxidation, and the oxidized Cys-107 (probably Cys-SOH) rapidly reacts with Cys-112-SH to form an intramolecular disulfide. This disulfide is subsequently reduced by thioredoxin to restore the reduced active form of the enzyme (By similarity). {ECO:0000250}.	34980;	DIP-4762N;	P40553;	MINT-485714;
g3521.t1	GK5S-1452	-	3322:8109-9799	GLC	XYL	OK	28.4799	35.6634	0.324503	0.555192	0.4737	0.73948	no	g3521.t1	P09437	CYB2_HANAN	reviewed	Cytochrome b2, mitochondrial (EC 1.1.2.3) (L-lactate dehydrogenase [Cytochrome]) (L-lactate ferricytochrome C oxidoreductase) (L-LCR)	CYB2	Hansenula anomala (Yeast) (Candida pelliculosa)	573	CYB2				1.1.2.3	SUBCELLULAR LOCATION: Mitochondrion intermembrane space.				mitochondrial intermembrane space [GO:0005758]; respiratory chain [GO:0070469]; FMN binding [GO:0010181]; heme binding [GO:0020037]; L-lactate dehydrogenase (cytochrome) activity [GO:0004460]; metal ion binding [GO:0046872]		FMN binding [GO:0010181]; heme binding [GO:0020037]; L-lactate dehydrogenase (cytochrome) activity [GO:0004460]; metal ion binding [GO:0046872]	mitochondrial intermembrane space [GO:0005758]; respiratory chain [GO:0070469]	GO:0010181; GO:0004460; GO:0020037; GO:0046872; GO:0005758; GO:0070469		DOMAIN 80 157 Cytochrome b5 heme-binding. {ECO:0000255|PROSITE-ProRule:PRU00279}.; DOMAIN 182 542 FMN hydroxy acid dehydrogenase. {ECO:0000255|PROSITE-ProRule:PRU00683}.							3 out of 5
g4745.t1	GK5S-216	-	4872:151-680	GLC	XYL	OK	55.6577	69.1468	0.313081	0.623852	0.53795	0.779455	no	g4745.t1	P36088	FRMSR_YEAST	reviewed	Free methionine-R-sulfoxide reductase (fRMsr) (EC 1.8.4.14) (GAF domain-containing protein YKL069W)	YKL069W YKL340	Saccharomyces cerevisiae (strain ATCC 204508 / S288c) (Baker's yeast)	180			YKL069W	YKL340	1.8.4.14	SUBCELLULAR LOCATION: Cytoplasm {ECO:0000269|PubMed:14562095}. Nucleus {ECO:0000269|PubMed:14562095}.				cytoplasm [GO:0005737]; nucleus [GO:0005634]; L-methionine-(R)-S-oxide reductase activity [GO:0033745]; methionine-R-sulfoxide reductase activity [GO:0070191]; cellular response to oxidative stress [GO:0034599]	cellular response to oxidative stress [GO:0034599]	L-methionine-(R)-S-oxide reductase activity [GO:0033745]; methionine-R-sulfoxide reductase activity [GO:0070191]	cytoplasm [GO:0005737]; nucleus [GO:0005634]	GO:0033745; GO:0034599; GO:0005737; GO:0070191; GO:0005634		DOMAIN 99 177 GAF.					FUNCTION: Catalyzes the reversible oxidation-reduction of the R-enantiomer of free methionine sulfoxide to methionine. Does not act on S-enantiomer of free methionine sulfoxide or R-enantiomer of dabsylated methionine sulfoxide. Involved in protection against oxidative stress. {ECO:0000269|PubMed:19049972}.		5 out of 5		34063;	DIP-4301N;	P36088;	MINT-523111;
g4013.t1	GK5S-958	-	3971:1340-2952	GLC	XYL	OK	614.615	759.604	0.305563	0.607084	0.4313	0.706694	no	g4013.t1	P40215	NDH1_YEAST	reviewed	External NADH-ubiquinone oxidoreductase 1, mitochondrial (EC 1.6.5.9) (External NADH dehydrogenase 1)	NDE1 NDH1 YMR145C YM9375.14C	Saccharomyces cerevisiae (strain ATCC 204508 / S288c) (Baker's yeast)	560	NDE1	NDH1	YMR145C	YM9375.14C	1.6.5.9	SUBCELLULAR LOCATION: Mitochondrion intermembrane space {ECO:0000269|PubMed:14576278}.				mitochondrial intermembrane space [GO:0005758]; mitochondrion [GO:0005739]; flavin adenine dinucleotide binding [GO:0050660]; NADH dehydrogenase activity [GO:0003954]; chronological cell aging [GO:0001300]; glycolytic fermentation to ethanol [GO:0019655]; NADH oxidation [GO:0006116]	chronological cell aging [GO:0001300]; glycolytic fermentation to ethanol [GO:0019655]; NADH oxidation [GO:0006116]	flavin adenine dinucleotide binding [GO:0050660]; NADH dehydrogenase activity [GO:0003954]	mitochondrial intermembrane space [GO:0005758]; mitochondrion [GO:0005739]	GO:0003954; GO:0006116; GO:0001300; GO:0050660; GO:0019655; GO:0005758; GO:0005739							FUNCTION: External NADH dehydrogenase required for optimum cellular growth with a number of nonfermentable carbon sources, including ethanol. With NDE2, performes the mitochondrial oxidation of cytosolic NADH under these growth conditions. Regulates the mitochondrial glycerol-3-phosphate dehydrogenase, GUT2, also involved in cytosolic NADH oxidation. {ECO:0000269|PubMed:10781551, ECO:0000269|PubM…		4 out of 5		35321;	DIP-6528N;	P40215;	MINT-695777;
g2722.t1	GK5S-2266	-	2589:15392-16947	GLC	XYL	OK	326.262	401.965	0.30104	0.612005	0.43565	0.710105	no	g2722.t1	P32340	NDI1_YEAST	reviewed	Rotenone-insensitive NADH-ubiquinone oxidoreductase, mitochondrial (EC 1.6.5.9) (Internal NADH dehydrogenase) (NADH:ubiquinone reductase (non-electrogenic))	NDI1 YML120C YM7056.06C	Saccharomyces cerevisiae (strain ATCC 204508 / S288c) (Baker's yeast)	513	NDI1		YML120C	YM7056.06C	1.6.5.9	SUBCELLULAR LOCATION: Mitochondrion inner membrane {ECO:0000269|PubMed:11502169}; Peripheral membrane protein {ECO:0000269|PubMed:11502169}; Matrix side {ECO:0000269|PubMed:11502169}. Note=Bound to the mitochondrial inner membrane facing the matrix site.				mitochondrial inner membrane [GO:0005743]; mitochondrial matrix [GO:0005759]; mitochondrion [GO:0005739]; flavin adenine dinucleotide binding [GO:0050660]; NADH dehydrogenase (ubiquinone) activity [GO:0008137]; chronological cell aging [GO:0001300]; mitochondrial electron transport, NADH to ubiquinone [GO:0006120]; NADH oxidation [GO:0006116]; positive regulation of apoptotic process [GO:0043065]	chronological cell aging [GO:0001300]; mitochondrial electron transport, NADH to ubiquinone [GO:0006120]; NADH oxidation [GO:0006116]; positive regulation of apoptotic process [GO:0043065]	flavin adenine dinucleotide binding [GO:0050660]; NADH dehydrogenase (ubiquinone) activity [GO:0008137]	mitochondrial inner membrane [GO:0005743]; mitochondrial matrix [GO:0005759]; mitochondrion [GO:0005739]	GO:0008137; GO:0006116; GO:0001300; GO:0050660; GO:0006120; GO:0005743; GO:0005759; GO:0005739; GO:0043065							FUNCTION: Catalyzes the oxidation of NADH generated inside the Mitochondrion.		5 out of 5		35084;	DIP-5554N;	P32340;	MINT-556740;
g750.t1	GK5S-4265	-	850:1967-2772	GLC	XYL	NOTEST	2.77667	3.35723	0.273917	0	1	1	no	g750.t1	Q4A054	Y0419_STAS1	reviewed	Uncharacterized oxidoreductase SSP0419 (EC 1.-.-.-)	SSP0419	Staphylococcus saprophyticus subsp. saprophyticus (strain ATCC 15305 / DSM 20229)	234			SSP0419		1.-.-.-					oxidoreductase activity [GO:0016491]		oxidoreductase activity [GO:0016491]		GO:0016491									2 out of 5
g3578.t1	GK5S-1390	-	3390:10098-10381	GLC	XYL	OK	871.447	1051.95	0.271585	1.06856	0.50815	0.758992	no	g3578.t1	P49346	QCR8_KLULA	reviewed	Cytochrome b-c1 complex subunit 8 (Complex III subunit 8) (Complex III subunit VII) (Ubiquinol-cytochrome c reductase complex 11 kDa protein) (Ubiquinol-cytochrome c reductase complex ubiquinone-binding protein QP-C)	QCR8 KLLA0A06754g	Kluyveromyces lactis (strain ATCC 8585 / CBS 2359 / DSM 70799 / NBRC 1267 / NRRL Y-1140 / WM37) (Yeast) (Candida sphaerica)	94	QCR8		KLLA0A06754g			SUBCELLULAR LOCATION: Mitochondrion inner membrane.				mitochondrial inner membrane [GO:0005743]; respiratory chain [GO:0070469]; ubiquinol-cytochrome-c reductase activity [GO:0008121]		ubiquinol-cytochrome-c reductase activity [GO:0008121]	mitochondrial inner membrane [GO:0005743]; respiratory chain [GO:0070469]	GO:0005743; GO:0070469; GO:0008121							FUNCTION: This is a component of the ubiquinol-cytochrome c reductase complex (complex III or cytochrome b-c1 complex), which is part of the mitochondrial respiratory chain. This subunit, together with cytochrome b, binds to ubiquinone.		3 out of 5
g3269.t1	GK5S-1708	-	3105:19576-20660	GLC	XYL	OK	20.773	25.0699	0.271244	0.43381	0.59795	0.818412	no	g3269.t1	Q49W60	2NPD_STAS1	reviewed	Probable nitronate monooxygenase (EC 1.13.12.16) (Nitroalkane oxidase)	SSP1854	Staphylococcus saprophyticus subsp. saprophyticus (strain ATCC 15305 / DSM 20229)	355			SSP1854		1.13.12.16					nitronate monooxygenase activity [GO:0018580]		nitronate monooxygenase activity [GO:0018580]		GO:0018580							FUNCTION: Catalyzes the oxidation of alkyl nitronates to produce the corresponding carbonyl compounds and nitrites. {ECO:0000250}.		2 out of 5
g2091.t1	GK5S-2892	-	2125:49-1457	GLC	XYL	OK	77.6088	93.1693	0.263636	0.499881	0.5249	0.770082	no	g2091.t1	Q6HA23	GSHR_KLULA	reviewed	Glutathione reductase (GR) (GRase) (EC 1.8.1.7)	GLR1 KLLA0E24112g	Kluyveromyces lactis (strain ATCC 8585 / CBS 2359 / DSM 70799 / NBRC 1267 / NRRL Y-1140 / WM37) (Yeast) (Candida sphaerica)	484	GLR1		KLLA0E24112g		1.8.1.7	SUBCELLULAR LOCATION: Cytoplasm {ECO:0000250}.				cytoplasm [GO:0005737]; flavin adenine dinucleotide binding [GO:0050660]; glutathione-disulfide reductase activity [GO:0004362]; NADP binding [GO:0050661]; cell redox homeostasis [GO:0045454]; glutathione metabolic process [GO:0006749]	cell redox homeostasis [GO:0045454]; glutathione metabolic process [GO:0006749]	flavin adenine dinucleotide binding [GO:0050660]; glutathione-disulfide reductase activity [GO:0004362]; NADP binding [GO:0050661]	cytoplasm [GO:0005737]	GO:0050661; GO:0045454; GO:0005737; GO:0050660; GO:0006749; GO:0004362							FUNCTION: Maintains high levels of reduced glutathione in the cytosol. {ECO:0000250}.		3 out of 5
g3508.t1	GK5S-1474	-	3308:17382-19324	GLC	XYL	OK	452.948	538.562	0.249767	0.493207	0.5187	0.766757	no	g3508.t1	Q00711	SDHA_YEAST	reviewed	Succinate dehydrogenase [ubiquinone] flavoprotein subunit, mitochondrial (EC 1.3.5.1) (Flavoprotein subunit of complex II) (FP)	SDH1 SDHA YKL148C YKL602	Saccharomyces cerevisiae (strain ATCC 204508 / S288c) (Baker's yeast)	640	SDH1	SDHA	YKL148C	YKL602	1.3.5.1	SUBCELLULAR LOCATION: Mitochondrion inner membrane {ECO:0000269|PubMed:11502169}; Peripheral membrane protein {ECO:0000269|PubMed:11502169}; Matrix side {ECO:0000269|PubMed:11502169}.				mitochondrial membrane [GO:0031966]; mitochondrial respiratory chain complex II, succinate dehydrogenase complex (ubiquinone) [GO:0005749]; mitochondrion [GO:0005739]; flavin adenine dinucleotide binding [GO:0050660]; succinate dehydrogenase (ubiquinone) activity [GO:0008177]; cellular respiration [GO:0045333]; mitochondrial electron transport, succinate to ubiquinone [GO:0006121]; tricarboxylic …	cellular respiration [GO:0045333]; mitochondrial electron transport, succinate to ubiquinone [GO:0006121]; tricarboxylic acid cycle [GO:0006099]	flavin adenine dinucleotide binding [GO:0050660]; succinate dehydrogenase (ubiquinone) activity [GO:0008177]	mitochondrial membrane [GO:0031966]; mitochondrial respiratory chain complex II, succinate dehydrogenase complex (ubiquinone) [GO:0005749]; mitochondrion [GO:0005739]	GO:0045333; GO:0050660; GO:0006121; GO:0031966; GO:0005749; GO:0005739; GO:0008177; GO:0006099						PATHWAY: Carbohydrate metabolism; tricarboxylic acid cycle; fumarate from succinate (eukaryal route): step 1/1.	FUNCTION: Catalytic subunit of succinate dehydrogenase (SDH) that is involved in complex II of the mitochondrial electron transport chain and is responsible for transferring electrons from succinate to ubiquinone (coenzyme Q). SDH1 and SDH2 form the catalytic dimer. Electrons flow from succinate to the FAD bound to SDH1, and sequentially through the iron-sulfur clusters bound to SDH2 and enter th…		5 out of 5		33989;	DIP-5853N;	Q00711;	MINT-4817456;
g1783.t1	GK5S-3231	-	1818:23111-23424	GLC	XYL	OK	1240.88	1471.31	0.245744	0.888679	0.5395	0.78045	no	g1783.t1	P22803	TRX2_YEAST	reviewed	Thioredoxin-2 (Thioredoxin II) (TR-II) (Thioredoxin-1)	TRX2 TRX1 YGR209C G7746	Saccharomyces cerevisiae (strain ATCC 204508 / S288c) (Baker's yeast)	104	TRX2	TRX1	YGR209C	G7746		SUBCELLULAR LOCATION: Cytoplasm {ECO:0000269|PubMed:14562095}. Golgi apparatus membrane {ECO:0000269|PubMed:14562095}; Peripheral membrane protein {ECO:0000269|PubMed:14562095}. Nucleus {ECO:0000269|PubMed:14562095}.				cytosol [GO:0005829]; fungal-type vacuole [GO:0000324]; Golgi membrane [GO:0000139]; nucleus [GO:0005634]; disulfide oxidoreductase activity [GO:0015036]; protein disulfide oxidoreductase activity [GO:0015035]; cell redox homeostasis [GO:0045454]; deoxyribonucleotide biosynthetic process [GO:0009263]; ER to Golgi vesicle-mediated transport [GO:0006888]; glutathione metabolic process [GO:0006749];…	cell redox homeostasis [GO:0045454]; deoxyribonucleotide biosynthetic process [GO:0009263]; ER to Golgi vesicle-mediated transport [GO:0006888]; glutathione metabolic process [GO:0006749]; glycerol ether metabolic process [GO:0006662]; protein deglutathionylation [GO:0080058]; protein transport [GO:0015031]; retrograde vesicle-mediated transport, Golgi to ER [GO:0006890]; sulfate assimilation [GO…	disulfide oxidoreductase activity [GO:0015036]; protein disulfide oxidoreductase activity [GO:0015035]	cytosol [GO:0005829]; fungal-type vacuole [GO:0000324]; Golgi membrane [GO:0000139]; nucleus [GO:0005634]	GO:0006888; GO:0000139; GO:0045454; GO:0005829; GO:0009263; GO:0015036; GO:0000324; GO:0006749; GO:0006662; GO:0005634; GO:0080058; GO:0015035; GO:0015031; GO:0006890; GO:0000103; GO:0042144; GO:0000011		DOMAIN 2 104 Thioredoxin. {ECO:0000255|PROSITE-ProRule:PRU00691}.					FUNCTION: Participates as a hydrogen donor in redox reactions through the reversible oxidation of its active center dithiol to a disulfide, accompanied by the transfer of 2 electrons and 2 protons. It is involved in many cellular processes, including deoxyribonucleotide synthesis, repair of oxidatively damaged proteins, protein folding, sulfur metabolism, and redox homeostasis. Thioredoxin-depend…		5 out of 5	PTM: Reversible disulfide bond formation between Cys-31 and Cys-34, reverted by thioredoxin reductase TRR1 using NADPH as hydrogen donor.	33462;	DIP-5552N;	P22803;	MINT-474704;
g2207.t1	GK5S-2809	-	2209:35413-36560	GLC	XYL	OK	27.335	31.6478	0.211355	0.351707	0.67075	0.856022	no	g2207.t1	P53912	YNN4_YEAST	reviewed	Uncharacterized protein YNL134C	YNL134C N1214 N1847	Saccharomyces cerevisiae (strain ATCC 204508 / S288c) (Baker's yeast)	376			YNL134C	N1214 N1847						aldehyde dehydrogenase (NAD) activity [GO:0004029]; zinc ion binding [GO:0008270]; response to furfural [GO:1901426]	response to furfural [GO:1901426]	aldehyde dehydrogenase (NAD) activity [GO:0004029]; zinc ion binding [GO:0008270]		GO:0004029; GO:1901426; GO:0008270									2 out of 5		35692;	DIP-4600N;	P53912;	MINT-526612;
g3902.t1	GK5S-1070	-	3792:352-1862	GLC	XYL	OK	103.706	119.891	0.209219	0.405483	0.60165	0.819654	no	g3902.t1	Q9URW9	YLX7_SCHPO	reviewed	Putative aldehyde dehydrogenase-like protein C922.07c (EC 1.2.1.-)	SPAC922.07c	Schizosaccharomyces pombe (strain 972 / ATCC 24843) (Fission yeast)	496				SPAC922.07c	1.2.1.-	SUBCELLULAR LOCATION: Cytoplasm {ECO:0000269|PubMed:16823372}. Nucleus {ECO:0000269|PubMed:16823372}.				cytoplasm [GO:0005737]; cytosol [GO:0005829]; nucleus [GO:0005634]; 3-chloroallyl aldehyde dehydrogenase activity [GO:0004028]; betaine-aldehyde dehydrogenase activity [GO:0008802]; beta-alanine biosynthetic process [GO:0019483]; cellular aldehyde metabolic process [GO:0006081]; polyamine catabolic process [GO:0006598]	beta-alanine biosynthetic process [GO:0019483]; cellular aldehyde metabolic process [GO:0006081]; polyamine catabolic process [GO:0006598]	3-chloroallyl aldehyde dehydrogenase activity [GO:0004028]; betaine-aldehyde dehydrogenase activity [GO:0008802]	cytoplasm [GO:0005737]; cytosol [GO:0005829]; nucleus [GO:0005634]	GO:0004028; GO:0019483; GO:0008802; GO:0006081; GO:0005737; GO:0005829; GO:0005634; GO:0006598									3 out of 5		280073;			MINT-4707122;
g2626.t1	GK5S-2343	-	2529:8482-10208	GLC	XYL	OK	103.221	118.201	0.195501	0.377052	0.62625	0.83129	no	g2626.t1	P07275	PUT2_YEAST	reviewed	Delta-1-pyrroline-5-carboxylate dehydrogenase, mitochondrial (P5C dehydrogenase) (EC 1.2.1.88) (L-glutamate gamma-semialdehyde dehydrogenase)	PUT2 YHR037W	Saccharomyces cerevisiae (strain ATCC 204508 / S288c) (Baker's yeast)	575	PUT2		YHR037W		1.2.1.88	SUBCELLULAR LOCATION: Mitochondrion inner membrane {ECO:0000269|PubMed:11502169}.				mitochondrial inner membrane [GO:0005743]; mitochondrial matrix [GO:0005759]; 1-pyrroline-5-carboxylate dehydrogenase activity [GO:0003842]; oxidoreductase activity, acting on the aldehyde or oxo group of donors, NAD or NADP as acceptor [GO:0016620]; glutamate biosynthetic process [GO:0006537]; proline biosynthetic process [GO:0006561]; proline catabolic process to glutamate [GO:0010133]	glutamate biosynthetic process [GO:0006537]; proline biosynthetic process [GO:0006561]; proline catabolic process to glutamate [GO:0010133]	1-pyrroline-5-carboxylate dehydrogenase activity [GO:0003842]; oxidoreductase activity, acting on the aldehyde or oxo group of donors, NAD or NADP as acceptor [GO:0016620]	mitochondrial inner membrane [GO:0005743]; mitochondrial matrix [GO:0005759]	GO:0003842; GO:0006537; GO:0005743; GO:0005759; GO:0016620; GO:0006561; GO:0010133						PATHWAY: Amino-acid degradation; L-proline degradation into L-glutamate; L-glutamate from L-proline: step 2/2.			4 out of 5		36468;		P07275;	MINT-640995;
g2286.t1	GK5S-2718	-	2271:11746-12068	GLC	XYL	OK	641.22	725.154	0.177467	0.59688	0.6697	0.855991	no	g2286.t1	P17695	GLRX2_YEAST	reviewed	Glutaredoxin-2, mitochondrial (Glutathione-dependent oxidoreductase 2) (Thioltransferase)	GRX2 TTR TTR1 YDR513W D9719.17	Saccharomyces cerevisiae (strain ATCC 204508 / S288c) (Baker's yeast)	143	GRX2	TTR TTR1	YDR513W	D9719.17		SUBCELLULAR LOCATION: Cytoplasm {ECO:0000269|PubMed:11958675}. Mitochondrion {ECO:0000269|PubMed:11958675}. Note=Two forms, a long and a short one are found in the mitochondrion, but only the short one is detected in the cytoplasm.				cytosol [GO:0005829]; mitochondrion [GO:0005739]; disulfide oxidoreductase activity [GO:0015036]; electron carrier activity [GO:0009055]; glutathione peroxidase activity [GO:0004602]; glutathione transferase activity [GO:0004364]; protein disulfide oxidoreductase activity [GO:0015035]; cell redox homeostasis [GO:0045454]; cellular response to oxidative stress [GO:0034599]; glutathione metabolic p…	cell redox homeostasis [GO:0045454]; cellular response to oxidative stress [GO:0034599]; glutathione metabolic process [GO:0006749]	disulfide oxidoreductase activity [GO:0015036]; electron carrier activity [GO:0009055]; glutathione peroxidase activity [GO:0004602]; glutathione transferase activity [GO:0004364]; protein disulfide oxidoreductase activity [GO:0015035]	cytosol [GO:0005829]; mitochondrion [GO:0005739]	GO:0045454; GO:0034599; GO:0005829; GO:0015036; GO:0009055; GO:0006749; GO:0004602; GO:0004364; GO:0005739; GO:0015035		DOMAIN 41 143 Glutaredoxin. {ECO:0000255|PROSITE-ProRule:PRU00686}.					FUNCTION: Component of the glutathione system which performs several activities such as glutathione-dependent oxidoreductase, glutathione peroxidase and glutathione S-transferase (GST) activity. The disulfide bond functions as an electron carrier in the glutathione-dependent synthesis of deoxyribonucleotides by the enzyme ribonucleotide reductase. In addition, it is also involved in reducing cyto…		5 out of 5		32563;	DIP-5271N;	P17695;	MINT-568234;
g4494.t1	GK5S-472	-	4528:163-1397	GLC	XYL	OK	352.898	386.852	0.132528	0.260071	0.74205	0.893163	no	g4494.t1	Q9Y8H5	FAD12_MORAP	reviewed	Delta(12) fatty acid desaturase (EC 1.14.19.6) (Delta-12 fatty acid desaturase)		Mortierella alpina (Mortierella renispora)	400					1.14.19.6	SUBCELLULAR LOCATION: Membrane {ECO:0000305}; Multi-pass membrane protein {ECO:0000305}.			TRANSMEM 91 111 Helical. {ECO:0000255}.; TRANSMEM 199 219 Helical. {ECO:0000255}.; TRANSMEM 245 265 Helical. {ECO:0000255}.; TRANSMEM 277 297 Helical. {ECO:0000255}.	integral component of membrane [GO:0016021]; oxidoreductase activity [GO:0016491]; fatty acid biosynthetic process [GO:0006633]; unsaturated fatty acid biosynthetic process [GO:0006636]	fatty acid biosynthetic process [GO:0006633]; unsaturated fatty acid biosynthetic process [GO:0006636]	oxidoreductase activity [GO:0016491]	integral component of membrane [GO:0016021]	GO:0006633; GO:0016021; GO:0016491; GO:0006636	DOMAIN: The histidine box domains may contain the active site and/or be involved in metal ion binding. {ECO:0000305}.		MOTIF 112 116 Histidine box-1.; MOTIF 148 152 Histidine box-2.; MOTIF 339 343 Histidine box-3.			PATHWAY: Lipid metabolism; polyunsaturated fatty acid biosynthesis.	FUNCTION: Catalyzes the desaturation of oleic acid (Delta(9)-18:1) to linoleic acid (Delta(9), Delta(12)-18:2). {ECO:0000269|PubMed:10215899, ECO:0000269|PubMed:10478922, ECO:0000269|PubMed:19217543}.		3 out of 5
g3020.t1	GK5S-1969	-	2915:22218-25279	GLC	XYL	OK	411.43	445.789	0.115714	0.21633	0.7642	0.902813	no	g3020.t1	P20967	ODO1_YEAST	reviewed	2-oxoglutarate dehydrogenase, mitochondrial (EC 1.2.4.2) (2-oxoglutarate dehydrogenase complex component E1) (OGDC-E1) (Alpha-ketoglutarate dehydrogenase)	KGD1 OGD1 YIL125W	Saccharomyces cerevisiae (strain ATCC 204508 / S288c) (Baker's yeast)	1014	KGD1	OGD1	YIL125W		1.2.4.2	SUBCELLULAR LOCATION: Mitochondrion matrix. Mitochondrion matrix, mitochondrion nucleoid.				mitochondrial nucleoid [GO:0042645]; mitochondrial oxoglutarate dehydrogenase complex [GO:0009353]; oxoglutarate dehydrogenase (succinyl-transferring) activity [GO:0004591]; thiamine pyrophosphate binding [GO:0030976]; 2-oxoglutarate metabolic process [GO:0006103]; tricarboxylic acid cycle [GO:0006099]	2-oxoglutarate metabolic process [GO:0006103]; tricarboxylic acid cycle [GO:0006099]	oxoglutarate dehydrogenase (succinyl-transferring) activity [GO:0004591]; thiamine pyrophosphate binding [GO:0030976]	mitochondrial nucleoid [GO:0042645]; mitochondrial oxoglutarate dehydrogenase complex [GO:0009353]	GO:0006103; GO:0042645; GO:0009353; GO:0004591; GO:0030976; GO:0006099							FUNCTION: The 2-oxoglutarate dehydrogenase complex catalyzes the overall conversion of 2-oxoglutarate to succinyl-CoA and CO(2). It contains multiple copies of three enzymatic components: 2-oxoglutarate dehydrogenase (E1), dihydrolipoamide succinyltransferase (E2) and lipoamide dehydrogenase (E3). {ECO:0000269|PubMed:11926067, ECO:0000269|PubMed:2503710, ECO:0000269|PubMed:8299151}.	ENZYME REGULATION: Catabolite repressed.	5 out of 5		34866;	DIP-365N;	P20967;	MINT-623074;
g3361.t1	GK5S-1616	-	3170:181-1226	GLC	XYL	OK	3394.55	3676.27	0.115026	0.18473	0.81615	0.928225	no	g3361.t1	Q07288	ADH1_KLUMA	reviewed	Alcohol dehydrogenase 1 (EC 1.1.1.1)	ADH1	Kluyveromyces marxianus (Yeast) (Candida kefyr)	348	ADH1				1.1.1.1	SUBCELLULAR LOCATION: Cytoplasm.				cytoplasm [GO:0005737]; alcohol dehydrogenase (NAD) activity [GO:0004022]; zinc ion binding [GO:0008270]		alcohol dehydrogenase (NAD) activity [GO:0004022]; zinc ion binding [GO:0008270]	cytoplasm [GO:0005737]	GO:0004022; GO:0005737; GO:0008270									3 out of 5
g3313.t1	GK5S-1669	-	3127:8504-9120	GLC	XYL	OK	251.806	272.606	0.114504	0.265261	0.77835	0.908224	no	g3313.t1	Q9P6M1	GST3_SCHPO	reviewed	Glutathione S-transferase 3 (EC 2.5.1.18) (GST-III)	gst3 SPAC688.04c	Schizosaccharomyces pombe (strain 972 / ATCC 24843) (Fission yeast)	242	gst3			SPAC688.04c	2.5.1.18	SUBCELLULAR LOCATION: Cytoplasm {ECO:0000269|PubMed:14655046}.				cytoplasm [GO:0005737]; endoplasmic reticulum [GO:0005783]; glutathione peroxidase activity [GO:0004602]; glutathione transferase activity [GO:0004364]; metabolic process [GO:0008152]; oxidation-reduction process [GO:0055114]	metabolic process [GO:0008152]; oxidation-reduction process [GO:0055114]	glutathione peroxidase activity [GO:0004602]; glutathione transferase activity [GO:0004364]	cytoplasm [GO:0005737]; endoplasmic reticulum [GO:0005783]	GO:0005737; GO:0005783; GO:0004602; GO:0004364; GO:0008152; GO:0055114		DOMAIN 1 79 GST N-terminal.; DOMAIN 85 234 GST C-terminal.					FUNCTION: May have a role in the detoxification of various heavy metals. {ECO:0000269|PubMed:12151111}.		5 out of 5		279899;		Q9P6M1;	MINT-4704315;
g172.t1	GK5S-4828	-	227:9161-10104	GLC	XYL	OK	50.4101	54.4314	0.110727	0.201099	0.8127	0.927446	no	g172.t1	Q6CLN0	TSC10_KLULA	reviewed	3-ketodihydrosphingosine reductase TSC10 (EC 1.1.1.102) (3-dehydrosphinganine reductase) (KDS reductase)	TSC10 KLLA0F01749g	Kluyveromyces lactis (strain ATCC 8585 / CBS 2359 / DSM 70799 / NBRC 1267 / NRRL Y-1140 / WM37) (Yeast) (Candida sphaerica)	313	TSC10		KLLA0F01749g		1.1.1.102	SUBCELLULAR LOCATION: Endoplasmic reticulum membrane {ECO:0000305}; Single-pass membrane protein {ECO:0000305}.			TRANSMEM 278 298 Helical. {ECO:0000255}.	endoplasmic reticulum membrane [GO:0005789]; integral component of membrane [GO:0016021]; 3-dehydrosphinganine reductase activity [GO:0047560]; sphingolipid metabolic process [GO:0006665]	sphingolipid metabolic process [GO:0006665]	3-dehydrosphinganine reductase activity [GO:0047560]	endoplasmic reticulum membrane [GO:0005789]; integral component of membrane [GO:0016021]	GO:0047560; GO:0005789; GO:0016021; GO:0006665						PATHWAY: Lipid metabolism; sphingolipid metabolism.	FUNCTION: Catalyzes the reduction of 3-ketodihydrosphingosine (KDS) to dihydrosphingosine (DHS). {ECO:0000250}.		3 out of 5
g1902.t1	GK5S-3108	-	1961:8399-9639	GLC	XYL	OK	506.17	545.923	0.109075	0.229873	0.77605	0.908224	no	g1902.t1	O13366	ODPA_KLULA	reviewed	Pyruvate dehydrogenase E1 component subunit alpha, mitochondrial (PDHE1-A) (EC 1.2.4.1)	PDA1 KLLA0F12001g	Kluyveromyces lactis (strain ATCC 8585 / CBS 2359 / DSM 70799 / NBRC 1267 / NRRL Y-1140 / WM37) (Yeast) (Candida sphaerica)	412	PDA1		KLLA0F12001g		1.2.4.1	SUBCELLULAR LOCATION: Mitochondrion matrix {ECO:0000250}.				mitochondrial matrix [GO:0005759]; pyruvate dehydrogenase (acetyl-transferring) activity [GO:0004739]; glycolytic process [GO:0006096]	glycolytic process [GO:0006096]	pyruvate dehydrogenase (acetyl-transferring) activity [GO:0004739]	mitochondrial matrix [GO:0005759]	GO:0006096; GO:0005759; GO:0004739							FUNCTION: The pyruvate dehydrogenase complex catalyzes the overall conversion of pyruvate to acetyl-CoA and CO(2). It contains multiple copies of three enzymatic components: pyruvate dehydrogenase (E1), dihydrolipoamide acetyltransferase (E2) and lipoamide dehydrogenase (E3).	ENZYME REGULATION: E1 activity is regulated by phosphorylation (inactivation) and dephosphorylation (activation) of the alpha subunit. {ECO:0000250}.	3 out of 5
g4781.t1	GK5S-172	-	4907:945-2449	GLC	XYL	OK	45.0756	48.4006	0.102678	0.184037	0.81335	0.927764	no	g4781.t1	P47771	ALDH2_YEAST	reviewed	Aldehyde dehydrogenase [NAD(P)+] 1 (EC 1.2.1.3)	ALD2 ALD5 YMR170C YM8520.19C	Saccharomyces cerevisiae (strain ATCC 204508 / S288c) (Baker's yeast)	506	ALD2	ALD5	YMR170C	YM8520.19C	1.2.1.3	SUBCELLULAR LOCATION: Cytoplasm {ECO:0000250}.				cytoplasm [GO:0005737]; aldehyde dehydrogenase (NAD) activity [GO:0004029]; beta-alanine biosynthetic process [GO:0019483]; cellular aldehyde metabolic process [GO:0006081]; pantothenate biosynthetic process [GO:0015940]; polyamine catabolic process [GO:0006598]	beta-alanine biosynthetic process [GO:0019483]; cellular aldehyde metabolic process [GO:0006081]; pantothenate biosynthetic process [GO:0015940]; polyamine catabolic process [GO:0006598]	aldehyde dehydrogenase (NAD) activity [GO:0004029]	cytoplasm [GO:0005737]	GO:0004029; GO:0019483; GO:0006081; GO:0005737; GO:0015940; GO:0006598							FUNCTION: Cytoplasmic aldehyde dehydrogenase involved in ethanol oxidation. Required for pantothenic acid production through the conversion of 3-aminopropanal to beta-alanine, an intermediate in pantothenic acid (vitamin B5) and coenzyme A (CoA) biosynthesis. {ECO:0000269|PubMed:12586697}.		4 out of 5		35348;		P47771;	MINT-2781711;
g2518.t1	GK5S-2477	-	2463:845-846	GLC	XYL	OK	136.942	146.931	0.101582	0.256724	0.83445	0.936677	no	g2518.t1	Q6YFE4	GLRX5_LACKL	reviewed	Monothiol glutaredoxin-5, mitochondrial	GRX5 GRX1 PYD1-B	Lachancea kluyveri (Yeast) (Saccharomyces kluyveri)	143	GRX5	GRX1 PYD1-B				SUBCELLULAR LOCATION: Mitochondrion matrix {ECO:0000250}.				mitochondrial matrix [GO:0005759]; 2 iron, 2 sulfur cluster binding [GO:0051537]; electron carrier activity [GO:0009055]; metal ion binding [GO:0046872]; protein disulfide oxidoreductase activity [GO:0015035]; cell redox homeostasis [GO:0045454]	cell redox homeostasis [GO:0045454]	2 iron, 2 sulfur cluster binding [GO:0051537]; electron carrier activity [GO:0009055]; metal ion binding [GO:0046872]; protein disulfide oxidoreductase activity [GO:0015035]	mitochondrial matrix [GO:0005759]	GO:0051537; GO:0045454; GO:0009055; GO:0046872; GO:0005759; GO:0015035		DOMAIN 33 138 Glutaredoxin. {ECO:0000255|PROSITE-ProRule:PRU00686}.					FUNCTION: Monothiol glutaredoxin involved in iron-sulfur biogenesis. {ECO:0000250}.		3 out of 5
g3988.t1	GK5S-987	-	3899:21907-22370	GLC	XYL	OK	754.835	807.121	0.0966231	0.263275	0.8064	0.922571	no	g3988.t1	P04037	COX4_YEAST	reviewed	Cytochrome c oxidase subunit 4, mitochondrial (EC 1.9.3.1) (Cytochrome c oxidase polypeptide IV)	COX4 YGL187C G1362	Saccharomyces cerevisiae (strain ATCC 204508 / S288c) (Baker's yeast)	155	COX4		YGL187C	G1362	1.9.3.1	SUBCELLULAR LOCATION: Mitochondrion inner membrane.				mitochondrial inner membrane [GO:0005743]; mitochondrial intermembrane space [GO:0005758]; mitochondrial respiratory chain complex IV [GO:0005751]; mitochondrion [GO:0005739]; cytochrome-c oxidase activity [GO:0004129]; zinc ion binding [GO:0008270]; aerobic respiration [GO:0009060]; hydrogen ion transmembrane transport [GO:1902600]; mitochondrial electron transport, cytochrome c to oxygen [GO:00…	aerobic respiration [GO:0009060]; hydrogen ion transmembrane transport [GO:1902600]; mitochondrial electron transport, cytochrome c to oxygen [GO:0006123]; mitochondrial respiratory chain complex IV assembly [GO:0033617]	cytochrome-c oxidase activity [GO:0004129]; zinc ion binding [GO:0008270]	mitochondrial inner membrane [GO:0005743]; mitochondrial intermembrane space [GO:0005758]; mitochondrial respiratory chain complex IV [GO:0005751]; mitochondrion [GO:0005739]	GO:0009060; GO:0004129; GO:1902600; GO:0006123; GO:0005743; GO:0005758; GO:0005751; GO:0033617; GO:0005739; GO:0008270						PATHWAY: Energy metabolism; oxidative phosphorylation.	FUNCTION: Cytochrome c oxidase is the component of the respiratory chain that catalyzes the reduction of oxygen to water.		5 out of 5		33068;	DIP-2763N;	P04037;	MINT-521387;
g2338.t1	GK5S-2659	-	2284:28774-30194	GLC	XYL	OK	77.5834	82.4986	0.0886213	0.167411	0.82745	0.932047	no	g2338.t1	P53318	COQ6_YEAST	reviewed	Ubiquinone biosynthesis monooxygenase COQ6, mitochondrial (EC 1.14.13.-)	COQ6 YGR255C G9165	Saccharomyces cerevisiae (strain ATCC 204508 / S288c) (Baker's yeast)	479	COQ6		YGR255C	G9165	1.14.13.-	SUBCELLULAR LOCATION: Mitochondrion inner membrane {ECO:0000255|HAMAP-Rule:MF_03193, ECO:0000269|PubMed:12721307, ECO:0000269|PubMed:14576278}; Peripheral membrane protein {ECO:0000255|HAMAP-Rule:MF_03193, ECO:0000269|PubMed:12721307}; Matrix side {ECO:0000255|HAMAP-Rule:MF_03193, ECO:0000269|PubMed:12721307}.				mitochondrial inner membrane [GO:0005743]; 2-octaprenyl-6-methoxyphenol hydroxylase activity [GO:0008681]; flavin adenine dinucleotide binding [GO:0050660]; oxidoreductase activity, acting on paired donors, with incorporation or reduction of molecular oxygen, NAD(P)H as one donor, and incorporation of one atom of oxygen [GO:0016709]; ubiquinone biosynthetic process [GO:0006744]	ubiquinone biosynthetic process [GO:0006744]	2-octaprenyl-6-methoxyphenol hydroxylase activity [GO:0008681]; flavin adenine dinucleotide binding [GO:0050660]; oxidoreductase activity, acting on paired donors, with incorporation or reduction of molecular oxygen, NAD(P)H as one donor, and incorporation of one atom of oxygen [GO:0016709]	mitochondrial inner membrane [GO:0005743]	GO:0008681; GO:0050660; GO:0005743; GO:0016709; GO:0006744						PATHWAY: Cofactor biosynthesis; ubiquinone biosynthesis. {ECO:0000255|HAMAP-Rule:MF_03193, ECO:0000305|PubMed:12721307, ECO:0000305|PubMed:21944752}.	FUNCTION: FAD-dependent monooxygenase required for the C5-ring hydroxylation during ubiquinone biosynthesis. Catalyzes the hydroxylation of 3-hexaprenyl-4-hydroxybenzoic acid (HHB) to 3-hexaprenyl-4,5-dihydroxybenzoic acid (DHHB). The electrons required for the hydroxylation reaction may be funneled indirectly from NADPH via ferredoxin (YAH1) and ferredoxin reductase (ARH1) to COQ6. Can also use …		4 out of 5		33506;		P53318;	MINT-619446;
g3464.t1	GK5S-1516	-	3255:9298-9881	GLC	XYL	OK	141.8	150.743	0.0882339	0.192335	0.84405	0.940704	no	g3464.t1	Q06608	PDXH_YEAST	reviewed	Pyridoxamine 5'-phosphate oxidase homolog (PNP/PMP oxidase homolog) (PNPOx homolog)	YPR172W	Saccharomyces cerevisiae (strain ATCC 204508 / S288c) (Baker's yeast)	200			YPR172W			SUBCELLULAR LOCATION: Cytoplasm {ECO:0000269|PubMed:14562095}. Nucleus {ECO:0000269|PubMed:14562095}.				cytoplasm [GO:0005737]; nucleus [GO:0005634]; FMN binding [GO:0010181]; pyridoxamine-phosphate oxidase activity [GO:0004733]		FMN binding [GO:0010181]; pyridoxamine-phosphate oxidase activity [GO:0004733]	cytoplasm [GO:0005737]; nucleus [GO:0005634]	GO:0010181; GO:0005737; GO:0005634; GO:0004733									2 out of 5		36345;	DIP-2793N;	Q06608;	MINT-497738;
g975.t1	GK5S-4057	-	1035:25840-27683	GLC	XYL	OK	103.434	109.25	0.0789299	0.151572	0.84305	0.940092	no	g975.t1	P43561	FET5_YEAST	reviewed	Iron transport multicopper oxidase FET5 (EC 1.-.-.-)	FET5 YFL041W	Saccharomyces cerevisiae (strain ATCC 204508 / S288c) (Baker's yeast)	622	FET5		YFL041W		1.-.-.-	SUBCELLULAR LOCATION: Cell membrane {ECO:0000305}; Single-pass membrane protein {ECO:0000305}.		TOPO_DOM 19 573 Extracellular. {ECO:0000255}.; TOPO_DOM 595 622 Cytoplasmic. {ECO:0000255}.	TRANSMEM 574 594 Helical. {ECO:0000255}.	fungal-type vacuole membrane [GO:0000329]; integral component of membrane [GO:0016021]; plasma membrane [GO:0005886]; copper ion binding [GO:0005507]; ferroxidase activity [GO:0004322]; iron ion homeostasis [GO:0055072]; iron ion transport [GO:0006826]	iron ion homeostasis [GO:0055072]; iron ion transport [GO:0006826]	copper ion binding [GO:0005507]; ferroxidase activity [GO:0004322]	fungal-type vacuole membrane [GO:0000329]; integral component of membrane [GO:0016021]; plasma membrane [GO:0005886]	GO:0005507; GO:0004322; GO:0000329; GO:0016021; GO:0055072; GO:0006826; GO:0005886		DOMAIN 43 146 Plastocyanin-like 1.; DOMAIN 192 301 Plastocyanin-like 2.; DOMAIN 392 514 Plastocyanin-like 3.					FUNCTION: Iron transport multicopper oxidase, which is required for Fe(2+) high affinity uptake. May be required to oxidize Fe(2+) and release it from the transporter. Essential component of copper-dependent iron transport.		5 out of 5		31105;	DIP-6774N;	P43561;	MINT-639126;
g1809.t1	GK5S-3195	-	1836:6658-8093	GLC	XYL	OK	26.7514	28.0669	0.0692522	0.115186	0.88445	0.957103	no	g1809.t1	P48360	ADRO_YEAST	reviewed	Probable NADPH:adrenodoxin oxidoreductase, mitochondrial (AR) (Adrenodoxin reductase) (EC 1.18.1.6) (Ferredoxin--NADP(+) reductase) (Ferredoxin reductase)	ARH1 YDR376W D9481.5	Saccharomyces cerevisiae (strain ATCC 204508 / S288c) (Baker's yeast)	493	ARH1		YDR376W	D9481.5	1.18.1.6	SUBCELLULAR LOCATION: Mitochondrion matrix.				mitochondrial inner membrane [GO:0005743]; mitochondrial matrix [GO:0005759]; NADPH-adrenodoxin reductase activity [GO:0015039]; cellular iron ion homeostasis [GO:0006879]; ubiquinone biosynthetic process [GO:0006744]	cellular iron ion homeostasis [GO:0006879]; ubiquinone biosynthetic process [GO:0006744]	NADPH-adrenodoxin reductase activity [GO:0015039]	mitochondrial inner membrane [GO:0005743]; mitochondrial matrix [GO:0005759]	GO:0015039; GO:0006879; GO:0005743; GO:0005759; GO:0006744									4 out of 5		32435;	DIP-1201N;	P48360;	MINT-383441;
g3675.t1	GK5S-1297	-	3496:77-1557	GLC	XYL	OK	610.556	638.483	0.0645257	0.131459	0.86735	0.951913	no	g3675.t1	P09624	DLDH_YEAST	reviewed	Dihydrolipoyl dehydrogenase, mitochondrial (EC 1.8.1.4) (Dihydrolipoamide dehydrogenase) (Glycine decarboxylase complex subunit L) (Lipoamide dehydrogenase component of pyruvate dehydrogenase complex) (Pyruvate dehydrogenase complex E3 component)	LPD1 DHLP1 YFL018C	Saccharomyces cerevisiae (strain ATCC 204508 / S288c) (Baker's yeast)	499	LPD1	DHLP1	YFL018C		1.8.1.4	SUBCELLULAR LOCATION: Mitochondrion matrix.				glycine cleavage complex [GO:0005960]; mitochondrial nucleoid [GO:0042645]; mitochondrial oxoglutarate dehydrogenase complex [GO:0009353]; mitochondrial pyruvate dehydrogenase complex [GO:0005967]; dihydrolipoyl dehydrogenase activity [GO:0004148]; flavin adenine dinucleotide binding [GO:0050660]; glycine dehydrogenase (decarboxylating) activity [GO:0004375]; oxoglutarate dehydrogenase (succinyl-…	2-oxoglutarate metabolic process [GO:0006103]; cell redox homeostasis [GO:0045454]; glycine catabolic process [GO:0006546]; hydrogen peroxide metabolic process [GO:0042743]; isoleucine catabolic process [GO:0006550]; leucine catabolic process [GO:0006552]; L-serine biosynthetic process [GO:0006564]; pyruvate metabolic process [GO:0006090]; valine catabolic process [GO:0006574]	dihydrolipoyl dehydrogenase activity [GO:0004148]; flavin adenine dinucleotide binding [GO:0050660]; glycine dehydrogenase (decarboxylating) activity [GO:0004375]; oxoglutarate dehydrogenase (succinyl-transferring) activity [GO:0004591]; pyruvate dehydrogenase activity [GO:0004738]	glycine cleavage complex [GO:0005960]; mitochondrial nucleoid [GO:0042645]; mitochondrial oxoglutarate dehydrogenase complex [GO:0009353]; mitochondrial pyruvate dehydrogenase complex [GO:0005967]	GO:0006103; GO:0006564; GO:0045454; GO:0004148; GO:0050660; GO:0006546; GO:0005960; GO:0004375; GO:0042743; GO:0006550; GO:0006552; GO:0042645; GO:0009353; GO:0005967; GO:0004591; GO:0004738; GO:0006090; GO:0006574							FUNCTION: Lipoamide dehydrogenase is a component of the alpha-ketoacid dehydrogenase complexes. This includes the pyruvate dehydrogenase complex, which catalyzes the overall conversion of pyruvate to acetyl-CoA and CO(2). Acts also as component of the glycine cleavage system (glycine decarboxylase complex), which catalyzes the degradation of glycine.		5 out of 5		31128;	DIP-41N;	P09624;	MINT-476329;
g337.t1	GK5S-4684	-	353:311-693	GLC	XYL	OK	2085.16	2163.99	0.0535334	0.167242	0.88785	0.958029	no	g337.t1	P32799	COX13_YEAST	reviewed	Cytochrome c oxidase subunit 6A, mitochondrial (EC 1.9.3.1) (Cytochrome c oxidase polypeptide VIa)	COX13 YGL191W G1341	Saccharomyces cerevisiae (strain ATCC 204508 / S288c) (Baker's yeast)	129	COX13		YGL191W	G1341	1.9.3.1	SUBCELLULAR LOCATION: Mitochondrion inner membrane.				mitochondrial respiratory chain complex IV [GO:0005751]; mitochondrion [GO:0005739]; cytochrome-c oxidase activity [GO:0004129]; enzyme regulator activity [GO:0030234]; aerobic respiration [GO:0009060]; hydrogen ion transmembrane transport [GO:1902600]; mitochondrial respiratory chain supercomplex assembly [GO:0097250]; oxidative phosphorylation [GO:0006119]; regulation of catalytic activity [GO:…	aerobic respiration [GO:0009060]; hydrogen ion transmembrane transport [GO:1902600]; mitochondrial respiratory chain supercomplex assembly [GO:0097250]; oxidative phosphorylation [GO:0006119]; regulation of catalytic activity [GO:0050790]	cytochrome-c oxidase activity [GO:0004129]; enzyme regulator activity [GO:0030234]	mitochondrial respiratory chain complex IV [GO:0005751]; mitochondrion [GO:0005739]	GO:0009060; GO:0004129; GO:0030234; GO:1902600; GO:0005751; GO:0097250; GO:0005739; GO:0006119; GO:0050790						PATHWAY: Energy metabolism; oxidative phosphorylation.	FUNCTION: Cytochrome c oxidase is the component of the respiratory chain that catalyzes the reduction of oxygen to water. Not necessary for assembly of the enzyme complex but interacts with ATP and thereby modulates the enzyme activity.		5 out of 5		33065;		P32799;	MINT-4987593;
g1325.t1	GK5S-3682	-	1370:14264-15663	GLC	XYL	OK	62.1755	64.4686	0.0522497	0.0967302	0.90315	0.964275	no	g1325.t1	P09368	PUT1_YEAST	reviewed	Proline dehydrogenase, mitochondrial (EC 1.5.5.2) (Proline oxidase)	PUT1 YLR142W L3170 L9606.2	Saccharomyces cerevisiae (strain ATCC 204508 / S288c) (Baker's yeast)	476	PUT1		YLR142W	L3170 L9606.2	1.5.5.2	SUBCELLULAR LOCATION: Mitochondrion matrix.				mitochondrial matrix [GO:0005759]; mitochondrion [GO:0005739]; proline dehydrogenase activity [GO:0004657]; glutamate biosynthetic process [GO:0006537]; proline catabolic process to glutamate [GO:0010133]	glutamate biosynthetic process [GO:0006537]; proline catabolic process to glutamate [GO:0010133]	proline dehydrogenase activity [GO:0004657]	mitochondrial matrix [GO:0005759]; mitochondrion [GO:0005739]	GO:0006537; GO:0005759; GO:0005739; GO:0010133; GO:0004657						PATHWAY: Amino-acid degradation; L-proline degradation into L-glutamate; L-glutamate from L-proline: step 1/2.	FUNCTION: Converts proline to delta-1-pyrroline-5-carboxylate.		4 out of 5		31410;		P09368;	MINT-4495075;
g3219.t1	GK5S-1763	-	3069:5859-7006	GLC	XYL	NOTEST	4.48945	4.60248	0.0358699	0	1	1	no	g3219.t1	P10127	ADH4_YEAST	reviewed	Alcohol dehydrogenase 4 (EC 1.1.1.1) (Alcohol dehydrogenase IV) (ADHIV)	ADH4 ZRG5 YGL256W NRC465	Saccharomyces cerevisiae (strain ATCC 204508 / S288c) (Baker's yeast)	382	ADH4	ZRG5	YGL256W	NRC465	1.1.1.1	SUBCELLULAR LOCATION: Mitochondrion {ECO:0000269|PubMed:14562095}.				mitochondrion [GO:0005739]; alcohol dehydrogenase (NAD) activity [GO:0004022]; metal ion binding [GO:0046872]; amino acid catabolic process to alcohol via Ehrlich pathway [GO:0000947]; fermentation [GO:0006113]	amino acid catabolic process to alcohol via Ehrlich pathway [GO:0000947]; fermentation [GO:0006113]	alcohol dehydrogenase (NAD) activity [GO:0004022]; metal ion binding [GO:0046872]	mitochondrion [GO:0005739]	GO:0004022; GO:0000947; GO:0006113; GO:0046872; GO:0005739							FUNCTION: Reduces acetaldehyde to ethanol during glucose fermentation. Specific for ethanol. Shows drastically reduced activity towards primary alcohols from 4 carbon atoms upward. Isomers of aliphatic alcohol, as well as secondary alcohols and glycerol are not used at all. {ECO:0000269|PubMed:17938904}.	ENZYME REGULATION: Inhibited by EDTA. {ECO:0000269|PubMed:3282541}.	5 out of 5		33023;	DIP-4812N;	P10127;	MINT-475922;
g1603.t1	GK5S-3424	-	1655:28503-29842	GLC	XYL	OK	150.427	153.034	0.024781	0.0494498	0.95055	0.979544	no	g1603.t1	Q6SZS6	PYRD2_KLUMA	reviewed	Dihydroorotate dehydrogenase (quinone), mitochondrial (DHOD) (DHODase) (DHOdehase) (EC 1.3.5.2) (Dihydroorotate oxidase)	URA9	Kluyveromyces marxianus (Yeast) (Candida kefyr)	446	URA9				1.3.5.2	SUBCELLULAR LOCATION: Mitochondrion inner membrane {ECO:0000250}; Single-pass membrane protein {ECO:0000305}.			TRANSMEM 42 58 Helical. {ECO:0000255}.	integral component of membrane [GO:0016021]; mitochondrial inner membrane [GO:0005743]; dihydroorotate dehydrogenase activity [GO:0004152]; 'de novo' pyrimidine nucleobase biosynthetic process [GO:0006207]; 'de novo' UMP biosynthetic process [GO:0044205]	'de novo' pyrimidine nucleobase biosynthetic process [GO:0006207]; 'de novo' UMP biosynthetic process [GO:0044205]	dihydroorotate dehydrogenase activity [GO:0004152]	integral component of membrane [GO:0016021]; mitochondrial inner membrane [GO:0005743]	GO:0044205; GO:0006207; GO:0004152; GO:0016021; GO:0005743						PATHWAY: Pyrimidine metabolism; UMP biosynthesis via de novo pathway; orotate from (S)-dihydroorotate (quinone route): step 1/1.	FUNCTION: Catalyzes the conversion of dihydroorotate to orotate with quinone as electron acceptor. {ECO:0000250}.		3 out of 5
g1722.t1	GK5S-3293	-	1772:7639-8723	GLC	XYL	OK	349.466	355.098	0.0230657	0.0491808	0.95095	0.979603	no	g1722.t1	O94229	IDH1_KLULA	reviewed	Isocitrate dehydrogenase [NAD] subunit 1, mitochondrial (EC 1.1.1.41) (Isocitric dehydrogenase) (NAD(+)-specific ICDH)	IDH1 KLLA0F04103g	Kluyveromyces lactis (strain ATCC 8585 / CBS 2359 / DSM 70799 / NBRC 1267 / NRRL Y-1140 / WM37) (Yeast) (Candida sphaerica)	361	IDH1		KLLA0F04103g		1.1.1.41	SUBCELLULAR LOCATION: Mitochondrion {ECO:0000250}.				mitochondrion [GO:0005739]; isocitrate dehydrogenase (NAD+) activity [GO:0004449]; magnesium ion binding [GO:0000287]; NAD binding [GO:0051287]; tricarboxylic acid cycle [GO:0006099]	tricarboxylic acid cycle [GO:0006099]	isocitrate dehydrogenase (NAD+) activity [GO:0004449]; magnesium ion binding [GO:0000287]; NAD binding [GO:0051287]	mitochondrion [GO:0005739]	GO:0051287; GO:0004449; GO:0000287; GO:0005739; GO:0006099							FUNCTION: Performs an essential role in the oxidative function of the citric acid cycle. {ECO:0000250}.		3 out of 5
g373.t1	GK5S-4638	-	378:11914-13478	GLC	XYL	OK	60.6132	61.4247	0.0191872	0.0352911	0.9637	0.983324	no	g373.t1	Q04458	HFD1_YEAST	reviewed	Fatty aldehyde dehydrogenase HFD1 (EC 1.2.1.3)	HFD1 YMR110C YM9718.09C	Saccharomyces cerevisiae (strain ATCC 204508 / S288c) (Baker's yeast)	532	HFD1		YMR110C	YM9718.09C	1.2.1.3	SUBCELLULAR LOCATION: Mitochondrion outer membrane {ECO:0000305}; Single-pass membrane protein {ECO:0000305}. Endosome membrane {ECO:0000305}; Single-pass membrane protein {ECO:0000305}. Cytoplasmic granule membrane {ECO:0000305}; Single-pass membrane protein {ECO:0000305}.			TRANSMEM 134 152 Helical. {ECO:0000255}.	endosome membrane [GO:0010008]; integral component of mitochondrial outer membrane [GO:0031307]; lipid particle [GO:0005811]; 3-chloroallyl aldehyde dehydrogenase activity [GO:0004028]; aldehyde dehydrogenase (NAD) activity [GO:0004029]; aldehyde dehydrogenase [NAD(P)+] activity [GO:0004030]; carboxylate reductase activity [GO:0047770]; aldehyde catabolic process [GO:0046185]; cellular aldehyde m…	aldehyde catabolic process [GO:0046185]; cellular aldehyde metabolic process [GO:0006081]	3-chloroallyl aldehyde dehydrogenase activity [GO:0004028]; aldehyde dehydrogenase (NAD) activity [GO:0004029]; aldehyde dehydrogenase [NAD(P)+] activity [GO:0004030]; carboxylate reductase activity [GO:0047770]	endosome membrane [GO:0010008]; integral component of mitochondrial outer membrane [GO:0031307]; lipid particle [GO:0005811]	GO:0004028; GO:0046185; GO:0004029; GO:0004030; GO:0047770; GO:0006081; GO:0010008; GO:0031307; GO:0005811							FUNCTION: Catalyzes the oxidation of long-chain aliphatic aldehydes to fatty acids. Responsible for conversion of the sphingosine 1-phosphate (S1P) degradation product hexadecenal to hexadecenoic acid. {ECO:0000269|PubMed:22633490}.		5 out of 5		35286;	DIP-4437N;	Q04458;	MINT-570953;
g2978.t1	GK5S-2004	-	2850:341-1146	GLC	XYL	OK	283.971	287.203	0.0163281	0.0355924	0.9677	0.984898	no	g2978.t1	Q05016	YM71_YEAST	reviewed	Uncharacterized oxidoreductase YMR226C (EC 1.-.-.-)	YMR226C YM9959.08C	Saccharomyces cerevisiae (strain ATCC 204508 / S288c) (Baker's yeast)	267			YMR226C	YM9959.08C	1.-.-.-					carbonyl reductase (NADPH) activity [GO:0004090]; oxidoreductase activity [GO:0016491]; serine 3-dehydrogenase activity [GO:0031132]		carbonyl reductase (NADPH) activity [GO:0004090]; oxidoreductase activity [GO:0016491]; serine 3-dehydrogenase activity [GO:0031132]		GO:0004090; GO:0016491; GO:0031132									3 out of 5		35404;	DIP-1671N;	Q05016;	MINT-409559;
g3179.t1	GK5S-1807	-	3044:13503-13948	GLC	XYL	OK	787.777	790.653	0.00525802	0.0145343	0.9904	0.993674	no	g3179.t1	P00427	COX6_YEAST	reviewed	Cytochrome c oxidase subunit 6, mitochondrial (EC 1.9.3.1) (Cytochrome c oxidase polypeptide VI)	COX6 YHR051W	Saccharomyces cerevisiae (strain ATCC 204508 / S288c) (Baker's yeast)	148	COX6		YHR051W		1.9.3.1	SUBCELLULAR LOCATION: Mitochondrion inner membrane.				mitochondrial respiratory chain complex IV [GO:0005751]; cytochrome-c oxidase activity [GO:0004129]; metal ion binding [GO:0046872]; hydrogen ion transmembrane transport [GO:1902600]; mitochondrial electron transport, cytochrome c to oxygen [GO:0006123]	hydrogen ion transmembrane transport [GO:1902600]; mitochondrial electron transport, cytochrome c to oxygen [GO:0006123]	cytochrome-c oxidase activity [GO:0004129]; metal ion binding [GO:0046872]	mitochondrial respiratory chain complex IV [GO:0005751]	GO:0004129; GO:1902600; GO:0046872; GO:0006123; GO:0005751						PATHWAY: Energy metabolism; oxidative phosphorylation.	FUNCTION: This is the heme A-containing chain of cytochrome c oxidase, the terminal oxidase in mitochondrial electron transport.		4 out of 5		36483;	DIP-6606N;	P00427;	MINT-668902;
g868.t1	GK5S-4153	-	934:6023-6085	GLC	XYL	NOTEST	0	0	0	0	1	1	no	g868.t1	Q08905	FRE3_YEAST	reviewed	Ferric reductase transmembrane component 3 (EC 1.16.1.9) (Ferric-chelate reductase 3)	FRE3 YOR381W O6754	Saccharomyces cerevisiae (strain ATCC 204508 / S288c) (Baker's yeast)	711	FRE3		YOR381W	O6754	1.16.1.9	SUBCELLULAR LOCATION: Cell membrane {ECO:0000269|PubMed:11120744}; Multi-pass membrane protein {ECO:0000269|PubMed:11120744}.		TOPO_DOM 21 166 Extracellular. {ECO:0000255}.; TOPO_DOM 188 237 Cytoplasmic. {ECO:0000255}.; TOPO_DOM 259 280 Extracellular. {ECO:0000255}.; TOPO_DOM 302 321 Cytoplasmic. {ECO:0000255}.; TOPO_DOM 342 353 Extracellular. {ECO:0000255}.; TOPO_DOM 375 376 Cytoplasmic. {ECO:0000255}.; TOPO_DOM 398 398 Extracellular. {ECO:0000255}.; TOPO_DOM 420 711 Cytoplasmic. {ECO:0000255}.	TRANSMEM 167 187 Helical; Name=1. {ECO:0000255}.; TRANSMEM 238 258 Helical; Name=2. {ECO:0000255}.; TRANSMEM 281 301 Helical; Name=3. {ECO:0000255}.; TRANSMEM 322 341 Helical; Name=4. {ECO:0000255}.; TRANSMEM 354 374 Helical; Name=5. {ECO:0000255}.; TRANSMEM 377 397 Helical; Name=6. {ECO:0000255}.; TRANSMEM 399 419 Helical; Name=7. {ECO:0000255}.	integral component of membrane [GO:0016021]; plasma membrane [GO:0005886]; ferric-chelate reductase (NADPH) activity [GO:0052851]; ferric-chelate reductase activity [GO:0000293]; metal ion binding [GO:0046872]; cellular iron ion homeostasis [GO:0006879]; ion transport [GO:0006811]; siderophore transport [GO:0015891]	cellular iron ion homeostasis [GO:0006879]; ion transport [GO:0006811]; siderophore transport [GO:0015891]	ferric-chelate reductase (NADPH) activity [GO:0052851]; ferric-chelate reductase activity [GO:0000293]; metal ion binding [GO:0046872]	integral component of membrane [GO:0016021]; plasma membrane [GO:0005886]	GO:0006879; GO:0052851; GO:0000293; GO:0016021; GO:0006811; GO:0046872; GO:0005886; GO:0015891		DOMAIN 280 414 Ferric oxidoreductase.; DOMAIN 415 534 FAD-binding FR-type. {ECO:0000255|PROSITE-ProRule:PRU00716}.					FUNCTION: Siderophore-iron reductase responsible for reducing extracellular iron prior to import. Catalyzes the reductive uptake of Fe(3+) bound to di- and trihydroxamate siderophores. Fe(3+) is reduced to Fe(2+), which then dissociates from the siderophore and can be imported by the high-affinity Fe(2+) transport complex in the plasma membrane. {ECO:0000269|PubMed:11120744}.		5 out of 5		34762;	DIP-4049N;		MINT-476857;
g490.t1	GK5S-4532	-	520:1797-1798	GLC	XYL	NOTEST	0	0	0	0	1	1	no	g490.t1	Q6CWK9	COX9_KLULA	reviewed	Cytochrome c oxidase subunit 7A (EC 1.9.3.1) (Cytochrome c oxidase polypeptide VIIA)	COX9 KLLA0B03289g	Kluyveromyces lactis (strain ATCC 8585 / CBS 2359 / DSM 70799 / NBRC 1267 / NRRL Y-1140 / WM37) (Yeast) (Candida sphaerica)	60	COX9		KLLA0B03289g		1.9.3.1	SUBCELLULAR LOCATION: Mitochondrion inner membrane {ECO:0000250}.			TRANSMEM 16 38 Helical. {ECO:0000255}.	integral component of membrane [GO:0016021]; mitochondrial respiratory chain [GO:0005746]; cytochrome-c oxidase activity [GO:0004129]; respiratory electron transport chain [GO:0022904]	respiratory electron transport chain [GO:0022904]	cytochrome-c oxidase activity [GO:0004129]	integral component of membrane [GO:0016021]; mitochondrial respiratory chain [GO:0005746]	GO:0004129; GO:0016021; GO:0005746; GO:0022904							FUNCTION: This small integral protein plays a role in holoenzyme assembly or stability. {ECO:0000250}.		3 out of 5
g4676.t1	GK5S-288	-	4781:1137-1138	GLC	XYL	NOTEST	0	0	0	0	1	1	no	g4676.t1	P20387	COX2_KLULA	reviewed	Cytochrome c oxidase subunit 2 (EC 1.9.3.1) (Cytochrome c oxidase polypeptide II)	COX2	Kluyveromyces lactis (strain ATCC 8585 / CBS 2359 / DSM 70799 / NBRC 1267 / NRRL Y-1140 / WM37) (Yeast) (Candida sphaerica)	247	COX2				1.9.3.1	SUBCELLULAR LOCATION: Mitochondrion inner membrane; Multi-pass membrane protein.		TOPO_DOM 12 38 Mitochondrial intermembrane. {ECO:0000255}.; TOPO_DOM 60 78 Mitochondrial matrix. {ECO:0000255}.; TOPO_DOM 102 247 Mitochondrial intermembrane. {ECO:0000255}.	TRANSMEM 39 59 Helical. {ECO:0000255}.; TRANSMEM 79 101 Helical. {ECO:0000255}.	integral component of membrane [GO:0016021]; mitochondrial inner membrane [GO:0005743]; respiratory chain [GO:0070469]; copper ion binding [GO:0005507]; cytochrome-c oxidase activity [GO:0004129]; electron transport chain [GO:0022900]	electron transport chain [GO:0022900]	copper ion binding [GO:0005507]; cytochrome-c oxidase activity [GO:0004129]	integral component of membrane [GO:0016021]; mitochondrial inner membrane [GO:0005743]; respiratory chain [GO:0070469]	GO:0005507; GO:0004129; GO:0022900; GO:0016021; GO:0005743; GO:0070469							FUNCTION: Cytochrome c oxidase is the component of the respiratory chain that catalyzes the reduction of oxygen to water. Subunits 1-3 form the functional core of the enzyme complex. Subunit 2 transfers the electrons from cytochrome c via its binuclear copper A center to the bimetallic center of the catalytic subunit 1.		4 out of 5	PTM: The signal sequence of COX2 is processed by IMP1.
g4655.t1	GK5S-305	-	4756:5196-5197	GLC	XYL	NOTEST	0	0	0	0	1	1	no	g4655.t1	P54885	PROA_YEAST	reviewed	Gamma-glutamyl phosphate reductase (GPR) (EC 1.2.1.41) (Glutamate-5-semialdehyde dehydrogenase) (GSA dehydrogenase) (Glutamyl-gamma-semialdehyde dehydrogenase)	PRO2 YOR323C O6155	Saccharomyces cerevisiae (strain ATCC 204508 / S288c) (Baker's yeast)	456	PRO2		YOR323C	O6155	1.2.1.41					glutamate-5-semialdehyde dehydrogenase activity [GO:0004350]; NADP binding [GO:0050661]; L-proline biosynthetic process [GO:0055129]; proline biosynthetic process [GO:0006561]	L-proline biosynthetic process [GO:0055129]; proline biosynthetic process [GO:0006561]	glutamate-5-semialdehyde dehydrogenase activity [GO:0004350]; NADP binding [GO:0050661]		GO:0055129; GO:0050661; GO:0004350; GO:0006561						PATHWAY: Amino-acid biosynthesis; L-proline biosynthesis; L-glutamate 5-semialdehyde from L-glutamate: step 2/2.	FUNCTION: Catalyzes the NADPH dependent reduction of L-gamma-glutamyl 5-phosphate into L-glutamate 5-semialdehyde and phosphate. The product spontaneously undergoes cyclization to form 1-pyrroline-5-carboxylate.		5 out of 5		34709;	DIP-6586N;	P54885;	MINT-615046;
g3089.t1	GK5S-1892	-	2992:11088-11091	GLC	XYL	NOTEST	0	0	0	0	1	1	no	g3089.t1	Q6CID0	NCB5R_KLULA	reviewed	NADH-cytochrome b5 reductase 1 (EC 1.6.2.2) (Microsomal cytochrome b reductase)	CBR1 KLLA0F27621g	Kluyveromyces lactis (strain ATCC 8585 / CBS 2359 / DSM 70799 / NBRC 1267 / NRRL Y-1140 / WM37) (Yeast) (Candida sphaerica)	281	CBR1		KLLA0F27621g		1.6.2.2	SUBCELLULAR LOCATION: Endoplasmic reticulum membrane {ECO:0000250}; Single-pass membrane protein {ECO:0000250}. Mitochondrion outer membrane {ECO:0000250}; Single-pass membrane protein {ECO:0000250}.			TRANSMEM 2 22 Helical. {ECO:0000255}.	endoplasmic reticulum membrane [GO:0005789]; integral component of membrane [GO:0016021]; mitochondrial outer membrane [GO:0005741]; cytochrome-b5 reductase activity, acting on NAD(P)H [GO:0004128]		cytochrome-b5 reductase activity, acting on NAD(P)H [GO:0004128]	endoplasmic reticulum membrane [GO:0005789]; integral component of membrane [GO:0016021]; mitochondrial outer membrane [GO:0005741]	GO:0004128; GO:0005789; GO:0016021; GO:0005741		DOMAIN 37 141 FAD-binding FR-type. {ECO:0000255|PROSITE-ProRule:PRU00716}.					FUNCTION: Electron donor reductase for cytochrome b5. The cytochrome b5/NADH cytochrome b5 reductase electron transfer system supports the catalytic activity of several sterol biosynthetic enzymes (By similarity). {ECO:0000250}.		3 out of 5
g2650.t1	GK5S-2338	-	2530:982-983	GLC	XYL	NOTEST	0	0	0	0	1	1	no	g2650.t1	P27882	ERV1_YEAST	reviewed	Mitochondrial FAD-linked sulfhydryl oxidase ERV1 (EC 1.8.3.2) (14 kDa regulatory protein) (Essential for respiration and vegetative growth protein 1)	ERV1 YGR029W	Saccharomyces cerevisiae (strain ATCC 204508 / S288c) (Baker's yeast)	189	ERV1		YGR029W		1.8.3.2	SUBCELLULAR LOCATION: Mitochondrion intermembrane space {ECO:0000269|PubMed:11493598, ECO:0000269|PubMed:14576278}.				mitochondrial intermembrane space [GO:0005758]; flavin-linked sulfhydryl oxidase activity [GO:0016971]; thiol oxidase activity [GO:0016972]; cellular iron ion homeostasis [GO:0006879]; cellular response to oxidative stress [GO:0034599]; protein import into mitochondrial intermembrane space [GO:0045041]	cellular iron ion homeostasis [GO:0006879]; cellular response to oxidative stress [GO:0034599]; protein import into mitochondrial intermembrane space [GO:0045041]	flavin-linked sulfhydryl oxidase activity [GO:0016971]; thiol oxidase activity [GO:0016972]	mitochondrial intermembrane space [GO:0005758]	GO:0006879; GO:0034599; GO:0016971; GO:0005758; GO:0045041; GO:0016972		DOMAIN 83 183 ERV/ALR sulfhydryl oxidase. {ECO:0000255|PROSITE-ProRule:PRU00654}.					FUNCTION: FAD-dependent sulfhydryl oxidase that catalyzes disulfide bond formation. Required for the import and folding of small cysteine-containing proteins in the mitochondrial intermembrane space (IMS). Forms a redox cycle with MIA40 that involves a disulfide relay system. Important for maintaining the cysteine residues in MIA40 in an oxidized state. Reduced ERV1 is reoxidized by cytochrome c.…		5 out of 5		33273;		P27882;
g4155.t1	GK5S-821	-	4128:38081-38751	GLC	XYL	OK	24.8191	24.4557	-0.0212807	-0.0343255	0.9784	0.991001	no	g4155.t1	P34227	PRX1_YEAST	reviewed	Mitochondrial peroxiredoxin PRX1 (EC 1.11.1.15) (1-Cys PRX) (Mitochondrial thiol peroxidase) (mTPx) (Thioredoxin reductase)	PRX1 YBL064C YBL0503 YBL0524	Saccharomyces cerevisiae (strain ATCC 204508 / S288c) (Baker's yeast)	261	PRX1		YBL064C	YBL0503 YBL0524	1.11.1.15	SUBCELLULAR LOCATION: Mitochondrion {ECO:0000269|PubMed:10821871, ECO:0000269|PubMed:14576278}.				mitochondrion [GO:0005739]; thioredoxin peroxidase activity [GO:0008379]; cell redox homeostasis [GO:0045454]; cellular response to oxidative stress [GO:0034599]; response to cadmium ion [GO:0046686]	cell redox homeostasis [GO:0045454]; cellular response to oxidative stress [GO:0034599]; response to cadmium ion [GO:0046686]	thioredoxin peroxidase activity [GO:0008379]	mitochondrion [GO:0005739]	GO:0045454; GO:0034599; GO:0005739; GO:0046686; GO:0008379		DOMAIN 49 212 Thioredoxin. {ECO:0000255|PROSITE-ProRule:PRU00691}.					FUNCTION: Has a thioredoxin peroxidase activity with a role in reduction of hydroperoxides. {ECO:0000269|PubMed:10821871}.		5 out of 5		32635;	DIP-6412N;	P34227;	MINT-642862;
g489.t1	GK5S-4531	-	520:386-603	GLC	XYL	OK	857.365	844.671	-0.0215203	-0.116279	0.96025	0.982471	no	g489.t1	P04039	COX8_YEAST	reviewed	Cytochrome c oxidase polypeptide VIII, mitochondrial (EC 1.9.3.1)	COX8 YLR395C L8084.14	Saccharomyces cerevisiae (strain ATCC 204508 / S288c) (Baker's yeast)	78	COX8		YLR395C	L8084.14	1.9.3.1	SUBCELLULAR LOCATION: Mitochondrion inner membrane.				mitochondrial respiratory chain complex IV [GO:0005751]; cytochrome-c oxidase activity [GO:0004129]; hydrogen ion transmembrane transport [GO:1902600]; mitochondrial electron transport, cytochrome c to oxygen [GO:0006123]	hydrogen ion transmembrane transport [GO:1902600]; mitochondrial electron transport, cytochrome c to oxygen [GO:0006123]	cytochrome-c oxidase activity [GO:0004129]	mitochondrial respiratory chain complex IV [GO:0005751]	GO:0004129; GO:1902600; GO:0006123; GO:0005751									4 out of 5		31654;	DIP-5445N;	P04039;	MINT-494943;
g780.t1	GK5S-4234	-	866:401-1938	GLC	XYL	OK	42.3954	41.3708	-0.0352963	-0.0625928	0.93815	0.976544	no	g780.t1	Q6CIY2	AIM14_KLULA	reviewed	Probable metalloreductase AIM14 (EC 1.16.1.-)	AIM14 KLLA0F23034g	Kluyveromyces lactis (strain ATCC 8585 / CBS 2359 / DSM 70799 / NBRC 1267 / NRRL Y-1140 / WM37) (Yeast) (Candida sphaerica)	508	AIM14		KLLA0F23034g		1.16.1.-	SUBCELLULAR LOCATION: Membrane {ECO:0000250}; Multi-pass membrane protein {ECO:0000250}.			TRANSMEM 18 38 Helical. {ECO:0000255}.; TRANSMEM 70 90 Helical. {ECO:0000255}.; TRANSMEM 100 120 Helical. {ECO:0000255}.; TRANSMEM 137 157 Helical. {ECO:0000255}.; TRANSMEM 168 188 Helical. {ECO:0000255}.; TRANSMEM 198 218 Helical. {ECO:0000255}.; TRANSMEM 222 242 Helical. {ECO:0000255}.; TRANSMEM 347 367 Helical. {ECO:0000255}.	integral component of membrane [GO:0016021]; oxidoreductase activity [GO:0016491]; ion transport [GO:0006811]	ion transport [GO:0006811]	oxidoreductase activity [GO:0016491]	integral component of membrane [GO:0016021]	GO:0016021; GO:0006811; GO:0016491		DOMAIN 97 214 Ferric oxidoreductase.; DOMAIN 241 361 FAD-binding FR-type.					FUNCTION: Probable cell surface metalloreductase. May be involved in iron or copper homeostasis (By similarity). {ECO:0000250}.		2 out of 5
g2997.t1	GK5S-1998	-	2865:26381-26865	GLC	XYL	OK	247.828	241.683	-0.036221	-0.0883838	0.9304	0.974708	no	g2997.t1	P40581	GPX3_YEAST	reviewed	Peroxiredoxin HYR1 (EC 1.11.1.15) (Glutathione peroxidase 3) (Hydrogen peroxide resistance protein 1) (Oxidant receptor peroxidase 1) (Phospholipid hydroperoxide glutathione peroxidase 3) (PHGPx3)	HYR1 GPX3 ORP1 YIR037W	Saccharomyces cerevisiae (strain ATCC 204508 / S288c) (Baker's yeast)	163	HYR1	GPX3 ORP1	YIR037W		1.11.1.15	SUBCELLULAR LOCATION: Cytoplasm. Mitochondrion intermembrane space. Peroxisome matrix.				intracellular [GO:0005622]; mitochondrial intermembrane space [GO:0005758]; peroxisomal matrix [GO:0005782]; glutathione peroxidase activity [GO:0004602]; peroxiredoxin activity [GO:0051920]; phospholipid-hydroperoxide glutathione peroxidase activity [GO:0047066]; cellular response to oxidative stress [GO:0034599]	cellular response to oxidative stress [GO:0034599]	glutathione peroxidase activity [GO:0004602]; peroxiredoxin activity [GO:0051920]; phospholipid-hydroperoxide glutathione peroxidase activity [GO:0047066]	intracellular [GO:0005622]; mitochondrial intermembrane space [GO:0005758]; peroxisomal matrix [GO:0005782]	GO:0034599; GO:0004602; GO:0005622; GO:0005758; GO:0051920; GO:0005782; GO:0047066							FUNCTION: Involved in oxidative stress response and redox homeostasis. Functions as a sensor and transducer of hydroperoxide stress. In response to hydroperoxide stress it oxidizes (activates) the transcription activator YAP1, which is involved in transcription activation of genes of the oxidative stress response pathway. May also play a direct role in hydroperoxide scavenging, being the most act…		5 out of 5	PTM: Reversible disulfide bond formation between Cys-36 and Cys-82 upon peroxide reduction; probably reverted by thioredoxin (TRX2).	35028;	DIP-1275N;	P40581;	MINT-401428;
g3506.t1	GK5S-1472	-	3308:14375-15261	GLC	XYL	OK	591.286	575.652	-0.0386593	-0.086434	0.9199	0.970995	no	g3506.t1	Q6CS27	MCR1_KLULA	reviewed	NADH-cytochrome b5 reductase 2 (EC 1.6.2.2) (Mitochondrial cytochrome b reductase)	MCR1 KLLA0D04488g	Kluyveromyces lactis (strain ATCC 8585 / CBS 2359 / DSM 70799 / NBRC 1267 / NRRL Y-1140 / WM37) (Yeast) (Candida sphaerica)	296	MCR1		KLLA0D04488g		1.6.2.2	SUBCELLULAR LOCATION: Mitochondrion outer membrane {ECO:0000250}; Single-pass membrane protein {ECO:0000250}.			TRANSMEM 12 29 Helical. {ECO:0000255}.	integral component of membrane [GO:0016021]; mitochondrial outer membrane [GO:0005741]; cytochrome-b5 reductase activity, acting on NAD(P)H [GO:0004128]		cytochrome-b5 reductase activity, acting on NAD(P)H [GO:0004128]	integral component of membrane [GO:0016021]; mitochondrial outer membrane [GO:0005741]	GO:0004128; GO:0016021; GO:0005741		DOMAIN 47 151 FAD-binding FR-type. {ECO:0000255|PROSITE-ProRule:PRU00716}.					FUNCTION: May mediate the reduction of outer membrane cytochrome b5. {ECO:0000250}.		3 out of 5
g1048.t1	GK5S-3972	-	1162:5433-6469	GLC	XYL	OK	1018.11	990.494	-0.0396736	-0.0787915	0.9202	0.970995	no	g1048.t1	Q6CW24	CCPR_KLULA	reviewed	Cytochrome c peroxidase, mitochondrial (CCP) (EC 1.11.1.5)	CCP1 KLLA0B07557g	Kluyveromyces lactis (strain ATCC 8585 / CBS 2359 / DSM 70799 / NBRC 1267 / NRRL Y-1140 / WM37) (Yeast) (Candida sphaerica)	346	CCP1		KLLA0B07557g		1.11.1.5	SUBCELLULAR LOCATION: Mitochondrion matrix {ECO:0000250}.				mitochondrial matrix [GO:0005759]; cytochrome-c peroxidase activity [GO:0004130]; heme binding [GO:0020037]; metal ion binding [GO:0046872]; response to oxidative stress [GO:0006979]	response to oxidative stress [GO:0006979]	cytochrome-c peroxidase activity [GO:0004130]; heme binding [GO:0020037]; metal ion binding [GO:0046872]	mitochondrial matrix [GO:0005759]	GO:0004130; GO:0020037; GO:0046872; GO:0005759; GO:0006979							FUNCTION: Destroys radicals which are normally produced within the cells and which are toxic to biological systems. {ECO:0000250}.		3 out of 5
g197.t1	GK5S-4853	-	227:59621-62184	GLC	XYL	OK	16.707	16.1386	-0.0499372	-0.0801371	0.91735	0.969805	no	g197.t1	P21524	RIR1_YEAST	reviewed	Ribonucleoside-diphosphate reductase large chain 1 (EC 1.17.4.1) (Ribonucleotide reductase R1 subunit 1) (Ribonucleotide reductase large subunit 1)	RNR1 CRT7 RIR1 SDS12 YER070W	Saccharomyces cerevisiae (strain ATCC 204508 / S288c) (Baker's yeast)	888	RNR1	CRT7 RIR1 SDS12	YER070W		1.17.4.1	SUBCELLULAR LOCATION: Cytoplasm {ECO:0000269|PubMed:12732713}.				cytoplasm [GO:0005737]; ribonucleoside-diphosphate reductase complex [GO:0005971]; ATP binding [GO:0005524]; nucleotide binding [GO:0000166]; ribonucleoside-diphosphate reductase activity, thioredoxin disulfide as acceptor [GO:0004748]; deoxyribonucleotide biosynthetic process [GO:0009263]; DNA replication [GO:0006260]	deoxyribonucleotide biosynthetic process [GO:0009263]; DNA replication [GO:0006260]	ATP binding [GO:0005524]; nucleotide binding [GO:0000166]; ribonucleoside-diphosphate reductase activity, thioredoxin disulfide as acceptor [GO:0004748]	cytoplasm [GO:0005737]; ribonucleoside-diphosphate reductase complex [GO:0005971]	GO:0005524; GO:0006260; GO:0005737; GO:0009263; GO:0000166; GO:0004748; GO:0005971		DOMAIN 1 92 ATP-cone. {ECO:0000255|PROSITE-ProRule:PRU00492}.				PATHWAY: Genetic information processing; DNA replication.	FUNCTION: Provides the precursors necessary for DNA synthesis. Catalyzes the biosynthesis of deoxyribonucleotides from the corresponding ribonucleotides. {ECO:0000269|PubMed:11893751}.	ENZYME REGULATION: Under complex allosteric control mediated by deoxynucleoside triphosphates and ATP binding to separate specificity and activation sites on the R1 subunit. The type of nucleotide bound at the specificity site determines substrate preference. It seems probable that ATP makes the enzyme reduce CDP and UDP, dGTP favors ADP reduction and dTTP favors GDP reduction. Stimulated by ATP …	5 out of 5		36813;	DIP-6299N;	P21524;	MINT-680321;
g846.t1	GK5S-4185	-	916:25417-26894	GLC	XYL	OK	1078.58	1039.55	-0.0531818	-0.103934	0.8966	0.960735	no	g846.t1	P38720	6PGD1_YEAST	reviewed	6-phosphogluconate dehydrogenase, decarboxylating 1 (EC 1.1.1.44)	GND1 YHR183W	Saccharomyces cerevisiae (strain ATCC 204508 / S288c) (Baker's yeast)	489	GND1		YHR183W		1.1.1.44	SUBCELLULAR LOCATION: Cytoplasm {ECO:0000269|PubMed:14562095}.				cytoplasm [GO:0005737]; NADP binding [GO:0050661]; phosphogluconate dehydrogenase (decarboxylating) activity [GO:0004616]; cellular response to oxidative stress [GO:0034599]; D-gluconate metabolic process [GO:0019521]; pentose-phosphate shunt, oxidative branch [GO:0009051]	cellular response to oxidative stress [GO:0034599]; D-gluconate metabolic process [GO:0019521]; pentose-phosphate shunt, oxidative branch [GO:0009051]	NADP binding [GO:0050661]; phosphogluconate dehydrogenase (decarboxylating) activity [GO:0004616]	cytoplasm [GO:0005737]	GO:0019521; GO:0050661; GO:0034599; GO:0005737; GO:0009051; GO:0004616						PATHWAY: Carbohydrate degradation; pentose phosphate pathway; D-ribulose 5-phosphate from D-glucose 6-phosphate (oxidative stage): step 3/3.	FUNCTION: Catalyzes the oxidative decarboxylation of 6-phosphogluconate to ribulose 5-phosphate and CO(2), with concomitant reduction of NADP to NADPH. {ECO:0000269|PubMed:17570834}.		5 out of 5		36616;	DIP-6604N;	P38720;	MINT-688249;
g3671.t1	GK5S-1307	-	3469:10013-11094	GLC	XYL	OK	28.3034	27.2741	-0.0534428	-0.0891064	0.9144	0.968921	no	g3671.t1	P38909	CYC2_YEAST	reviewed	Cytochrome c mitochondrial import factor CYC2 (EC 1.-.-.-) (Cytochrome c assembly flavoprotein CYC2)	CYC2 YOR037W OR26.30	Saccharomyces cerevisiae (strain ATCC 204508 / S288c) (Baker's yeast)	366	CYC2		YOR037W	OR26.30	1.-.-.-	SUBCELLULAR LOCATION: Mitochondrion inner membrane {ECO:0000269|PubMed:14562095, ECO:0000269|PubMed:14576278, ECO:0000269|PubMed:16207709, ECO:0000269|PubMed:8413243}; Peripheral membrane protein {ECO:0000269|PubMed:14562095, ECO:0000269|PubMed:14576278, ECO:0000269|PubMed:16207709, ECO:0000269|PubMed:8413243}; Intermembrane side {ECO:0000269|PubMed:14562095, ECO:0000269|PubMed:14576278, ECO:0000…				extrinsic component of mitochondrial inner membrane [GO:0031314]; oxidoreductase activity [GO:0016491]; cytochrome c-heme linkage [GO:0018063]; mitochondrial membrane organization [GO:0007006]	cytochrome c-heme linkage [GO:0018063]; mitochondrial membrane organization [GO:0007006]	oxidoreductase activity [GO:0016491]	extrinsic component of mitochondrial inner membrane [GO:0031314]	GO:0018063; GO:0031314; GO:0007006; GO:0016491		DOMAIN 63 184 FAD-binding FR-type. {ECO:0000255|PROSITE-ProRule:PRU00716}.					FUNCTION: Redox component that participates in c-type cytochrome biogenesis in the mitochondrial intermembrane space. May play a role in the reduction of heme prior to its ligation to apocytochrome c by cytochrome c heme lyase. Has oxidoreductase activity in vitro. {ECO:0000269|PubMed:16207709}.		4 out of 5		34439;	DIP-3836N;	P38909;	MINT-513576;
g869.t1	GK5S-4154	-	934:8050-9587	GLC	XYL	OK	45.4461	43.6089	-0.0595314	-0.105235	0.8916	0.959645	no	g869.t1	E9JFX9	DMOA_HYPSL	reviewed	Dimethyl-sulfide monooxygenase (EC 1.14.13.131) (Dimethylsulfide monooxygenase large subunit)	dmoA	Hyphomicrobium sulfonivorans	480	dmoA				1.14.13.131					dimethyl sulfide monooxygenase activity [GO:0018633]		dimethyl sulfide monooxygenase activity [GO:0018633]		GO:0018633							FUNCTION: Monooxygenase that mediates oxidation of dimethyl sulfide, the first step in dimethyl sulfide degradation pathway. Has much lower activity with diethyl sulfide and other short-chain alkyl methyl sulfides. {ECO:0000269|PubMed:21216999}.	ENZYME REGULATION: Inhibited by umbelliferone, 8-anilinonaphthalenesulfonate, a range of metal-chelating agents, and Hg(2+), Cd(2+) and Pb(2+) ions. {ECO:0000269|PubMed:21216999}.	4 out of 5
g1489.t1	GK5S-3521	-	1568:7882-8942	GLC	XYL	OK	841.679	807.124	-0.0604793	-0.130325	0.8767	0.953882	no	g1489.t1	P32473	ODPB_YEAST	reviewed	Pyruvate dehydrogenase E1 component subunit beta, mitochondrial (EC 1.2.4.1) (Pyruvate dehydrogenase complex component E1 beta) (PDHE1-B)	PDB1 YBR221C YBR1511	Saccharomyces cerevisiae (strain ATCC 204508 / S288c) (Baker's yeast)	366	PDB1		YBR221C	YBR1511	1.2.4.1	SUBCELLULAR LOCATION: Mitochondrion matrix.				mitochondrial nucleoid [GO:0042645]; mitochondrial pyruvate dehydrogenase complex [GO:0005967]; mitochondrion [GO:0005739]; pyruvate dehydrogenase (acetyl-transferring) activity [GO:0004739]; acetyl-CoA biosynthetic process from pyruvate [GO:0006086]; glycolytic process [GO:0006096]	acetyl-CoA biosynthetic process from pyruvate [GO:0006086]; glycolytic process [GO:0006096]	pyruvate dehydrogenase (acetyl-transferring) activity [GO:0004739]	mitochondrial nucleoid [GO:0042645]; mitochondrial pyruvate dehydrogenase complex [GO:0005967]; mitochondrion [GO:0005739]	GO:0006086; GO:0006096; GO:0042645; GO:0005967; GO:0005739; GO:0004739							FUNCTION: The pyruvate dehydrogenase complex catalyzes the overall conversion of pyruvate to acetyl-CoA and CO(2).		5 out of 5		32918;	DIP-1499N;	P32473;	MINT-409839;
g1283.t1	GK5S-3717	-	1340:6509-7188	GLC	XYL	OK	60.5631	57.5483	-0.0736656	-0.140621	0.8752	0.953361	no	g1283.t1	P07807	DYR_YEAST	reviewed	Dihydrofolate reductase (EC 1.5.1.3)	DFR1 YOR236W O5231	Saccharomyces cerevisiae (strain ATCC 204508 / S288c) (Baker's yeast)	211	DFR1		YOR236W	O5231	1.5.1.3					cytosol [GO:0005829]; dihydrofolate reductase activity [GO:0004146]; mRNA binding [GO:0003729]; NADP binding [GO:0050661]; dihydrofolate metabolic process [GO:0046452]; glycine biosynthetic process [GO:0006545]; nucleotide biosynthetic process [GO:0009165]; one-carbon metabolic process [GO:0006730]; tetrahydrofolate biosynthetic process [GO:0046654]	dihydrofolate metabolic process [GO:0046452]; glycine biosynthetic process [GO:0006545]; nucleotide biosynthetic process [GO:0009165]; one-carbon metabolic process [GO:0006730]; tetrahydrofolate biosynthetic process [GO:0046654]	dihydrofolate reductase activity [GO:0004146]; mRNA binding [GO:0003729]; NADP binding [GO:0050661]	cytosol [GO:0005829]	GO:0050661; GO:0005829; GO:0046452; GO:0004146; GO:0006545; GO:0003729; GO:0009165; GO:0006730; GO:0046654		DOMAIN 7 210 DHFR. {ECO:0000255|PROSITE-ProRule:PRU00660}.				PATHWAY: Cofactor biosynthesis; tetrahydrofolate biosynthesis; 5,6,7,8-tetrahydrofolate from 7,8-dihydrofolate: step 1/1.	FUNCTION: Key enzyme in folate metabolism. Catalyzes an essential reaction for de novo glycine and purine synthesis, and for DNA precursor synthesis (By similarity). {ECO:0000250}.		4 out of 5		34628;	DIP-4120N;	P07807;	MINT-532257;
g243.t1	GK5S-4790	-	256:15267-15904	GLC	XYL	OK	77.205	73.304	-0.0748027	-0.150704	0.87595	0.953735	no	g243.t1	Q07540	FRDA_YEAST	reviewed	Frataxin homolog, mitochondrial (EC 1.16.3.1) [Cleaved into: Frataxin homolog intermediate form]	YFH1 YDL120W	Saccharomyces cerevisiae (strain ATCC 204508 / S288c) (Baker's yeast)	174	YFH1		YDL120W		1.16.3.1	SUBCELLULAR LOCATION: Mitochondrion matrix {ECO:0000269|PubMed:9180083, ECO:0000269|PubMed:9988680}.				mitochondrial inner membrane [GO:0005743]; mitochondrial intermembrane space [GO:0005758]; mitochondrial matrix [GO:0005759]; mitochondrion [GO:0005739]; ferric iron binding [GO:0008199]; ferrous iron binding [GO:0008198]; ferroxidase activity [GO:0004322]; iron chaperone activity [GO:0034986]; cellular iron ion homeostasis [GO:0006879]; glutathione metabolic process [GO:0006749]; heme biosynthet…	cellular iron ion homeostasis [GO:0006879]; glutathione metabolic process [GO:0006749]; heme biosynthetic process [GO:0006783]; ion transport [GO:0006811]; iron-sulfur cluster assembly [GO:0016226]; mitochondrial electron transport, succinate to ubiquinone [GO:0006121]; response to iron(II) ion [GO:0010040]; response to oxidative stress [GO:0006979]	ferric iron binding [GO:0008199]; ferrous iron binding [GO:0008198]; ferroxidase activity [GO:0004322]; iron chaperone activity [GO:0034986]	mitochondrial inner membrane [GO:0005743]; mitochondrial intermembrane space [GO:0005758]; mitochondrial matrix [GO:0005759]; mitochondrion [GO:0005739]	GO:0006879; GO:0008199; GO:0008198; GO:0004322; GO:0006749; GO:0006783; GO:0006811; GO:0034986; GO:0016226; GO:0006121; GO:0005743; GO:0005758; GO:0005759; GO:0005739; GO:0010040; GO:0006979							FUNCTION: Promotes the biosynthesis of heme as well as the assembly and repair of iron-sulfur clusters by delivering Fe(2+) to proteins involved in these pathways. Plays a role in the protection against iron-catalyzed oxidative stress through its ability to catalyze the oxidation of Fe(2+) to Fe(3+). Can store large amounts of the metal in the form of a ferrihydrite mineral by oligomerization. Ma…		5 out of 5	PTM: Processed in two steps by mitochondrial processing peptidase (MPP). MPP first cleaves the precursor to intermediate form and subsequently converts the intermediate to mature size protein.	31943;	DIP-7485N;	Q07540;	MINT-4300743;
g4893.t1	GK5S-68	-	5019:11268-13195	GLC	XYL	OK	557.559	529.031	-0.0757729	-0.138878	0.85255	0.946024	no	g4893.t1	P36013	MAOM_YEAST	reviewed	NAD-dependent malic enzyme, mitochondrial (NAD-ME) (EC 1.1.1.38)	MAE1 YKL029C	Saccharomyces cerevisiae (strain ATCC 204508 / S288c) (Baker's yeast)	669	MAE1		YKL029C		1.1.1.38	SUBCELLULAR LOCATION: Mitochondrion matrix {ECO:0000269|PubMed:14576278, ECO:0000269|PubMed:9603875}.				mitochondrial matrix [GO:0005759]; mitochondrion [GO:0005739]; malate dehydrogenase (decarboxylating) (NAD+) activity [GO:0004471]; malic enzyme activity [GO:0004470]; metal ion binding [GO:0046872]; NAD binding [GO:0051287]; oxaloacetate decarboxylase activity [GO:0008948]; cellular amino acid metabolic process [GO:0006520]; malate metabolic process [GO:0006108]; pyruvate metabolic process [GO:0…	cellular amino acid metabolic process [GO:0006520]; malate metabolic process [GO:0006108]; pyruvate metabolic process [GO:0006090]	malate dehydrogenase (decarboxylating) (NAD+) activity [GO:0004471]; malic enzyme activity [GO:0004470]; metal ion binding [GO:0046872]; NAD binding [GO:0051287]; oxaloacetate decarboxylase activity [GO:0008948]	mitochondrial matrix [GO:0005759]; mitochondrion [GO:0005739]	GO:0051287; GO:0006520; GO:0004471; GO:0006108; GO:0004470; GO:0046872; GO:0005759; GO:0005739; GO:0008948; GO:0006090									4 out of 5		34102;	DIP-4444N;	P36013;	MINT-572667;
g3308.t1	GK5S-1682	-	3118:29645-31206	GLC	XYL	OK	67.361	63.7986	-0.0783888	-0.14475	0.85255	0.946024	no	g3308.t1	Q12618	ACO1_AJECA	reviewed	Acyl-CoA desaturase (EC 1.14.19.1) (Delta(9)-desaturase) (Delta-9 desaturase) (Fatty acid desaturase) (Stearoyl-CoA desaturase)	OLE1	Ajellomyces capsulatus (Darling's disease fungus) (Histoplasma capsulatum)	476	OLE1				1.14.19.1	SUBCELLULAR LOCATION: Membrane {ECO:0000250}; Multi-pass membrane protein {ECO:0000250}.			TRANSMEM 55 75 Helical. {ECO:0000255}.; TRANSMEM 81 101 Helical. {ECO:0000255}.; TRANSMEM 200 220 Helical. {ECO:0000255}.	integral component of membrane [GO:0016021]; heme binding [GO:0020037]; metal ion binding [GO:0046872]; stearoyl-CoA 9-desaturase activity [GO:0004768]; unsaturated fatty acid biosynthetic process [GO:0006636]	unsaturated fatty acid biosynthetic process [GO:0006636]	heme binding [GO:0020037]; metal ion binding [GO:0046872]; stearoyl-CoA 9-desaturase activity [GO:0004768]	integral component of membrane [GO:0016021]	GO:0020037; GO:0016021; GO:0046872; GO:0004768; GO:0006636	DOMAIN: The histidine box domains may contain the active site and/or be involved in metal ion binding. {ECO:0000250}.	DOMAIN 349 427 Cytochrome b5 heme-binding. {ECO:0000255|PROSITE-ProRule:PRU00279}.	MOTIF 101 106 Histidine box-1.; MOTIF 138 142 Histidine box-2.; MOTIF 275 279 Histidine box-3.				FUNCTION: Utilizes O(2) and electrons from the reduced cytochrome b(5) domain to catalyze the insertion of a double bond into a spectrum of fatty acyl-CoA substrates.		3 out of 5
g3527.t1	GK5S-1458	-	3322:20805-22417	GLC	XYL	OK	12.1551	11.3207	-0.102599	-0.147265	0.85125	0.945698	no	g3527.t1	Q9HFE4	FMO1_SCHPO	reviewed	Thiol-specific monooxygenase (EC 1.14.13.-) (Flavin-dependent monooxygenase)	fmo1 SPBP16F5.08c	Schizosaccharomyces pombe (strain 972 / ATCC 24843) (Fission yeast)	447	fmo1			SPBP16F5.08c	1.14.13.-					endoplasmic reticulum membrane [GO:0005789]; mitochondrion [GO:0005739]; flavin adenine dinucleotide binding [GO:0050660]; monooxygenase activity [GO:0004497]; N,N-dimethylaniline monooxygenase activity [GO:0004499]; NADP binding [GO:0050661]; oxidation-reduction process [GO:0055114]; protein folding [GO:0006457]	oxidation-reduction process [GO:0055114]; protein folding [GO:0006457]	flavin adenine dinucleotide binding [GO:0050660]; monooxygenase activity [GO:0004497]; N,N-dimethylaniline monooxygenase activity [GO:0004499]; NADP binding [GO:0050661]	endoplasmic reticulum membrane [GO:0005789]; mitochondrion [GO:0005739]	GO:0004499; GO:0050661; GO:0005789; GO:0050660; GO:0005739; GO:0004497; GO:0055114; GO:0006457							FUNCTION: Flavin-dependent oxidation of thiol-containing compounds. Probably required for the correct folding of disulfide-bonded proteins (By similarity). {ECO:0000250}.		3 out of 5		277742;			MINT-4703048;
g4548.t1	GK5S-418	-	4594:2518-3206	GLC	XYL	OK	56.7004	52.6027	-0.108221	-0.200598	0.82775	0.932162	no	g4548.t1	P38068	GLRX7_YEAST	reviewed	Monothiol glutaredoxin-7	GRX7 GRX6 YBR014C YBR0219	Saccharomyces cerevisiae (strain ATCC 204508 / S288c) (Baker's yeast)	203	GRX7	GRX6	YBR014C	YBR0219						cis-Golgi network [GO:0005801]; Golgi apparatus [GO:0005794]; Golgi lumen [GO:0005796]; integral component of membrane [GO:0016021]; 2 iron, 2 sulfur cluster binding [GO:0051537]; electron carrier activity [GO:0009055]; glutathione-disulfide reductase activity [GO:0004362]; metal ion binding [GO:0046872]; protein disulfide oxidoreductase activity [GO:0015035]; protein homodimerization activity [G…	cell redox homeostasis [GO:0045454]; cellular response to oxidative stress [GO:0034599]; oxidation-reduction process [GO:0055114]	2 iron, 2 sulfur cluster binding [GO:0051537]; electron carrier activity [GO:0009055]; glutathione-disulfide reductase activity [GO:0004362]; metal ion binding [GO:0046872]; protein disulfide oxidoreductase activity [GO:0015035]; protein homodimerization activity [GO:0042803]	cis-Golgi network [GO:0005801]; Golgi apparatus [GO:0005794]; Golgi lumen [GO:0005796]; integral component of membrane [GO:0016021]	GO:0051537; GO:0005794; GO:0005796; GO:0045454; GO:0034599; GO:0005801; GO:0009055; GO:0004362; GO:0016021; GO:0046872; GO:0055114; GO:0015035; GO:0042803		DOMAIN 88 191 Glutaredoxin. {ECO:0000255|PROSITE-ProRule:PRU00686}.							4 out of 5		32717;	DIP-3884N;		MINT-548530;
g4314.t1	GK5S-645	-	4313:3105-4204	GLC	XYL	OK	23.0173	21.3011	-0.111793	-0.178223	0.83125	0.934758	no	g4314.t1	Q04894	ADH6_YEAST	reviewed	NADP-dependent alcohol dehydrogenase 6 (EC 1.1.1.2) (NADP-dependent alcohol dehydrogenase VI) (ScADHVI)	ADH6 YMR318C YM9924.10C	Saccharomyces cerevisiae (strain ATCC 204508 / S288c) (Baker's yeast)	360	ADH6		YMR318C	YM9924.10C	1.1.1.2					alcohol dehydrogenase (NADP+) activity [GO:0008106]; hydroxymethylfurfural reductase (NADH) activity [GO:0033833]; hydroxymethylfurfural reductase (NADPH) activity [GO:0033845]; zinc ion binding [GO:0008270]; alcohol metabolic process [GO:0006066]; cellular aldehyde metabolic process [GO:0006081]; furaldehyde metabolic process [GO:0033859]	alcohol metabolic process [GO:0006066]; cellular aldehyde metabolic process [GO:0006081]; furaldehyde metabolic process [GO:0033859]	alcohol dehydrogenase (NADP+) activity [GO:0008106]; hydroxymethylfurfural reductase (NADH) activity [GO:0033833]; hydroxymethylfurfural reductase (NADPH) activity [GO:0033845]; zinc ion binding [GO:0008270]		GO:0008106; GO:0006066; GO:0006081; GO:0033859; GO:0033833; GO:0033845; GO:0008270							FUNCTION: NADP-dependent alcohol dehydrogenase with a broad substrate specificity.		5 out of 5		35498;	DIP-6308N;	Q04894;	MINT-696048;
g1612.t1	GK5S-3402	-	1675:2405-4332	GLC	XYL	OK	51.2202	47.1701	-0.118841	-0.213266	0.7804	0.909144	no	g1612.t1	P46151	MTHR1_YEAST	reviewed	Methylenetetrahydrofolate reductase 1 (EC 1.5.1.20)	MET12 YPL023C LPB8C	Saccharomyces cerevisiae (strain ATCC 204508 / S288c) (Baker's yeast)	657	MET12		YPL023C	LPB8C	1.5.1.20					methylenetetrahydrofolate reductase (NAD(P)H) activity [GO:0004489]; methionine metabolic process [GO:0006555]; tetrahydrofolate interconversion [GO:0035999]	methionine metabolic process [GO:0006555]; tetrahydrofolate interconversion [GO:0035999]	methylenetetrahydrofolate reductase (NAD(P)H) activity [GO:0004489]		GO:0006555; GO:0004489; GO:0035999						PATHWAY: One-carbon metabolism; tetrahydrofolate interconversion.			3 out of 5		36154;	DIP-2825N;	P46151;	MINT-1699985;
g4550.t1	GK5S-405	-	4612:466-1721	GLC	XYL	OK	66.8038	61.438	-0.120798	-0.223143	0.7777	0.908224	no	g4550.t1	P53878	YNS1_YEAST	reviewed	Uncharacterized oxidoreductase YNL181W (EC 1.-.-.-)	YNL181W N1640	Saccharomyces cerevisiae (strain ATCC 204508 / S288c) (Baker's yeast)	407			YNL181W	N1640	1.-.-.-	SUBCELLULAR LOCATION: Endoplasmic reticulum membrane {ECO:0000305}; Single-pass membrane protein {ECO:0000305}.		TOPO_DOM 1 290 Lumenal. {ECO:0000255}.; TOPO_DOM 312 407 Cytoplasmic. {ECO:0000255}.	TRANSMEM 291 311 Helical. {ECO:0000255}.	endoplasmic reticulum membrane [GO:0005789]; integral component of membrane [GO:0016021]; oxidoreductase activity, acting on CH or CH2 groups, NAD or NADP as acceptor [GO:0016726]		oxidoreductase activity, acting on CH or CH2 groups, NAD or NADP as acceptor [GO:0016726]	endoplasmic reticulum membrane [GO:0005789]; integral component of membrane [GO:0016021]	GO:0005789; GO:0016021; GO:0016726									2 out of 5		35651;	DIP-6413N;	P53878;	MINT-4500218;
g4871.t1	GK5S-80	-	4995:15023-16401	GLC	XYL	OK	360.884	331.457	-0.122712	-0.253922	0.7468	0.89455	no	g4871.t1	P25340	ERG4_YEAST	reviewed	Delta(24(24(1)))-sterol reductase (EC 1.3.1.71) (C-24(28) sterol reductase) (Sterol Delta(24(28))-reductase)	ERG4 YGL012W YGL022	Saccharomyces cerevisiae (strain ATCC 204508 / S288c) (Baker's yeast)	473	ERG4		YGL012W	YGL022	1.3.1.71	SUBCELLULAR LOCATION: Membrane; Multi-pass membrane protein.		TOPO_DOM 1 39 Lumenal. {ECO:0000255}.; TOPO_DOM 65 101 Cytoplasmic. {ECO:0000255}.; TOPO_DOM 124 138 Lumenal. {ECO:0000255}.; TOPO_DOM 158 174 Cytoplasmic. {ECO:0000255}.; TOPO_DOM 198 232 Lumenal. {ECO:0000255}.; TOPO_DOM 250 326 Cytoplasmic. {ECO:0000255}.; TOPO_DOM 347 414 Lumenal. {ECO:0000255}.; TOPO_DOM 440 473 Cytoplasmic. {ECO:0000255}.	TRANSMEM 40 64 Helical. {ECO:0000255}.; TRANSMEM 102 123 Helical. {ECO:0000255}.; TRANSMEM 139 157 Helical. {ECO:0000255}.; TRANSMEM 175 197 Helical. {ECO:0000255}.; TRANSMEM 233 249 Helical. {ECO:0000255}.; TRANSMEM 327 346 Helical. {ECO:0000255}.; TRANSMEM 415 439 Helical. {ECO:0000255}.	endoplasmic reticulum [GO:0005783]; integral component of membrane [GO:0016021]; delta24(24-1) sterol reductase activity [GO:0000246]; ergosterol biosynthetic process [GO:0006696]	ergosterol biosynthetic process [GO:0006696]	delta24(24-1) sterol reductase activity [GO:0000246]	endoplasmic reticulum [GO:0005783]; integral component of membrane [GO:0016021]	GO:0000246; GO:0005783; GO:0006696; GO:0016021						PATHWAY: Steroid metabolism; ergosterol biosynthesis; ergosterol from zymosterol: step 5/5.			3 out of 5		33234;	DIP-7177N;	P25340;	MINT-1364010;
g3964.t1	GK5S-997	-	3898:3952-5105	GLC	XYL	OK	397.838	358.272	-0.151125	-0.317567	0.68925	0.868451	no	g3964.t1	P32771	FADH_YEAST	reviewed	S-(hydroxymethyl)glutathione dehydrogenase (EC 1.1.1.284) (Alcohol dehydrogenase SFA) (EC 1.1.1.1) (Glutathione-dependent formaldehyde dehydrogenase) (FALDH) (FDH) (FLD) (GSH-FDH) (EC 1.1.1.-)	SFA1 SFA YDL168W	Saccharomyces cerevisiae (strain ATCC 204508 / S288c) (Baker's yeast)	386	SFA1	SFA	YDL168W		1.1.1.284; 1.1.1.1; 1.1.1.-					alcohol dehydrogenase (NAD) activity [GO:0004022]; hydroxymethylfurfural reductase (NADH) activity [GO:0033833]; S-(hydroxymethyl)glutathione dehydrogenase activity [GO:0051903]; zinc ion binding [GO:0008270]; amino acid catabolic process to alcohol via Ehrlich pathway [GO:0000947]; ethanol oxidation [GO:0006069]; formaldehyde catabolic process [GO:0046294]; furaldehyde metabolic process [GO:0033…	amino acid catabolic process to alcohol via Ehrlich pathway [GO:0000947]; ethanol oxidation [GO:0006069]; formaldehyde catabolic process [GO:0046294]; furaldehyde metabolic process [GO:0033859]	alcohol dehydrogenase (NAD) activity [GO:0004022]; hydroxymethylfurfural reductase (NADH) activity [GO:0033833]; S-(hydroxymethyl)glutathione dehydrogenase activity [GO:0051903]; zinc ion binding [GO:0008270]		GO:0051903; GO:0004022; GO:0000947; GO:0006069; GO:0046294; GO:0033859; GO:0033833; GO:0008270							FUNCTION: Oxidizes long-chain alcohols and, in the presence of glutathione, is able to oxidize formaldehyde. Is responsible for yeast resistance to formaldehyde.		5 out of 5		31897;	DIP-5366N;	P32771;	MINT-539686;
g2223.t1	GK5S-2786	-	2227:19903-20354	GLC	XYL	OK	802.64	721.03	-0.154694	-0.426764	0.6944	0.871496	no	g2223.t1	P00424	COX5A_YEAST	reviewed	Cytochrome c oxidase polypeptide 5A, mitochondrial (EC 1.9.3.1) (Cytochrome c oxidase polypeptide Va)	COX5A YNL052W N2474 YNL2474W	Saccharomyces cerevisiae (strain ATCC 204508 / S288c) (Baker's yeast)	153	COX5A		YNL052W	N2474 YNL2474W	1.9.3.1	SUBCELLULAR LOCATION: Mitochondrion inner membrane.				mitochondrial inner membrane [GO:0005743]; mitochondrial intermembrane space [GO:0005758]; mitochondrial respiratory chain complex IV [GO:0005751]; cytochrome-c oxidase activity [GO:0004129]; hydrogen ion transmembrane transport [GO:1902600]; mitochondrial electron transport, cytochrome c to oxygen [GO:0006123]	hydrogen ion transmembrane transport [GO:1902600]; mitochondrial electron transport, cytochrome c to oxygen [GO:0006123]	cytochrome-c oxidase activity [GO:0004129]	mitochondrial inner membrane [GO:0005743]; mitochondrial intermembrane space [GO:0005758]; mitochondrial respiratory chain complex IV [GO:0005751]	GO:0004129; GO:1902600; GO:0006123; GO:0005743; GO:0005758; GO:0005751									4 out of 5		35772;	DIP-6820N;	P00424;	MINT-672407;
g2882.t1	GK5S-2107	-	2774:15305-16809	GLC	XYL	OK	149.011	132.864	-0.165469	-0.325651	0.6764	0.859641	no	g2882.t1	P50264	FMS1_YEAST	reviewed	Polyamine oxidase FMS1 (EC 1.5.3.17) (Fenpropimorph resistance multicopy suppressor 1)	FMS1 YMR020W YM9711.09	Saccharomyces cerevisiae (strain ATCC 204508 / S288c) (Baker's yeast)	508	FMS1		YMR020W	YM9711.09	1.5.3.17					N1-acetylspermidine:oxygen oxidoreductase (3-acetamidopropanal-forming) activity [GO:0052904]; N1-acetylspermine:oxygen oxidoreductase (3-acetamidopropanal-forming) activity [GO:0052903]; polyamine oxidase activity [GO:0046592]; spermidine:oxygen oxidoreductase (3-aminopropanal-forming) activity [GO:0052902]; spermine:oxygen oxidoreductase (spermidine-forming) activity [GO:0052901]; pantothenate …	pantothenate biosynthetic process [GO:0015940]; spermine catabolic process [GO:0046208]	N1-acetylspermidine:oxygen oxidoreductase (3-acetamidopropanal-forming) activity [GO:0052904]; N1-acetylspermine:oxygen oxidoreductase (3-acetamidopropanal-forming) activity [GO:0052903]; polyamine oxidase activity [GO:0046592]; spermidine:oxygen oxidoreductase (3-aminopropanal-forming) activity [GO:0052902]; spermine:oxygen oxidoreductase (spermidine-forming) activity [GO:0052901]		GO:0052904; GO:0052903; GO:0015940; GO:0046592; GO:0052902; GO:0046208; GO:0052901							FUNCTION: Involved in the production of beta-alanine, a precursor of pantothenic acid. Multicopy suppressor of fenpropimorph resistance. {ECO:0000269|PubMed:12670477, ECO:0000269|PubMed:14617780}.		4 out of 5		35191;	DIP-3959N;		MINT-492079;
g3957.t1	GK5S-1017	-	3867:4459-5222	GLC	XYL	OK	373.115	332.558	-0.166011	-0.372105	0.67635	0.859641	no	g3957.t1	Q75CI4	SDHB_ASHGO	reviewed	Succinate dehydrogenase [ubiquinone] iron-sulfur subunit, mitochondrial (EC 1.3.5.1) (Iron-sulfur subunit of complex II) (Ip)	SDH2 ACL065C	Ashbya gossypii (strain ATCC 10895 / CBS 109.51 / FGSC 9923 / NRRL Y-1056) (Yeast) (Eremothecium gossypii)	261	SDH2		ACL065C		1.3.5.1	SUBCELLULAR LOCATION: Mitochondrion inner membrane {ECO:0000250}; Peripheral membrane protein {ECO:0000250}; Matrix side {ECO:0000250}.				mitochondrial respiratory chain complex II, succinate dehydrogenase complex (ubiquinone) [GO:0005749]; 2 iron, 2 sulfur cluster binding [GO:0051537]; 3 iron, 4 sulfur cluster binding [GO:0051538]; 4 iron, 4 sulfur cluster binding [GO:0051539]; electron carrier activity [GO:0009055]; metal ion binding [GO:0046872]; succinate dehydrogenase (ubiquinone) activity [GO:0008177]; tricarboxylic acid cycl…	tricarboxylic acid cycle [GO:0006099]	2 iron, 2 sulfur cluster binding [GO:0051537]; 3 iron, 4 sulfur cluster binding [GO:0051538]; 4 iron, 4 sulfur cluster binding [GO:0051539]; electron carrier activity [GO:0009055]; metal ion binding [GO:0046872]; succinate dehydrogenase (ubiquinone) activity [GO:0008177]	mitochondrial respiratory chain complex II, succinate dehydrogenase complex (ubiquinone) [GO:0005749]	GO:0051537; GO:0051538; GO:0051539; GO:0009055; GO:0046872; GO:0005749; GO:0008177; GO:0006099		DOMAIN 31 122 2Fe-2S ferredoxin-type. {ECO:0000255|PROSITE-ProRule:PRU00465}.; DOMAIN 164 194 4Fe-4S ferredoxin-type. {ECO:0000255|PROSITE-ProRule:PRU00711}.				PATHWAY: Carbohydrate metabolism; tricarboxylic acid cycle; fumarate from succinate (eukaryal route): step 1/1.	FUNCTION: Iron-sulfur protein (IP) subunit of succinate dehydrogenase (SDH) that is involved in complex II of the mitochondrial electron transport chain and is responsible for transferring electrons from succinate to ubiquinone (coenzyme Q). {ECO:0000250}.		4 out of 5
g795.t1	GK5S-4231	-	873:6412-7697	GLC	XYL	OK	78.1007	69.368	-0.171064	-0.321324	0.6853	0.86603	no	g795.t1	P35183	AST1_YEAST	reviewed	Protein AST1	AST1 YBL069W YBL06.04 YBL0617	Saccharomyces cerevisiae (strain ATCC 204508 / S288c) (Baker's yeast)	429	AST1		YBL069W	YBL06.04 YBL0617		SUBCELLULAR LOCATION: Membrane; Peripheral membrane protein.				Golgi apparatus [GO:0005794]; late endosome [GO:0005770]; membrane raft [GO:0045121]; plasma membrane [GO:0005886]; oxidoreductase activity [GO:0016491]; zinc ion binding [GO:0008270]; protein targeting to membrane [GO:0006612]; protein transport into membrane raft [GO:0032596]	protein targeting to membrane [GO:0006612]; protein transport into membrane raft [GO:0032596]	oxidoreductase activity [GO:0016491]; zinc ion binding [GO:0008270]	Golgi apparatus [GO:0005794]; late endosome [GO:0005770]; membrane raft [GO:0045121]; plasma membrane [GO:0005886]	GO:0005794; GO:0005770; GO:0045121; GO:0016491; GO:0005886; GO:0006612; GO:0032596; GO:0008270							FUNCTION: Reroutes mutant ATPase from the vacuole to the cell surface. Participates in membrane traffic. Interacts with PMA1.		3 out of 5		32631;		P35183;	MINT-4476371;
g810.t1	GK5S-4221	-	884:15750-16591	GLC	XYL	OK	33.7262	29.8322	-0.176999	-0.304137	0.7289	0.888146	no	g810.t1	P35731	FABG_YEAST	reviewed	3-oxoacyl-[acyl-carrier-protein] reductase (EC 1.1.1.100) (3-ketoacyl-acyl carrier protein reductase)	OAR1 YKL055C	Saccharomyces cerevisiae (strain ATCC 204508 / S288c) (Baker's yeast)	278	OAR1		YKL055C		1.1.1.100	SUBCELLULAR LOCATION: Mitochondrion {ECO:0000269|PubMed:14562095}.				mitochondrion [GO:0005739]; 3-oxoacyl-[acyl-carrier-protein] reductase (NADPH) activity [GO:0004316]; aerobic respiration [GO:0009060]; fatty acid biosynthetic process [GO:0006633]; fatty acid metabolic process [GO:0006631]	aerobic respiration [GO:0009060]; fatty acid biosynthetic process [GO:0006633]; fatty acid metabolic process [GO:0006631]	3-oxoacyl-[acyl-carrier-protein] reductase (NADPH) activity [GO:0004316]	mitochondrion [GO:0005739]	GO:0004316; GO:0009060; GO:0006633; GO:0006631; GO:0005739						PATHWAY: Lipid metabolism; fatty acid biosynthesis.	FUNCTION: Involved in biosynthesis of fatty acids in mitochondria. {ECO:0000250}.		4 out of 5		34078;	DIP-5403N;		MINT-478684;
g1790.t1	GK5S-3238	-	1818:39573-41713	GLC	XYL	OK	41.9878	36.91	-0.185958	-0.328121	0.66505	0.8526	no	g1790.t1	Q12209	FRE8_YEAST	reviewed	Probable ferric reductase transmembrane component 8 (EC 1.16.1.7) (Ferric-chelate reductase 8)	FRE8 YLR047C L2114	Saccharomyces cerevisiae (strain ATCC 204508 / S288c) (Baker's yeast)	686	FRE8		YLR047C	L2114	1.16.1.7	SUBCELLULAR LOCATION: Membrane; Multi-pass membrane protein.		TOPO_DOM 1 35 Cytoplasmic. {ECO:0000255}.; TOPO_DOM 57 89 Extracellular. {ECO:0000255}.; TOPO_DOM 111 128 Cytoplasmic. {ECO:0000255}.; TOPO_DOM 150 157 Extracellular. {ECO:0000255}.; TOPO_DOM 179 186 Cytoplasmic. {ECO:0000255}.; TOPO_DOM 208 216 Extracellular. {ECO:0000255}.; TOPO_DOM 238 267 Cytoplasmic. {ECO:0000255}.; TOPO_DOM 289 402 Extracellular. {ECO:0000255}.; TOPO_DOM 424 686 Cytoplasmic…	TRANSMEM 36 56 Helical. {ECO:0000255}.; TRANSMEM 90 110 Helical. {ECO:0000255}.; TRANSMEM 129 149 Helical. {ECO:0000255}.; TRANSMEM 158 178 Helical. {ECO:0000255}.; TRANSMEM 187 207 Helical. {ECO:0000255}.; TRANSMEM 217 237 Helical. {ECO:0000255}.; TRANSMEM 268 288 Helical. {ECO:0000255}.; TRANSMEM 403 423 Helical. {ECO:0000255}.	cell [GO:0005623]; integral component of membrane [GO:0016021]; membrane [GO:0016020]; ferric-chelate reductase activity [GO:0000293]; oxidoreductase activity, oxidizing metal ions [GO:0016722]; cellular metal ion homeostasis [GO:0006875]; ion transport [GO:0006811]; iron ion homeostasis [GO:0055072]	cellular metal ion homeostasis [GO:0006875]; ion transport [GO:0006811]; iron ion homeostasis [GO:0055072]	ferric-chelate reductase activity [GO:0000293]; oxidoreductase activity, oxidizing metal ions [GO:0016722]	cell [GO:0005623]; integral component of membrane [GO:0016021]; membrane [GO:0016020]	GO:0005623; GO:0006875; GO:0000293; GO:0016021; GO:0006811; GO:0055072; GO:0016020; GO:0016722		DOMAIN 119 666 Ferric oxidoreductase.					FUNCTION: Required for the uptake of Fe(3+) ions. May participate in the transport of electrons from cytoplasm to an extracellular substrate (Fe(3+) ion) via FAD and heme intermediates (By similarity). Involved in iron homeostasis. {ECO:0000250, ECO:0000269|PubMed:14534306}.		4 out of 5		31322;		Q12209;
g2592.t1	GK5S-2399	-	2500:15053-16926	GLC	XYL	OK	31.8849	27.8065	-0.197452	-0.33666	0.65435	0.846872	no	g2592.t1	Q6CVG8	NDOR1_KLULA	reviewed	NADPH-dependent diflavin oxidoreductase 1 (EC 1.6.-.-) (NADPH-dependent FMN and FAD-containing oxidoreductase)	TAH18 KLLA0B12155g	Kluyveromyces lactis (strain ATCC 8585 / CBS 2359 / DSM 70799 / NBRC 1267 / NRRL Y-1140 / WM37) (Yeast) (Candida sphaerica)	624	TAH18		KLLA0B12155g		1.6.-.-	SUBCELLULAR LOCATION: Cytoplasm {ECO:0000255|HAMAP-Rule:MF_03178}. Mitochondrion {ECO:0000255|HAMAP-Rule:MF_03178}. Note=Relocalizes to mitochondria after H(2)O(2) exposure. {ECO:0000255|HAMAP-Rule:MF_03178}.				mitochondrion [GO:0005739]; flavin adenine dinucleotide binding [GO:0050660]; FMN binding [GO:0010181]; iron ion binding [GO:0005506]; NADP binding [GO:0050661]; NADPH-hemoprotein reductase activity [GO:0003958]; iron-sulfur cluster assembly [GO:0016226]	iron-sulfur cluster assembly [GO:0016226]	flavin adenine dinucleotide binding [GO:0050660]; FMN binding [GO:0010181]; iron ion binding [GO:0005506]; NADP binding [GO:0050661]; NADPH-hemoprotein reductase activity [GO:0003958]	mitochondrion [GO:0005739]	GO:0010181; GO:0050661; GO:0003958; GO:0050660; GO:0005506; GO:0016226; GO:0005739		DOMAIN 6 168 Flavodoxin-like. {ECO:0000255|HAMAP-Rule:MF_03178}.; DOMAIN 226 474 FAD-binding FR-type. {ECO:0000255|HAMAP-Rule:MF_03178}.					FUNCTION: Component of the cytosolic iron-sulfur (Fe-S) protein assembly (CIA) machinery. Required for the maturation of extramitochondrial Fe-S proteins. Part of an electron transfer chain functioning in an early step of cytosolic Fe-S biogenesis. Transfers electrons from NADPH to the Fe-S cluster of DRE2. Positively controls H(2)O(2)-induced cell death. {ECO:0000255|HAMAP-Rule:MF_03178}.		3 out of 5
g3107.t1	GK5S-1887	-	2995:27511-27881	GLC	XYL	OK	734.31	633.609	-0.212795	-0.654183	0.6025	0.820541	no	g3107.t1	P00127	QCR6_YEAST	reviewed	Cytochrome b-c1 complex subunit 6 (Complex III subunit 6) (Complex III subunit VI) (Cytochrome c1 non-heme 17 kDa protein) (Mitochondrial hinge protein) (Ubiquinol-cytochrome c reductase complex 17 kDa protein)	QCR6 UCR6 YFR033C	Saccharomyces cerevisiae (strain ATCC 204508 / S288c) (Baker's yeast)	147	QCR6	UCR6	YFR033C			SUBCELLULAR LOCATION: Mitochondrion inner membrane {ECO:0000269|PubMed:22984289}.				mitochondrial intermembrane space [GO:0005758]; mitochondrial respiratory chain complex III [GO:0005750]; nuclear periphery [GO:0034399]; ubiquinol-cytochrome-c reductase activity [GO:0008121]; aerobic respiration [GO:0009060]; hydrogen ion transmembrane transport [GO:1902600]; mitochondrial electron transport, ubiquinol to cytochrome c [GO:0006122]	aerobic respiration [GO:0009060]; hydrogen ion transmembrane transport [GO:1902600]; mitochondrial electron transport, ubiquinol to cytochrome c [GO:0006122]	ubiquinol-cytochrome-c reductase activity [GO:0008121]	mitochondrial intermembrane space [GO:0005758]; mitochondrial respiratory chain complex III [GO:0005750]; nuclear periphery [GO:0034399]	GO:0009060; GO:1902600; GO:0006122; GO:0005758; GO:0005750; GO:0034399; GO:0008121							FUNCTION: Component of the ubiquinol-cytochrome c reductase complex (complex III or cytochrome b-c1 complex), which is part of the mitochondrial respiratory chain that generates an electrochemical potential coupled to ATP synthesis. The complex couples electron transfer from ubiquinol to cytochrome c. QCR6 may mediate formation of the complex between cytochromes c and c1.		5 out of 5		31190;	DIP-1621N;	P00127;	MINT-404182;
g1724.t1	GK5S-3285	-	1781:0-370	GLC	XYL	NOTEST	3.73622	3.19938	-0.223787	0	1	1	no	g1724.t1	Q07589	YD144_YEAST	reviewed	Uncharacterized protein YDL144C	YDL144C	Saccharomyces cerevisiae (strain ATCC 204508 / S288c) (Baker's yeast)	356			YDL144C			SUBCELLULAR LOCATION: Cytoplasm {ECO:0000269|PubMed:14562095}. Nucleus {ECO:0000269|PubMed:14562095}.				cytoplasm [GO:0005737]; nucleus [GO:0005634]; 2-dehydropantoate 2-reductase activity [GO:0008677]; NADP binding [GO:0050661]		2-dehydropantoate 2-reductase activity [GO:0008677]; NADP binding [GO:0050661]	cytoplasm [GO:0005737]; nucleus [GO:0005634]	GO:0008677; GO:0050661; GO:0005737; GO:0005634									2 out of 5		31917;	DIP-1632N;	Q07589;	MINT-394084;
g4181.t1	GK5S-790	-	4140:11499-12604	GLC	XYL	OK	451.66	382.35	-0.240342	-0.513502	0.533	0.776383	no	g4181.t1	O94230	IDH2_KLULA	reviewed	Isocitrate dehydrogenase [NAD] subunit 2, mitochondrial (EC 1.1.1.41) (Isocitric dehydrogenase) (NAD(+)-specific ICDH)	IDH2 KLLA0E03058g	Kluyveromyces lactis (strain ATCC 8585 / CBS 2359 / DSM 70799 / NBRC 1267 / NRRL Y-1140 / WM37) (Yeast) (Candida sphaerica)	368	IDH2		KLLA0E03058g		1.1.1.41	SUBCELLULAR LOCATION: Mitochondrion {ECO:0000250}.				mitochondrion [GO:0005739]; isocitrate dehydrogenase (NAD+) activity [GO:0004449]; magnesium ion binding [GO:0000287]; NAD binding [GO:0051287]; tricarboxylic acid cycle [GO:0006099]	tricarboxylic acid cycle [GO:0006099]	isocitrate dehydrogenase (NAD+) activity [GO:0004449]; magnesium ion binding [GO:0000287]; NAD binding [GO:0051287]	mitochondrion [GO:0005739]	GO:0051287; GO:0004449; GO:0000287; GO:0005739; GO:0006099							FUNCTION: Performs an essential role in the oxidative function of the citric acid cycle. {ECO:0000250}.		3 out of 5
g120.t1	GK5S-4906	-	149:5160-5662	GLC	XYL	OK	102.884	85.9719	-0.259082	-0.567107	0.5885	0.813301	no	g120.t1	Q12184	ADRX_YEAST	reviewed	Adrenodoxin homolog, mitochondrial (Mitochondrial ferredoxin)	YAH1 YPL252C	Saccharomyces cerevisiae (strain ATCC 204508 / S288c) (Baker's yeast)	172	YAH1		YPL252C			SUBCELLULAR LOCATION: Mitochondrion matrix {ECO:0000269|PubMed:10375636, ECO:0000269|PubMed:10655482}.				mitochondrial matrix [GO:0005759]; 2 iron, 2 sulfur cluster binding [GO:0051537]; electron carrier activity [GO:0009055]; metal ion binding [GO:0046872]; oxidoreductase activity, acting on NAD(P)H, heme protein as acceptor [GO:0016653]; heme a biosynthetic process [GO:0006784]; iron-sulfur cluster assembly [GO:0016226]; ubiquinone biosynthetic process [GO:0006744]	heme a biosynthetic process [GO:0006784]; iron-sulfur cluster assembly [GO:0016226]; ubiquinone biosynthetic process [GO:0006744]	2 iron, 2 sulfur cluster binding [GO:0051537]; electron carrier activity [GO:0009055]; metal ion binding [GO:0046872]; oxidoreductase activity, acting on NAD(P)H, heme protein as acceptor [GO:0016653]	mitochondrial matrix [GO:0005759]	GO:0051537; GO:0009055; GO:0006784; GO:0016226; GO:0046872; GO:0005759; GO:0016653; GO:0006744		DOMAIN 61 163 2Fe-2S ferredoxin-type. {ECO:0000255|PROSITE-ProRule:PRU00465}.					FUNCTION: Required for Fe-S cluster incorporation into mitochondrial and cytosolic apoproteins. May be part of a novel electron transport chain. {ECO:0000269|PubMed:10655482}.		4 out of 5		35911;	DIP-5027N;	Q12184;	MINT-575374;
g252.t1	GK5S-4774	-	257:6219-6613	GLC	XYL	OK	93.0796	77.6329	-0.261796	-0.600689	0.6216	0.828565	no	g252.t1	Q6CN57	FMP46_KLULA	reviewed	Putative redox protein FMP46, mitochondrial (EC 1.-.-.-)	FMP46 KLLA0E15202g	Kluyveromyces lactis (strain ATCC 8585 / CBS 2359 / DSM 70799 / NBRC 1267 / NRRL Y-1140 / WM37) (Yeast) (Candida sphaerica)	129	FMP46		KLLA0E15202g		1.-.-.-	SUBCELLULAR LOCATION: Mitochondrion {ECO:0000250}.				mitochondrion [GO:0005739]; oxidoreductase activity [GO:0016491]		oxidoreductase activity [GO:0016491]	mitochondrion [GO:0005739]	GO:0005739; GO:0016491							FUNCTION: Putative mitochondrial redox protein which could be involved in the reduction of small toxic molecules. {ECO:0000250}.		2 out of 5
g1411.t1	GK5S-3606	-	1448:18485-19863	GLC	XYL	OK	304.3	251.933	-0.272454	-0.531522	0.5081	0.758992	no	g1411.t1	P32614	FRDS_YEAST	reviewed	Fumarate reductase 1 (FRDS1) (EC 1.3.1.6) (FAD-dependent oxidoreductase) (NADH-dependent fumarate reductase) (Soluble fumarate reductase, cytoplasmic isozyme)	FRD1 FRDS FRDS1 YEL047C SYGP-ORF35	Saccharomyces cerevisiae (strain ATCC 204508 / S288c) (Baker's yeast)	470	FRD1	FRDS FRDS1	YEL047C	SYGP-ORF35	1.3.1.6	SUBCELLULAR LOCATION: Cytoplasm {ECO:0000269|PubMed:8946166, ECO:0000269|PubMed:9587404}.				cytosol [GO:0005829]; fumarate reductase (NADH) activity [GO:0016156]; succinate dehydrogenase activity [GO:0000104]; cellular response to anoxia [GO:0071454]	cellular response to anoxia [GO:0071454]	fumarate reductase (NADH) activity [GO:0016156]; succinate dehydrogenase activity [GO:0000104]	cytosol [GO:0005829]	GO:0071454; GO:0005829; GO:0016156; GO:0000104							FUNCTION: Irreversibly catalyzes the reduction of fumarate to succinate. Together with the second isozyme of soluble fumarate reductase (OSM1), essential for anaerobic growth. Involved in maintaining redox balance. Reduction of fumarate is the main source of succinate during fermentation, and under anaerobic conditions, the formation of succinate is strictly required for the reoxidation of FADH(2…		5 out of 5	PTM: The N-terminus is blocked.	36683;	DIP-5287N;	P32614;	MINT-534771;
g576.t1	GK5S-4459	-	633:26663-27888	GLC	XYL	OK	47.868	39.3908	-0.281204	-0.496358	0.53975	0.78045	no	g576.t1	O94467	OYEC_SCHPO	reviewed	Putative NADPH dehydrogenase C23G7.10c (EC 1.6.99.1) (Old yellow enzyme homolog 3)	SPBC23G7.10c	Schizosaccharomyces pombe (strain 972 / ATCC 24843) (Fission yeast)	395				SPBC23G7.10c	1.6.99.1					cytosol [GO:0005829]; nucleus [GO:0005634]; FMN binding [GO:0010181]; NADPH dehydrogenase activity [GO:0003959]; pentaerythritol trinitrate reductase activity [GO:0018548]; trichloro-p-hydroquinone reductive dehalogenase activity [GO:0052690]		FMN binding [GO:0010181]; NADPH dehydrogenase activity [GO:0003959]; pentaerythritol trinitrate reductase activity [GO:0018548]; trichloro-p-hydroquinone reductive dehalogenase activity [GO:0052690]	cytosol [GO:0005829]; nucleus [GO:0005634]	GO:0010181; GO:0003959; GO:0005829; GO:0005634; GO:0018548; GO:0052690									3 out of 5					MINT-4684426;
g437.t1	GK5S-4600	-	434:21503-21750	GLC	XYL	OK	2052.19	1675.09	-0.292924	-1.36715	0.46695	0.733613	no	g437.t1	Q01519	COX12_YEAST	reviewed	Cytochrome c oxidase subunit 6B (EC 1.9.3.1) (Cytochrome c oxidase polypeptide VIb)	COX12 YLR038C	Saccharomyces cerevisiae (strain ATCC 204508 / S288c) (Baker's yeast)	83	COX12		YLR038C		1.9.3.1	SUBCELLULAR LOCATION: Mitochondrion intermembrane space {ECO:0000269|PubMed:22984289}. Note=Imported into the mitochondria via the mitochondrial MIA40-ERV1 machinery.				mitochondrial intermembrane space [GO:0005758]; mitochondrial respiratory chain complex IV [GO:0005751]; cytochrome-c oxidase activity [GO:0004129]; hydrogen ion transmembrane transport [GO:1902600]; mitochondrial respiratory chain complex IV assembly [GO:0033617]; oxidative phosphorylation [GO:0006119]	hydrogen ion transmembrane transport [GO:1902600]; mitochondrial respiratory chain complex IV assembly [GO:0033617]; oxidative phosphorylation [GO:0006119]	cytochrome-c oxidase activity [GO:0004129]	mitochondrial intermembrane space [GO:0005758]; mitochondrial respiratory chain complex IV [GO:0005751]	GO:0004129; GO:1902600; GO:0005758; GO:0005751; GO:0033617; GO:0006119	DOMAIN: The Cx9C/Cx10C motifs are involved in the recognition by the mitochondrial MIA40-ERV1 disulfide relay system and the subsequent transfer of disulfide bonds by dithiol/disulfide exchange reactions to the newly imported protein. {ECO:0000250}.		MOTIF 27 37 Cx9C motif.; MOTIF 48 59 Cx10C motif.			PATHWAY: Energy metabolism; oxidative phosphorylation.	FUNCTION: This protein is one of the nuclear-coded polypeptide chains of cytochrome c oxidase, the terminal oxidase in mitochondrial electron transport. This protein may be one of the heme-binding subunits of the oxidase.		5 out of 5		31314;	DIP-4520N;	Q01519;	MINT-563973;
g1564.t1	GK5S-3452	-	1637:9590-10404	GLC	XYL	OK	258.43	210.746	-0.294269	-0.631834	0.45965	0.729625	no	g1564.t1	Q6CMJ8	EIF3J_KLULA	reviewed	Eukaryotic translation initiation factor 3 subunit J (eIF3j) (Eukaryotic translation initiation factor 3 30 kDa subunit) (eIF-3 30 kDa)	HCR1 KLLA0E19669g	Kluyveromyces lactis (strain ATCC 8585 / CBS 2359 / DSM 70799 / NBRC 1267 / NRRL Y-1140 / WM37) (Yeast) (Candida sphaerica)	277	HCR1		KLLA0E19669g			SUBCELLULAR LOCATION: Cytoplasm {ECO:0000255|HAMAP-Rule:MF_03009}.				eukaryotic 43S preinitiation complex [GO:0016282]; eukaryotic 48S preinitiation complex [GO:0033290]; eukaryotic translation initiation factor 3 complex [GO:0005852]; acyl-CoA dehydrogenase activity [GO:0003995]; translation initiation factor activity [GO:0003743]; formation of translation preinitiation complex [GO:0001731]; regulation of translational initiation [GO:0006446]	formation of translation preinitiation complex [GO:0001731]; regulation of translational initiation [GO:0006446]	acyl-CoA dehydrogenase activity [GO:0003995]; translation initiation factor activity [GO:0003743]	eukaryotic 43S preinitiation complex [GO:0016282]; eukaryotic 48S preinitiation complex [GO:0033290]; eukaryotic translation initiation factor 3 complex [GO:0005852]	GO:0003995; GO:0016282; GO:0033290; GO:0005852; GO:0001731; GO:0006446; GO:0003743							FUNCTION: Component of the eukaryotic translation initiation factor 3 (eIF-3) complex, which is involved in protein synthesis and, together with other initiation factors, stimulates binding of mRNA and methionyl-tRNAi to the 40S ribosome. {ECO:0000255|HAMAP-Rule:MF_03009}.		2 out of 5
g4805.t1	GK5S-160	-	4921:31722-32467	GLC	XYL	OK	210.184	170.516	-0.301742	-0.648005	0.45955	0.729625	no	g4805.t1	Q03835	GLRX3_YEAST	reviewed	Monothiol glutaredoxin-3	GRX3 YDR098C YD8557.05C	Saccharomyces cerevisiae (strain ATCC 204508 / S288c) (Baker's yeast)	285	GRX3		YDR098C	YD8557.05C						cytosol [GO:0005829]; nucleus [GO:0005634]; 2 iron, 2 sulfur cluster binding [GO:0051537]; disulfide oxidoreductase activity [GO:0015036]; electron carrier activity [GO:0009055]; metal ion binding [GO:0046872]; protein disulfide oxidoreductase activity [GO:0015035]; RNA polymerase II activating transcription factor binding [GO:0001102]; actin cytoskeleton organization [GO:0030036]; cell redox hom…	actin cytoskeleton organization [GO:0030036]; cell redox homeostasis [GO:0045454]; cellular iron ion homeostasis [GO:0006879]; cellular response to oxidative stress [GO:0034599]; negative regulation of transcription regulatory region DNA binding [GO:2000678]; oxidation-reduction process [GO:0055114]	2 iron, 2 sulfur cluster binding [GO:0051537]; disulfide oxidoreductase activity [GO:0015036]; electron carrier activity [GO:0009055]; metal ion binding [GO:0046872]; protein disulfide oxidoreductase activity [GO:0015035]; RNA polymerase II activating transcription factor binding [GO:0001102]	cytosol [GO:0005829]; nucleus [GO:0005634]	GO:0051537; GO:0001102; GO:0030036; GO:0045454; GO:0006879; GO:0034599; GO:0005829; GO:0015036; GO:0009055; GO:0046872; GO:2000678; GO:0005634; GO:0055114; GO:0015035		DOMAIN 30 145 Thioredoxin. {ECO:0000255|PROSITE-ProRule:PRU00691}.; DOMAIN 186 285 Glutaredoxin. {ECO:0000255|PROSITE-ProRule:PRU00686}.					FUNCTION: Monothiol glutaredoxin involved in the biogenesis of iron-sulfur clusters (By similarity). Binds one iron-sulfur cluster per dimer. The iron-sulfur cluster is bound between subunits, and is complexed by a bound glutathione and a cysteine residue from each subunit (Probable). {ECO:0000250, ECO:0000305}.		5 out of 5		32153;	DIP-1350N;	Q03835;	MINT-402040;
g1086.t1	GK5S-3931	-	1195:205-2246	GLC	XYL	OK	49.6977	40.1384	-0.308195	-0.535837	0.47615	0.740218	no	g1086.t1	Q6CWM0	DUS3_KLULA	reviewed	tRNA-dihydrouridine(47) synthase [NAD(P)(+)] (EC 1.3.1.89) (tRNA-dihydrouridine synthase 3)	DUS3 KLLA0B03069g	Kluyveromyces lactis (strain ATCC 8585 / CBS 2359 / DSM 70799 / NBRC 1267 / NRRL Y-1140 / WM37) (Yeast) (Candida sphaerica)	665	DUS3		KLLA0B03069g		1.3.1.89	SUBCELLULAR LOCATION: Cytoplasm {ECO:0000250}. Nucleus {ECO:0000250}.				cytoplasm [GO:0005737]; nucleus [GO:0005634]; flavin adenine dinucleotide binding [GO:0050660]; metal ion binding [GO:0046872]; tRNA dihydrouridine synthase activity [GO:0017150]		flavin adenine dinucleotide binding [GO:0050660]; metal ion binding [GO:0046872]; tRNA dihydrouridine synthase activity [GO:0017150]	cytoplasm [GO:0005737]; nucleus [GO:0005634]	GO:0005737; GO:0050660; GO:0046872; GO:0005634; GO:0017150				ZN_FING 97 127 C3H1-type 1. {ECO:0000255|PROSITE-ProRule:PRU00723}.; ZN_FING 139 169 C3H1-type 2. {ECO:0000255|PROSITE-ProRule:PRU00723}.			FUNCTION: Catalyzes the synthesis of dihydrouridine, a modified base found in the D-loop of most tRNAs. Specifically modifies U47 in cytoplasmic tRNAs (By similarity). {ECO:0000250}.		3 out of 5
g3098.t1	GK5S-1878	-	2995:6389-7101	GLC	XYL	OK	99.1908	79.8335	-0.313212	-0.629195	0.48785	0.748492	no	g3098.t1	P38145	RISA_YEAST	reviewed	Riboflavin synthase (RS) (EC 2.5.1.9)	RIB5 YBR256C YBR1724	Saccharomyces cerevisiae (strain ATCC 204508 / S288c) (Baker's yeast)	238	RIB5		YBR256C	YBR1724	2.5.1.9					oxidoreductase activity [GO:0016491]; riboflavin synthase activity [GO:0004746]; riboflavin biosynthetic process [GO:0009231]	riboflavin biosynthetic process [GO:0009231]	oxidoreductase activity [GO:0016491]; riboflavin synthase activity [GO:0004746]		GO:0016491; GO:0009231; GO:0004746						PATHWAY: Cofactor biosynthesis; riboflavin biosynthesis; riboflavin from 2-hydroxy-3-oxobutyl phosphate and 5-amino-6-(D-ribitylamino)uracil: step 2/2.	FUNCTION: Catalyzes the dismutation of two molecules of 6,7-dimethyl-8-ribityllumazine, resulting in the formation of riboflavin and 5-amino-6-(D-ribitylamino)uracil. {ECO:0000269|PubMed:7814407}.		4 out of 5		32952;			MINT-4477838;
g4908.t1	GK5S-39	-	5027:513-1561	GLC	XYL	OK	246.144	196.944	-0.321716	-0.672053	0.41185	0.688273	no	g4908.t1	P53839	GOR1_YEAST	reviewed	Glyoxylate reductase 1 (EC 1.1.1.26)	GOR1 YNL274C N0631	Saccharomyces cerevisiae (strain ATCC 204508 / S288c) (Baker's yeast)	350	GOR1		YNL274C	N0631	1.1.1.26	SUBCELLULAR LOCATION: Cytoplasm. Nucleus. Mitochondrion.				mitochondrion [GO:0005739]; nucleus [GO:0005634]; glyoxylate reductase activity [GO:0047964]; NAD binding [GO:0051287]; oxidoreductase activity, acting on the CH-OH group of donors, NAD or NADP as acceptor [GO:0016616]; glyoxylate catabolic process [GO:0009436]; metabolic process [GO:0008152]	glyoxylate catabolic process [GO:0009436]; metabolic process [GO:0008152]	glyoxylate reductase activity [GO:0047964]; NAD binding [GO:0051287]; oxidoreductase activity, acting on the CH-OH group of donors, NAD or NADP as acceptor [GO:0016616]	mitochondrion [GO:0005739]; nucleus [GO:0005634]	GO:0051287; GO:0009436; GO:0047964; GO:0008152; GO:0005739; GO:0005634; GO:0016616							FUNCTION: Reversibly reduces glyoxylate to glycolate. {ECO:0000269|PubMed:17173333}.		4 out of 5		35566;		P53839;	MINT-2493973;
g1953.t1	GK5S-3060	-	2018:15709-16958	GLC	XYL	OK	46.4165	36.9781	-0.327964	-0.559424	0.4886	0.748846	no	g1953.t1	P53759	DUS1_YEAST	reviewed	tRNA-dihydrouridine(16/17) synthase [NAD(P)(+)] (EC 1.3.1.88) (tRNA-dihydrouridine synthase 1)	DUS1 YML080W	Saccharomyces cerevisiae (strain ATCC 204508 / S288c) (Baker's yeast)	423	DUS1		YML080W		1.3.1.88					flavin adenine dinucleotide binding [GO:0050660]; tRNA dihydrouridine synthase activity [GO:0017150]; tRNA dihydrouridine synthesis [GO:0002943]; tRNA modification [GO:0006400]	tRNA dihydrouridine synthesis [GO:0002943]; tRNA modification [GO:0006400]	flavin adenine dinucleotide binding [GO:0050660]; tRNA dihydrouridine synthase activity [GO:0017150]		GO:0050660; GO:0017150; GO:0002943; GO:0006400							FUNCTION: Catalyzes the synthesis of dihydrouridine, a modified base found in the D-loop of most tRNAs. Specifically modifies U16 and U17 in cytoplasmic tRNAs. {ECO:0000269|PubMed:12003496, ECO:0000269|PubMed:14970222}.		5 out of 5		35061;		P53759;	MINT-4083769;
g2936.t1	GK5S-2051	-	2814:21547-22607	GLC	XYL	OK	39.2449	31.2564	-0.328353	-0.553688	0.5078	0.758992	no	g2936.t1	Q06063	DUS4_YEAST	reviewed	tRNA-dihydrouridine(20a/20b) synthase [NAD(P)+] (EC 1.3.1.90) (tRNA-dihydrouridine synthase 4)	DUS4 YLR405W L8084.2	Saccharomyces cerevisiae (strain ATCC 204508 / S288c) (Baker's yeast)	367	DUS4		YLR405W	L8084.2	1.3.1.90					flavin adenine dinucleotide binding [GO:0050660]; tRNA dihydrouridine synthase activity [GO:0017150]; tRNA dihydrouridine synthesis [GO:0002943]; tRNA modification [GO:0006400]	tRNA dihydrouridine synthesis [GO:0002943]; tRNA modification [GO:0006400]	flavin adenine dinucleotide binding [GO:0050660]; tRNA dihydrouridine synthase activity [GO:0017150]		GO:0050660; GO:0017150; GO:0002943; GO:0006400							FUNCTION: Catalyzes the synthesis of dihydrouridine, a modified base found in the D-loop of most tRNAs. Specifically modifies U20a and U20b in cytoplasmic tRNAs. {ECO:0000269|PubMed:14970222}.		4 out of 5		31662;		Q06063;
g4807.t1	GK5S-148	-	4922:767-1407	GLC	XYL	OK	810.816	633.337	-0.3564	-0.873977	0.36155	0.64841	no	g4807.t1	P08067	UCRI_YEAST	reviewed	Cytochrome b-c1 complex subunit Rieske, mitochondrial (EC 1.10.2.2) (Complex III subunit 5) (Rieske iron-sulfur protein) (RISP) (Ubiquinol-cytochrome c reductase iron-sulfur subunit)	RIP1 YEL024W	Saccharomyces cerevisiae (strain ATCC 204508 / S288c) (Baker's yeast)	215	RIP1		YEL024W		1.10.2.2	SUBCELLULAR LOCATION: Mitochondrion inner membrane {ECO:0000269|PubMed:18390544}; Single-pass membrane protein {ECO:0000269|PubMed:18390544}.			TRANSMEM 49 82 Helical.	mitochondrial respiratory chain complex III [GO:0005750]; mitochondrion [GO:0005739]; 2 iron, 2 sulfur cluster binding [GO:0051537]; metal ion binding [GO:0046872]; ubiquinol-cytochrome-c reductase activity [GO:0008121]; aerobic respiration [GO:0009060]; mitochondrial electron transport, ubiquinol to cytochrome c [GO:0006122]	aerobic respiration [GO:0009060]; mitochondrial electron transport, ubiquinol to cytochrome c [GO:0006122]	2 iron, 2 sulfur cluster binding [GO:0051537]; metal ion binding [GO:0046872]; ubiquinol-cytochrome-c reductase activity [GO:0008121]	mitochondrial respiratory chain complex III [GO:0005750]; mitochondrion [GO:0005739]	GO:0051537; GO:0009060; GO:0046872; GO:0006122; GO:0005750; GO:0005739; GO:0008121		DOMAIN 123 214 Rieske. {ECO:0000255|PROSITE-ProRule:PRU00628}.					FUNCTION: Component of the ubiquinol-cytochrome c reductase complex (complex III or cytochrome b-c1 complex), which is a respiratory chain that generates an electrochemical potential coupled to ATP synthesis. The complex couples electron transfer from ubiquinol to cytochrome c.		5 out of 5		36705;	DIP-6616N;	P08067;	MINT-696377;
g3524.t1	GK5S-1455	-	3322:15676-16604	GLC	XYL	OK	674.788	514.58	-0.391038	-0.863248	0.31335	0.615528	no	g3524.t1	Q12458	YPR1_YEAST	reviewed	Putative reductase 1 (EC 1.1.1.-)	YPR1 YDR368W D9481.8	Saccharomyces cerevisiae (strain ATCC 204508 / S288c) (Baker's yeast)	312	YPR1		YDR368W	D9481.8	1.1.1.-	SUBCELLULAR LOCATION: Cytoplasm.				cytoplasm [GO:0005737]; alditol:NADP+ 1-oxidoreductase activity [GO:0004032]; carbonyl reductase (NADPH) activity [GO:0004090]; arabinose catabolic process [GO:0019568]; cellular response to oxidative stress [GO:0034599]; D-xylose catabolic process [GO:0042843]	arabinose catabolic process [GO:0019568]; cellular response to oxidative stress [GO:0034599]; D-xylose catabolic process [GO:0042843]	alditol:NADP+ 1-oxidoreductase activity [GO:0004032]; carbonyl reductase (NADPH) activity [GO:0004090]	cytoplasm [GO:0005737]	GO:0042843; GO:0004032; GO:0019568; GO:0004090; GO:0034599; GO:0005737									4 out of 5		32427;	DIP-4334N;	Q12458;	MINT-486642;
g4041.t1	GK5S-931	-	4003:3392-4887	GLC	XYL	OK	29.3618	21.4474	-0.453138	-0.736792	0.3571	0.64482	no	g4041.t1	P38067	UGA2_YEAST	reviewed	Succinate-semialdehyde dehydrogenase [NADP(+)] (SSDH) (EC 1.2.1.16)	UGA2 UGA5 YBR006W YBR0112	Saccharomyces cerevisiae (strain ATCC 204508 / S288c) (Baker's yeast)	497	UGA2	UGA5	YBR006W	YBR0112	1.2.1.16					succinate-semialdehyde dehydrogenase [NAD(P)+] activity [GO:0009013]; cellular response to oxidative stress [GO:0034599]; gamma-aminobutyric acid catabolic process [GO:0009450]; glutamate decarboxylation to succinate [GO:0006540]	cellular response to oxidative stress [GO:0034599]; gamma-aminobutyric acid catabolic process [GO:0009450]; glutamate decarboxylation to succinate [GO:0006540]	succinate-semialdehyde dehydrogenase [NAD(P)+] activity [GO:0009013]		GO:0034599; GO:0009450; GO:0006540; GO:0009013						PATHWAY: Amino-acid degradation; 4-aminobutanoate degradation.			3 out of 5		32707;	DIP-1759N;	P38067;	MINT-411339;
g2831.t1	GK5S-2145	-	2723:1075-2291	GLC	XYL	OK	366.111	261.687	-0.484439	-1.00805	0.21575	0.507851	no	g2831.t1	P09938	RIR2_YEAST	reviewed	Ribonucleoside-diphosphate reductase small chain 1 (EC 1.17.4.1) (Ribonucleotide reductase R2 subunit 1) (Ribonucleotide reductase small subunit 1)	RNR2 CRT6 YJL026W J1271	Saccharomyces cerevisiae (strain ATCC 204508 / S288c) (Baker's yeast)	399	RNR2	CRT6	YJL026W	J1271	1.17.4.1	SUBCELLULAR LOCATION: Nucleus {ECO:0000269|PubMed:12732713, ECO:0000269|PubMed:18851834}. Note=Found predominantly in the nucleus under normal growth conditions and is redistributed to the cytoplasm in damaged cells in a DNA replication and damage checkpoint-dependent manner. Nuclear localization is mediated by DIF1.				cytoplasm [GO:0005737]; nucleus [GO:0005634]; ribonucleoside-diphosphate reductase complex [GO:0005971]; metal ion binding [GO:0046872]; ribonucleoside-diphosphate reductase activity, thioredoxin disulfide as acceptor [GO:0004748]; deoxyribonucleoside diphosphate metabolic process [GO:0009186]; deoxyribonucleotide biosynthetic process [GO:0009263]; DNA replication [GO:0006260]	deoxyribonucleoside diphosphate metabolic process [GO:0009186]; deoxyribonucleotide biosynthetic process [GO:0009263]; DNA replication [GO:0006260]	metal ion binding [GO:0046872]; ribonucleoside-diphosphate reductase activity, thioredoxin disulfide as acceptor [GO:0004748]	cytoplasm [GO:0005737]; nucleus [GO:0005634]; ribonucleoside-diphosphate reductase complex [GO:0005971]	GO:0006260; GO:0005737; GO:0009186; GO:0009263; GO:0046872; GO:0005634; GO:0004748; GO:0005971						PATHWAY: Genetic information processing; DNA replication.	FUNCTION: Provides the precursors necessary for DNA synthesis. Catalyzes the biosynthesis of deoxyribonucleotides from the corresponding ribonucleotides. RNR2 provides the diiron-tyrosyl radical center. {ECO:0000269|PubMed:10535923}.		5 out of 5		33733;	DIP-5671N;	P09938;	MINT-547064;
g4490.t1	GK5S-485	-	4517:24465-24892	GLC	XYL	OK	66.6531	47.423	-0.491086	-1.00778	0.37775	0.662331	no	g4490.t1	P53077	MTC3_YEAST	reviewed	Maintenance of telomere capping protein 3, mitochondrial	MTC3 YGL226W	Saccharomyces cerevisiae (strain ATCC 204508 / S288c) (Baker's yeast)	123	MTC3		YGL226W			SUBCELLULAR LOCATION: Mitochondrion {ECO:0000269|PubMed:14562095}.				mitochondrion [GO:0005739]; cytochrome-c oxidase activity [GO:0004129]		cytochrome-c oxidase activity [GO:0004129]	mitochondrion [GO:0005739]	GO:0004129; GO:0005739							FUNCTION: May be involved in telomere capping. {ECO:0000269|PubMed:18845848}.		2 out of 5		33014;	DIP-4725N;	P53077;	MINT-532992;
g4451.t1	GK5S-524	-	4423:15354-15688	GLC	XYL	OK	272.769	192.766	-0.500831	-1.47248	0.29045	0.59148	no	g4451.t1	Q05926	GLRX8_YEAST	reviewed	Glutaredoxin-8 (Glutathione-dependent oxidoreductase 8)	GRX8 YLR364W	Saccharomyces cerevisiae (strain ATCC 204508 / S288c) (Baker's yeast)	109	GRX8		YLR364W			SUBCELLULAR LOCATION: Cytoplasm {ECO:0000269|PubMed:14562095}.				cytoplasm [GO:0005737]; electron carrier activity [GO:0009055]; glutathione-disulfide reductase activity [GO:0004362]; protein disulfide oxidoreductase activity [GO:0015035]; cell redox homeostasis [GO:0045454]	cell redox homeostasis [GO:0045454]	electron carrier activity [GO:0009055]; glutathione-disulfide reductase activity [GO:0004362]; protein disulfide oxidoreductase activity [GO:0015035]	cytoplasm [GO:0005737]	GO:0045454; GO:0005737; GO:0009055; GO:0004362; GO:0015035		DOMAIN 5 109 Glutaredoxin. {ECO:0000255|PROSITE-ProRule:PRU00686}.					FUNCTION: Glutathione-dependent oxidoreductase with lower activity compared to the other members of the glutaredoxin family. The disulfide bond functions as an electron carrier in the glutathione-dependent synthesis of deoxyribonucleotides by the enzyme ribonucleotide reductase. {ECO:0000269|PubMed:18400945, ECO:0000269|PubMed:19166312}.		4 out of 5		31626;		Q05926;	MINT-4496129;
g2776.t1	GK5S-2229	-	2636:46086-47062	GLC	XYL	OK	56.6667	40.0389	-0.5011	-0.896205	0.2863	0.588387	no	g2776.t1	Q08651	ENV9_YEAST	reviewed	Probable oxidoreductase ENV9 (EC 1.1.1.-) (Late endosome and vacuole interface protein 9)	ENV9 YOR246C	Saccharomyces cerevisiae (strain ATCC 204508 / S288c) (Baker's yeast)	330	ENV9		YOR246C		1.1.1.-	SUBCELLULAR LOCATION: Lipid droplet {ECO:0000269|PubMed:14562095}. Membrane {ECO:0000305}; Multi-pass membrane protein {ECO:0000305}.			TRANSMEM 27 47 Helical. {ECO:0000255}.; TRANSMEM 245 265 Helical. {ECO:0000255}.	integral component of membrane [GO:0016021]; lipid particle [GO:0005811]; mitochondrion [GO:0005739]; vacuole [GO:0005773]; oxidoreductase activity [GO:0016491]; vacuolar protein processing [GO:0006624]; vacuole organization [GO:0007033]	vacuolar protein processing [GO:0006624]; vacuole organization [GO:0007033]	oxidoreductase activity [GO:0016491]	integral component of membrane [GO:0016021]; lipid particle [GO:0005811]; mitochondrion [GO:0005739]; vacuole [GO:0005773]	GO:0016021; GO:0005811; GO:0005739; GO:0016491; GO:0006624; GO:0005773; GO:0007033							FUNCTION: Probable dehydrogenase required for replication of Brome mosaic virus. Involved in vacuolar processing and morphology. {ECO:0000269|PubMed:14671320, ECO:0000269|PubMed:21912603}.		5 out of 5	PTM: N-glycosylated. {ECO:0000269|PubMed:19756047}.	34637;	DIP-5387N;		MINT-506778;
g936.t1	GK5S-4089	-	1000:14053-15707	GLC	XYL	OK	140.21	98.0562	-0.515911	-0.99761	0.19825	0.484748	no	g936.t1	Q8NIP5	ERO1_KLULA	reviewed	Endoplasmic reticulum oxidoreductin-1 (EC 1.8.4.-)	ERO1 KLLA0D10241g	Kluyveromyces lactis (strain ATCC 8585 / CBS 2359 / DSM 70799 / NBRC 1267 / NRRL Y-1140 / WM37) (Yeast) (Candida sphaerica)	561	ERO1		KLLA0D10241g		1.8.4.-	SUBCELLULAR LOCATION: Endoplasmic reticulum membrane {ECO:0000250}; Peripheral membrane protein {ECO:0000250}; Lumenal side {ECO:0000250}.				endoplasmic reticulum membrane [GO:0005789]; oxidoreductase activity, acting on a sulfur group of donors, disulfide as acceptor [GO:0016671]; protein disulfide isomerase activity [GO:0003756]		oxidoreductase activity, acting on a sulfur group of donors, disulfide as acceptor [GO:0016671]; protein disulfide isomerase activity [GO:0003756]	endoplasmic reticulum membrane [GO:0005789]	GO:0005789; GO:0016671; GO:0003756							FUNCTION: Essential oxidoreductase that oxidizes proteins in the endoplasmic reticulum to produce disulfide bonds. Acts by oxidizing directly PDI1 isomerase through a direct disulfide exchange. Does not act as a direct oxidant of folding substrate, but relies on PDI1 to transfer oxidizing equivalent. Does not oxidize all pdi related proteins, suggesting that it can discriminate between PDI1 and r…		3 out of 5
g2868.t1	GK5S-2122	-	2762:16858-17891	GLC	XYL	OK	17.8182	12.3251	-0.531754	-0.771108	0.35685	0.644774	no	g2868.t1	Q8L799	MIOX1_ARATH	reviewed	Inositol oxygenase 1 (EC 1.13.99.1) (Myo-inositol oxygenase 1) (AtMIOX1) (MI oxygenase 1)	MIOX1 At1g14520 F14L17.30 T5E21.2 T5E21_19	Arabidopsis thaliana (Mouse-ear cress)	311	MIOX1		At1g14520	F14L17.30 T5E21.2 T5E21_19	1.13.99.1	SUBCELLULAR LOCATION: Cytoplasm {ECO:0000305}.				cytoplasm [GO:0005737]; inositol oxygenase activity [GO:0050113]; iron ion binding [GO:0005506]; inositol catabolic process [GO:0019310]; L-ascorbic acid biosynthetic process [GO:0019853]	inositol catabolic process [GO:0019310]; L-ascorbic acid biosynthetic process [GO:0019853]	inositol oxygenase activity [GO:0050113]; iron ion binding [GO:0005506]	cytoplasm [GO:0005737]	GO:0019853; GO:0005737; GO:0019310; GO:0050113; GO:0005506						PATHWAY: Polyol metabolism; myo-inositol degradation into D-glucuronate; D-glucuronate from myo-inositol: step 1/1.	FUNCTION: Involved in the biosynthesis of UDP-glucuronic acid (UDP-GlcA), providing nucleotide sugars for cell-wall polymers. May be also involved in plant ascorbate biosynthesis. {ECO:0000269|PubMed:14976233, ECO:0000269|PubMed:15660207}.		4 out of 5
g4302.t1	GK5S-676	-	4307:36883-37940	GLC	XYL	OK	248.265	170.933	-0.538455	-1.11343	0.1767	0.455424	no	g4302.t1	Q04869	YM94_YEAST	reviewed	Uncharacterized protein YMR315W	YMR315W YM9924.07	Saccharomyces cerevisiae (strain ATCC 204508 / S288c) (Baker's yeast)	349			YMR315W	YM9924.07						oxidoreductase activity [GO:0016491]; NADPH regeneration [GO:0006740]	NADPH regeneration [GO:0006740]	oxidoreductase activity [GO:0016491]		GO:0006740; GO:0016491									2 out of 5		35495;	DIP-3844N;	Q04869;	MINT-520070;
g4772.t1	GK5S-183	-	4892:5375-7020	GLC	XYL	OK	250.71	170.42	-0.556922	-1.11648	0.15785	0.428972	no	g4772.t1	P46681	DLD2_YEAST	reviewed	D-lactate dehydrogenase [cytochrome] 2, mitochondrial (EC 1.1.2.4) (Actin-interacting protein 2) (D-lactate ferricytochrome C oxidoreductase) (D-LCR)	DLD2 AIP2 YDL178W	Saccharomyces cerevisiae (strain ATCC 204508 / S288c) (Baker's yeast)	530	DLD2	AIP2	YDL178W		1.1.2.4	SUBCELLULAR LOCATION: Mitochondrion matrix {ECO:0000269|PubMed:10509019}.				mitochondrial matrix [GO:0005759]; actin binding [GO:0003779]; D-lactate dehydrogenase (cytochrome) activity [GO:0004458]; flavin adenine dinucleotide binding [GO:0050660]; UDP-N-acetylmuramate dehydrogenase activity [GO:0008762]; lactate metabolic process [GO:0006089]	lactate metabolic process [GO:0006089]	actin binding [GO:0003779]; D-lactate dehydrogenase (cytochrome) activity [GO:0004458]; flavin adenine dinucleotide binding [GO:0050660]; UDP-N-acetylmuramate dehydrogenase activity [GO:0008762]	mitochondrial matrix [GO:0005759]	GO:0004458; GO:0008762; GO:0003779; GO:0050660; GO:0006089; GO:0005759		DOMAIN 98 277 FAD-binding PCMH-type. {ECO:0000255|PROSITE-ProRule:PRU00718}.					FUNCTION: In addition to its enzymatic role it could play an important role in the yeast cell morphology. {ECO:0000269|PubMed:10509019}.		5 out of 5		31888;	DIP-956N;		MINT-4479766;
g1940.t1	GK5S-3069	-	2010:3012-3769	GLC	XYL	OK	126.1	85.5916	-0.559021	-1.13352	0.1988	0.485091	no	g1940.t1	P47141	RT26_YEAST	reviewed	37S ribosomal protein S26, mitochondrial	RSM26 YJR101W J1952	Saccharomyces cerevisiae (strain ATCC 204508 / S288c) (Baker's yeast)	266	RSM26		YJR101W	J1952		SUBCELLULAR LOCATION: Mitochondrion {ECO:0000269|PubMed:14562095, ECO:0000269|PubMed:14576278}.				mitochondrial small ribosomal subunit [GO:0005763]; metal ion binding [GO:0046872]; structural constituent of ribosome [GO:0003735]; superoxide dismutase activity [GO:0004784]; mitochondrial translation [GO:0032543]	mitochondrial translation [GO:0032543]	metal ion binding [GO:0046872]; structural constituent of ribosome [GO:0003735]; superoxide dismutase activity [GO:0004784]	mitochondrial small ribosomal subunit [GO:0005763]	GO:0046872; GO:0005763; GO:0032543; GO:0003735; GO:0004784									3 out of 5		33857;	DIP-6695N;	P47141;	MINT-671541;
g2442.t1	GK5S-2556	-	2398:9445-12122	GLC	XYL	OK	165.832	112.321	-0.562094	-1.08941	0.1459	0.412311	no	g2442.t1	Q03088	SVL3_YEAST	reviewed	Styryl dye vacuolar localization protein 3	SVL3 YPL032C P7102.17	Saccharomyces cerevisiae (strain ATCC 204508 / S288c) (Baker's yeast)	825	SVL3		YPL032C	P7102.17		SUBCELLULAR LOCATION: Cytoplasm {ECO:0000269|PubMed:14562095}. Bud {ECO:0000269|PubMed:14562095}. Bud neck {ECO:0000269|PubMed:14562095}. Cytoplasm, cell cortex {ECO:0000269|PubMed:14562095}. Note=And found in the cell periphery.				cell cortex [GO:0005938]; cellular bud neck [GO:0005935]; NADP binding [GO:0050661]; oxidoreductase activity [GO:0016491]; endocytosis [GO:0006897]	endocytosis [GO:0006897]	NADP binding [GO:0050661]; oxidoreductase activity [GO:0016491]	cell cortex [GO:0005938]; cellular bud neck [GO:0005935]	GO:0050661; GO:0005938; GO:0005935; GO:0006897; GO:0016491							FUNCTION: May have a vacuolar function. {ECO:0000269|PubMed:9751732}.		4 out of 5		36146;	DIP-2723N;	Q03088;	MINT-541418;
g3347.t1	GK5S-1630	-	3162:3505-4463	GLC	XYL	OK	364.74	245.061	-0.573728	-1.23774	0.14705	0.413749	no	g3347.t1	Q6HA24	TRXB_KLULA	reviewed	Thioredoxin reductase, mitochondrial (EC 1.8.1.9)	TRR1 KLLA0E21692g	Kluyveromyces lactis (strain ATCC 8585 / CBS 2359 / DSM 70799 / NBRC 1267 / NRRL Y-1140 / WM37) (Yeast) (Candida sphaerica)	349	TRR1		KLLA0E21692g		1.8.1.9	SUBCELLULAR LOCATION: Mitochondrion {ECO:0000305}.				mitochondrion [GO:0005739]; flavin adenine dinucleotide binding [GO:0050660]; thioredoxin-disulfide reductase activity [GO:0004791]; removal of superoxide radicals [GO:0019430]	removal of superoxide radicals [GO:0019430]	flavin adenine dinucleotide binding [GO:0050660]; thioredoxin-disulfide reductase activity [GO:0004791]	mitochondrion [GO:0005739]	GO:0050660; GO:0005739; GO:0019430; GO:0004791									3 out of 5
g3831.t1	GK5S-1142	-	3671:1592-2127	GLC	XYL	OK	258.875	173.711	-0.575562	-1.36275	0.17965	0.460249	no	g3831.t1	Q03677	MTND_YEAST	reviewed	1,2-dihydroxy-3-keto-5-methylthiopentene dioxygenase (EC 1.13.11.54) (Acireductone dioxygenase (Fe(2+)-requiring)) (ARD) (Fe-ARD)	ADI1 YMR009W YM8270.12	Saccharomyces cerevisiae (strain ATCC 204508 / S288c) (Baker's yeast)	179	ADI1		YMR009W	YM8270.12	1.13.11.54	SUBCELLULAR LOCATION: Cytoplasm. Nucleus.				cytoplasm [GO:0005737]; nucleus [GO:0005634]; acireductone dioxygenase (Ni2+-requiring) activity [GO:0010308]; acireductone dioxygenase [iron(II)-requiring] activity [GO:0010309]; iron ion binding [GO:0005506]; L-methionine biosynthetic process from methylthioadenosine [GO:0019509]	L-methionine biosynthetic process from methylthioadenosine [GO:0019509]	acireductone dioxygenase (Ni2+-requiring) activity [GO:0010308]; acireductone dioxygenase [iron(II)-requiring] activity [GO:0010309]; iron ion binding [GO:0005506]	cytoplasm [GO:0005737]; nucleus [GO:0005634]	GO:0019509; GO:0010308; GO:0010309; GO:0005737; GO:0005506; GO:0005634						PATHWAY: Amino-acid biosynthesis; L-methionine biosynthesis via salvage pathway; L-methionine from S-methyl-5-thio-alpha-D-ribose 1-phosphate: step 5/6. {ECO:0000255|HAMAP-Rule:MF_03154}.	FUNCTION: Catalyzes the formation of formate and 2-keto-4-methylthiobutyrate (KMTB) from 1,2-dihydroxy-3-keto-5-methylthiopentene (DHK-MTPene). {ECO:0000255|HAMAP-Rule:MF_03154, ECO:0000269|PubMed:15938715, ECO:0000269|PubMed:18625006}.		4 out of 5		35178;	DIP-877N;		MINT-565090;
g3893.t1	GK5S-1075	-	3790:4935-6262	GLC	XYL	OK	45.5974	30.2538	-0.591833	-1.0297	0.1967	0.483361	no	g3893.t1	P20049	TYR1_YEAST	reviewed	Prephenate dehydrogenase [NADP(+)] (PRDH) (EC 1.3.1.13)	TYR1 YBR166C YBR1218	Saccharomyces cerevisiae (strain ATCC 204508 / S288c) (Baker's yeast)	452	TYR1		YBR166C	YBR1218	1.3.1.13					identical protein binding [GO:0042802]; prephenate dehydrogenase (NADP+) activity [GO:0004665]; prephenate dehydrogenase activity [GO:0008977]; tyrosine biosynthetic process [GO:0006571]; tyrosine metabolic process [GO:0006570]	tyrosine biosynthetic process [GO:0006571]; tyrosine metabolic process [GO:0006570]	identical protein binding [GO:0042802]; prephenate dehydrogenase (NADP+) activity [GO:0004665]; prephenate dehydrogenase activity [GO:0008977]		GO:0042802; GO:0004665; GO:0008977; GO:0006571; GO:0006570		DOMAIN 14 297 Prephenate/arogenate dehydrogenase. {ECO:0000255|PROSITE-ProRule:PRU00522}.				PATHWAY: Amino-acid biosynthesis; L-tyrosine biosynthesis; (4-hydroxyphenyl)pyruvate from prephenate (NADP(+) route): step 1/1.			3 out of 5		32866;	DIP-4627N;	P20049;	MINT-542504;
g2116.t1	GK5S-2877	-	2138:2282-3888	GLC	XYL	OK	558.723	366.456	-0.608492	-1.2068	0.12235	0.370203	no	g2116.t1	P54781	ERG5_YEAST	reviewed	Cytochrome P450 61 (EC 1.14.-.-) (C-22 sterol desaturase)	ERG5 CYP61 YMR015C YM9711.02C	Saccharomyces cerevisiae (strain ATCC 204508 / S288c) (Baker's yeast)	538	ERG5	CYP61	YMR015C	YM9711.02C	1.14.-.-					C-22 sterol desaturase activity [GO:0000249]; heme binding [GO:0020037]; iron ion binding [GO:0005506]; monooxygenase activity [GO:0004497]; ergosterol biosynthetic process [GO:0006696]	ergosterol biosynthetic process [GO:0006696]	C-22 sterol desaturase activity [GO:0000249]; heme binding [GO:0020037]; iron ion binding [GO:0005506]; monooxygenase activity [GO:0004497]		GO:0000249; GO:0006696; GO:0020037; GO:0005506; GO:0004497						PATHWAY: Steroid metabolism; ergosterol biosynthesis; ergosterol from zymosterol: step 4/5.	FUNCTION: Required to form the C-22(23) double bond in the sterol side chain.		4 out of 5		35186;		P54781;	MINT-1323986;
g2693.t1	GK5S-2272	-	2584:12008-12516	GLC	XYL	OK	1704.66	1109.59	-0.619457	-1.59612	0.1238	0.3736	no	g2693.t1	P38013	AHP1_YEAST	reviewed	Peroxiredoxin type-2 (EC 1.11.1.15) (AHPC1) (Cytoplasmic thiol peroxidase 3) (cTPx 3) (Peroxiredoxin type II) (Peroxisomal alkyl hydroperoxide reductase) (TPx type II) (Thiol-specific antioxidant II) (TSA II) (Thioredoxin peroxidase type II) (Thioredoxin reductase type II)	AHP1 YLR109W L2916 L9354.5	Saccharomyces cerevisiae (strain ATCC 204508 / S288c) (Baker's yeast)	176	AHP1		YLR109W	L2916 L9354.5	1.11.1.15	SUBCELLULAR LOCATION: Cytoplasm {ECO:0000269|PubMed:10681558}.				cytoplasm [GO:0005737]; thioredoxin peroxidase activity [GO:0008379]; cell redox homeostasis [GO:0045454]; cellular response to oxidative stress [GO:0034599]; response to metal ion [GO:0010038]	cell redox homeostasis [GO:0045454]; cellular response to oxidative stress [GO:0034599]; response to metal ion [GO:0010038]	thioredoxin peroxidase activity [GO:0008379]	cytoplasm [GO:0005737]	GO:0045454; GO:0034599; GO:0005737; GO:0010038; GO:0008379		DOMAIN 9 176 Thioredoxin. {ECO:0000255|PROSITE-ProRule:PRU00691}.					FUNCTION: Thiol-specific antioxidant protein with alkyl hydroperoxidase activity. Involved in osmotic stress resistance and detoxification of the cell. Preferentially eliminates organic peroxides rather than H(2)O(2). Involved in cellular Mn(2+) homeostasis.		5 out of 5	PTM: The Cys-62-SH group is the primary site of oxidation by H(2)O(2), and the oxidized Cys-62 (probably Cys-SOH) rapidly reacts with Cys-120-SH of the other subunit to form an intermolecular disulfide. This disulfide is subsequently reduced by thioredoxin to restore the reduced active form of the enzyme.; PTM: Conjugated to URM1, a ubiquitin-like protein.	31382;	DIP-6375N;	P38013;	MINT-705985;
g4750.t1	GK5S-208	-	4875:2413-3737	GLC	XYL	OK	27.6448	17.7897	-0.635969	-1.01017	0.20665	0.493605	no	g4750.t1	P38866	FMO1_YEAST	reviewed	Thiol-specific monooxygenase (EC 1.14.13.-) (Flavin-dependent monooxygenase)	FMO1 YHR176W	Saccharomyces cerevisiae (strain ATCC 204508 / S288c) (Baker's yeast)	432	FMO1		YHR176W		1.14.13.-					endoplasmic reticulum membrane [GO:0005789]; flavin adenine dinucleotide binding [GO:0050660]; N,N-dimethylaniline monooxygenase activity [GO:0004499]; NADP binding [GO:0050661]; protein folding [GO:0006457]	protein folding [GO:0006457]	flavin adenine dinucleotide binding [GO:0050660]; N,N-dimethylaniline monooxygenase activity [GO:0004499]; NADP binding [GO:0050661]	endoplasmic reticulum membrane [GO:0005789]	GO:0004499; GO:0050661; GO:0005789; GO:0050660; GO:0006457							FUNCTION: Flavin-dependent oxidation of thiol-containing compounds. Probably required for the correct folding of disulfide-bonded proteins. {ECO:0000269|PubMed:12139977}.		3 out of 5		36609;		P38866;
g3940.t1	GK5S-1032	-	3832:6753-7873	GLC	XYL	OK	9.33719	5.98234	-0.642278	-0.775445	0.3552	0.643982	no	g3940.t1	O74885	YQE1_SCHPO	reviewed	Putative dioxygenase C576.01c (EC 1.-.-.-)	SPCC576.01c SPCPB1C11.04c	Schizosaccharomyces pombe (strain 972 / ATCC 24843) (Fission yeast)	413				SPCC576.01c SPCPB1C11.04c	1.-.-.-					cytosol [GO:0005829]; nucleus [GO:0005634]; alpha-ketoglutarate-dependent xanthine dioxygenase activity [GO:0097641]; iron ion binding [GO:0005506]; xanthine oxidation [GO:0006151]	xanthine oxidation [GO:0006151]	alpha-ketoglutarate-dependent xanthine dioxygenase activity [GO:0097641]; iron ion binding [GO:0005506]	cytosol [GO:0005829]; nucleus [GO:0005634]	GO:0097641; GO:0005829; GO:0005506; GO:0005634; GO:0006151									3 out of 5		276110;			MINT-4681549;
g1577.t1	GK5S-3432	-	1646:10052-11091	GLC	XYL	OK	181.043	115.262	-0.651411	-1.31924	0.10925	0.346413	no	g1577.t1	Q6CVS4	MKAR_KLULA	reviewed	Very-long-chain 3-oxoacyl-CoA reductase (EC 1.1.1.330) (3-ketoacyl-CoA reductase) (3-ketoreductase) (KAR) (Microsomal beta-keto-reductase)	KLLA0B09812g	Kluyveromyces lactis (strain ATCC 8585 / CBS 2359 / DSM 70799 / NBRC 1267 / NRRL Y-1140 / WM37) (Yeast) (Candida sphaerica)	346			KLLA0B09812g		1.1.1.330	SUBCELLULAR LOCATION: Endoplasmic reticulum membrane {ECO:0000255|HAMAP-Rule:MF_03107}; Single-pass membrane protein {ECO:0000255|HAMAP-Rule:MF_03107}.			TRANSMEM 23 43 Helical. {ECO:0000255|HAMAP-Rule:MF_03107}.	endoplasmic reticulum membrane [GO:0005789]; integral component of membrane [GO:0016021]; ketoreductase activity [GO:0045703]; fatty acid elongation [GO:0030497]	fatty acid elongation [GO:0030497]	ketoreductase activity [GO:0045703]	endoplasmic reticulum membrane [GO:0005789]; integral component of membrane [GO:0016021]	GO:0005789; GO:0030497; GO:0016021; GO:0045703						PATHWAY: Lipid metabolism; fatty acid biosynthesis. {ECO:0000250|UniProtKB:P38286}.	FUNCTION: Component of the microsomal membrane bound fatty acid elongation system, which produces the 26-carbon very long-chain fatty acids (VLCFA) from palmitate. Catalyzes the reduction of the 3-ketoacyl-CoA intermediate that is formed in each cycle of fatty acid elongation. VLCFAs serve as precursors for ceramide and sphingolipids. {ECO:0000255|HAMAP-Rule:MF_03107}.		3 out of 5
g3494.t1	GK5S-1492	-	3296:29183-30123	GLC	XYL	OK	106.626	67.4422	-0.66084	-1.28543	0.1364	0.394661	no	g3494.t1	P23833	SCO1_YEAST	reviewed	Protein SCO1, mitochondrial	SCO1 YBR037C YBR0406	Saccharomyces cerevisiae (strain ATCC 204508 / S288c) (Baker's yeast)	295	SCO1		YBR037C	YBR0406		SUBCELLULAR LOCATION: Mitochondrion inner membrane {ECO:0000269|PubMed:1944230}.			TRANSMEM 76 92 Helical. {ECO:0000255}.	integral component of membrane [GO:0016021]; mitochondrial inner membrane [GO:0005743]; copper ion binding [GO:0005507]; thioredoxin peroxidase activity [GO:0008379]; cellular copper ion homeostasis [GO:0006878]; copper ion transport [GO:0006825]; oxidation-reduction process [GO:0055114]; protein complex assembly [GO:0006461]; respiratory chain complex IV assembly [GO:0008535]; response to redox …	cellular copper ion homeostasis [GO:0006878]; copper ion transport [GO:0006825]; oxidation-reduction process [GO:0055114]; protein complex assembly [GO:0006461]; respiratory chain complex IV assembly [GO:0008535]; response to redox state [GO:0051775]	copper ion binding [GO:0005507]; thioredoxin peroxidase activity [GO:0008379]	integral component of membrane [GO:0016021]; mitochondrial inner membrane [GO:0005743]	GO:0006878; GO:0005507; GO:0006825; GO:0016021; GO:0005743; GO:0055114; GO:0006461; GO:0008535; GO:0051775; GO:0008379							FUNCTION: Required for the accumulation of subunits 1 and 2 of cytochrome c oxidase complex. Thought to play a role in either mitochondrial copper transport or insertion of copper into the active site of COX. {ECO:0000269|PubMed:16570183}.		4 out of 5		32738;	DIP-7610N;	P23833;	MINT-434464;
g3169.t1	GK5S-1814	-	3030:5210-7239	GLC	XYL	OK	224.886	141.046	-0.673032	-1.3261	0.08225	0.295024	no	g3169.t1	Q1JPL4	NDB1_ARATH	reviewed	External alternative NAD(P)H-ubiquinone oxidoreductase B1, mitochondrial (EC 1.6.5.9) (External alternative NADH dehydrogenase NDB1) (NADH:ubiquinone reductase (non-electrogenic) NDB1)	NDB1 At4g28220 F26K10.100	Arabidopsis thaliana (Mouse-ear cress)	571	NDB1		At4g28220	F26K10.100	1.6.5.9	SUBCELLULAR LOCATION: Mitochondrion inner membrane; Peripheral membrane protein; Intermembrane side. Peroxisome.				extrinsic component of mitochondrial inner membrane [GO:0031314]; mitochondrial intermembrane space [GO:0005758]; mitochondrion [GO:0005739]; peroxisome [GO:0005777]; calcium ion binding [GO:0005509]; flavin adenine dinucleotide binding [GO:0050660]; NADH dehydrogenase (ubiquinone) activity [GO:0008137]; oxidoreductase activity [GO:0016491]; electron transport chain [GO:0022900]; oxidation-reduct…	electron transport chain [GO:0022900]; oxidation-reduction process [GO:0055114]	calcium ion binding [GO:0005509]; flavin adenine dinucleotide binding [GO:0050660]; NADH dehydrogenase (ubiquinone) activity [GO:0008137]; oxidoreductase activity [GO:0016491]	extrinsic component of mitochondrial inner membrane [GO:0031314]; mitochondrial intermembrane space [GO:0005758]; mitochondrion [GO:0005739]; peroxisome [GO:0005777]	GO:0008137; GO:0005509; GO:0022900; GO:0031314; GO:0050660; GO:0005758; GO:0005739; GO:0055114; GO:0016491; GO:0005777		DOMAIN 372 407 EF-hand. {ECO:0000255|PROSITE-ProRule:PRU00448}.	MOTIF 562 571 Microbody targeting signal.				FUNCTION: Alternative NADH-ubiquinone oxidoreductase which catalyzes the oxidation of mitochondrial NADH does not translocate protons across the inner mitochondrial membrane (By similarity). Calcium-dependent NAD(P)H dehydrogenase. Binds calcium ions. {ECO:0000250, ECO:0000269|PubMed:17673460}.	ENZYME REGULATION: Activity is calcium-dependent with a more pronounced effect at higher pH. {ECO:0000269|PubMed:17673460}.	5 out of 5
g3969.t1	GK5S-1002	-	3898:11415-12364	GLC	XYL	OK	182.552	114.435	-0.673775	-1.35298	0.11065	0.348967	no	g3969.t1	P32339	HMX1_YEAST	reviewed	Heme-binding protein HMX1	HMX1 YLR205C L8167.18	Saccharomyces cerevisiae (strain ATCC 204508 / S288c) (Baker's yeast)	317	HMX1		YLR205C	L8167.18		SUBCELLULAR LOCATION: Endoplasmic reticulum membrane {ECO:0000269|PubMed:11566881, ECO:0000269|PubMed:12840010}; Single-pass type IV membrane protein {ECO:0000269|PubMed:11566881, ECO:0000269|PubMed:12840010}.		TOPO_DOM 1 289 Cytoplasmic. {ECO:0000255}.	TRANSMEM 290 310 Helical; Anchor for type IV membrane protein. {ECO:0000255}.	endoplasmic reticulum [GO:0005783]; endoplasmic reticulum membrane [GO:0005789]; integral component of membrane [GO:0016021]; membrane [GO:0016020]; nuclear outer membrane [GO:0005640]; heme oxygenase (decyclizing) activity [GO:0004392]; metal ion binding [GO:0046872]; cellular iron ion homeostasis [GO:0006879]; heme catabolic process [GO:0042167]; heme oxidation [GO:0006788]; response to oxidati…	cellular iron ion homeostasis [GO:0006879]; heme catabolic process [GO:0042167]; heme oxidation [GO:0006788]; response to oxidative stress [GO:0006979]	heme oxygenase (decyclizing) activity [GO:0004392]; metal ion binding [GO:0046872]	endoplasmic reticulum [GO:0005783]; endoplasmic reticulum membrane [GO:0005789]; integral component of membrane [GO:0016021]; membrane [GO:0016020]; nuclear outer membrane [GO:0005640]	GO:0006879; GO:0005783; GO:0005789; GO:0042167; GO:0006788; GO:0004392; GO:0016021; GO:0016020; GO:0046872; GO:0005640; GO:0006979							FUNCTION: Plays an important role in the degradation of heme under conditions of iron deprivation. {ECO:0000269|PubMed:12840010}.		4 out of 5		31473;	DIP-5080N;	P32339;	MINT-508047;
g4586.t1	GK5S-382	-	4645:6759-8026	GLC	XYL	OK	32.4132	20.2442	-0.679073	-1.12294	0.1611	0.433788	no	g4586.t1	P53100	YGT5_YEAST	reviewed	Putative 2-hydroxyacid dehydrogenase YGL185C (EC 1.-.-.-)	YGL185C G1380	Saccharomyces cerevisiae (strain ATCC 204508 / S288c) (Baker's yeast)	379			YGL185C	G1380	1.-.-.-					NAD binding [GO:0051287]; oxidoreductase activity, acting on the CH-OH group of donors, NAD or NADP as acceptor [GO:0016616]; metabolic process [GO:0008152]	metabolic process [GO:0008152]	NAD binding [GO:0051287]; oxidoreductase activity, acting on the CH-OH group of donors, NAD or NADP as acceptor [GO:0016616]		GO:0051287; GO:0008152; GO:0016616									2 out of 5		33070;	DIP-2562N;	P53100;	MINT-424389;
g2062.t1	GK5S-2943	-	2107:7914-9391	GLC	XYL	OK	124.984	77.4308	-0.69076	-1.31753	0.09195	0.315754	no	g2062.t1	P40086	COX15_YEAST	reviewed	Cytochrome c oxidase assembly protein COX15	COX15 YER141W	Saccharomyces cerevisiae (strain ATCC 204508 / S288c) (Baker's yeast)	486	COX15		YER141W			SUBCELLULAR LOCATION: Mitochondrion inner membrane {ECO:0000269|PubMed:9228094}; Multi-pass membrane protein {ECO:0000269|PubMed:9228094}.			TRANSMEM 86 106 Helical. {ECO:0000255}.; TRANSMEM 171 191 Helical. {ECO:0000255}.; TRANSMEM 201 221 Helical. {ECO:0000255}.; TRANSMEM 244 264 Helical. {ECO:0000255}.; TRANSMEM 294 314 Helical. {ECO:0000255}.; TRANSMEM 403 423 Helical. {ECO:0000255}.; TRANSMEM 425 445 Helical. {ECO:0000255}.	integral component of membrane [GO:0016021]; mitochondrial inner membrane [GO:0005743]; oxidoreductase activity, acting on NAD(P)H, heme protein as acceptor [GO:0016653]; oxidoreductase activity, acting on the CH-CH group of donors [GO:0016627]; heme a biosynthetic process [GO:0006784]	heme a biosynthetic process [GO:0006784]	oxidoreductase activity, acting on NAD(P)H, heme protein as acceptor [GO:0016653]; oxidoreductase activity, acting on the CH-CH group of donors [GO:0016627]	integral component of membrane [GO:0016021]; mitochondrial inner membrane [GO:0005743]	GO:0006784; GO:0016021; GO:0005743; GO:0016653; GO:0016627							FUNCTION: Required for the assembly of yeast cytochrome oxidase. Involved in the biosynthesis of heme A and the initial step in this pathway, the hydroxylation of heme O, is thought to be catalyzed by a three-component mono-oxygenase consisting of COX15, ferredoxin and ferredoxin reductase. {ECO:0000269|PubMed:11248251, ECO:0000269|PubMed:9228094}.		3 out of 5		36890;		P40086;	MINT-4484446;
g4472.t1	GK5S-494	-	4478:5971-7115	GLC	XYL	OK	459.243	283.297	-0.696941	-1.48032	0.0743	0.279802	no	g4472.t1	Q03529	SCS7_YEAST	reviewed	Ceramide very long chain fatty acid hydroxylase SCS7 (Ceramide VLCFA hydroxylase SCS7) (EC 1.-.-.-) (Suppressor of calcium sensitivity 7)	SCS7 FAH1 YMR272C YM8156.14C	Saccharomyces cerevisiae (strain ATCC 204508 / S288c) (Baker's yeast)	384	SCS7	FAH1	YMR272C	YM8156.14C	1.-.-.-	SUBCELLULAR LOCATION: Endoplasmic reticulum membrane {ECO:0000269|PubMed:14562095}; Multi-pass membrane protein {ECO:0000269|PubMed:14562095}.		TOPO_DOM 1 196 Cytoplasmic. {ECO:0000255}.; TOPO_DOM 218 222 Lumenal. {ECO:0000255}.; TOPO_DOM 244 297 Cytoplasmic. {ECO:0000255}.; TOPO_DOM 319 352 Lumenal. {ECO:0000255}.; TOPO_DOM 374 384 Cytoplasmic. {ECO:0000255}.	TRANSMEM 197 217 Helical. {ECO:0000255}.; TRANSMEM 223 243 Helical. {ECO:0000255}.; TRANSMEM 298 318 Helical. {ECO:0000255}.; TRANSMEM 353 373 Helical. {ECO:0000255}.	endoplasmic reticulum membrane [GO:0005789]; integral component of membrane [GO:0016021]; membrane [GO:0016020]; fatty acid alpha-hydroxylase activity [GO:0080132]; heme binding [GO:0020037]; iron ion binding [GO:0005506]; fatty acid biosynthetic process [GO:0006633]; inositolphosphoceramide metabolic process [GO:0006673]	fatty acid biosynthetic process [GO:0006633]; inositolphosphoceramide metabolic process [GO:0006673]	fatty acid alpha-hydroxylase activity [GO:0080132]; heme binding [GO:0020037]; iron ion binding [GO:0005506]	endoplasmic reticulum membrane [GO:0005789]; integral component of membrane [GO:0016021]; membrane [GO:0016020]	GO:0005789; GO:0080132; GO:0006633; GO:0020037; GO:0006673; GO:0016021; GO:0005506; GO:0016020	DOMAIN: The histidine box domains may contain the active site and/or be involved in metal ion binding.	DOMAIN 9 90 Cytochrome b5 heme-binding. {ECO:0000255|PROSITE-ProRule:PRU00279}.					FUNCTION: Ceramide hydroxylase involved in the alpha-hydroxylation of sphingolipid-associated very long chain fatty acids. Hydroxylates the very long chain fatty acid of ceramides at C2 and C3. {ECO:0000269|PubMed:12006573, ECO:0000269|PubMed:16652392, ECO:0000269|PubMed:19074599, ECO:0000269|PubMed:9353282, ECO:0000269|PubMed:9368039, ECO:0000269|PubMed:9559540}.		4 out of 5		35451;		Q03529;	MINT-4498866;
g1433.t1	GK5S-3562	-	1482:10143-11176	GLC	XYL	OK	187.151	113.169	-0.725722	-1.46262	0.08225	0.295024	no	g1433.t1	Q99190	TECR_YEAST	reviewed	Very-long-chain enoyl-CoA reductase (EC 1.3.1.93) (Enoyl reductase TSC13) (Temperature-sensitive CSG2 suppressor protein 13) (Trans-2-enoyl-CoA reductase)	TSC13 YDL015C D2865	Saccharomyces cerevisiae (strain ATCC 204508 / S288c) (Baker's yeast)	310	TSC13		YDL015C	D2865	1.3.1.93	SUBCELLULAR LOCATION: Endoplasmic reticulum membrane {ECO:0000269|PubMed:11113186, ECO:0000269|PubMed:14562095, ECO:0000269|PubMed:15958487}; Multi-pass membrane protein {ECO:0000269|PubMed:11113186, ECO:0000269|PubMed:14562095, ECO:0000269|PubMed:15958487}. Note=Accumulates at nucleus-vacuole (NV) junctions. Sequestred to NV junctions by NVJ1. Accumulates in nuclear PMN bleps and vesicles during…		TOPO_DOM 1 85 Cytoplasmic. {ECO:0000255}.; TOPO_DOM 107 141 Lumenal. {ECO:0000255}.; TOPO_DOM 163 165 Cytoplasmic. {ECO:0000255}.; TOPO_DOM 187 201 Lumenal. {ECO:0000255}.; TOPO_DOM 223 242 Cytoplasmic. {ECO:0000255}.; TOPO_DOM 266 268 Lumenal. {ECO:0000255}.; TOPO_DOM 292 310 Cytoplasmic. {ECO:0000255}.	TRANSMEM 86 106 Helical. {ECO:0000255}.; TRANSMEM 142 162 Helical. {ECO:0000255}.; TRANSMEM 166 186 Helical. {ECO:0000255}.; TRANSMEM 202 222 Helical. {ECO:0000255}.; TRANSMEM 243 265 Helical. {ECO:0000255}.; TRANSMEM 269 291 Helical. {ECO:0000255}.	endoplasmic reticulum membrane [GO:0005789]; integral component of membrane [GO:0016021]; oxidoreductase activity [GO:0016491]; oxidoreductase activity, acting on the CH-CH group of donors [GO:0016627]; fatty acid biosynthetic process [GO:0006633]; very long-chain fatty acid metabolic process [GO:0000038]	fatty acid biosynthetic process [GO:0006633]; very long-chain fatty acid metabolic process [GO:0000038]	oxidoreductase activity [GO:0016491]; oxidoreductase activity, acting on the CH-CH group of donors [GO:0016627]	endoplasmic reticulum membrane [GO:0005789]; integral component of membrane [GO:0016021]	GO:0005789; GO:0006633; GO:0016021; GO:0016491; GO:0016627; GO:0000038						PATHWAY: Lipid metabolism; fatty acid biosynthesis. {ECO:0000269|PubMed:11113186}.	FUNCTION: Catalyzes the last of the four reactions of the long-chain fatty acids elongation cycle. This endoplasmic reticulum-bound enzymatic process, allows the addition of 2 carbons to the chain of long- and very long-chain fatty acids/VLCFAs per cycle. This enzyme reduces the trans-2,3-enoyl-CoA fatty acid intermediate to an acyl-CoA that can be further elongated by entering a new cycle of elo…		5 out of 5		32039;	DIP-5599N;	Q99190;	MINT-520679;
g1482.t1	GK5S-3540	-	1543:14319-16780	GLC	XYL	OK	25.002	15.1	-0.7275	-1.19087	0.1158	0.357997	no	g1482.t1	P47156	JHD2_YEAST	reviewed	Histone demethylase JHD2 (EC 1.14.11.-) (Jumonji/ARID domain-containing protein 2)	JHD2 YJR119C J2035	Saccharomyces cerevisiae (strain ATCC 204508 / S288c) (Baker's yeast)	728	JHD2		YJR119C	J2035	1.14.11.-	SUBCELLULAR LOCATION: Nucleus {ECO:0000255|PROSITE-ProRule:PRU00537}.				nucleus [GO:0005634]; dioxygenase activity [GO:0051213]; histone demethylase activity (H3-K4 specific) [GO:0032453]; histone demethylase activity (H3-monomethyl-K4 specific) [GO:0034649]; zinc ion binding [GO:0008270]; antisense RNA transcript catabolic process [GO:0071041]; chromatin silencing at rDNA [GO:0000183]; histone demethylation [GO:0016577]; histone H3-K4 demethylation [GO:0034720]; pos…	antisense RNA transcript catabolic process [GO:0071041]; chromatin silencing at rDNA [GO:0000183]; histone demethylation [GO:0016577]; histone H3-K4 demethylation [GO:0034720]; positive regulation of transcription from RNA polymerase II promoter [GO:0045944]; regulation of chromosome condensation [GO:0060623]	dioxygenase activity [GO:0051213]; histone demethylase activity (H3-K4 specific) [GO:0032453]; histone demethylase activity (H3-monomethyl-K4 specific) [GO:0034649]; zinc ion binding [GO:0008270]	nucleus [GO:0005634]	GO:0071041; GO:0000183; GO:0051213; GO:0034720; GO:0032453; GO:0034649; GO:0016577; GO:0005634; GO:0045944; GO:0060623; GO:0008270	DOMAIN: The JmjC domain is required for enzymatic activity.	DOMAIN 4 47 JmjN. {ECO:0000255|PROSITE-ProRule:PRU00537}.; DOMAIN 381 549 JmjC. {ECO:0000255|PROSITE-ProRule:PRU00538}.		ZN_FING 235 285 PHD-type. {ECO:0000255|PROSITE-ProRule:PRU00146}.			FUNCTION: Histone demethylase that demethylates 'Lys-4' of histone H3, thereby playing a central role in histone code. Demethylates trimethylated H3 'Lys-4'. {ECO:0000269|PubMed:17310255}.		5 out of 5		33875;	DIP-4835N;	P47156;	MINT-537060;
g63.t1	GK5S-4970	-	81:3639-5218	GLC	XYL	OK	220.599	131.822	-0.742841	-1.48141	0.06225	0.252005	no	g63.t1	Q6CSY3	ALO_KLULA	reviewed	D-arabinono-1,4-lactone oxidase (ALO) (EC 1.1.3.37) (L-galactono-gamma-lactone oxidase)	ALO1 KLLA0C16896g	Kluyveromyces lactis (strain ATCC 8585 / CBS 2359 / DSM 70799 / NBRC 1267 / NRRL Y-1140 / WM37) (Yeast) (Candida sphaerica)	525	ALO1		KLLA0C16896g		1.1.3.37	SUBCELLULAR LOCATION: Mitochondrion membrane {ECO:0000250}. Note=Membrane-embedded. {ECO:0000250}.				mitochondrial membrane [GO:0031966]; D-arabinono-1,4-lactone oxidase activity [GO:0003885]; flavin adenine dinucleotide binding [GO:0050660]; UDP-N-acetylmuramate dehydrogenase activity [GO:0008762]		D-arabinono-1,4-lactone oxidase activity [GO:0003885]; flavin adenine dinucleotide binding [GO:0050660]; UDP-N-acetylmuramate dehydrogenase activity [GO:0008762]	mitochondrial membrane [GO:0031966]	GO:0003885; GO:0008762; GO:0050660; GO:0031966		DOMAIN 23 197 FAD-binding PCMH-type. {ECO:0000255|PROSITE-ProRule:PRU00718}.				PATHWAY: Cofactor biosynthesis; D-erythroascorbate biosynthesis; dehydro-D-arabinono-1,4-lactone from D-arabinose: step 2/2.			3 out of 5
g4043.t1	GK5S-909	-	4009:413-1467	GLC	XYL	OK	191.068	114.14	-0.743277	-1.50405	0.06975	0.269807	no	g4043.t1	P53199	ERG26_YEAST	reviewed	Sterol-4-alpha-carboxylate 3-dehydrogenase, decarboxylating (EC 1.1.1.170)	ERG26 YGL001C	Saccharomyces cerevisiae (strain ATCC 204508 / S288c) (Baker's yeast)	349	ERG26		YGL001C		1.1.1.170	SUBCELLULAR LOCATION: Endoplasmic reticulum membrane {ECO:0000269|PubMed:12119386, ECO:0000269|PubMed:15716577}; Peripheral membrane protein {ECO:0000269|PubMed:12119386, ECO:0000269|PubMed:15716577}.				endoplasmic reticulum [GO:0005783]; endoplasmic reticulum membrane [GO:0005789]; 3-beta-hydroxy-delta5-steroid dehydrogenase activity [GO:0003854]; C-3 sterol dehydrogenase (C-4 sterol decarboxylase) activity [GO:0000252]; sterol-4-alpha-carboxylate 3-dehydrogenase (decarboxylating) activity [GO:0047012]; ergosterol biosynthetic process [GO:0006696]	ergosterol biosynthetic process [GO:0006696]	3-beta-hydroxy-delta5-steroid dehydrogenase activity [GO:0003854]; C-3 sterol dehydrogenase (C-4 sterol decarboxylase) activity [GO:0000252]; sterol-4-alpha-carboxylate 3-dehydrogenase (decarboxylating) activity [GO:0047012]	endoplasmic reticulum [GO:0005783]; endoplasmic reticulum membrane [GO:0005789]	GO:0003854; GO:0000252; GO:0005783; GO:0005789; GO:0006696; GO:0047012						PATHWAY: Steroid biosynthesis; zymosterol biosynthesis; zymosterol from lanosterol: step 4/6.			4 out of 5		33244;	DIP-6786N;	P53199;	MINT-666123;
g2796.t1	GK5S-2196	-	2645:23970-25105	GLC	XYL	OK	40.7952	24.2241	-0.751956	-1.27331	0.1283	0.380272	no	g2796.t1	P53720	DUS2_YEAST	reviewed	tRNA-dihydrouridine(20) synthase [NAD(P)+] (EC 1.3.1.91) (Protein SMM1) (tRNA-dihydrouridine synthase 2)	SMM1 DUS2 YNR015W N2065	Saccharomyces cerevisiae (strain ATCC 204508 / S288c) (Baker's yeast)	384	SMM1	DUS2	YNR015W	N2065	1.3.1.91	SUBCELLULAR LOCATION: Cytoplasm {ECO:0000269|PubMed:14562095}. Nucleus {ECO:0000269|PubMed:14562095}.				cytoplasm [GO:0005737]; nucleus [GO:0005634]; flavin adenine dinucleotide binding [GO:0050660]; tRNA dihydrouridine synthase activity [GO:0017150]; tRNA dihydrouridine synthesis [GO:0002943]; tRNA modification [GO:0006400]; tRNA processing [GO:0008033]	tRNA dihydrouridine synthesis [GO:0002943]; tRNA modification [GO:0006400]; tRNA processing [GO:0008033]	flavin adenine dinucleotide binding [GO:0050660]; tRNA dihydrouridine synthase activity [GO:0017150]	cytoplasm [GO:0005737]; nucleus [GO:0005634]	GO:0005737; GO:0050660; GO:0005634; GO:0017150; GO:0002943; GO:0006400; GO:0008033							FUNCTION: Catalyzes the synthesis of dihydrouridine, a modified base found in the D-loop of most tRNAs. Specifically modifies U20 in cytoplasmic tRNAs. {ECO:0000269|PubMed:12003496, ECO:0000269|PubMed:14970222}.		5 out of 5	PTM: N-glycosylated. {ECO:0000269|PubMed:19756047}.	35840;	DIP-4102N;		MINT-551094;
g4163.t1	GK5S-829	-	4128:57595-58715	GLC	XYL	OK	161.081	95.5734	-0.753109	-1.48802	0.0703	0.271234	no	g4163.t1	Q9Y7N4	OXDA_SCHPO	reviewed	D-amino-acid oxidase (DAAO) (DAMOX) (DAO) (EC 1.4.3.3)	dao1 SPCC1450.07c	Schizosaccharomyces pombe (strain 972 / ATCC 24843) (Fission yeast)	348	dao1			SPCC1450.07c	1.4.3.3					D-amino-acid oxidase activity [GO:0003884]; D-alanine metabolic process [GO:0046436]; D-amino acid metabolic process [GO:0046416]; D-valine metabolic process [GO:1902114]	D-alanine metabolic process [GO:0046436]; D-amino acid metabolic process [GO:0046416]; D-valine metabolic process [GO:1902114]	D-amino-acid oxidase activity [GO:0003884]		GO:0046436; GO:0046416; GO:0003884; GO:1902114									3 out of 5		275606;
g2703.t1	GK5S-2282	-	2584:42952-43991	GLC	XYL	OK	60.669	35.96	-0.754567	-1.33983	0.1111	0.349371	no	g2703.t1	Q6CJC2	ERG27_KLULA	reviewed	3-keto-steroid reductase (EC 1.1.1.270)	ERG27 KLLA0F19756g	Kluyveromyces lactis (strain ATCC 8585 / CBS 2359 / DSM 70799 / NBRC 1267 / NRRL Y-1140 / WM37) (Yeast) (Candida sphaerica)	346	ERG27		KLLA0F19756g		1.1.1.270					3-keto sterol reductase activity [GO:0000253]; steroid biosynthetic process [GO:0006694]	steroid biosynthetic process [GO:0006694]	3-keto sterol reductase activity [GO:0000253]		GO:0000253; GO:0006694						PATHWAY: Steroid biosynthesis; zymosterol biosynthesis; zymosterol from lanosterol: step 5/6.	FUNCTION: Responsible for the reduction of the keto group on the C-3 of sterols. {ECO:0000250}.		2 out of 5
g3130.t1	GK5S-1843	-	3011:2686-4229	GLC	XYL	OK	13.0854	7.75494	-0.754765	-1.05186	0.18615	0.467591	no	g3130.t1	P21595	CP56_YEAST	reviewed	Cytochrome P450-DIT2 (EC 1.14.14.-) (Cytochrome P450 56)	DIT2 CYP56 YDR402C D9509.20	Saccharomyces cerevisiae (strain ATCC 204508 / S288c) (Baker's yeast)	489	DIT2	CYP56	YDR402C	D9509.20	1.14.14.-					heme binding [GO:0020037]; iron ion binding [GO:0005506]; monooxygenase activity [GO:0004497]; oxidoreductase activity [GO:0016491]; oxidoreductase activity, acting on paired donors, with incorporation or reduction of molecular oxygen [GO:0016705]; ascospore wall assembly [GO:0030476]	ascospore wall assembly [GO:0030476]	heme binding [GO:0020037]; iron ion binding [GO:0005506]; monooxygenase activity [GO:0004497]; oxidoreductase activity [GO:0016491]; oxidoreductase activity, acting on paired donors, with incorporation or reduction of molecular oxygen [GO:0016705]		GO:0030476; GO:0020037; GO:0005506; GO:0004497; GO:0016491; GO:0016705							FUNCTION: Involved in spore wall maturation. Thought to catalyze the oxidation of tyrosine residues in the formation of LL-dityrosine a precursor of the spore wall.		3 out of 5		32462;
g4950.t1	GK5S-4	-	5073:2078-4134	GLC	XYL	OK	213.849	126.696	-0.755222	-1.47698	0.053	0.225442	no	g4950.t1	P16603	NCPR_YEAST	reviewed	NADPH--cytochrome P450 reductase (CPR) (P450R) (EC 1.6.2.4)	NCP1 CPR1 NCPR1 PRD1 YHR042W	Saccharomyces cerevisiae (strain ATCC 204508 / S288c) (Baker's yeast)	691	NCP1	CPR1 NCPR1 PRD1	YHR042W		1.6.2.4	SUBCELLULAR LOCATION: Endoplasmic reticulum membrane; Single-pass membrane protein. Mitochondrion outer membrane; Single-pass membrane protein. Cell membrane; Single-pass membrane protein. Microsome.			TRANSMEM 8 24 Helical. {ECO:0000255}.	endoplasmic reticulum membrane [GO:0005789]; integral component of membrane [GO:0016021]; mitochondrial outer membrane [GO:0005741]; plasma membrane [GO:0005886]; electron carrier activity [GO:0009055]; FMN binding [GO:0010181]; iron ion binding [GO:0005506]; NADPH-hemoprotein reductase activity [GO:0003958]; ergosterol biosynthetic process [GO:0006696]	ergosterol biosynthetic process [GO:0006696]	electron carrier activity [GO:0009055]; FMN binding [GO:0010181]; iron ion binding [GO:0005506]; NADPH-hemoprotein reductase activity [GO:0003958]	endoplasmic reticulum membrane [GO:0005789]; integral component of membrane [GO:0016021]; mitochondrial outer membrane [GO:0005741]; plasma membrane [GO:0005886]	GO:0010181; GO:0003958; GO:0009055; GO:0005789; GO:0006696; GO:0016021; GO:0005506; GO:0005741; GO:0005886		DOMAIN 61 204 Flavodoxin-like. {ECO:0000255|PROSITE-ProRule:PRU00088}.; DOMAIN 266 529 FAD-binding FR-type. {ECO:0000255|PROSITE-ProRule:PRU00716}.					FUNCTION: This enzyme is required for electron transfer from NADP to cytochrome P450 in microsomes. It can also provide electron transfer to heme oxygenase and cytochrome B5. Involved in ergosterol biosynthesis. Has NADPH-dependent ferrireductase activity on the plasma membrane. {ECO:0000269|PubMed:11485306, ECO:0000269|PubMed:1730736, ECO:0000269|PubMed:9368374, ECO:0000269|PubMed:9468503}.		5 out of 5	PTM: Phosphorylated by the cyclin-CDK PCL1-PHO85. {ECO:0000269|PubMed:15082539}.	36474;	DIP-8294N;	P16603;	MINT-2782506;
g3248.t1	GK5S-1729	-	3097:4917-6007	GLC	XYL	OK	72.928	42.8552	-0.767005	-1.399	0.0925	0.316314	no	g3248.t1	Q12404	MPD1_YEAST	reviewed	Protein disulfide-isomerase MPD1 (EC 5.3.4.1)	MPD1 YOR288C	Saccharomyces cerevisiae (strain ATCC 204508 / S288c) (Baker's yeast)	318	MPD1		YOR288C		5.3.4.1	SUBCELLULAR LOCATION: Endoplasmic reticulum lumen {ECO:0000255|PROSITE-ProRule:PRU10138}.				endoplasmic reticulum lumen [GO:0005788]; protein disulfide isomerase activity [GO:0003756]; protein disulfide oxidoreductase activity [GO:0015035]; protein-disulfide reductase (glutathione) activity [GO:0019153]; cell redox homeostasis [GO:0045454]; oxidation-reduction process [GO:0055114]; protein folding [GO:0006457]	cell redox homeostasis [GO:0045454]; oxidation-reduction process [GO:0055114]; protein folding [GO:0006457]	protein disulfide isomerase activity [GO:0003756]; protein disulfide oxidoreductase activity [GO:0015035]; protein-disulfide reductase (glutathione) activity [GO:0019153]	endoplasmic reticulum lumen [GO:0005788]	GO:0045454; GO:0005788; GO:0055114; GO:0003756; GO:0015035; GO:0006457; GO:0019153		DOMAIN 22 158 Thioredoxin. {ECO:0000255|PROSITE-ProRule:PRU00691}.	MOTIF 315 318 Prevents secretion from ER. {ECO:0000255|PROSITE-ProRule:PRU10138}.				FUNCTION: Participates in the folding of proteins containing disulfide bonds. {ECO:0000269|PubMed:16002399}.		5 out of 5		34675;	DIP-4085N;	Q12404;	MINT-479800;
g1491.t1	GK5S-3523	-	1568:11980-13826	GLC	XYL	OK	528.132	308.518	-0.775542	-1.55305	0.04545	0.205818	no	g1491.t1	P53128	MTHR2_YEAST	reviewed	Methylenetetrahydrofolate reductase 2 (EC 1.5.1.20) (YmL45)	MET13 MET11 MRPL45 YGL125W G2882	Saccharomyces cerevisiae (strain ATCC 204508 / S288c) (Baker's yeast)	600	MET13	MET11 MRPL45	YGL125W	G2882	1.5.1.20					methylenetetrahydrofolate reductase (NAD(P)H) activity [GO:0004489]; methionine biosynthetic process [GO:0009086]; tetrahydrofolate interconversion [GO:0035999]	methionine biosynthetic process [GO:0009086]; tetrahydrofolate interconversion [GO:0035999]	methylenetetrahydrofolate reductase (NAD(P)H) activity [GO:0004489]		GO:0009086; GO:0004489; GO:0035999						PATHWAY: One-carbon metabolism; tetrahydrofolate interconversion.			4 out of 5		33126;	DIP-5188N;	P53128;	MINT-478501;
g3208.t1	GK5S-1776	-	3053:24598-25466	GLC	XYL	OK	150.841	86.6217	-0.800232	-1.60669	0.06435	0.2574	no	g3208.t1	Q99316	MPD2_YEAST	reviewed	Protein disulfide isomerase MPD2 (EC 5.3.4.1)	MPD2 YOL088C O0941	Saccharomyces cerevisiae (strain ATCC 204508 / S288c) (Baker's yeast)	277	MPD2		YOL088C	O0941	5.3.4.1	SUBCELLULAR LOCATION: Endoplasmic reticulum {ECO:0000255|PROSITE-ProRule:PRU10138, ECO:0000269|PubMed:14562095}.				endoplasmic reticulum [GO:0005783]; protein disulfide isomerase activity [GO:0003756]; protein disulfide oxidoreductase activity [GO:0015035]; cell redox homeostasis [GO:0045454]; oxidation-reduction process [GO:0055114]; protein folding [GO:0006457]	cell redox homeostasis [GO:0045454]; oxidation-reduction process [GO:0055114]; protein folding [GO:0006457]	protein disulfide isomerase activity [GO:0003756]; protein disulfide oxidoreductase activity [GO:0015035]	endoplasmic reticulum [GO:0005783]	GO:0045454; GO:0005783; GO:0055114; GO:0003756; GO:0015035; GO:0006457		DOMAIN 27 172 Thioredoxin. {ECO:0000255|PROSITE-ProRule:PRU00691}.	MOTIF 274 277 Prevents secretion from ER. {ECO:0000255|PROSITE-ProRule:PRU10138}.				FUNCTION: Non essential disulfide isomerase, which participates in the folding of proteins containing disulfide bonds. May be involved in glycosylation, prolyl hydroxylation and triglyceride transfer. Able to fold proteins by being directly oxidized by ERO1. {ECO:0000269|PubMed:9367834}.		4 out of 5		34314;	DIP-1451N;	Q99316;	MINT-392339;
g1371.t1	GK5S-3664	-	1387:48288-48751	GLC	XYL	OK	770.348	442.101	-0.801133	-2.13159	0.0505	0.218973	no	g1371.t1	P50094	IMDH4_YEAST	reviewed	Inosine-5'-monophosphate dehydrogenase 4 (IMP dehydrogenase 4) (IMPD 4) (IMPDH 4) (EC 1.1.1.205)	IMD4 YML056C YM9958.06C	Saccharomyces cerevisiae (strain ATCC 204508 / S288c) (Baker's yeast)	524	IMD4		YML056C	YM9958.06C	1.1.1.205	SUBCELLULAR LOCATION: Cytoplasm {ECO:0000255|HAMAP-Rule:MF_03156, ECO:0000269|PubMed:14562095}.				cytoplasm [GO:0005737]; IMP dehydrogenase activity [GO:0003938]; metal ion binding [GO:0046872]; nucleotide binding [GO:0000166]; GMP biosynthetic process [GO:0006177]	GMP biosynthetic process [GO:0006177]	IMP dehydrogenase activity [GO:0003938]; metal ion binding [GO:0046872]; nucleotide binding [GO:0000166]	cytoplasm [GO:0005737]	GO:0006177; GO:0003938; GO:0005737; GO:0046872; GO:0000166		DOMAIN 122 183 CBS 1. {ECO:0000255|HAMAP-Rule:MF_03156}.; DOMAIN 185 241 CBS 2. {ECO:0000255|HAMAP-Rule:MF_03156}.				PATHWAY: Purine metabolism; XMP biosynthesis via de novo pathway; XMP from IMP: step 1/1. {ECO:0000255|HAMAP-Rule:MF_03156}.	FUNCTION: Catalyzes the conversion of inosine 5'-phosphate (IMP) to xanthosine 5'-phosphate (XMP), the first committed and rate-limiting step in the de novo synthesis of guanine nucleotides, and therefore plays an important role in the regulation of cell growth. {ECO:0000255|HAMAP-Rule:MF_03156, ECO:0000269|PubMed:12746440, ECO:0000269|PubMed:15292516}.	ENZYME REGULATION: Mycophenolic acid (MPA) is a non-competitive inhibitor that prevents formation of the closed enzyme conformation by binding to the same site as the amobile flap. In contrast, mizoribine monophosphate (MZP) is a competitive inhibitor that induces the closed conformation. MPA is a potent inhibitor of mammalian IMPDHs but a poor inhibitor of the bacterial enzymes. MZP is a more po…	5 out of 5		35111;	DIP-6458N;	P50094;	MINT-675699;
g2028.t1	GK5S-2989	-	2076:26767-27854	GLC	XYL	OK	95.3904	53.5663	-0.83252	-1.56847	0.06055	0.246591	no	g2028.t1	Q07589	YD144_YEAST	reviewed	Uncharacterized protein YDL144C	YDL144C	Saccharomyces cerevisiae (strain ATCC 204508 / S288c) (Baker's yeast)	356			YDL144C			SUBCELLULAR LOCATION: Cytoplasm {ECO:0000269|PubMed:14562095}. Nucleus {ECO:0000269|PubMed:14562095}.				cytoplasm [GO:0005737]; nucleus [GO:0005634]; 2-dehydropantoate 2-reductase activity [GO:0008677]; NADP binding [GO:0050661]		2-dehydropantoate 2-reductase activity [GO:0008677]; NADP binding [GO:0050661]	cytoplasm [GO:0005737]; nucleus [GO:0005634]	GO:0008677; GO:0050661; GO:0005737; GO:0005634									2 out of 5		31917;	DIP-1632N;	Q07589;	MINT-394084;
g3646.t1	GK5S-1331	-	3446:6238-7448	GLC	XYL	OK	219.005	122.291	-0.840646	-1.59773	0.04515	0.205507	no	g3646.t1	P40952	KYE1_KLULA	reviewed	Enoate reductase 1 (2-enoate reductase) (ER) (EC 1.3.1.31) (Old yellow enzyme 1)	KYE1 KLLA0A09075g	Kluyveromyces lactis (strain ATCC 8585 / CBS 2359 / DSM 70799 / NBRC 1267 / NRRL Y-1140 / WM37) (Yeast) (Candida sphaerica)	398	KYE1		KLLA0A09075g		1.3.1.31					2-enoate reductase activity [GO:0047540]; FMN binding [GO:0010181]		2-enoate reductase activity [GO:0047540]; FMN binding [GO:0010181]		GO:0047540; GO:0010181							FUNCTION: Enoate reductase with broad substrate specificity for different alpha,beta-unsaturated carbonyl compounds. Prefers NADPH over NADH as cofactor.		3 out of 5
g824.t1	GK5S-4196	-	898:9255-13540	GLC	XYL	OK	564.82	310.816	-0.86173	-1.40017	0.05575	0.231274	no	g824.t1	P47169	MET5_YEAST	reviewed	Sulfite reductase [NADPH] subunit beta (EC 1.8.1.2) (Extracellular mutant protein 17)	MET5 ECM17 YJR137C J2126	Saccharomyces cerevisiae (strain ATCC 204508 / S288c) (Baker's yeast)	1442	MET5	ECM17	YJR137C	J2126	1.8.1.2	SUBCELLULAR LOCATION: Cytoplasm {ECO:0000269|PubMed:14562095}.				cytoplasm [GO:0005737]; sulfite reductase complex (NADPH) [GO:0009337]; 4 iron, 4 sulfur cluster binding [GO:0051539]; FMN binding [GO:0010181]; heme binding [GO:0020037]; iron ion binding [GO:0005506]; sulfite reductase (NADPH) activity [GO:0004783]; cysteine biosynthetic process [GO:0019344]; hydrogen sulfide biosynthetic process [GO:0070814]; methionine biosynthetic process [GO:0009086]; sulfa…	cysteine biosynthetic process [GO:0019344]; hydrogen sulfide biosynthetic process [GO:0070814]; methionine biosynthetic process [GO:0009086]; sulfate assimilation [GO:0000103]; sulfur amino acid biosynthetic process [GO:0000097]	4 iron, 4 sulfur cluster binding [GO:0051539]; FMN binding [GO:0010181]; heme binding [GO:0020037]; iron ion binding [GO:0005506]; sulfite reductase (NADPH) activity [GO:0004783]	cytoplasm [GO:0005737]; sulfite reductase complex (NADPH) [GO:0009337]	GO:0051539; GO:0010181; GO:0019344; GO:0005737; GO:0020037; GO:0070814; GO:0005506; GO:0009086; GO:0000103; GO:0004783; GO:0009337; GO:0000097		DOMAIN 682 831 Flavodoxin-like. {ECO:0000255|PROSITE-ProRule:PRU00088}.				PATHWAY: Sulfur metabolism; hydrogen sulfide biosynthesis; hydrogen sulfide from sulfite (NADPH route): step 1/1.	FUNCTION: Catalyzes the reduction of sulfite to sulfide, one of several activities required for the biosynthesis of L-cysteine from sulfate.		5 out of 5		33893;		P47169;	MINT-4492135;
g1213.t1	GK5S-3806	-	1282:5344-6230	GLC	XYL	OK	155.854	85.3908	-0.868045	-1.74343	0.04345	0.201026	no	g1213.t1	P10662	RT01_YEAST	reviewed	37S ribosomal protein MRP1, mitochondrial	MRP1 YDR347W D9651.1	Saccharomyces cerevisiae (strain ATCC 204508 / S288c) (Baker's yeast)	321	MRP1		YDR347W	D9651.1		SUBCELLULAR LOCATION: Mitochondrion {ECO:0000269|PubMed:14562095, ECO:0000269|PubMed:14576278, ECO:0000269|PubMed:2185247}.				mitochondrial small ribosomal subunit [GO:0005763]; metal ion binding [GO:0046872]; structural constituent of ribosome [GO:0003735]; superoxide dismutase activity [GO:0004784]; mitochondrial translation [GO:0032543]	mitochondrial translation [GO:0032543]	metal ion binding [GO:0046872]; structural constituent of ribosome [GO:0003735]; superoxide dismutase activity [GO:0004784]	mitochondrial small ribosomal subunit [GO:0005763]	GO:0046872; GO:0005763; GO:0032543; GO:0003735; GO:0004784									3 out of 5		32403;	DIP-6740N;	P10662;	MINT-639742;
g2942.t1	GK5S-2035	-	2828:3112-3902	GLC	XYL	OK	534.106	290.583	-0.878175	-1.93407	0.031	0.158926	no	g2942.t1	P18408	MET16_YEAST	reviewed	Phosphoadenosine phosphosulfate reductase (EC 1.8.4.8) (3'-phosphoadenylylsulfate reductase) (PAPS reductase, thioredoxin dependent) (PAdoPS reductase)	MET16 YPR167C P9325.8	Saccharomyces cerevisiae (strain ATCC 204508 / S288c) (Baker's yeast)	261	MET16		YPR167C	P9325.8	1.8.4.8					cytoplasm [GO:0005737]; phosphoadenylyl-sulfate reductase (thioredoxin) activity [GO:0004604]; cysteine biosynthetic process [GO:0019344]; glutathione biosynthetic process [GO:0006750]; hydrogen sulfide biosynthetic process [GO:0070814]; methionine biosynthetic process [GO:0009086]; sulfate assimilation, phosphoadenylyl sulfate reduction by phosphoadenylyl-sulfate reductase (thioredoxin) [GO:0019…	cysteine biosynthetic process [GO:0019344]; glutathione biosynthetic process [GO:0006750]; hydrogen sulfide biosynthetic process [GO:0070814]; methionine biosynthetic process [GO:0009086]; sulfate assimilation, phosphoadenylyl sulfate reduction by phosphoadenylyl-sulfate reductase (thioredoxin) [GO:0019379]; sulfur amino acid metabolic process [GO:0000096]	phosphoadenylyl-sulfate reductase (thioredoxin) activity [GO:0004604]	cytoplasm [GO:0005737]	GO:0019344; GO:0005737; GO:0006750; GO:0070814; GO:0009086; GO:0004604; GO:0019379; GO:0000096						PATHWAY: Sulfur metabolism; hydrogen sulfide biosynthesis; sulfite from sulfate: step 3/3.	FUNCTION: The NADP dependent reduction of PAPS into sulfite involves thioredoxin which probably plays the role of a thiol carrier.		4 out of 5		36340;	DIP-6611N;		MINT-677033;
g1993.t1	GK5S-3017	-	2061:12297-14404	GLC	XYL	OK	110.562	60.0374	-0.880916	-1.65304	0.031	0.158926	no	g1993.t1	P40557	EPS1_YEAST	reviewed	ER-retained PMA1-suppressing protein 1 (EC 5.3.4.1)	EPS1 YIL005W YIA5W	Saccharomyces cerevisiae (strain ATCC 204508 / S288c) (Baker's yeast)	701	EPS1		YIL005W	YIA5W	5.3.4.1	SUBCELLULAR LOCATION: Endoplasmic reticulum membrane {ECO:0000269|PubMed:10545109, ECO:0000269|PubMed:12881414}; Single-pass membrane protein {ECO:0000269|PubMed:10545109, ECO:0000269|PubMed:12881414}.			TRANSMEM 646 666 Helical. {ECO:0000255}.	endoplasmic reticulum membrane [GO:0005789]; integral component of membrane [GO:0016021]; protein disulfide isomerase activity [GO:0003756]; protein-disulfide reductase (glutathione) activity [GO:0019153]; unfolded protein binding [GO:0051082]; cell redox homeostasis [GO:0045454]; ER-associated ubiquitin-dependent protein catabolic process [GO:0030433]; oxidation-reduction process [GO:0055114]; p…	cell redox homeostasis [GO:0045454]; ER-associated ubiquitin-dependent protein catabolic process [GO:0030433]; oxidation-reduction process [GO:0055114]; protein folding [GO:0006457]; protein retention in ER lumen [GO:0006621]	protein disulfide isomerase activity [GO:0003756]; protein-disulfide reductase (glutathione) activity [GO:0019153]; unfolded protein binding [GO:0051082]	endoplasmic reticulum membrane [GO:0005789]; integral component of membrane [GO:0016021]	GO:0030433; GO:0045454; GO:0005789; GO:0016021; GO:0055114; GO:0003756; GO:0006457; GO:0006621; GO:0019153; GO:0051082		DOMAIN 28 142 Thioredoxin 1. {ECO:0000255|PROSITE-ProRule:PRU00691}.; DOMAIN 408 446 Thioredoxin 2. {ECO:0000255|PROSITE-ProRule:PRU00691}.					FUNCTION: Acts as a membrane-bound chaperone in endoplasmic reticulum quality control. Probably facilitates presentation of substrate to membrane-bound components of the degradation machinery. {ECO:0000269|PubMed:10545109, ECO:0000269|PubMed:12881414, ECO:0000269|PubMed:15848158}.		5 out of 5		34987;	DIP-3860N;	P40557;	MINT-573192;
g4154.t1	GK5S-820	-	4128:36203-37407	GLC	XYL	OK	3062.3	1655.17	-0.887636	-1.69008	0.03635	0.177997	no	g4154.t1	P06168	ILV5_YEAST	reviewed	Ketol-acid reductoisomerase, mitochondrial (EC 1.1.1.86) (Acetohydroxy-acid reductoisomerase) (Alpha-keto-beta-hydroxylacyl reductoisomerase)	ILV5 YLR355C L9638.7	Saccharomyces cerevisiae (strain ATCC 204508 / S288c) (Baker's yeast)	395	ILV5		YLR355C	L9638.7	1.1.1.86	SUBCELLULAR LOCATION: Mitochondrion.				mitochondrial nucleoid [GO:0042645]; mitochondrion [GO:0005739]; double-stranded DNA binding [GO:0003690]; ketol-acid reductoisomerase activity [GO:0004455]; metal ion binding [GO:0046872]; branched-chain amino acid biosynthetic process [GO:0009082]; isoleucine biosynthetic process [GO:0009097]; mitochondrial genome maintenance [GO:0000002]; valine biosynthetic process [GO:0009099]	branched-chain amino acid biosynthetic process [GO:0009082]; isoleucine biosynthetic process [GO:0009097]; mitochondrial genome maintenance [GO:0000002]; valine biosynthetic process [GO:0009099]	double-stranded DNA binding [GO:0003690]; ketol-acid reductoisomerase activity [GO:0004455]; metal ion binding [GO:0046872]	mitochondrial nucleoid [GO:0042645]; mitochondrion [GO:0005739]	GO:0009082; GO:0003690; GO:0009097; GO:0004455; GO:0046872; GO:0000002; GO:0042645; GO:0005739; GO:0009099						PATHWAY: Amino-acid biosynthesis; L-isoleucine biosynthesis; L-isoleucine from 2-oxobutanoate: step 2/4.; PATHWAY: Amino-acid biosynthesis; L-valine biosynthesis; L-valine from pyruvate: step 2/4.			5 out of 5		31617;	DIP-6463N;	P06168;	MINT-674895;
g2227.t1	GK5S-2777	-	2228:2289-3304	GLC	XYL	OK	835.055	450.453	-0.890495	-1.90297	0.02665	0.142214	no	g2227.t1	P17505	MDHM_YEAST	reviewed	Malate dehydrogenase, mitochondrial (EC 1.1.1.37)	MDH1 YKL085W	Saccharomyces cerevisiae (strain ATCC 204508 / S288c) (Baker's yeast)	334	MDH1		YKL085W		1.1.1.37	SUBCELLULAR LOCATION: Mitochondrion matrix {ECO:0000269|PubMed:11502169}.				mitochondrial matrix [GO:0005759]; mitochondrion [GO:0005739]; L-malate dehydrogenase activity [GO:0030060]; mRNA binding [GO:0003729]; aerobic respiration [GO:0009060]; carbohydrate metabolic process [GO:0005975]; chronological cell aging [GO:0001300]; malate metabolic process [GO:0006108]; replicative cell aging [GO:0001302]; tricarboxylic acid cycle [GO:0006099]	aerobic respiration [GO:0009060]; carbohydrate metabolic process [GO:0005975]; chronological cell aging [GO:0001300]; malate metabolic process [GO:0006108]; replicative cell aging [GO:0001302]; tricarboxylic acid cycle [GO:0006099]	L-malate dehydrogenase activity [GO:0030060]; mRNA binding [GO:0003729]	mitochondrial matrix [GO:0005759]; mitochondrion [GO:0005739]	GO:0030060; GO:0009060; GO:0005975; GO:0001300; GO:0003729; GO:0006108; GO:0005759; GO:0005739; GO:0001302; GO:0006099									5 out of 5		34048;	DIP-5734N;	P17505;	MINT-697512;
g1370.t1	GK5S-3663	-	1387:46819-47921	GLC	XYL	OK	1033.41	544.086	-0.925509	-1.97253	0.0186	0.110564	no	g1370.t1	P50094	IMDH4_YEAST	reviewed	Inosine-5'-monophosphate dehydrogenase 4 (IMP dehydrogenase 4) (IMPD 4) (IMPDH 4) (EC 1.1.1.205)	IMD4 YML056C YM9958.06C	Saccharomyces cerevisiae (strain ATCC 204508 / S288c) (Baker's yeast)	524	IMD4		YML056C	YM9958.06C	1.1.1.205	SUBCELLULAR LOCATION: Cytoplasm {ECO:0000255|HAMAP-Rule:MF_03156, ECO:0000269|PubMed:14562095}.				cytoplasm [GO:0005737]; IMP dehydrogenase activity [GO:0003938]; metal ion binding [GO:0046872]; nucleotide binding [GO:0000166]; GMP biosynthetic process [GO:0006177]	GMP biosynthetic process [GO:0006177]	IMP dehydrogenase activity [GO:0003938]; metal ion binding [GO:0046872]; nucleotide binding [GO:0000166]	cytoplasm [GO:0005737]	GO:0006177; GO:0003938; GO:0005737; GO:0046872; GO:0000166		DOMAIN 122 183 CBS 1. {ECO:0000255|HAMAP-Rule:MF_03156}.; DOMAIN 185 241 CBS 2. {ECO:0000255|HAMAP-Rule:MF_03156}.				PATHWAY: Purine metabolism; XMP biosynthesis via de novo pathway; XMP from IMP: step 1/1. {ECO:0000255|HAMAP-Rule:MF_03156}.	FUNCTION: Catalyzes the conversion of inosine 5'-phosphate (IMP) to xanthosine 5'-phosphate (XMP), the first committed and rate-limiting step in the de novo synthesis of guanine nucleotides, and therefore plays an important role in the regulation of cell growth. {ECO:0000255|HAMAP-Rule:MF_03156, ECO:0000269|PubMed:12746440, ECO:0000269|PubMed:15292516}.	ENZYME REGULATION: Mycophenolic acid (MPA) is a non-competitive inhibitor that prevents formation of the closed enzyme conformation by binding to the same site as the amobile flap. In contrast, mizoribine monophosphate (MZP) is a competitive inhibitor that induces the closed conformation. MPA is a potent inhibitor of mammalian IMPDHs but a poor inhibitor of the bacterial enzymes. MZP is a more po…	5 out of 5		35111;	DIP-6458N;	P50094;	MINT-675699;
g2454.t1	GK5S-2530	-	2419:0-876	GLC	XYL	OK	5638.75	2964.58	-0.927546	-1.64544	0.0566	0.234386	no	g2454.t1	P84998	G3P1_KLUMA	reviewed	Glyceraldehyde-3-phosphate dehydrogenase 1 (GAPDH 1) (EC 1.2.1.12)	GAP1	Kluyveromyces marxianus (Yeast) (Candida kefyr)	329	GAP1				1.2.1.12	SUBCELLULAR LOCATION: Cytoplasm {ECO:0000250|UniProtKB:P00359}.				cytoplasm [GO:0005737]; glyceraldehyde-3-phosphate dehydrogenase (NAD+) (phosphorylating) activity [GO:0004365]; NAD binding [GO:0051287]; NADP binding [GO:0050661]; glucose metabolic process [GO:0006006]; glycolytic process [GO:0006096]	glucose metabolic process [GO:0006006]; glycolytic process [GO:0006096]	glyceraldehyde-3-phosphate dehydrogenase (NAD+) (phosphorylating) activity [GO:0004365]; NAD binding [GO:0051287]; NADP binding [GO:0050661]	cytoplasm [GO:0005737]	GO:0051287; GO:0050661; GO:0005737; GO:0006006; GO:0004365; GO:0006096						PATHWAY: Carbohydrate degradation; glycolysis; pyruvate from D-glyceraldehyde 3-phosphate: step 1/5. {ECO:0000269|PubMed:7668042}.			3 out of 5
g595.t1	GK5S-4445	-	644:32329-33638	GLC	XYL	OK	127.923	66.9635	-0.933827	-1.72336	0.03285	0.164988	no	g595.t1	P32462	ERG24_YEAST	reviewed	Delta(14)-sterol reductase (EC 1.3.1.70) (C-14 sterol reductase) (Sterol C14-reductase)	ERG24 YNL280C N0593	Saccharomyces cerevisiae (strain ATCC 204508 / S288c) (Baker's yeast)	438	ERG24		YNL280C	N0593	1.3.1.70	SUBCELLULAR LOCATION: Membrane; Multi-pass membrane protein.		TOPO_DOM 1 13 Lumenal. {ECO:0000255}.; TOPO_DOM 35 71 Cytoplasmic. {ECO:0000255}.; TOPO_DOM 91 109 Lumenal. {ECO:0000255}.; TOPO_DOM 128 147 Cytoplasmic. {ECO:0000255}.; TOPO_DOM 173 242 Lumenal. {ECO:0000255}.; TOPO_DOM 264 308 Cytoplasmic. {ECO:0000255}.; TOPO_DOM 329 368 Lumenal. {ECO:0000255}.; TOPO_DOM 388 438 Cytoplasmic. {ECO:0000255}.	TRANSMEM 14 34 Helical. {ECO:0000255}.; TRANSMEM 72 90 Helical. {ECO:0000255}.; TRANSMEM 110 127 Helical. {ECO:0000255}.; TRANSMEM 148 172 Helical. {ECO:0000255}.; TRANSMEM 243 263 Helical. {ECO:0000255}.; TRANSMEM 309 328 Helical. {ECO:0000255}.; TRANSMEM 369 387 Helical. {ECO:0000255}.	integral component of membrane [GO:0016021]; delta14-sterol reductase activity [GO:0050613]; ergosterol biosynthetic process [GO:0006696]	ergosterol biosynthetic process [GO:0006696]	delta14-sterol reductase activity [GO:0050613]	integral component of membrane [GO:0016021]	GO:0050613; GO:0006696; GO:0016021						PATHWAY: Steroid biosynthesis; zymosterol biosynthesis; zymosterol from lanosterol: step 2/6.	FUNCTION: Reduces the C14=C15 double bond of 4,4-dimethyl-cholesta-8,14,24-trienol to produce 4,4-dimethyl-cholesta-8,24-dienol.	ENZYME REGULATION: Inhibited by the morpholine antifungal drug fenpropimorph.	4 out of 5		35561;	DIP-5155N;	P32462;	MINT-507875;
g4632.t1	GK5S-327	-	4710:12193-13346	GLC	XYL	OK	49.5149	25.9014	-0.934831	-1.60115	0.05235	0.224108	no	g4632.t1	O59715	DEGS_SCHPO	reviewed	Dihydroceramide delta(4)-desaturase (EC 1.14.-.-)	dsd1 SPBC3B8.07c	Schizosaccharomyces pombe (strain 972 / ATCC 24843) (Fission yeast)	362	dsd1			SPBC3B8.07c	1.14.-.-	SUBCELLULAR LOCATION: Membrane {ECO:0000305}; Multi-pass membrane protein {ECO:0000305}.			TRANSMEM 60 80 Helical. {ECO:0000255}.; TRANSMEM 90 110 Helical. {ECO:0000255}.; TRANSMEM 121 143 Helical. {ECO:0000255}.; TRANSMEM 169 189 Helical. {ECO:0000255}.; TRANSMEM 200 220 Helical. {ECO:0000255}.; TRANSMEM 228 248 Helical. {ECO:0000255}.	endoplasmic reticulum [GO:0005783]; integral component of membrane [GO:0016021]; sphingolipid delta-4 desaturase activity [GO:0042284]; fatty acid biosynthetic process [GO:0006633]; sphingolipid biosynthetic process [GO:0030148]; sphingosine biosynthetic process [GO:0046512]	fatty acid biosynthetic process [GO:0006633]; sphingolipid biosynthetic process [GO:0030148]; sphingosine biosynthetic process [GO:0046512]	sphingolipid delta-4 desaturase activity [GO:0042284]	endoplasmic reticulum [GO:0005783]; integral component of membrane [GO:0016021]	GO:0005783; GO:0006633; GO:0016021; GO:0030148; GO:0042284; GO:0046512							FUNCTION: Required for sphingosine biosynthesis. {ECO:0000269|PubMed:12633877}.		3 out of 5		277534;			MINT-4675623;
g3689.t1	GK5S-1285	-	3521:5561-6150	GLC	XYL	OK	152.189	78.8311	-0.949029	-1.98178	0.04465	0.204363	no	g3689.t1	Q96VH4	HBN1_YEAST	reviewed	Putative nitroreductase HBN1 (EC 1.-.-.-) (Homologous to bacterial nitroreductases protein 1)	HBN1 YCL026C-B YCL027C-A	Saccharomyces cerevisiae (strain ATCC 204508 / S288c) (Baker's yeast)	193	HBN1		YCL026C-B	YCL027C-A	1.-.-.-	SUBCELLULAR LOCATION: Cytoplasm {ECO:0000269|PubMed:14562095}. Nucleus {ECO:0000269|PubMed:14562095}.				cytoplasm [GO:0005737]; nucleus [GO:0005634]; oxidoreductase activity, acting on NAD(P)H, nitrogenous group as acceptor [GO:0016657]		oxidoreductase activity, acting on NAD(P)H, nitrogenous group as acceptor [GO:0016657]	cytoplasm [GO:0005737]; nucleus [GO:0005634]	GO:0005737; GO:0005634; GO:0016657									3 out of 5		30957;			MINT-4478095;
g95.t1	GK5S-4940	-	99:34007-35118	GLC	XYL	OK	31.7145	16.3557	-0.955346	-1.51907	0.07465	0.280895	no	g95.t1	P14905	CBS2_YEAST	reviewed	Cytochrome B translational activator protein CBS2	CBS2 CBP7 YDR197W YD9346.08	Saccharomyces cerevisiae (strain ATCC 204508 / S288c) (Baker's yeast)	389	CBS2	CBP7	YDR197W	YD9346.08		SUBCELLULAR LOCATION: Mitochondrion {ECO:0000269|PubMed:2270079}.				extrinsic component of mitochondrial inner membrane [GO:0031314]; mitochondrial ribosome [GO:0005761]; NADP binding [GO:0050661]; oxidoreductase activity [GO:0016491]; translation regulator activity [GO:0045182]; mitochondrial respiratory chain complex III biogenesis [GO:0097033]; positive regulation of mitochondrial translation [GO:0070131]	mitochondrial respiratory chain complex III biogenesis [GO:0097033]; positive regulation of mitochondrial translation [GO:0070131]	NADP binding [GO:0050661]; oxidoreductase activity [GO:0016491]; translation regulator activity [GO:0045182]	extrinsic component of mitochondrial inner membrane [GO:0031314]; mitochondrial ribosome [GO:0005761]	GO:0050661; GO:0031314; GO:0097033; GO:0005761; GO:0016491; GO:0070131; GO:0045182							FUNCTION: Translational activator of cytochrome b. The cytochrome b (coB) leader RNA may represent the target sequence for CBS1 and/ or CBS2.		3 out of 5		32249;		P14905;	MINT-4481358;
g1094.t1	GK5S-3927	-	1198:9100-10712	GLC	XYL	OK	85.3582	43.4962	-0.972641	-1.75912	0.0252	0.136449	no	g1094.t1	P40012	PPOX_YEAST	reviewed	Protoporphyrinogen oxidase (PPO) (EC 1.3.3.4)	HEM14 YER014W	Saccharomyces cerevisiae (strain ATCC 204508 / S288c) (Baker's yeast)	539	HEM14		YER014W		1.3.3.4	SUBCELLULAR LOCATION: Mitochondrion inner membrane {ECO:0000269|PubMed:7798202}. Note=Bound to the mitochondrial inner membrane with its active site facing the cytosolic side.				mitochondrial inner membrane [GO:0005743]; oxygen-dependent protoporphyrinogen oxidase activity [GO:0004729]; heme biosynthetic process [GO:0006783]; protoporphyrinogen IX biosynthetic process [GO:0006782]	heme biosynthetic process [GO:0006783]; protoporphyrinogen IX biosynthetic process [GO:0006782]	oxygen-dependent protoporphyrinogen oxidase activity [GO:0004729]	mitochondrial inner membrane [GO:0005743]	GO:0006783; GO:0005743; GO:0004729; GO:0006782						PATHWAY: Porphyrin-containing compound metabolism; protoporphyrin-IX biosynthesis; protoporphyrin-IX from protoporphyrinogen-IX: step 1/1.	FUNCTION: Catalyzes the 6-electron oxidation of protoporphyrinogen-IX to form protoporphyrin-IX.		4 out of 5		36746;			MINT-4483733;
g919.t1	GK5S-4105	-	991:6609-7438	GLC	XYL	OK	171.65	84.8026	-1.01729	-2.01642	0.0222	0.125302	no	g919.t1	P15807	MET8_YEAST	reviewed	Siroheme biosynthesis protein MET8 [Includes: Precorrin-2 dehydrogenase (EC 1.3.1.76); Sirohydrochlorin ferrochelatase (EC 4.99.1.4)]	MET8 YBR213W YBR1461	Saccharomyces cerevisiae (strain ATCC 204508 / S288c) (Baker's yeast)	274	MET8		YBR213W	YBR1461	1.3.1.76; 4.99.1.4					ferrochelatase activity [GO:0004325]; precorrin-2 dehydrogenase activity [GO:0043115]; sirohydrochlorin ferrochelatase activity [GO:0051266]; methionine biosynthetic process [GO:0009086]; siroheme biosynthetic process [GO:0019354]; sulfate assimilation [GO:0000103]	methionine biosynthetic process [GO:0009086]; siroheme biosynthetic process [GO:0019354]; sulfate assimilation [GO:0000103]	ferrochelatase activity [GO:0004325]; precorrin-2 dehydrogenase activity [GO:0043115]; sirohydrochlorin ferrochelatase activity [GO:0051266]		GO:0004325; GO:0009086; GO:0043115; GO:0019354; GO:0051266; GO:0000103						PATHWAY: Porphyrin-containing compound metabolism; siroheme biosynthesis; siroheme from sirohydrochlorin: step 1/1.; PATHWAY: Porphyrin-containing compound metabolism; siroheme biosynthesis; sirohydrochlorin from precorrin-2: step 1/1.	FUNCTION: Catalyzes the conversion of precorrin-2 into siroheme. This reaction consist of the NAD-dependent oxidation of precorrin-2 into sirohydrochlorin and its subsequent ferrochelation into siroheme. {ECO:0000269|PubMed:10051442}.		5 out of 5		32910;	DIP-4944N;		MINT-553462;
g1881.t1	GK5S-3125	-	1957:5071-6374	GLC	XYL	OK	785.907	379.526	-1.05016	-2.18249	0.00815	0.0602715	no	g1881.t1	Q6FN96	GPD1_CANGA	reviewed	Glycerol-3-phosphate dehydrogenase [NAD(+)] 1 (EC 1.1.1.8)	GPD1 CAGL0K01683g	Candida glabrata (strain ATCC 2001 / CBS 138 / JCM 3761 / NBRC 0622 / NRRL Y-65) (Yeast) (Torulopsis glabrata)	400	GPD1		CAGL0K01683g		1.1.1.8					glycerol-3-phosphate dehydrogenase complex [GO:0009331]; glycerol-3-phosphate dehydrogenase [NAD+] activity [GO:0004367]; NAD binding [GO:0051287]; carbohydrate metabolic process [GO:0005975]; glycerol-3-phosphate catabolic process [GO:0046168]	carbohydrate metabolic process [GO:0005975]; glycerol-3-phosphate catabolic process [GO:0046168]	glycerol-3-phosphate dehydrogenase [NAD+] activity [GO:0004367]; NAD binding [GO:0051287]	glycerol-3-phosphate dehydrogenase complex [GO:0009331]	GO:0051287; GO:0005975; GO:0046168; GO:0004367; GO:0009331									3 out of 5
g3526.t1	GK5S-1457	-	3322:19295-20319	GLC	XYL	OK	28.7828	13.8211	-1.05833	-1.63229	0.0554	0.230229	no	g3526.t1	P53183	YGD9_YEAST	reviewed	Putative uncharacterized oxidoreductase YGL039W (EC 1.1.1.-)	YGL039W	Saccharomyces cerevisiae (strain ATCC 204508 / S288c) (Baker's yeast)	348			YGL039W		1.1.1.-					aldehyde dehydrogenase (NAD) activity [GO:0004029]; carbonyl reductase (NADPH) activity [GO:0004090]; coenzyme binding [GO:0050662]; oxidoreductase activity, acting on CH-OH group of donors [GO:0016614]; cellular aromatic compound metabolic process [GO:0006725]; cellular ketone metabolic process [GO:0042180]; response to furfural [GO:1901426]	cellular aromatic compound metabolic process [GO:0006725]; cellular ketone metabolic process [GO:0042180]; response to furfural [GO:1901426]	aldehyde dehydrogenase (NAD) activity [GO:0004029]; carbonyl reductase (NADPH) activity [GO:0004090]; coenzyme binding [GO:0050662]; oxidoreductase activity, acting on CH-OH group of donors [GO:0016614]		GO:0004029; GO:0004090; GO:0006725; GO:0042180; GO:0050662; GO:0016614; GO:1901426									3 out of 5		33208;	DIP-5378N;	P53183;	MINT-485633;
g1622.t1	GK5S-3391	-	1691:159-1135	GLC	XYL	OK	427.924	200.951	-1.09051	-2.22815	0.0094	0.067393	no	g1622.t1	Q02046	MTD1_YEAST	reviewed	Methylenetetrahydrofolate dehydrogenase [NAD(+)] (EC 1.5.1.15)	MTD1 YKR080W YKR400	Saccharomyces cerevisiae (strain ATCC 204508 / S288c) (Baker's yeast)	320	MTD1		YKR080W	YKR400	1.5.1.15	SUBCELLULAR LOCATION: Cytoplasm {ECO:0000269|PubMed:14562095}. Nucleus {ECO:0000269|PubMed:14562095}.				cytosol [GO:0005829]; nucleus [GO:0005634]; methylenetetrahydrofolate dehydrogenase (NAD+) activity [GO:0004487]; methylenetetrahydrofolate dehydrogenase (NADP+) activity [GO:0004488]; folic acid-containing compound biosynthetic process [GO:0009396]; one-carbon metabolic process [GO:0006730]; purine nucleobase biosynthetic process [GO:0009113]; purine nucleotide biosynthetic process [GO:0006164]	folic acid-containing compound biosynthetic process [GO:0009396]; one-carbon metabolic process [GO:0006730]; purine nucleobase biosynthetic process [GO:0009113]; purine nucleotide biosynthetic process [GO:0006164]	methylenetetrahydrofolate dehydrogenase (NAD+) activity [GO:0004487]; methylenetetrahydrofolate dehydrogenase (NADP+) activity [GO:0004488]	cytosol [GO:0005829]; nucleus [GO:0005634]	GO:0005829; GO:0009396; GO:0004487; GO:0004488; GO:0005634; GO:0006730; GO:0009113; GO:0006164							FUNCTION: Catalyzes oxidation of cytoplasmic one-carbon units for purine biosynthesis.		5 out of 5	PTM: The N-terminus is blocked.	34211;	DIP-730N;	Q02046;	MINT-4493839;
g2623.t1	GK5S-2340	-	2529:323-2244	GLC	XYL	OK	218.571	100.881	-1.11545	-2.17489	0.00495	0.0421873	yes	g2623.t1	P38694	MSC7_YEAST	reviewed	Putative aldehyde dehydrogenase-like protein YHR039C (EC 1.2.1.-) (Meiotic sister-chromatid recombination protein 7)	MSC7 YHR039C	Saccharomyces cerevisiae (strain ATCC 204508 / S288c) (Baker's yeast)	644	MSC7		YHR039C		1.2.1.-	SUBCELLULAR LOCATION: Endoplasmic reticulum {ECO:0000269|PubMed:14562095}.				endoplasmic reticulum [GO:0005783]; oxidoreductase activity, acting on the aldehyde or oxo group of donors, NAD or NADP as acceptor [GO:0016620]; reciprocal meiotic recombination [GO:0007131]	reciprocal meiotic recombination [GO:0007131]	oxidoreductase activity, acting on the aldehyde or oxo group of donors, NAD or NADP as acceptor [GO:0016620]	endoplasmic reticulum [GO:0005783]	GO:0005783; GO:0016620; GO:0007131									3 out of 5	PTM: N-glycosylated. {ECO:0000269|PubMed:19756047}.	36470;	DIP-1878N;	P38694;	MINT-404998;
g4200.t1	GK5S-782	-	4142:26395-27974	GLC	XYL	OK	765.945	348.938	-1.13427	-2.24545	0.0051	0.0430748	yes	g4200.t1	P10614	CP51_YEAST	reviewed	Lanosterol 14-alpha demethylase (EC 1.14.13.70) (CYPLI) (Cytochrome P450 51) (Cytochrome P450-14DM) (Cytochrome P450-LIA1) (Sterol 14-alpha demethylase)	ERG11 CYP51 YHR007C	Saccharomyces cerevisiae (strain ATCC 204508 / S288c) (Baker's yeast)	530	ERG11	CYP51	YHR007C		1.14.13.70	SUBCELLULAR LOCATION: Membrane; Single-pass membrane protein.		TOPO_DOM 1 20 Extracellular. {ECO:0000255}.; TOPO_DOM 42 530 Cytoplasmic. {ECO:0000255}.	TRANSMEM 21 41 Helical. {ECO:0000255}.	endoplasmic reticulum [GO:0005783]; integral component of membrane [GO:0016021]; heme binding [GO:0020037]; iron ion binding [GO:0005506]; sterol 14-demethylase activity [GO:0008398]; demethylation [GO:0070988]; ergosterol biosynthetic process [GO:0006696]	demethylation [GO:0070988]; ergosterol biosynthetic process [GO:0006696]	heme binding [GO:0020037]; iron ion binding [GO:0005506]; sterol 14-demethylase activity [GO:0008398]	endoplasmic reticulum [GO:0005783]; integral component of membrane [GO:0016021]	GO:0070988; GO:0005783; GO:0006696; GO:0020037; GO:0016021; GO:0005506; GO:0008398						PATHWAY: Steroid biosynthesis; zymosterol biosynthesis; zymosterol from lanosterol: step 1/6.	FUNCTION: Catalyzes C14-demethylation of lanosterol which is critical for ergosterol biosynthesis. It transforms lanosterol into 4,4'-dimethyl cholesta-8,14,24-triene-3-beta-ol.		5 out of 5		36434;	DIP-7886N;	P10614;	MINT-1325794;
g2930.t1	GK5S-2045	-	2814:5016-8242	GLC	XYL	OK	199.16	88.497	-1.17023	-2.23443	0.00375	0.0350099	yes	g2930.t1	P12683	HMDH1_YEAST	reviewed	3-hydroxy-3-methylglutaryl-coenzyme A reductase 1 (HMG-CoA reductase 1) (EC 1.1.1.34)	HMG1 YML075C	Saccharomyces cerevisiae (strain ATCC 204508 / S288c) (Baker's yeast)	1054	HMG1		YML075C		1.1.1.34	SUBCELLULAR LOCATION: Endoplasmic reticulum membrane; Multi-pass membrane protein. Nucleus envelope.		TOPO_DOM 1 28 Cytoplasmic. {ECO:0000250}.; TOPO_DOM 50 187 Lumenal. {ECO:0000250}.; TOPO_DOM 209 217 Cytoplasmic. {ECO:0000250}.; TOPO_DOM 239 246 Lumenal. {ECO:0000250}.; TOPO_DOM 268 309 Cytoplasmic. {ECO:0000250}.; TOPO_DOM 331 336 Lumenal. {ECO:0000250}.; TOPO_DOM 358 400 Cytoplasmic. {ECO:0000250}.; TOPO_DOM 422 498 Lumenal. {ECO:0000250}.; TOPO_DOM 520 1054 Cytoplasmic. {ECO:0000250}.	TRANSMEM 29 49 Helical. {ECO:0000255}.; TRANSMEM 188 208 Helical. {ECO:0000255}.; TRANSMEM 218 238 Helical. {ECO:0000255}.; TRANSMEM 247 267 Helical. {ECO:0000255}.; TRANSMEM 310 330 Helical. {ECO:0000255}.; TRANSMEM 337 357 Helical. {ECO:0000255}.; TRANSMEM 401 421 Helical. {ECO:0000255}.; TRANSMEM 499 519 Helical. {ECO:0000255}.	endoplasmic reticulum membrane [GO:0005789]; integral component of membrane [GO:0016021]; nuclear envelope [GO:0005635]; hydroxymethylglutaryl-CoA reductase (NADPH) activity [GO:0004420]; NADP binding [GO:0050661]; coenzyme A metabolic process [GO:0015936]; ergosterol biosynthetic process [GO:0006696]; isopentenyl diphosphate biosynthetic process, mevalonate pathway [GO:0019287]	coenzyme A metabolic process [GO:0015936]; ergosterol biosynthetic process [GO:0006696]; isopentenyl diphosphate biosynthetic process, mevalonate pathway [GO:0019287]	hydroxymethylglutaryl-CoA reductase (NADPH) activity [GO:0004420]; NADP binding [GO:0050661]	endoplasmic reticulum membrane [GO:0005789]; integral component of membrane [GO:0016021]; nuclear envelope [GO:0005635]	GO:0050661; GO:0015936; GO:0005789; GO:0006696; GO:0004420; GO:0016021; GO:0019287; GO:0005635		DOMAIN 189 357 SSD. {ECO:0000255|PROSITE-ProRule:PRU00199}.				PATHWAY: Metabolic intermediate biosynthesis; (R)-mevalonate biosynthesis; (R)-mevalonate from acetyl-CoA: step 3/3.	FUNCTION: One of 2 isozymes that catalyze the conversion of HMG-CoA to mevalonate. It is the rate-limiting enzyme of the sterol biosynthesis pathway. Involved in ergosterol biosynthesis. {ECO:0000269|PubMed:3526336, ECO:0000269|PubMed:9292983}.		5 out of 5		35066;	DIP-4529N;	P12683;	MINT-516133;
g4296.t1	GK5S-670	-	4307:24817-26153	GLC	XYL	OK	1753.94	774.599	-1.17908	-2.32896	0.00425	0.0381606	yes	g4296.t1	P38999	LYS9_YEAST	reviewed	Saccharopine dehydrogenase [NADP(+), L-glutamate-forming] (EC 1.5.1.10) (Saccharopine reductase)	LYS9 LYS13 YNR050C N3461	Saccharomyces cerevisiae (strain ATCC 204508 / S288c) (Baker's yeast)	446	LYS9	LYS13	YNR050C	N3461	1.5.1.10					saccharopine dehydrogenase (NADP+, L-glutamate-forming) activity [GO:0004755]; lysine biosynthetic process via aminoadipic acid [GO:0019878]	lysine biosynthetic process via aminoadipic acid [GO:0019878]	saccharopine dehydrogenase (NADP+, L-glutamate-forming) activity [GO:0004755]		GO:0019878; GO:0004755						PATHWAY: Amino-acid biosynthesis; L-lysine biosynthesis via AAA pathway; L-lysine from L-alpha-aminoadipate (fungal route): step 2/3.			3 out of 5		35875;	DIP-776N;	P38999;	MINT-425978;
g4447.t1	GK5S-520	-	4423:6445-7397	GLC	XYL	OK	1516.53	659.579	-1.20115	-2.5748	0.0032	0.0315697	yes	g4447.t1	P53045	MSMO_YEAST	reviewed	Methylsterol monooxygenase (EC 1.14.13.72) (C-4 methylsterol oxidase)	ERG25 FET6 YGR060W	Saccharomyces cerevisiae (strain ATCC 204508 / S288c) (Baker's yeast)	309	ERG25	FET6	YGR060W		1.14.13.72	SUBCELLULAR LOCATION: Endoplasmic reticulum membrane {ECO:0000305|PubMed:12119386, ECO:0000305|PubMed:15716577, ECO:0000305|PubMed:8663358}; Single-pass membrane protein {ECO:0000305|PubMed:12119386, ECO:0000305|PubMed:15716577, ECO:0000305|PubMed:8663358}.			TRANSMEM 56 76 Helical. {ECO:0000255}.	endoplasmic reticulum membrane [GO:0005789]; integral component of membrane [GO:0016021]; plasma membrane [GO:0005886]; C-4 methylsterol oxidase activity [GO:0000254]; iron ion binding [GO:0005506]; ergosterol biosynthetic process [GO:0006696]; fatty acid biosynthetic process [GO:0006633]	ergosterol biosynthetic process [GO:0006696]; fatty acid biosynthetic process [GO:0006633]	C-4 methylsterol oxidase activity [GO:0000254]; iron ion binding [GO:0005506]	endoplasmic reticulum membrane [GO:0005789]; integral component of membrane [GO:0016021]; plasma membrane [GO:0005886]	GO:0000254; GO:0005789; GO:0006696; GO:0006633; GO:0016021; GO:0005506; GO:0005886	DOMAIN: The histidine box domains may contain the active site and/or be involved in metal ion binding.		MOTIF 160 164 Histidine box-1.; MOTIF 173 177 Histidine box-2.; MOTIF 257 263 Histidine box-3.			PATHWAY: Steroid biosynthesis; zymosterol biosynthesis; zymosterol from lanosterol: step 3/6.	FUNCTION: Catalyzes the first step in the removal of the two C-4 methyl groups of 4,4-dimethylzymosterol. {ECO:0000269|PubMed:8663358}.		5 out of 5		33305;	DIP-2799N;	P53045;	MINT-536282;
g4506.t1	GK5S-458	-	4539:5641-6734	GLC	XYL	OK	822.301	355.437	-1.21007	-2.57248	0.00255	0.0260889	yes	g4506.t1	P13663	DHAS_YEAST	reviewed	Aspartate-semialdehyde dehydrogenase (ASA dehydrogenase) (ASADH) (EC 1.2.1.11) (Aspartate-beta-semialdehyde dehydrogenase)	HOM2 YDR158W YD8358.12	Saccharomyces cerevisiae (strain ATCC 204508 / S288c) (Baker's yeast)	365	HOM2		YDR158W	YD8358.12	1.2.1.11					cytoplasm [GO:0005737]; aspartate-semialdehyde dehydrogenase activity [GO:0004073]; N-acetyl-gamma-glutamyl-phosphate reductase activity [GO:0003942]; NAD binding [GO:0051287]; NADP binding [GO:0050661]; aspartate metabolic process [GO:0006531]; homoserine biosynthetic process [GO:0009090]; isoleucine biosynthetic process [GO:0009097]; lysine biosynthetic process via diaminopimelate [GO:0009089];…	aspartate metabolic process [GO:0006531]; homoserine biosynthetic process [GO:0009090]; isoleucine biosynthetic process [GO:0009097]; lysine biosynthetic process via diaminopimelate [GO:0009089]; methionine biosynthetic process [GO:0009086]; threonine biosynthetic process [GO:0009088]	aspartate-semialdehyde dehydrogenase activity [GO:0004073]; N-acetyl-gamma-glutamyl-phosphate reductase activity [GO:0003942]; NAD binding [GO:0051287]; NADP binding [GO:0050661]	cytoplasm [GO:0005737]	GO:0003942; GO:0051287; GO:0050661; GO:0006531; GO:0004073; GO:0005737; GO:0009090; GO:0009097; GO:0009089; GO:0009086; GO:0009088						PATHWAY: Amino-acid biosynthesis; L-lysine biosynthesis via DAP pathway; (S)-tetrahydrodipicolinate from L-aspartate: step 2/4.; PATHWAY: Amino-acid biosynthesis; L-methionine biosynthesis via de novo pathway; L-homoserine from L-aspartate: step 2/3.; PATHWAY: Amino-acid biosynthesis; L-threonine biosynthesis; L-threonine from L-aspartate: step 2/5.	FUNCTION: Catalyzes the NADPH-dependent formation of L-aspartate-semialdehyde (L-ASA) by the reductive dephosphorylation of L-aspartyl-4-phosphate. {ECO:0000250}.		5 out of 5		32209;	DIP-5204N;	P13663;	MINT-535737;
g3090.t1	GK5S-1893	-	2992:11340-12781	GLC	XYL	OK	42.0066	18.0586	-1.21793	-2.01023	0.01385	0.0906589	no	g3090.t1	Q6CIC9	JHD1_KLULA	reviewed	JmjC domain-containing histone demethylation protein 1 (EC 1.14.11.27) ([Histone-H3]-lysine-36 demethylase 1)	JHD1 KLLA0F27643g	Kluyveromyces lactis (strain ATCC 8585 / CBS 2359 / DSM 70799 / NBRC 1267 / NRRL Y-1140 / WM37) (Yeast) (Candida sphaerica)	478	JHD1		KLLA0F27643g		1.14.11.27	SUBCELLULAR LOCATION: Nucleus {ECO:0000250}.				nucleus [GO:0005634]; histone demethylase activity (H3-K36 specific) [GO:0051864]; zinc ion binding [GO:0008270]; regulation of transcription, DNA-templated [GO:0006355]; transcription, DNA-templated [GO:0006351]	regulation of transcription, DNA-templated [GO:0006355]; transcription, DNA-templated [GO:0006351]	histone demethylase activity (H3-K36 specific) [GO:0051864]; zinc ion binding [GO:0008270]	nucleus [GO:0005634]	GO:0051864; GO:0005634; GO:0006355; GO:0006351; GO:0008270	DOMAIN: The JmjC domain mediates the demethylation activity. {ECO:0000250}.	DOMAIN 242 401 JmjC. {ECO:0000255|PROSITE-ProRule:PRU00538}.		ZN_FING 6 70 PHD-type.			FUNCTION: Histone demethylase that specifically demethylates 'Lys-36' of histone H3, thereby playing a central role in histone code. {ECO:0000250}.		3 out of 5
g4585.t1	GK5S-381	-	4645:4481-5550	GLC	XYL	NOTEST	4.86426	2.09025	-1.21854	0	1	1	no	g4585.t1	P00359	G3P3_YEAST	reviewed	Glyceraldehyde-3-phosphate dehydrogenase 3 (GAPDH 3) (EC 1.2.1.12)	TDH3 GPD3 YGR192C G7576	Saccharomyces cerevisiae (strain ATCC 204508 / S288c) (Baker's yeast)	332	TDH3	GPD3	YGR192C	G7576	1.2.1.12	SUBCELLULAR LOCATION: Cytoplasm {ECO:0000269|PubMed:11502169}.				cytoplasm [GO:0005737]; fungal-type cell wall [GO:0009277]; lipid particle [GO:0005811]; mitochondrion [GO:0005739]; glyceraldehyde-3-phosphate dehydrogenase (NAD+) (phosphorylating) activity [GO:0004365]; NAD binding [GO:0051287]; NADP binding [GO:0050661]; RNA binding [GO:0003723]; apoptotic process [GO:0006915]; gluconeogenesis [GO:0006094]; glycolytic process [GO:0006096]; reactive oxygen spe…	apoptotic process [GO:0006915]; gluconeogenesis [GO:0006094]; glycolytic process [GO:0006096]; reactive oxygen species metabolic process [GO:0072593]	glyceraldehyde-3-phosphate dehydrogenase (NAD+) (phosphorylating) activity [GO:0004365]; NAD binding [GO:0051287]; NADP binding [GO:0050661]; RNA binding [GO:0003723]	cytoplasm [GO:0005737]; fungal-type cell wall [GO:0009277]; lipid particle [GO:0005811]; mitochondrion [GO:0005739]	GO:0051287; GO:0050661; GO:0003723; GO:0006915; GO:0005737; GO:0009277; GO:0006094; GO:0004365; GO:0006096; GO:0005811; GO:0005739; GO:0072593						PATHWAY: Carbohydrate degradation; glycolysis; pyruvate from D-glyceraldehyde 3-phosphate: step 1/5.			5 out of 5		33445;	DIP-4309N;	P00359;	MINT-8285236;
g4904.t1	GK5S-49	-	5023:881-1938	GLC	XYL	OK	930.136	399.095	-1.22071	-2.57973	0.00185	0.0203457	yes	g4904.t1	Q754B9	ERG3_ASHGO	reviewed	C-5 sterol desaturase (EC 1.3.3.-) (Ergosterol Delta(5,6) desaturase) (Sterol-C5-desaturase)	ERG3 AFR151C	Ashbya gossypii (strain ATCC 10895 / CBS 109.51 / FGSC 9923 / NRRL Y-1056) (Yeast) (Eremothecium gossypii)	351	ERG3		AFR151C		1.3.3.-	SUBCELLULAR LOCATION: Endoplasmic reticulum membrane {ECO:0000305}; Multi-pass membrane protein {ECO:0000305}.			TRANSMEM 88 108 Helical. {ECO:0000255}.; TRANSMEM 136 156 Helical. {ECO:0000255}.; TRANSMEM 173 193 Helical. {ECO:0000255}.; TRANSMEM 237 257 Helical. {ECO:0000255}.	endoplasmic reticulum lumen [GO:0005788]; endoplasmic reticulum membrane [GO:0005789]; integral component of membrane [GO:0016021]; C-5 sterol desaturase activity [GO:0000248]; iron ion binding [GO:0005506]; ergosterol biosynthetic process [GO:0006696]; fatty acid biosynthetic process [GO:0006633]	ergosterol biosynthetic process [GO:0006696]; fatty acid biosynthetic process [GO:0006633]	C-5 sterol desaturase activity [GO:0000248]; iron ion binding [GO:0005506]	endoplasmic reticulum lumen [GO:0005788]; endoplasmic reticulum membrane [GO:0005789]; integral component of membrane [GO:0016021]	GO:0000248; GO:0005788; GO:0005789; GO:0006696; GO:0006633; GO:0016021; GO:0005506	DOMAIN: The histidine box domains may contain the active site and/or be involved in metal ion binding.		MOTIF 194 198 Histidine box-1.; MOTIF 207 211 Histidine box-2.; MOTIF 282 286 Histidine box-3.			PATHWAY: Steroid metabolism; ergosterol biosynthesis; ergosterol from zymosterol: step 3/5.	FUNCTION: Catalyzes the introduction of a C-5 double bond in the B ring of ergosterol. May contribute to the regulation of ergosterol biosynthesis (By similarity). {ECO:0000250}.		3 out of 5
g2705.t1	GK5S-2284	-	2584:47860-52601	GLC	XYL	OK	326.31	139.91	-1.22175	-2.23881	0.00295	0.0294749	yes	g2705.t1	Q6CJC4	ARO1_KLULA	reviewed	Pentafunctional AROM polypeptide [Includes: 3-dehydroquinate synthase (DHQS) (EC 4.2.3.4); 3-phosphoshikimate 1-carboxyvinyltransferase (EC 2.5.1.19) (5-enolpyruvylshikimate-3-phosphate synthase) (EPSP synthase) (EPSPS); Shikimate kinase (SK) (EC 2.7.1.71); 3-dehydroquinate dehydratase (3-dehydroquinase) (EC 4.2.1.10); Shikimate dehydrogenase (EC 1.1.1.25)]	ARO1 KLLA0F19712g	Kluyveromyces lactis (strain ATCC 8585 / CBS 2359 / DSM 70799 / NBRC 1267 / NRRL Y-1140 / WM37) (Yeast) (Candida sphaerica)	1578	ARO1		KLLA0F19712g		4.2.3.4; 2.5.1.19; 2.7.1.71; 4.2.1.10; 1.1.1.25	SUBCELLULAR LOCATION: Cytoplasm {ECO:0000255|HAMAP-Rule:MF_03143}.				cytoplasm [GO:0005737]; 3-dehydroquinate dehydratase activity [GO:0003855]; 3-dehydroquinate synthase activity [GO:0003856]; 3-phosphoshikimate 1-carboxyvinyltransferase activity [GO:0003866]; ATP binding [GO:0005524]; metal ion binding [GO:0046872]; shikimate 3-dehydrogenase (NADP+) activity [GO:0004764]; shikimate kinase activity [GO:0004765]; aromatic amino acid family biosynthetic process [GO…	aromatic amino acid family biosynthetic process [GO:0009073]; chorismate biosynthetic process [GO:0009423]	3-dehydroquinate dehydratase activity [GO:0003855]; 3-dehydroquinate synthase activity [GO:0003856]; 3-phosphoshikimate 1-carboxyvinyltransferase activity [GO:0003866]; ATP binding [GO:0005524]; metal ion binding [GO:0046872]; shikimate 3-dehydrogenase (NADP+) activity [GO:0004764]; shikimate kinase activity [GO:0004765]	cytoplasm [GO:0005737]	GO:0003855; GO:0003856; GO:0003866; GO:0005524; GO:0009073; GO:0009423; GO:0005737; GO:0046872; GO:0004764; GO:0004765						PATHWAY: Metabolic intermediate biosynthesis; chorismate biosynthesis; chorismate from D-erythrose 4-phosphate and phosphoenolpyruvate: step 2/7. {ECO:0000255|HAMAP-Rule:MF_03143}.; PATHWAY: Metabolic intermediate biosynthesis; chorismate biosynthesis; chorismate from D-erythrose 4-phosphate and phosphoenolpyruvate: step 3/7. {ECO:0000255|HAMAP-Rule:MF_03143}.; PATHWAY: Metabolic intermediate bio…	FUNCTION: The AROM polypeptide catalyzes 5 consecutive enzymatic reactions in prechorismate polyaromatic amino acid biosynthesis. {ECO:0000255|HAMAP-Rule:MF_03143}.		5 out of 5
g2203.t1	GK5S-2805	-	2209:24968-26115	GLC	XYL	OK	133.623	57.0187	-1.22866	-2.3492	0.00585	0.0478599	yes	g2203.t1	P39713	BDH2_YEAST	reviewed	Probable diacetyl reductase [(R)-acetoin forming] 2 (EC 1.1.1.303)	BDH2 YAL061W FUN50	Saccharomyces cerevisiae (strain ATCC 204508 / S288c) (Baker's yeast)	417	BDH2		YAL061W	FUN50	1.1.1.303	SUBCELLULAR LOCATION: Cytoplasm {ECO:0000269|PubMed:14562095}. Nucleus {ECO:0000269|PubMed:14562095}.				cytoplasm [GO:0005737]; nucleus [GO:0005634]; diacetyl reductase ((R)-acetoin forming) activity [GO:0052587]; oxidoreductase activity, acting on the CH-OH group of donors, NAD or NADP as acceptor [GO:0016616]; zinc ion binding [GO:0008270]		diacetyl reductase ((R)-acetoin forming) activity [GO:0052587]; oxidoreductase activity, acting on the CH-OH group of donors, NAD or NADP as acceptor [GO:0016616]; zinc ion binding [GO:0008270]	cytoplasm [GO:0005737]; nucleus [GO:0005634]	GO:0005737; GO:0052587; GO:0005634; GO:0016616; GO:0008270							FUNCTION: Catalyzes the irreversible reduction of 2,3-butanediol to (S)-acetoin in the presence of NADH. {ECO:0000305}.		3 out of 5		31769;	DIP-6734N;	P39713;	MINT-641070;
g1776.t1	GK5S-3224	-	1818:13242-16087	GLC	XYL	OK	621.306	263.971	-1.23493	-2.33152	0.00195	0.0212464	yes	g1776.t1	P07245	C1TC_YEAST	reviewed	C-1-tetrahydrofolate synthase, cytoplasmic (C1-THF synthase) [Includes: Methylenetetrahydrofolate dehydrogenase (EC 1.5.1.5); Methenyltetrahydrofolate cyclohydrolase (EC 3.5.4.9); Formyltetrahydrofolate synthetase (EC 6.3.4.3)]	ADE3 YGR204W G7733	Saccharomyces cerevisiae (strain ATCC 204508 / S288c) (Baker's yeast)	946	ADE3		YGR204W	G7733	1.5.1.5; 3.5.4.9; 6.3.4.3	SUBCELLULAR LOCATION: Cytoplasm {ECO:0000269|PubMed:14562095}. Nucleus {ECO:0000269|PubMed:14562095}.				cytoplasm [GO:0005737]; nucleus [GO:0005634]; ATP binding [GO:0005524]; formate-tetrahydrofolate ligase activity [GO:0004329]; methenyltetrahydrofolate cyclohydrolase activity [GO:0004477]; methylenetetrahydrofolate dehydrogenase (NADP+) activity [GO:0004488]; folic acid-containing compound biosynthetic process [GO:0009396]; folic acid-containing compound metabolic process [GO:0006760]; histidine…	folic acid-containing compound biosynthetic process [GO:0009396]; folic acid-containing compound metabolic process [GO:0006760]; histidine biosynthetic process [GO:0000105]; methionine biosynthetic process [GO:0009086]; purine nucleobase biosynthetic process [GO:0009113]; purine nucleotide biosynthetic process [GO:0006164]; tetrahydrofolate interconversion [GO:0035999]	ATP binding [GO:0005524]; formate-tetrahydrofolate ligase activity [GO:0004329]; methenyltetrahydrofolate cyclohydrolase activity [GO:0004477]; methylenetetrahydrofolate dehydrogenase (NADP+) activity [GO:0004488]	cytoplasm [GO:0005737]; nucleus [GO:0005634]	GO:0005524; GO:0005737; GO:0009396; GO:0006760; GO:0004329; GO:0000105; GO:0004477; GO:0009086; GO:0004488; GO:0005634; GO:0009113; GO:0006164; GO:0035999	DOMAIN: This trifunctional enzyme consists of two major domains: an N-terminal part containing the methylene-THF dehydrogenase and cyclohydrolase activities and a larger C-terminal part containing formyl-THF synthetase activity.					PATHWAY: One-carbon metabolism; tetrahydrofolate interconversion.			5 out of 5		33457;	DIP-3867N;	P07245;	MINT-574376;
g3205.t1	GK5S-1773	-	3053:13078-14399	GLC	XYL	OK	95.9073	40.6535	-1.23826	-2.24939	0.00575	0.0472063	yes	g3205.t1	Q9UTM9	FAP2_SCHPO	reviewed	L-saccharopine oxidase (EC 1.5.3.18)	fap2 SPAC139.04c	Schizosaccharomyces pombe (strain 972 / ATCC 24843) (Fission yeast)	433	fap2			SPAC139.04c	1.5.3.18	SUBCELLULAR LOCATION: Secreted {ECO:0000305}. Cytoplasm {ECO:0000269|PubMed:16823372}. Nucleus {ECO:0000269|PubMed:16823372}.				cytosol [GO:0005829]; extracellular region [GO:0005576]; nucleus [GO:0005634]; flavin adenine dinucleotide binding [GO:0050660]; saccharopine oxidase activity [GO:0051698]; L-lysine catabolic process [GO:0019477]	L-lysine catabolic process [GO:0019477]	flavin adenine dinucleotide binding [GO:0050660]; saccharopine oxidase activity [GO:0051698]	cytosol [GO:0005829]; extracellular region [GO:0005576]; nucleus [GO:0005634]	GO:0019477; GO:0005829; GO:0005576; GO:0050660; GO:0005634; GO:0051698									4 out of 5		278260;			MINT-4710886;
g188.t1	GK5S-4844	-	227:40181-43389	GLC	XYL	OK	38.8247	16.4086	-1.24252	-2.07923	0.006	0.0487474	yes	g188.t1	P47047	MTR4_YEAST	reviewed	ATP-dependent RNA helicase DOB1 (EC 3.6.4.13) (mRNA transport regulator MTR4)	MTR4 DOB1 YJL050W J1158	Saccharomyces cerevisiae (strain ATCC 204508 / S288c) (Baker's yeast)	1073	MTR4	DOB1	YJL050W	J1158	3.6.4.13	SUBCELLULAR LOCATION: Nucleus.				nucleolus [GO:0005730]; nucleus [GO:0005634]; TRAMP complex [GO:0031499]; ATP binding [GO:0005524]; ATP-dependent 3'-5' RNA helicase activity [GO:0034459]; oxidoreductase activity [GO:0016491]; poly(A) binding [GO:0008143]; exonucleolytic trimming to generate mature 3'-end of 5.8S rRNA from tricistronic rRNA transcript (SSU-rRNA, 5.8S rRNA, LSU-rRNA) [GO:0000467]; ncRNA polyadenylation [GO:004362…	exonucleolytic trimming to generate mature 3'-end of 5.8S rRNA from tricistronic rRNA transcript (SSU-rRNA, 5.8S rRNA, LSU-rRNA) [GO:0000467]; ncRNA polyadenylation [GO:0043629]; nuclear mRNA surveillance of mRNA 3'-end processing [GO:0071031]; nuclear polyadenylation-dependent mRNA catabolic process [GO:0071042]; nuclear polyadenylation-dependent rRNA catabolic process [GO:0071035]; nuclear poly…	ATP binding [GO:0005524]; ATP-dependent 3'-5' RNA helicase activity [GO:0034459]; oxidoreductase activity [GO:0016491]; poly(A) binding [GO:0008143]	nucleolus [GO:0005730]; nucleus [GO:0005634]; TRAMP complex [GO:0031499]	GO:0005524; GO:0034459; GO:0031499; GO:0034475; GO:0034476; GO:0000467; GO:0043629; GO:0071031; GO:0071042; GO:0071035; GO:0071038; GO:0071049; GO:0005730; GO:0005634; GO:0016491; GO:0008143; GO:0071051; GO:0016075		DOMAIN 158 314 Helicase ATP-binding. {ECO:0000255|PROSITE-ProRule:PRU00541}.; DOMAIN 393 597 Helicase C-terminal. {ECO:0000255|PROSITE-ProRule:PRU00542}.	MOTIF 262 265 DEVH box.				FUNCTION: ATP-dependent RNA helicase required for the 3'-end formation of 5.8S RNA. Cofactor for the exosome complex that unwinds secondary structure in pre-rRNA. Required for nucleocytoplasmic transport of mRNA. May serve as a chaperone which translocates or normalizes the structure of mRNAs in preparation for export. Component of the TRAMP complex which has a poly(A) RNA polymerase activity and…		5 out of 5		33705;	DIP-6394N;	P47047;	MINT-620894;
g2205.t1	GK5S-2807	-	2209:29396-30780	GLC	XYL	OK	1141.89	479.792	-1.25094	-2.28585	0.0053	0.0442861	yes	g2205.t1	P39708	DHE5_YEAST	reviewed	NADP-specific glutamate dehydrogenase 2 (NADP-GDH 2) (EC 1.4.1.4) (NADP-dependent glutamate dehydrogenase 2)	GDH3 YAL062W FUN51	Saccharomyces cerevisiae (strain ATCC 204508 / S288c) (Baker's yeast)	457	GDH3		YAL062W	FUN51	1.4.1.4					nucleus [GO:0005634]; glutamate dehydrogenase (NADP+) activity [GO:0004354]; ammonia assimilation cycle [GO:0019676]; glutamate biosynthetic process [GO:0006537]	ammonia assimilation cycle [GO:0019676]; glutamate biosynthetic process [GO:0006537]	glutamate dehydrogenase (NADP+) activity [GO:0004354]	nucleus [GO:0005634]	GO:0019676; GO:0006537; GO:0004354; GO:0005634									3 out of 5		31768;	DIP-4325N;	P39708;	MINT-488220;
g4285.t1	GK5S-704	-	4289:46139-47463	GLC	XYL	OK	189.006	78.7704	-1.26271	-2.42275	0.00365	0.0343495	yes	g4285.t1	Q752X9	FDFT_ASHGO	reviewed	Squalene synthase (SQS) (SS) (EC 2.5.1.21) (FPP:FPP farnesyltransferase) (Farnesyl-diphosphate farnesyltransferase)	ERG9 AFR444C	Ashbya gossypii (strain ATCC 10895 / CBS 109.51 / FGSC 9923 / NRRL Y-1056) (Yeast) (Eremothecium gossypii)	441	ERG9		AFR444C		2.5.1.21	SUBCELLULAR LOCATION: Endoplasmic reticulum membrane {ECO:0000250}; Multi-pass membrane protein {ECO:0000250}.			TRANSMEM 293 313 Helical. {ECO:0000255}.; TRANSMEM 420 440 Helical. {ECO:0000255}.	endoplasmic reticulum membrane [GO:0005789]; integral component of membrane [GO:0016021]; mitochondrial outer membrane [GO:0005741]; farnesyl-diphosphate farnesyltransferase activity [GO:0004310]; oxidoreductase activity [GO:0016491]; squalene synthase activity [GO:0051996]; ergosterol biosynthetic process [GO:0006696]; isoprenoid biosynthetic process [GO:0008299]	ergosterol biosynthetic process [GO:0006696]; isoprenoid biosynthetic process [GO:0008299]	farnesyl-diphosphate farnesyltransferase activity [GO:0004310]; oxidoreductase activity [GO:0016491]; squalene synthase activity [GO:0051996]	endoplasmic reticulum membrane [GO:0005789]; integral component of membrane [GO:0016021]; mitochondrial outer membrane [GO:0005741]	GO:0005789; GO:0006696; GO:0004310; GO:0016021; GO:0008299; GO:0005741; GO:0016491; GO:0051996						PATHWAY: Terpene metabolism; lanosterol biosynthesis; lanosterol from farnesyl diphosphate: step 1/3.	FUNCTION: Catalyzes the condensation of 2 two farnesyl pyrophosphate moieties to form squalene. It is the first committed enzyme of the sterol biosynthesis pathway. Required for the biosynthesis of ergosterol (By similarity). {ECO:0000250}.		3 out of 5
g4693.t1	GK5S-249	-	4822:4376-5472	GLC	XYL	OK	363.886	150.188	-1.27672	-2.62305	0.00275	0.0277124	yes	g4693.t1	Q9Y7N4	OXDA_SCHPO	reviewed	D-amino-acid oxidase (DAAO) (DAMOX) (DAO) (EC 1.4.3.3)	dao1 SPCC1450.07c	Schizosaccharomyces pombe (strain 972 / ATCC 24843) (Fission yeast)	348	dao1			SPCC1450.07c	1.4.3.3					D-amino-acid oxidase activity [GO:0003884]; D-alanine metabolic process [GO:0046436]; D-amino acid metabolic process [GO:0046416]; D-valine metabolic process [GO:1902114]	D-alanine metabolic process [GO:0046436]; D-amino acid metabolic process [GO:0046416]; D-valine metabolic process [GO:1902114]	D-amino-acid oxidase activity [GO:0003884]		GO:0046436; GO:0046416; GO:0003884; GO:1902114									3 out of 5		275606;
g1145.t1	GK5S-3875	-	1242:15030-16795	GLC	XYL	OK	257.484	105.225	-1.291	-2.549	0.001	0.0124233	yes	g1145.t1	Q08822	ETFD_YEAST	reviewed	Probable electron transfer flavoprotein-ubiquinone oxidoreductase, mitochondrial (ETF-QO) (ETF-ubiquinone oxidoreductase) (EC 1.5.5.1) (Changed intracellular redox state protein 2) (Electron-transferring-flavoprotein dehydrogenase) (ETF dehydrogenase)	CIR2 YOR356W	Saccharomyces cerevisiae (strain ATCC 204508 / S288c) (Baker's yeast)	631	CIR2		YOR356W		1.5.5.1	SUBCELLULAR LOCATION: Mitochondrion inner membrane {ECO:0000269|PubMed:11502169, ECO:0000269|PubMed:14562095, ECO:0000269|PubMed:14576278, ECO:0000269|PubMed:16823961}.				mitochondrial inner membrane [GO:0005743]; mitochondrion [GO:0005739]; 4 iron, 4 sulfur cluster binding [GO:0051539]; electron-transferring-flavoprotein dehydrogenase activity [GO:0004174]; metal ion binding [GO:0046872]		4 iron, 4 sulfur cluster binding [GO:0051539]; electron-transferring-flavoprotein dehydrogenase activity [GO:0004174]; metal ion binding [GO:0046872]	mitochondrial inner membrane [GO:0005743]; mitochondrion [GO:0005739]	GO:0051539; GO:0004174; GO:0046872; GO:0005743; GO:0005739		DOMAIN 591 620 4Fe-4S ferredoxin-type. {ECO:0000255|PROSITE-ProRule:PRU00711}.					FUNCTION: Accepts electrons from ETF and reduces ubiquinone. {ECO:0000250}.		4 out of 5		34741;	DIP-6685N;	Q08822;	MINT-617086;
g2202.t1	GK5S-2804	-	2209:22877-24030	GLC	XYL	OK	1722.35	701.663	-1.29553	-2.65054	0.0014	0.0161137	yes	g2202.t1	P39714	BDH1_YEAST	reviewed	(R,R)-butanediol dehydrogenase (EC 1.1.1.4)	BDH1 BDH YAL060W FUN49	Saccharomyces cerevisiae (strain ATCC 204508 / S288c) (Baker's yeast)	382	BDH1	BDH	YAL060W	FUN49	1.1.1.4	SUBCELLULAR LOCATION: Cytoplasm {ECO:0000269|PubMed:14562095}.				cytoplasm [GO:0005737]; (R,R)-butanediol dehydrogenase activity [GO:0000721]; zinc ion binding [GO:0008270]; alcohol metabolic process [GO:0006066]; butanediol biosynthetic process [GO:0034079]	alcohol metabolic process [GO:0006066]; butanediol biosynthetic process [GO:0034079]	(R,R)-butanediol dehydrogenase activity [GO:0000721]; zinc ion binding [GO:0008270]	cytoplasm [GO:0005737]	GO:0000721; GO:0006066; GO:0034079; GO:0005737; GO:0008270							FUNCTION: NAD-dependent (R,R)-butanediol dehydrogenase which catalyzes oxidation of (R,R)-butane-2,3-diol to (3R)-acetoin, of meso-butanediol to (3S)-acetoin, and reduction of acetoin. Allows the use of 2,3-butanediol as an aerobic carbon source. {ECO:0000269|PubMed:10938079}.		5 out of 5		31770;	DIP-5356N;	P39714;	MINT-487549;
g4841.t1	GK5S-119	-	4948:12186-14218	GLC	XYL	OK	46.0527	18.6976	-1.30043	-2.18424	0.00485	0.0417136	yes	g4841.t1	Q01679	LAC1_PHLRA	reviewed	Laccase (EC 1.10.3.2) (Benzenediol:oxygen oxidoreductase) (Diphenol oxidase) (Ligninolytic phenoloxidase) (Urishiol oxidase)	LAC	Phlebia radiata (White-rot fungus)	520	LAC				1.10.3.2	SUBCELLULAR LOCATION: Secreted.				extracellular region [GO:0005576]; copper ion binding [GO:0005507]; hydroquinone:oxygen oxidoreductase activity [GO:0052716]; lignin catabolic process [GO:0046274]	lignin catabolic process [GO:0046274]	copper ion binding [GO:0005507]; hydroquinone:oxygen oxidoreductase activity [GO:0052716]	extracellular region [GO:0005576]	GO:0005507; GO:0005576; GO:0052716; GO:0046274		DOMAIN 22 148 Plastocyanin-like 1.; DOMAIN 160 304 Plastocyanin-like 2.; DOMAIN 373 496 Plastocyanin-like 3.					FUNCTION: Most probably plays an important role in lignin degradation.		3 out of 5
g542.t1	GK5S-4482	-	611:3291-4420	GLC	XYL	OK	441.885	179.296	-1.30133	-2.70129	0.00095	0.0120573	yes	g542.t1	P28777	AROC_YEAST	reviewed	Chorismate synthase (EC 4.2.3.5) (5-enolpyruvylshikimate-3-phosphate phospholyase)	ARO2 YGL148W	Saccharomyces cerevisiae (strain ATCC 204508 / S288c) (Baker's yeast)	376	ARO2		YGL148W		4.2.3.5					cytoplasm [GO:0005737]; chorismate synthase activity [GO:0004107]; riboflavin reductase (NADPH) activity [GO:0042602]; aromatic amino acid family biosynthetic process [GO:0009073]; chorismate biosynthetic process [GO:0009423]; oxidation-reduction process [GO:0055114]	aromatic amino acid family biosynthetic process [GO:0009073]; chorismate biosynthetic process [GO:0009423]; oxidation-reduction process [GO:0055114]	chorismate synthase activity [GO:0004107]; riboflavin reductase (NADPH) activity [GO:0042602]	cytoplasm [GO:0005737]	GO:0009073; GO:0009423; GO:0004107; GO:0005737; GO:0055114; GO:0042602						PATHWAY: Metabolic intermediate biosynthesis; chorismate biosynthesis; chorismate from D-erythrose 4-phosphate and phosphoenolpyruvate: step 7/7.			5 out of 5		33104;	DIP-4219N;	P28777;	MINT-554974;
g3356.t1	GK5S-1622	-	3163:5605-8183	GLC	XYL	OK	676.573	271.867	-1.31535	-2.50169	0.00155	0.0175816	yes	g3356.t1	Q01217	ARG56_YEAST	reviewed	Protein ARG5,6, mitochondrial [Cleaved into: N-acetyl-gamma-glutamyl-phosphate reductase (EC 1.2.1.38) (N-acetyl-glutamate semialdehyde dehydrogenase) (NAGSA dehydrogenase); Acetylglutamate kinase (EC 2.7.2.8) (N-acetyl-L-glutamate 5-phosphotransferase) (NAG kinase) (AGK)]	ARG5,6 YER069W	Saccharomyces cerevisiae (strain ATCC 204508 / S288c) (Baker's yeast)	863	ARG5,6		YER069W		1.2.1.38; 2.7.2.8	SUBCELLULAR LOCATION: Mitochondrion.				mitochondrial matrix [GO:0005759]; acetylglutamate kinase activity [GO:0003991]; ATP binding [GO:0005524]; N-acetyl-gamma-glutamyl-phosphate reductase activity [GO:0003942]; NAD binding [GO:0051287]; arginine biosynthetic process [GO:0006526]; ornithine biosynthetic process [GO:0006592]; regulation of transcription, DNA-templated [GO:0006355]	arginine biosynthetic process [GO:0006526]; ornithine biosynthetic process [GO:0006592]; regulation of transcription, DNA-templated [GO:0006355]	acetylglutamate kinase activity [GO:0003991]; ATP binding [GO:0005524]; N-acetyl-gamma-glutamyl-phosphate reductase activity [GO:0003942]; NAD binding [GO:0051287]	mitochondrial matrix [GO:0005759]	GO:0005524; GO:0003942; GO:0051287; GO:0003991; GO:0006526; GO:0005759; GO:0006592; GO:0006355		DOMAIN 353 505 N-acetyltransferase. {ECO:0000255|PROSITE-ProRule:PRU00532}.				PATHWAY: Amino-acid biosynthesis; L-arginine biosynthesis; N(2)-acetyl-L-ornithine from L-glutamate: step 2/4.; PATHWAY: Amino-acid biosynthesis; L-arginine biosynthesis; N(2)-acetyl-L-ornithine from L-glutamate: step 3/4.		ENZYME REGULATION: The kinase activity is inhibited by arginine.	5 out of 5	PTM: The protein precursor is cleaved into the two biologically active enzymes, the kinase and the reductase. {ECO:0000269|PubMed:1649049}.	36812;	DIP-5348N;	Q01217;	MINT-492634;
g2906.t1	GK5S-2071	-	2803:110-1155	GLC	XYL	OK	61.7405	24.2132	-1.35042	-2.30159	0.0093	0.066778	no	g2906.t1	Q7LL04	YQK1_SCHPO	reviewed	UPF0676 protein C1494.01	SPCC1494.01	Schizosaccharomyces pombe (strain 972 / ATCC 24843) (Fission yeast)	321				SPCC1494.01		SUBCELLULAR LOCATION: Cytoplasm {ECO:0000269|PubMed:16823372}. Nucleus {ECO:0000269|PubMed:16823372}.				cytoplasm [GO:0005737]; cytosol [GO:0005829]; nucleus [GO:0005634]; oxidoreductase activity, acting on paired donors, with incorporation or reduction of molecular oxygen, 2-oxoglutarate as one donor, and incorporation of one atom each of oxygen into both donors [GO:0016706]		oxidoreductase activity, acting on paired donors, with incorporation or reduction of molecular oxygen, 2-oxoglutarate as one donor, and incorporation of one atom each of oxygen into both donors [GO:0016706]	cytoplasm [GO:0005737]; cytosol [GO:0005829]; nucleus [GO:0005634]	GO:0005737; GO:0005829; GO:0005634; GO:0016706		DOMAIN 159 267 Fe2OG dioxygenase. {ECO:0000255|PROSITE-ProRule:PRU00805}.							2 out of 5
g1463.t1	GK5S-3549	-	1523:53-468	GLC	XYL	OK	195.966	75.7288	-1.37169	-3.24829	0.00645	0.0511642	no	g1463.t1	B0SW61	RUTC_CAUSK	reviewed	Putative aminoacrylate peracid reductase RutC (EC 1.-.-.-)	rutC Caul_3980	Caulobacter sp. (strain K31)	129	rutC		Caul_3980		1.-.-.-					oxidoreductase activity [GO:0016491]; nitrogen utilization [GO:0019740]; uracil catabolic process [GO:0006212]	nitrogen utilization [GO:0019740]; uracil catabolic process [GO:0006212]	oxidoreductase activity [GO:0016491]		GO:0019740; GO:0016491; GO:0006212							FUNCTION: May reduce aminoacrylate peracid to aminoacrylate. Required to remove a toxic intermediate produce by the pyrimidine nitrogen degradation. {ECO:0000255|HAMAP-Rule:MF_00831}.		2 out of 5
g4690.t1	GK5S-276	-	4815:8131-10214	GLC	XYL	OK	19.9476	7.67556	-1.37787	-2.02469	0.01055	0.0735056	no	g4690.t1	P32791	FRE1_YEAST	reviewed	Ferric/cupric reductase transmembrane component 1 (EC 1.16.1.9) (Ferric-chelate reductase 1)	FRE1 YLR214W L8167.2	Saccharomyces cerevisiae (strain ATCC 204508 / S288c) (Baker's yeast)	686	FRE1		YLR214W	L8167.2	1.16.1.9	SUBCELLULAR LOCATION: Cell membrane {ECO:0000269|PubMed:17507646, ECO:0000269|PubMed:8662826}; Multi-pass membrane protein {ECO:0000269|PubMed:17507646, ECO:0000269|PubMed:8662826}.		TOPO_DOM 23 148 Extracellular. {ECO:0000255}.; TOPO_DOM 170 215 Cytoplasmic. {ECO:0000255}.; TOPO_DOM 237 259 Extracellular. {ECO:0000255}.; TOPO_DOM 281 296 Cytoplasmic. {ECO:0000255}.; TOPO_DOM 318 328 Extracellular. {ECO:0000255}.; TOPO_DOM 350 358 Cytoplasmic. {ECO:0000255}.; TOPO_DOM 379 383 Extracellular. {ECO:0000255}.; TOPO_DOM 402 686 Cytoplasmic. {ECO:0000255}.	TRANSMEM 149 169 Helical; Name=1. {ECO:0000255}.; TRANSMEM 216 236 Helical; Name=2. {ECO:0000255}.; TRANSMEM 260 280 Helical; Name=3. {ECO:0000255}.; TRANSMEM 297 317 Helical; Name=4. {ECO:0000255}.; TRANSMEM 329 349 Helical; Name=5. {ECO:0000255}.; TRANSMEM 359 378 Helical; Name=6. {ECO:0000255}.; TRANSMEM 384 401 Helical; Name=7. {ECO:0000255}.	integral component of membrane [GO:0016021]; plasma membrane [GO:0005886]; ferric-chelate reductase (NADPH) activity [GO:0052851]; ferric-chelate reductase activity [GO:0000293]; metal ion binding [GO:0046872]; copper ion import [GO:0015677]; iron ion homeostasis [GO:0055072]; iron ion transport [GO:0006826]	copper ion import [GO:0015677]; iron ion homeostasis [GO:0055072]; iron ion transport [GO:0006826]	ferric-chelate reductase (NADPH) activity [GO:0052851]; ferric-chelate reductase activity [GO:0000293]; metal ion binding [GO:0046872]	integral component of membrane [GO:0016021]; plasma membrane [GO:0005886]	GO:0015677; GO:0052851; GO:0000293; GO:0016021; GO:0055072; GO:0006826; GO:0046872; GO:0005886		DOMAIN 258 398 Ferric oxidoreductase.; DOMAIN 399 522 FAD-binding FR-type. {ECO:0000255|PROSITE-ProRule:PRU00716}.					FUNCTION: Metalloreductase responsible for reducing extracellular iron and copper prior to import. Catalyzes the reductive uptake of Fe(3+)-salts and Fe(3+) bound to catecholate or hydroxamate siderophores. Fe(3+) is reduced to Fe(2+), which then dissociates from the siderophore and can be imported by the high-affinity Fe(2+) transport complex in the plasma membrane. Also participates in Cu(2+) r…	ENZYME REGULATION: Inhibited by nitric oxide (NO). {ECO:0000269|PubMed:15288128}.	5 out of 5		31482;	DIP-5349N;	P32791;	MINT-492656;
g1974.t1	GK5S-3030	-	2050:7856-9702	GLC	XYL	OK	161.201	62.0133	-1.37821	-2.27665	0.0042	0.0378564	yes	g1974.t1	P36150	SUMT_YEAST	reviewed	Uroporphyrinogen-III C-methyltransferase (Urogen III methylase) (EC 2.1.1.107) (SUMT) (Uroporphyrinogen III methylase) (UROM)	MET1 MET20 YKR069W	Saccharomyces cerevisiae (strain ATCC 204508 / S288c) (Baker's yeast)	593	MET1	MET20	YKR069W		2.1.1.107					intracellular [GO:0005622]; precorrin-2 dehydrogenase activity [GO:0043115]; uroporphyrin-III C-methyltransferase activity [GO:0004851]; methionine biosynthetic process [GO:0009086]; siroheme biosynthetic process [GO:0019354]; sulfate assimilation [GO:0000103]	methionine biosynthetic process [GO:0009086]; siroheme biosynthetic process [GO:0019354]; sulfate assimilation [GO:0000103]	precorrin-2 dehydrogenase activity [GO:0043115]; uroporphyrin-III C-methyltransferase activity [GO:0004851]	intracellular [GO:0005622]	GO:0005622; GO:0009086; GO:0043115; GO:0019354; GO:0000103; GO:0004851							FUNCTION: Siroheme synthase involved in methionine biosynthesis. {ECO:0000269|PubMed:10051442, ECO:0000269|PubMed:9003798}.		4 out of 5		34200;	DIP-4843N;	P36150;	MINT-478835;
g4565.t1	GK5S-404	-	4614:5809-6917	GLC	XYL	OK	77.9174	29.9557	-1.37912	-2.40207	0.00455	0.0397892	yes	g4565.t1	Q99042	OXDA_TRIVR	reviewed	D-amino-acid oxidase (DAAO) (DAMOX) (DAO) (EC 1.4.3.3)	DAO1	Trigonopsis variabilis (Yeast)	356	DAO1				1.4.3.3					D-amino-acid oxidase activity [GO:0003884]		D-amino-acid oxidase activity [GO:0003884]		GO:0003884									2 out of 5
g3102.t1	GK5S-1882	-	2995:14218-17315	GLC	XYL	OK	509.521	192.67	-1.40301	-2.57898	0.00065	0.00877126	yes	g3102.t1	P39692	MET10_YEAST	reviewed	Sulfite reductase [NADPH] flavoprotein component (EC 1.8.1.2)	MET10 YFR030W	Saccharomyces cerevisiae (strain ATCC 204508 / S288c) (Baker's yeast)	1035	MET10		YFR030W		1.8.1.2					sulfite reductase complex (NADPH) [GO:0009337]; oxidoreductase activity, acting on the aldehyde or oxo group of donors [GO:0016903]; sulfite reductase (NADPH) activity [GO:0004783]; cysteine biosynthetic process [GO:0019344]; hydrogen sulfide biosynthetic process [GO:0070814]; methionine biosynthetic process [GO:0009086]; sulfate assimilation [GO:0000103]	cysteine biosynthetic process [GO:0019344]; hydrogen sulfide biosynthetic process [GO:0070814]; methionine biosynthetic process [GO:0009086]; sulfate assimilation [GO:0000103]	oxidoreductase activity, acting on the aldehyde or oxo group of donors [GO:0016903]; sulfite reductase (NADPH) activity [GO:0004783]	sulfite reductase complex (NADPH) [GO:0009337]	GO:0019344; GO:0070814; GO:0009086; GO:0016903; GO:0000103; GO:0004783; GO:0009337		DOMAIN 648 879 FAD-binding FR-type. {ECO:0000255|PROSITE-ProRule:PRU00716}.				PATHWAY: Sulfur metabolism; hydrogen sulfide biosynthesis; hydrogen sulfide from sulfite (NADPH route): step 1/1.	FUNCTION: This enzyme catalyzes the 6-electron reduction of sulfite to sulfide. This is one of several activities required for the biosynthesis of L-cysteine from sulfate.		4 out of 5		31185;	DIP-6609N;	P39692;	MINT-698633;
g4636.t1	GK5S-331	-	4710:19837-20807	GLC	XYL	OK	258.127	96.6711	-1.41692	-2.8796	0.0012	0.0143025	yes	g4636.t1	P11353	HEM6_YEAST	reviewed	Oxygen-dependent coproporphyrinogen-III oxidase (COX) (Coprogen oxidase) (Coproporphyrinogenase) (EC 1.3.3.3)	HEM13 YDR044W YD5112.02	Saccharomyces cerevisiae (strain ATCC 204508 / S288c) (Baker's yeast)	328	HEM13		YDR044W	YD5112.02	1.3.3.3	SUBCELLULAR LOCATION: Cytoplasm {ECO:0000269|PubMed:14562095}.				cytosol [GO:0005829]; coproporphyrinogen oxidase activity [GO:0004109]; protein homodimerization activity [GO:0042803]; heme biosynthetic process [GO:0006783]; protoporphyrinogen IX biosynthetic process [GO:0006782]	heme biosynthetic process [GO:0006783]; protoporphyrinogen IX biosynthetic process [GO:0006782]	coproporphyrinogen oxidase activity [GO:0004109]; protein homodimerization activity [GO:0042803]	cytosol [GO:0005829]	GO:0004109; GO:0005829; GO:0006783; GO:0042803; GO:0006782						PATHWAY: Porphyrin-containing compound metabolism; protoporphyrin-IX biosynthesis; protoporphyrinogen-IX from coproporphyrinogen-III (O2 route): step 1/1.	FUNCTION: Involved in the heme biosynthesis. Catalyzes the aerobic oxidative decarboxylation of propionate groups of rings A and B of coproporphyrinogen-III to yield the vinyl groups in protoporphyrinogen-IX (By similarity). {ECO:0000250}.		5 out of 5		32099;	DIP-1614N;	P11353;	MINT-403879;
g519.t1	GK5S-4508	-	562:8614-9322	GLC	XYL	OK	7.14713	2.62177	-1.44682	-1.33159	0.18085	0.460809	no	g519.t1	Q07589	YD144_YEAST	reviewed	Uncharacterized protein YDL144C	YDL144C	Saccharomyces cerevisiae (strain ATCC 204508 / S288c) (Baker's yeast)	356			YDL144C			SUBCELLULAR LOCATION: Cytoplasm {ECO:0000269|PubMed:14562095}. Nucleus {ECO:0000269|PubMed:14562095}.				cytoplasm [GO:0005737]; nucleus [GO:0005634]; 2-dehydropantoate 2-reductase activity [GO:0008677]; NADP binding [GO:0050661]		2-dehydropantoate 2-reductase activity [GO:0008677]; NADP binding [GO:0050661]	cytoplasm [GO:0005737]; nucleus [GO:0005634]	GO:0008677; GO:0050661; GO:0005737; GO:0005634									2 out of 5		31917;	DIP-1632N;	Q07589;	MINT-394084;
g3253.t1	GK5S-1734	-	3097:12793-13646	GLC	XYL	OK	38.5539	13.7519	-1.48724	-2.29309	0.01445	0.0929551	no	g3253.t1	Q06417	TDA5_YEAST	reviewed	Uncharacterized oxidoreductase TDA5 (EC 1.-.-.-) (Topoisomerase I damage affected protein 5)	TDA5 YLR426W	Saccharomyces cerevisiae (strain ATCC 204508 / S288c) (Baker's yeast)	326	TDA5		YLR426W		1.-.-.-	SUBCELLULAR LOCATION: Mitochondrion membrane {ECO:0000305}; Multi-pass membrane protein {ECO:0000305}.			TRANSMEM 9 29 Helical. {ECO:0000255}.; TRANSMEM 33 53 Helical. {ECO:0000255}.	integral component of membrane [GO:0016021]; mitochondrial membrane [GO:0031966]; oxidoreductase activity [GO:0016491]		oxidoreductase activity [GO:0016491]	integral component of membrane [GO:0016021]; mitochondrial membrane [GO:0031966]	GO:0016021; GO:0031966; GO:0016491							FUNCTION: Involved in the resistance to DNA-damaging agents. {ECO:0000269|PubMed:12077312, ECO:0000269|PubMed:16121259}.		3 out of 5		31686;	DIP-4567N;	Q06417;	MINT-510149;
g1160.t1	GK5S-3853	-	1270:7376-8484	GLC	XYL	OK	719.364	253.562	-1.50438	-3.17531	0.0002	0.00326111	yes	g1160.t1	P40495	LYS12_YEAST	reviewed	Homoisocitrate dehydrogenase, mitochondrial (HIcDH) (EC 1.1.1.87)	LYS12 LYS10 LYS11 YIL094C YI9910.02C	Saccharomyces cerevisiae (strain ATCC 204508 / S288c) (Baker's yeast)	371	LYS12	LYS10 LYS11	YIL094C	YI9910.02C	1.1.1.87	SUBCELLULAR LOCATION: Mitochondrion {ECO:0000269|PubMed:14562095, ECO:0000269|PubMed:14576278}.				mitochondrion [GO:0005739]; homoisocitrate dehydrogenase activity [GO:0047046]; magnesium ion binding [GO:0000287]; NAD binding [GO:0051287]; lysine biosynthetic process [GO:0009085]; lysine biosynthetic process via aminoadipic acid [GO:0019878]	lysine biosynthetic process [GO:0009085]; lysine biosynthetic process via aminoadipic acid [GO:0019878]	homoisocitrate dehydrogenase activity [GO:0047046]; magnesium ion binding [GO:0000287]; NAD binding [GO:0051287]	mitochondrion [GO:0005739]	GO:0051287; GO:0047046; GO:0009085; GO:0019878; GO:0000287; GO:0005739						PATHWAY: Amino-acid biosynthesis; L-lysine biosynthesis via AAA pathway; L-alpha-aminoadipate from 2-oxoglutarate: step 4/5.	FUNCTION: Catalyzes the NAD(+)-dependent conversion of homoisocitrate to alpha-ketoadipate. {ECO:0000269|PubMed:4284830}.	ENZYME REGULATION: Inhibited by the reaction product NADH. Inhibited by oxalate; this is a non-competitive inhibitor. {ECO:0000269|PubMed:17223711}.	5 out of 5		34898;	DIP-4162N;	P40495;	MINT-491742;
g575.t1	GK5S-4458	-	633:24394-26261	GLC	XYL	OK	71.3839	22.7421	-1.65023	-2.76192	0.0007	0.00931218	yes	g575.t1	Q04399	GMC1_YEAST	reviewed	Putative multicopper oxidase GMC1 (EC 1.-.-.-) (Grand meiotic recombination cluster protein 1)	GMC1 YDR506C D9719.12	Saccharomyces cerevisiae (strain ATCC 204508 / S288c) (Baker's yeast)	608	GMC1		YDR506C	D9719.12	1.-.-.-					copper ion binding [GO:0005507]; oxidoreductase activity [GO:0016491]; ion transport [GO:0006811]; iron ion homeostasis [GO:0055072]; meiotic nuclear division [GO:0007126]; synaptonemal complex organization [GO:0070193]	ion transport [GO:0006811]; iron ion homeostasis [GO:0055072]; meiotic nuclear division [GO:0007126]; synaptonemal complex organization [GO:0070193]	copper ion binding [GO:0005507]; oxidoreductase activity [GO:0016491]		GO:0005507; GO:0006811; GO:0055072; GO:0007126; GO:0016491; GO:0070193		DOMAIN 51 163 Plastocyanin-like 1.; DOMAIN 243 374 Plastocyanin-like 2.; DOMAIN 421 548 Plastocyanin-like 3.					FUNCTION: Could be a iron transport multicopper oxidase, which is required for Fe(2+) high affinity uptake. May be required to oxidize Fe(2+) and release it from the transporter. Essential component of copper-dependent iron transport (By similarity). Involved in meiotic prophase and synaptonemal complex (SC) assembly. {ECO:0000250, ECO:0000269|PubMed:22194413}.		3 out of 5		32557;	DIP-5270N;	Q04399;	MINT-544571;
g1216.t1	GK5S-3799	-	1283:1028-1995	GLC	XYL	OK	193.978	60.5216	-1.68037	-3.27395	0.0001	0.00179923	yes	g1216.t1	Q6CV81	DOHH_KLULA	reviewed	Deoxyhypusine hydroxylase (DOHH) (EC 1.14.99.29) (Deoxyhypusine dioxygenase) (Deoxyhypusine monooxygenase)	LIA1 KLLA0B14080g	Kluyveromyces lactis (strain ATCC 8585 / CBS 2359 / DSM 70799 / NBRC 1267 / NRRL Y-1140 / WM37) (Yeast) (Candida sphaerica)	322	LIA1		KLLA0B14080g		1.14.99.29	SUBCELLULAR LOCATION: Cytoplasm {ECO:0000255|HAMAP-Rule:MF_03101}. Nucleus {ECO:0000255|HAMAP-Rule:MF_03101}.				cytoplasm [GO:0005737]; nucleus [GO:0005634]; deoxyhypusine monooxygenase activity [GO:0019135]; metal ion binding [GO:0046872]; peptidyl-lysine modification to peptidyl-hypusine [GO:0008612]	peptidyl-lysine modification to peptidyl-hypusine [GO:0008612]	deoxyhypusine monooxygenase activity [GO:0019135]; metal ion binding [GO:0046872]	cytoplasm [GO:0005737]; nucleus [GO:0005634]	GO:0005737; GO:0019135; GO:0046872; GO:0005634; GO:0008612						PATHWAY: Protein modification; eIF5A hypusination. {ECO:0000255|HAMAP-Rule:MF_03101}.	FUNCTION: Catalyzes the hydroxylation of the N(6)-(4-aminobutyl)-L-lysine intermediate to form hypusine, an essential post-translational modification only found in mature eIF-5A factor. {ECO:0000255|HAMAP-Rule:MF_03101}.		3 out of 5
g1483.t1	GK5S-3541	-	1543:17791-18650	GLC	XYL	OK	294.807	88.4032	-1.7376	-3.50865	5e-05	0.00100773	yes	g1483.t1	Q6CR99	P5CR_KLULA	reviewed	Pyrroline-5-carboxylate reductase (P5C reductase) (P5CR) (EC 1.5.1.2)	PRO3 KLLA0D10736g	Kluyveromyces lactis (strain ATCC 8585 / CBS 2359 / DSM 70799 / NBRC 1267 / NRRL Y-1140 / WM37) (Yeast) (Candida sphaerica)	285	PRO3		KLLA0D10736g		1.5.1.2					pyrroline-5-carboxylate reductase activity [GO:0004735]; L-proline biosynthetic process [GO:0055129]	L-proline biosynthetic process [GO:0055129]	pyrroline-5-carboxylate reductase activity [GO:0004735]		GO:0055129; GO:0004735						PATHWAY: Amino-acid biosynthesis; L-proline biosynthesis; L-proline from L-glutamate 5-semialdehyde: step 1/1. {ECO:0000305|PubMed:24912400}.			2 out of 5
g2262.t1	GK5S-2736	-	2257:15464-16224	GLC	XYL	OK	264.877	79.0247	-1.74495	-3.5748	0.0001	0.00179923	yes	g2262.t1	P40579	YIV5_YEAST	reviewed	Uncharacterized oxidoreductase YIR035C (EC 1.-.-.-)	YIR035C	Saccharomyces cerevisiae (strain ATCC 204508 / S288c) (Baker's yeast)	254			YIR035C		1.-.-.-					oxidoreductase activity [GO:0016491]		oxidoreductase activity [GO:0016491]		GO:0016491									2 out of 5		35026;	DIP-4612N;	P40579;	MINT-492719;
g1606.t1	GK5S-3427	-	1655:35561-36972	GLC	XYL	OK	1025.65	303.772	-1.75548	-3.38294	5e-05	0.00100773	yes	g1606.t1	P40054	SERA_YEAST	reviewed	D-3-phosphoglycerate dehydrogenase 1 (3-PGDH 1) (EC 1.1.1.95)	SER3 YER081W	Saccharomyces cerevisiae (strain ATCC 204508 / S288c) (Baker's yeast)	469	SER3		YER081W		1.1.1.95					amino acid binding [GO:0016597]; identical protein binding [GO:0042802]; NAD binding [GO:0051287]; phosphoglycerate dehydrogenase activity [GO:0004617]; L-serine biosynthetic process [GO:0006564]; serine family amino acid biosynthetic process [GO:0009070]	L-serine biosynthetic process [GO:0006564]; serine family amino acid biosynthetic process [GO:0009070]	amino acid binding [GO:0016597]; identical protein binding [GO:0042802]; NAD binding [GO:0051287]; phosphoglycerate dehydrogenase activity [GO:0004617]		GO:0006564; GO:0051287; GO:0016597; GO:0042802; GO:0004617; GO:0009070		DOMAIN 399 469 ACT. {ECO:0000255|PROSITE-ProRule:PRU01007}.				PATHWAY: Amino-acid biosynthesis; L-serine biosynthesis; L-serine from 3-phospho-D-glycerate: step 1/3.			5 out of 5		36826;	DIP-5336N;	P40054;	MINT-404076;
g1907.t1	GK5S-3096	-	1966:3182-7341	GLC	XYL	OK	842.205	247.649	-1.76588	-3.00055	0.00015	0.00259926	yes	g1907.t1	P07702	LYS2_YEAST	reviewed	L-aminoadipate-semialdehyde dehydrogenase (EC 1.2.1.31) (Alpha-aminoadipate reductase) (Alpha-AR)	LYS2 YBR115C YBR0910	Saccharomyces cerevisiae (strain ATCC 204508 / S288c) (Baker's yeast)	1392	LYS2		YBR115C	YBR0910	1.2.1.31					cytoplasm [GO:0005737]; L-aminoadipate-semialdehyde dehydrogenase activity [GO:0004043]; lysine biosynthetic process via aminoadipic acid [GO:0019878]	lysine biosynthetic process via aminoadipic acid [GO:0019878]	L-aminoadipate-semialdehyde dehydrogenase activity [GO:0004043]	cytoplasm [GO:0005737]	GO:0004043; GO:0005737; GO:0019878		DOMAIN 848 917 Acyl carrier. {ECO:0000255|PROSITE-ProRule:PRU00258}.				PATHWAY: Amino-acid biosynthesis; L-lysine biosynthesis via AAA pathway; L-lysine from L-alpha-aminoadipate (fungal route): step 1/3.	FUNCTION: Catalyzes the activation of alpha-aminoadipate by ATP-dependent adenylation and the reduction of activated alpha-aminoadipate by NADPH.		4 out of 5		32818;	DIP-6811N;	P07702;	MINT-661149;
g2258.t1	GK5S-2732	-	2257:7638-8755	GLC	XYL	OK	876.734	254.44	-1.78482	-3.58505	0.0001	0.00179923	yes	g2258.t1	P38998	LYS1_YEAST	reviewed	Saccharopine dehydrogenase [NAD(+), L-lysine-forming] (SDH) (EC 1.5.1.7) (Lysine--2-oxoglutarate reductase)	LYS1 YIR034C	Saccharomyces cerevisiae (strain ATCC 204508 / S288c) (Baker's yeast)	373	LYS1		YIR034C		1.5.1.7	SUBCELLULAR LOCATION: Cytoplasm {ECO:0000269|PubMed:14562095}.				cytoplasm [GO:0005737]; mRNA binding [GO:0003729]; saccharopine dehydrogenase (NAD+, L-lysine-forming) activity [GO:0004754]; lysine biosynthetic process [GO:0009085]; lysine biosynthetic process via aminoadipic acid [GO:0019878]	lysine biosynthetic process [GO:0009085]; lysine biosynthetic process via aminoadipic acid [GO:0019878]	mRNA binding [GO:0003729]; saccharopine dehydrogenase (NAD+, L-lysine-forming) activity [GO:0004754]	cytoplasm [GO:0005737]	GO:0005737; GO:0009085; GO:0019878; GO:0003729; GO:0004754						PATHWAY: Amino-acid biosynthesis; L-lysine biosynthesis via AAA pathway; L-lysine from L-alpha-aminoadipate (fungal route): step 3/3.	FUNCTION: Catalyzes the NAD(+)-dependent cleavage of saccharopine to L-lysine and 2-oxoglutarate.	ENZYME REGULATION: Inhibited by p-chloromercuribenzoate and iodoacetate by modification of the active site cysteine residue. Inhibited by diethyl pyrocarbonate by modification of histidine residues. Inhibited by pyridoxal 5'-phosphate by modification of an essential lysine residue. {ECO:0000269|PubMed:418069, ECO:0000269|PubMed:6771291, ECO:0000269|PubMed:6985909}.	5 out of 5		35025;	DIP-5291N;	P38998;	MINT-524089;
g1886.t1	GK5S-3113	-	1960:3191-3867	GLC	XYL	OK	452.486	130.27	-1.79636	-3.95531	5e-05	0.00100773	yes	g1886.t1	P38075	PDX3_YEAST	reviewed	Pyridoxamine 5'-phosphate oxidase (EC 1.4.3.5) (PNP/PMP oxidase) (PNPOx)	PDX3 YBR035C YBR0321	Saccharomyces cerevisiae (strain ATCC 204508 / S288c) (Baker's yeast)	228	PDX3		YBR035C	YBR0321	1.4.3.5					mitochondrial intermembrane space [GO:0005758]; FMN binding [GO:0010181]; pyridoxamine-phosphate oxidase activity [GO:0004733]; pyridoxal 5'-phosphate salvage [GO:0009443]; pyridoxine biosynthetic process [GO:0008615]	pyridoxal 5'-phosphate salvage [GO:0009443]; pyridoxine biosynthetic process [GO:0008615]	FMN binding [GO:0010181]; pyridoxamine-phosphate oxidase activity [GO:0004733]	mitochondrial intermembrane space [GO:0005758]	GO:0010181; GO:0005758; GO:0009443; GO:0004733; GO:0008615						PATHWAY: Cofactor biosynthesis; B6 vitamer interconversion; pyridoxal 5'-phosphate from pyridoxamine 5'-phosphate: step 1/1.; PATHWAY: Cofactor biosynthesis; B6 vitamer interconversion; pyridoxal 5'-phosphate from pyridoxine 5'-phosphate: step 1/1.	FUNCTION: Catalyzes the oxidation of either pyridoxine 5'-phosphate (PNP) or pyridoxamine 5'-phosphate (PMP) into pyridoxal 5'-phosphate (PLP).		5 out of 5		32736;	DIP-4324N;	P38075;	MINT-528829;
g3551.t1	GK5S-1424	-	3340:2009-3852	GLC	XYL	OK	225.111	63.3951	-1.8282	-3.39155	5e-05	0.00100773	yes	g3551.t1	P40032	TPA1_YEAST	reviewed	Prolyl 3,4-dihydroxylase TPA1 (EC 1.14.11.-) (Termination and polyadenylation protein 1)	TPA1 YER049W	Saccharomyces cerevisiae (strain ATCC 204508 / S288c) (Baker's yeast)	644	TPA1		YER049W		1.14.11.-	SUBCELLULAR LOCATION: Nucleus {ECO:0000269|PubMed:14562095}.				nucleus [GO:0005634]; ferrous iron binding [GO:0008198]; L-ascorbic acid binding [GO:0031418]; oxidative DNA demethylase activity [GO:0035516]; peptidyl-proline dioxygenase activity [GO:0031543]; poly(A) binding [GO:0008143]; DNA dealkylation involved in DNA repair [GO:0006307]; nuclear-transcribed mRNA catabolic process, deadenylation-dependent decay [GO:0000288]; oxidative demethylation [GO:007…	DNA dealkylation involved in DNA repair [GO:0006307]; nuclear-transcribed mRNA catabolic process, deadenylation-dependent decay [GO:0000288]; oxidative demethylation [GO:0070989]; oxidative DNA demethylation [GO:0035511]; peptidyl-proline di-hydroxylation [GO:0018188]; regulation of translational termination [GO:0006449]; translational termination [GO:0006415]	ferrous iron binding [GO:0008198]; L-ascorbic acid binding [GO:0031418]; oxidative DNA demethylase activity [GO:0035516]; peptidyl-proline dioxygenase activity [GO:0031543]; poly(A) binding [GO:0008143]	nucleus [GO:0005634]	GO:0006307; GO:0031418; GO:0008198; GO:0000288; GO:0005634; GO:0035516; GO:0035511; GO:0070989; GO:0018188; GO:0031543; GO:0008143; GO:0006449; GO:0006415		DOMAIN 141 247 Fe2OG dioxygenase. {ECO:0000255|PROSITE-ProRule:PRU00805}.					FUNCTION: Prolyl 3,4-dihydroxylase that catalyzes 3,4-dihydroxylation of 'Pro-64' of small ribosomal subunit RPS23 (RPS23A and RPS23B), thereby regulating protein translation termination efficiency. Part of a messenger ribonucleoprotein (mRNP) complex at the 3'-UTR of mRNAs. It associates specifically with components of the translation termination complex and is involved in both translation termi…		5 out of 5		36788;	DIP-2878N;	P40032;	MINT-516781;
g4466.t1	GK5S-500	-	4477:4533-7453	GLC	XYL	OK	116.796	32.1104	-1.86288	-3.34971	5e-05	0.00100773	yes	g4466.t1	P09440	C1TM_YEAST	reviewed	C-1-tetrahydrofolate synthase, mitochondrial (C1-THF synthase) [Includes: Methylenetetrahydrofolate dehydrogenase (EC 1.5.1.5); Methenyltetrahydrofolate cyclohydrolase (EC 3.5.4.9); Formyltetrahydrofolate synthetase (EC 6.3.4.3)]	MIS1 YBR084W YBR0751	Saccharomyces cerevisiae (strain ATCC 204508 / S288c) (Baker's yeast)	975	MIS1		YBR084W	YBR0751	1.5.1.5; 3.5.4.9; 6.3.4.3	SUBCELLULAR LOCATION: Mitochondrion {ECO:0000269|PubMed:14562095, ECO:0000269|PubMed:14576278, ECO:0000269|PubMed:3528153}.				mitochondrion [GO:0005739]; ATP binding [GO:0005524]; formate-tetrahydrofolate ligase activity [GO:0004329]; methenyltetrahydrofolate cyclohydrolase activity [GO:0004477]; methylenetetrahydrofolate dehydrogenase (NADP+) activity [GO:0004488]; folic acid biosynthetic process [GO:0046656]; histidine biosynthetic process [GO:0000105]; methionine biosynthetic process [GO:0009086]; nucleobase-containi…	folic acid biosynthetic process [GO:0046656]; histidine biosynthetic process [GO:0000105]; methionine biosynthetic process [GO:0009086]; nucleobase-containing compound metabolic process [GO:0006139]; purine nucleotide biosynthetic process [GO:0006164]; tetrahydrofolate interconversion [GO:0035999]	ATP binding [GO:0005524]; formate-tetrahydrofolate ligase activity [GO:0004329]; methenyltetrahydrofolate cyclohydrolase activity [GO:0004477]; methylenetetrahydrofolate dehydrogenase (NADP+) activity [GO:0004488]	mitochondrion [GO:0005739]	GO:0005524; GO:0046656; GO:0004329; GO:0000105; GO:0004477; GO:0009086; GO:0004488; GO:0005739; GO:0006139; GO:0006164; GO:0035999	DOMAIN: This trifunctional enzyme consists of two major domains: an N-terminal part containing the methylene-THF dehydrogenase and cyclohydrolase activities and a larger C-terminal part containing formyl-THF synthetase activity.					PATHWAY: One-carbon metabolism; tetrahydrofolate interconversion.			5 out of 5		32788;	DIP-6724N;	P09440;	MINT-660665;
g2715.t1	GK5S-2294	-	2584:72733-74246	GLC	XYL	OK	244.579	66.3269	-1.88263	-3.47527	5e-05	0.00100773	yes	g2715.t1	Q9HFE4	FMO1_SCHPO	reviewed	Thiol-specific monooxygenase (EC 1.14.13.-) (Flavin-dependent monooxygenase)	fmo1 SPBP16F5.08c	Schizosaccharomyces pombe (strain 972 / ATCC 24843) (Fission yeast)	447	fmo1			SPBP16F5.08c	1.14.13.-					endoplasmic reticulum membrane [GO:0005789]; mitochondrion [GO:0005739]; flavin adenine dinucleotide binding [GO:0050660]; monooxygenase activity [GO:0004497]; N,N-dimethylaniline monooxygenase activity [GO:0004499]; NADP binding [GO:0050661]; oxidation-reduction process [GO:0055114]; protein folding [GO:0006457]	oxidation-reduction process [GO:0055114]; protein folding [GO:0006457]	flavin adenine dinucleotide binding [GO:0050660]; monooxygenase activity [GO:0004497]; N,N-dimethylaniline monooxygenase activity [GO:0004499]; NADP binding [GO:0050661]	endoplasmic reticulum membrane [GO:0005789]; mitochondrion [GO:0005739]	GO:0004499; GO:0050661; GO:0005789; GO:0050660; GO:0005739; GO:0004497; GO:0055114; GO:0006457							FUNCTION: Flavin-dependent oxidation of thiol-containing compounds. Probably required for the correct folding of disulfide-bonded proteins (By similarity). {ECO:0000250}.		3 out of 5		277742;			MINT-4703048;
g2281.t1	GK5S-2713	-	2271:2808-5203	GLC	XYL	OK	419.323	112.484	-1.89834	-3.66216	5e-05	0.00100773	yes	g2281.t1	O13471	HIS2_KLULA	reviewed	Histidine biosynthesis trifunctional protein [Includes: Phosphoribosyl-AMP cyclohydrolase (EC 3.5.4.19); Phosphoribosyl-ATP pyrophosphohydrolase (EC 3.6.1.31); Histidinol dehydrogenase (HDH) (EC 1.1.1.23)]	HIS4 KLLA0C01452g	Kluyveromyces lactis (strain ATCC 8585 / CBS 2359 / DSM 70799 / NBRC 1267 / NRRL Y-1140 / WM37) (Yeast) (Candida sphaerica)	795	HIS4		KLLA0C01452g		3.5.4.19; 3.6.1.31; 1.1.1.23					ATP binding [GO:0005524]; histidinol dehydrogenase activity [GO:0004399]; NAD binding [GO:0051287]; phosphoribosyl-AMP cyclohydrolase activity [GO:0004635]; phosphoribosyl-ATP diphosphatase activity [GO:0004636]; zinc ion binding [GO:0008270]; histidine biosynthetic process [GO:0000105]	histidine biosynthetic process [GO:0000105]	ATP binding [GO:0005524]; histidinol dehydrogenase activity [GO:0004399]; NAD binding [GO:0051287]; phosphoribosyl-AMP cyclohydrolase activity [GO:0004635]; phosphoribosyl-ATP diphosphatase activity [GO:0004636]; zinc ion binding [GO:0008270]		GO:0005524; GO:0051287; GO:0000105; GO:0004399; GO:0004635; GO:0004636; GO:0008270						PATHWAY: Amino-acid biosynthesis; L-histidine biosynthesis; L-histidine from 5-phospho-alpha-D-ribose 1-diphosphate: step 2/9.; PATHWAY: Amino-acid biosynthesis; L-histidine biosynthesis; L-histidine from 5-phospho-alpha-D-ribose 1-diphosphate: step 3/9.; PATHWAY: Amino-acid biosynthesis; L-histidine biosynthesis; L-histidine from 5-phospho-alpha-D-ribose 1-diphosphate: step 9/9.			4 out of 5
g3980.t1	GK5S-979	-	3899:3939-5026	GLC	XYL	OK	582.706	156.238	-1.89902	-3.87732	5e-05	0.00100773	yes	g3980.t1	P41766	LEU3_KLUMA	reviewed	3-isopropylmalate dehydrogenase (3-IPM-DH) (IMDH) (EC 1.1.1.85) (Beta-IPM dehydrogenase)	LEU2	Kluyveromyces marxianus (Yeast) (Candida kefyr)	359	LEU2				1.1.1.85	SUBCELLULAR LOCATION: Cytoplasm.				cytoplasm [GO:0005737]; 3-isopropylmalate dehydrogenase activity [GO:0003862]; magnesium ion binding [GO:0000287]; NAD binding [GO:0051287]; leucine biosynthetic process [GO:0009098]	leucine biosynthetic process [GO:0009098]	3-isopropylmalate dehydrogenase activity [GO:0003862]; magnesium ion binding [GO:0000287]; NAD binding [GO:0051287]	cytoplasm [GO:0005737]	GO:0003862; GO:0051287; GO:0005737; GO:0009098; GO:0000287						PATHWAY: Amino-acid biosynthesis; L-leucine biosynthesis; L-leucine from 3-methyl-2-oxobutanoate: step 3/4.	FUNCTION: Catalyzes the oxidation of 3-carboxy-2-hydroxy-4-methylpentanoate (3-isopropylmalate) to 3-carboxy-4-methyl-2-oxopentanoate. The product decarboxylates to 4-methyl-2 oxopentanoate.		4 out of 5
g130.t1	GK5S-4900	-	157:7146-7960	GLC	XYL	OK	145.414	34.6499	-2.06925	-3.8827	5e-05	0.00100773	yes	g130.t1	P36136	SHB17_YEAST	reviewed	Sedoheptulose 1,7-bisphosphatase (EC 3.1.3.37)	SHB17 YKR043C	Saccharomyces cerevisiae (strain ATCC 204508 / S288c) (Baker's yeast)	271	SHB17		YKR043C		3.1.3.37	SUBCELLULAR LOCATION: Cytoplasm {ECO:0000269|PubMed:14562095}. Nucleus {ECO:0000269|PubMed:14562095}.				cytoplasm [GO:0005737]; nucleus [GO:0005634]; oxidoreductase activity [GO:0016491]; sedoheptulose-bisphosphatase activity [GO:0050278]; carbohydrate metabolic process [GO:0005975]; dephosphorylation [GO:0016311]; ribose phosphate biosynthetic process [GO:0046390]; ribosome biogenesis [GO:0042254]	carbohydrate metabolic process [GO:0005975]; dephosphorylation [GO:0016311]; ribose phosphate biosynthetic process [GO:0046390]; ribosome biogenesis [GO:0042254]	oxidoreductase activity [GO:0016491]; sedoheptulose-bisphosphatase activity [GO:0050278]	cytoplasm [GO:0005737]; nucleus [GO:0005634]	GO:0005975; GO:0005737; GO:0016311; GO:0005634; GO:0016491; GO:0046390; GO:0042254; GO:0050278							FUNCTION: Sedoheptulose 1,7-bisphosphatase involved in riboneogenesis. Dephosphorylates sedoheptulose 1,7-bisphosphate (SBP), which is converted via the non-oxidative pentose phosphate pathway to ribose-5-phosphate. Has a fructose 1,6-bisphosphatase activity in vitro, but this is probably not biologically relevant, since deletion does not affect fructose 1,6-biphosphate (FBP) levels. {ECO:0000269…		5 out of 5		34175;	DIP-4847N;	P36136;	MINT-567834;
g3742.t1	GK5S-1220	-	3586:664-1850	GLC	XYL	OK	200.48	44.7465	-2.16361	-3.97576	5e-05	0.00100773	yes	g3742.t1	P39676	FHP_YEAST	reviewed	Flavohemoprotein (EC 1.14.12.17) (Flavohemoglobin) (Hemoglobin-like protein) (Nitric oxide dioxygenase) (NO oxygenase) (NOD)	YHB1 YHB YGR234W G8572	Saccharomyces cerevisiae (strain ATCC 204508 / S288c) (Baker's yeast)	399	YHB1	YHB	YGR234W	G8572	1.14.12.17	SUBCELLULAR LOCATION: Cytoplasm {ECO:0000250}.				cytosol [GO:0005829]; mitochondrial matrix [GO:0005759]; heme binding [GO:0020037]; iron ion binding [GO:0005506]; nitric oxide dioxygenase activity [GO:0008941]; nitric oxide reductase activity [GO:0016966]; cellular response to oxidative stress [GO:0034599]; oxygen transport [GO:0015671]; response to toxic substance [GO:0009636]	cellular response to oxidative stress [GO:0034599]; oxygen transport [GO:0015671]; response to toxic substance [GO:0009636]	heme binding [GO:0020037]; iron ion binding [GO:0005506]; nitric oxide dioxygenase activity [GO:0008941]; nitric oxide reductase activity [GO:0016966]	cytosol [GO:0005829]; mitochondrial matrix [GO:0005759]	GO:0034599; GO:0005829; GO:0020037; GO:0005506; GO:0005759; GO:0008941; GO:0016966; GO:0015671; GO:0009636	DOMAIN: Consists of two distinct domains; a N-terminal heme-containing oxygen-binding domain and a C-terminal reductase domain with binding sites for FAD and NAD(P)H.	DOMAIN 147 264 FAD-binding FR-type. {ECO:0000255|PROSITE-ProRule:PRU00716}.					FUNCTION: Is involved in NO detoxification in an aerobic process, termed nitric oxide dioxygenase (NOD) reaction that utilizes O(2) and NAD(P)H to convert NO to nitrate, which protects the fungus from various noxious nitrogen compounds. Therefore, plays a central role in the inducible response to nitrosative stress.; FUNCTION: In the presence of oxygen and NADH, it has NADH oxidase activity, whic…		5 out of 5		33486;	DIP-1355N;	P39676;	MINT-409235;
g423.t1	GK5S-4604	-	426:3924-4951	GLC	XYL	OK	520.763	113.743	-2.19485	-4.06724	5e-05	0.00100773	yes	g423.t1	Q7LL04	YQK1_SCHPO	reviewed	UPF0676 protein C1494.01	SPCC1494.01	Schizosaccharomyces pombe (strain 972 / ATCC 24843) (Fission yeast)	321				SPCC1494.01		SUBCELLULAR LOCATION: Cytoplasm {ECO:0000269|PubMed:16823372}. Nucleus {ECO:0000269|PubMed:16823372}.				cytoplasm [GO:0005737]; cytosol [GO:0005829]; nucleus [GO:0005634]; oxidoreductase activity, acting on paired donors, with incorporation or reduction of molecular oxygen, 2-oxoglutarate as one donor, and incorporation of one atom each of oxygen into both donors [GO:0016706]		oxidoreductase activity, acting on paired donors, with incorporation or reduction of molecular oxygen, 2-oxoglutarate as one donor, and incorporation of one atom each of oxygen into both donors [GO:0016706]	cytoplasm [GO:0005737]; cytosol [GO:0005829]; nucleus [GO:0005634]	GO:0005737; GO:0005829; GO:0005634; GO:0016706		DOMAIN 159 267 Fe2OG dioxygenase. {ECO:0000255|PROSITE-ProRule:PRU00805}.							2 out of 5
g2632.t1	GK5S-2349	-	2529:21342-22360	GLC	XYL	OK	746.309	155.774	-2.26032	-4.76095	5e-05	0.00100773	yes	g2632.t1	P38992	SUR2_YEAST	reviewed	Sphingolipid C4-hydroxylase SUR2 (EC 1.-.-.-) (Syringomycin response protein 2)	SUR2 SYR2 YDR297W D9740.8	Saccharomyces cerevisiae (strain ATCC 204508 / S288c) (Baker's yeast)	349	SUR2	SYR2	YDR297W	D9740.8	1.-.-.-	SUBCELLULAR LOCATION: Endoplasmic reticulum membrane {ECO:0000305}; Multi-pass membrane protein {ECO:0000305}.			TRANSMEM 9 29 Helical. {ECO:0000255}.; TRANSMEM 50 70 Helical. {ECO:0000255}.; TRANSMEM 99 119 Helical. {ECO:0000255}.; TRANSMEM 148 168 Helical. {ECO:0000255}.; TRANSMEM 209 229 Helical. {ECO:0000255}.	endoplasmic reticulum membrane [GO:0005789]; integral component of membrane [GO:0016021]; iron ion binding [GO:0005506]; sphingosine hydroxylase activity [GO:0000170]; fatty acid biosynthetic process [GO:0006633]; sphingolipid biosynthetic process [GO:0030148]; sphingolipid metabolic process [GO:0006665]	fatty acid biosynthetic process [GO:0006633]; sphingolipid biosynthetic process [GO:0030148]; sphingolipid metabolic process [GO:0006665]	iron ion binding [GO:0005506]; sphingosine hydroxylase activity [GO:0000170]	endoplasmic reticulum membrane [GO:0005789]; integral component of membrane [GO:0016021]	GO:0005789; GO:0006633; GO:0016021; GO:0005506; GO:0030148; GO:0006665; GO:0000170						PATHWAY: Membrane lipid metabolism; sphingolipid biosynthesis.	FUNCTION: Required for hydroxylation of C-4 in the sphingoid moiety of ceramide. Involved in the response to syringomycin. {ECO:0000269|PubMed:9368039, ECO:0000269|PubMed:9556590}.		4 out of 5		32349;	DIP-7741N;	P38992;	MINT-1354051;
g1276.t1	GK5S-3750	-	1330:25070-28161	GLC	XYL	OK	492.349	101.984	-2.27134	-4.26638	5e-05	0.00100773	yes	g1276.t1	P49095	GCSP_YEAST	reviewed	Glycine dehydrogenase (decarboxylating), mitochondrial (EC 1.4.4.2) (Glycine cleavage system P protein) (Glycine decarboxylase) (Glycine decarboxylase complex subunit P) (Glycine dehydrogenase (aminomethyl-transferring))	GCV2 GSD2 YMR189W YM9646.01	Saccharomyces cerevisiae (strain ATCC 204508 / S288c) (Baker's yeast)	1034	GCV2	GSD2	YMR189W	YM9646.01	1.4.4.2	SUBCELLULAR LOCATION: Mitochondrion {ECO:0000250}.				glycine cleavage complex [GO:0005960]; mitochondrion [GO:0005739]; glycine dehydrogenase (decarboxylating) activity [GO:0004375]; pyridoxal phosphate binding [GO:0030170]; glycine decarboxylation via glycine cleavage system [GO:0019464]; one-carbon metabolic process [GO:0006730]	glycine decarboxylation via glycine cleavage system [GO:0019464]; one-carbon metabolic process [GO:0006730]	glycine dehydrogenase (decarboxylating) activity [GO:0004375]; pyridoxal phosphate binding [GO:0030170]	glycine cleavage complex [GO:0005960]; mitochondrion [GO:0005739]	GO:0005960; GO:0019464; GO:0004375; GO:0005739; GO:0006730; GO:0030170							FUNCTION: The glycine cleavage system (glycine decarboxylase complex) catalyzes the degradation of glycine. The P protein binds the alpha-amino group of glycine through its pyridoxal phosphate cofactor; CO(2) is released and the remaining methylamine moiety is then transferred to the lipoamide cofactor of the H protein.		5 out of 5		35367;		P49095;	MINT-659294;
g156.t1	GK5S-4866	-	216:0-156	GLC	XYL	OK	7013.22	1440.88	-2.28312	-26.9073	5e-05	0.00100773	yes	g156.t1	P84998	G3P1_KLUMA	reviewed	Glyceraldehyde-3-phosphate dehydrogenase 1 (GAPDH 1) (EC 1.2.1.12)	GAP1	Kluyveromyces marxianus (Yeast) (Candida kefyr)	329	GAP1				1.2.1.12	SUBCELLULAR LOCATION: Cytoplasm {ECO:0000250|UniProtKB:P00359}.				cytoplasm [GO:0005737]; glyceraldehyde-3-phosphate dehydrogenase (NAD+) (phosphorylating) activity [GO:0004365]; NAD binding [GO:0051287]; NADP binding [GO:0050661]; glucose metabolic process [GO:0006006]; glycolytic process [GO:0006096]	glucose metabolic process [GO:0006006]; glycolytic process [GO:0006096]	glyceraldehyde-3-phosphate dehydrogenase (NAD+) (phosphorylating) activity [GO:0004365]; NAD binding [GO:0051287]; NADP binding [GO:0050661]	cytoplasm [GO:0005737]	GO:0051287; GO:0050661; GO:0005737; GO:0006006; GO:0004365; GO:0006096						PATHWAY: Carbohydrate degradation; glycolysis; pyruvate from D-glyceraldehyde 3-phosphate: step 1/5. {ECO:0000269|PubMed:7668042}.			3 out of 5
g3616.t1	GK5S-1358	-	3416:2638-3101	GLC	XYL	OK	155.13	29.099	-2.41443	-4.69753	0.0002	0.00326111	yes	g3616.t1	P25372	TRX3_YEAST	reviewed	Thioredoxin-3, mitochondrial	TRX3 YCR083W YCR83W	Saccharomyces cerevisiae (strain ATCC 204508 / S288c) (Baker's yeast)	127	TRX3		YCR083W	YCR83W		SUBCELLULAR LOCATION: Mitochondrion.				mitochondrion [GO:0005739]; disulfide oxidoreductase activity [GO:0015036]; protein disulfide oxidoreductase activity [GO:0015035]; cell redox homeostasis [GO:0045454]; cellular response to oxidative stress [GO:0034599]; glycerol ether metabolic process [GO:0006662]	cell redox homeostasis [GO:0045454]; cellular response to oxidative stress [GO:0034599]; glycerol ether metabolic process [GO:0006662]	disulfide oxidoreductase activity [GO:0015036]; protein disulfide oxidoreductase activity [GO:0015035]	mitochondrion [GO:0005739]	GO:0045454; GO:0034599; GO:0015036; GO:0006662; GO:0005739; GO:0015035		DOMAIN 22 127 Thioredoxin. {ECO:0000255|PROSITE-ProRule:PRU00691}.							3 out of 5		31056;		P25372;	MINT-4478665;
g2750.t1	GK5S-2236	-	2631:3137-4812	GLC	XYL	OK	198.336	36.7947	-2.43038	-4.32219	5e-05	0.00100773	yes	g2750.t1	Q12645	PID9_FUSSO	reviewed	Pisatin demethylase (EC 1.14.-.-) (Cytochrome P450 57A1)	PDAT9 CYP57A1 PDA1	Fusarium solani subsp. pisi (Nectria haematococca)	515	PDAT9	CYP57A1 PDA1			1.14.-.-					heme binding [GO:0020037]; iron ion binding [GO:0005506]; monooxygenase activity [GO:0004497]; oxidoreductase activity, acting on paired donors, with incorporation or reduction of molecular oxygen [GO:0016705]		heme binding [GO:0020037]; iron ion binding [GO:0005506]; monooxygenase activity [GO:0004497]; oxidoreductase activity, acting on paired donors, with incorporation or reduction of molecular oxygen [GO:0016705]		GO:0020037; GO:0005506; GO:0004497; GO:0016705							FUNCTION: Can detoxify the phytoalexin pisatin from garden pea. Pisatin is an antimicrobial compound produced by pea in response to infection by plant pathogens.		3 out of 5
[truncated: 13 more rows]
[truncated: 91 more columns]
