# Supplementary material for: Differential RNA-seq, Multi-Network Analysis and Metabolic Regulation Analysis of Kluyveromyces marxianus Reveals a Compartmentalised Response to Xylose
Source: PLoS One. 2016 Jun 17;11(6):e0156242. doi: 10.1371/journal.pone.0156242 (PMC4912071; doi:10.1371/journal.pone.0156242)
Supplement: S5 Table — (XLSX) [file pone.0156242.s016.xlsx]

## Sheet: FBA model
UNIQUEID	CYCUNIQUEID	COMMONNAME	REACTIONDIRECTION(from MetaCyc)	STOICLEFTCYC	STOICRIGHTCYC	STOICLEFTFBA	STOICRIGHTFBA	OPTIMCRITERION	MAXIMALACTIVITIES (used in FBA)	ORIGIN
RXN0-1132	RXN0-1132	{}	{"LEFT-TO-RIGHT"}	{{1, "Pyruvate-dehydrogenase-dihydrolipoate"}, {1, "NAD"}}	{{1, "Pyruvate-dehydrogenase-lipoate"}, {1, "NADH"}, {1, "PROTON"}}	{{1, "Pyruvate-dehydrogenase-dihydrolipoate"}, {1, "NAD"}}	{{1, "Pyruvate-dehydrogenase-lipoate"}, {1, "NADH"}, {1, "PROTON"}}	0	{-1000, 1000}	MC
RXN0-1133	RXN0-1133	{"dihydrolipoyllysine-residue acetyltransferase"}	{"RIGHT-TO-LEFT"}	{{1, "ACETYL-COA"}, {1, "Pyruvate-dehydrogenase-dihydrolipoate"}}	{{1, "CO-A"}, {1, "Pyruvate-dehydrogenase-acetylDHlipoyl"}}	{{1, "ACETYL-COA"}, {1, "Pyruvate-dehydrogenase-dihydrolipoate"}}	{{1, "CO-A"}, {1, "Pyruvate-dehydrogenase-acetylDHlipoyl"}}	0	{-1000, 1000}	MC
RXN0-1134	RXN0-1134	{"pyruvate dehydrogenase (acetyl-transferring)"}	{"LEFT-TO-RIGHT"}	{{1, "PYRUVATE"}, {1, "Pyruvate-dehydrogenase-lipoate"}}	{{1, "Pyruvate-dehydrogenase-acetylDHlipoyl"}, {1, "CARBON-DIOXIDE"}}	{{1, "PYRUVATE"}, {1, "Pyruvate-dehydrogenase-lipoate"}}	{{1, "Pyruvate-dehydrogenase-acetylDHlipoyl"}, {1, "CARBON-DIOXIDE"}}	0	{0, 1000}	MC
F16BDEPHOS-RXN	F16BDEPHOS-RXN	{"fructose-bisphosphatase"}	{"LEFT-TO-RIGHT"}	{{1, "FRUCTOSE-16-DIPHOSPHATE"}, {1, "WATER"}}	{{1, "FRUCTOSE-6P"}, {1, "Pi"}}	{{1, "FRUCTOSE-16-DIPHOSPHATE"}, {1, "WATER"}}	{{1, "FRUCTOSE-6P"}, {1, "Pi"}}	0	{0, 0}	MC
PEPSYNTH-RXN	PEPSYNTH-RXN	{"pyruvate, water dikinase"}	{"LEFT-TO-RIGHT"}	{{1, "WATER"}, {1, "PYRUVATE"}, {1, "ATP"}}	{{2, "PROTON"}, {1, "Pi"}, {1, "PHOSPHO-ENOL-PYRUVATE"}, {1, "AMP"}}	{{1, "WATER"}, {1, "PYRUVATE"}, {1, "ATP"}}	{{2, "PROTON"}, {1, "Pi"}, {1, "PHOSPHO-ENOL-PYRUVATE"}, {1, "AMP"}}	0	{0, 0}	MC
PGLUCISOM-RXN	PGLUCISOM-RXN	{"glucose-6-phosphate isomerase"}	{"REVERSIBLE"}	{{1, "GLC-6-P"}}	{{1, "FRUCTOSE-6P"}}	{{1, "GLC-6-P"}}	{{1, "FRUCTOSE-6P"}}	0	{-1000, 1000}	MC
6PFRUCTPHOS-RXN	6PFRUCTPHOS-RXN	{"6-phosphofructokinase"}	{"LEFT-TO-RIGHT"}	{{1, "ATP"}, {1, "FRUCTOSE-6P"}}	{{1, "PROTON"}, {1, "ADP"}, {1, "FRUCTOSE-16-DIPHOSPHATE"}}	{{1, "ATP"}, {1, "FRUCTOSE-6P"}}	{{1, "PROTON"}, {1, "ADP"}, {1, "FRUCTOSE-16-DIPHOSPHATE"}}	0	{0, 1000}	MC
F16ALDOLASE-RXN	F16ALDOLASE-RXN	{"fructose-bisphosphate aldolase"}	{"REVERSIBLE"}	{{1, "FRUCTOSE-16-DIPHOSPHATE"}}	{{1, "DIHYDROXY-ACETONE-PHOSPHATE"}, {1, "GAP"}}	{{1, "FRUCTOSE-16-DIPHOSPHATE"}}	{{1, "DIHYDROXY-ACETONE-PHOSPHATE"}, {1, "GAP"}}	0	{-1000, 1000}	MC
TRIOSEPISOMERIZATION-RXN	TRIOSEPISOMERIZATION-RXN	{"triose-phosphate isomerase"}	{"RIGHT-TO-LEFT"}	{{1, "GAP"}}	{{1, "DIHYDROXY-ACETONE-PHOSPHATE"}}	{{1, "GAP"}}	{{1, "DIHYDROXY-ACETONE-PHOSPHATE"}}	0	{-1000, 1000}	MC
GAPOXNPHOSPHN-RXN	GAPOXNPHOSPHN-RXN	{"glyceraldehyde-3-phosphate dehydrogenase (phosphorylating)"}	{"REVERSIBLE"}	{{1, "GAP"}, {1, "Pi"}, {1, "NAD"}}	{{1, "PROTON"}, {1, "DPG"}, {1, "NADH"}}	{{1, "GAP"}, {1, "Pi"}, {1, "NAD"}}	{{1, "PROTON"}, {1, "DPG"}, {1, "NADH"}}	0	{-1000, 1000}	MC
PHOSGLYPHOS-RXN	PHOSGLYPHOS-RXN	{"phosphoglycerate kinase"}	{"REVERSIBLE"}	{{1, "G3P"}, {1, "ATP"}}	{{1, "DPG"}, {1, "ADP"}}	{{1, "G3P"}, {1, "ATP"}}	{{1, "DPG"}, {1, "ADP"}}	0	{-1000, 1000}	MC
3PGAREARR-RXN	3PGAREARR-RXN	{"phosphoglycerate mutase"}	{"REVERSIBLE"}	{{1, "G3P"}}	{{1, "2-PG"}}	{{1, "G3P"}}	{{1, "2-PG"}}	0	{-1000, 1000}	MC
2PGADEHYDRAT-RXN	2PGADEHYDRAT-RXN	{"phosphopyruvate hydratase"}	{"REVERSIBLE"}	{{1, "2-PG"}}	{{1, "PHOSPHO-ENOL-PYRUVATE"}, {1, "WATER"}}	{{1, "2-PG"}}	{{1, "PHOSPHO-ENOL-PYRUVATE"}, {1, "WATER"}}	0	{-1000, 1000}	MC
PEPDEPHOS-RXN	PEPDEPHOS-RXN	{"pyruvate kinase"}	{"RIGHT-TO-LEFT"}	{{1, "PYRUVATE"}, {1, "ATP"}}	{{1, "PROTON"}, {1, "PHOSPHO-ENOL-PYRUVATE"}, {1, "ADP"}}	{{1, "PYRUVATE"}, {1, "ATP"}}	{{1, "PROTON"}, {1, "PHOSPHO-ENOL-PYRUVATE"}, {1, "ADP"}}	0	{-1000, 0}	MC
GLUCOKIN-RXN	GLUCOKIN-RXN	{"glucokinase"}	{"LEFT-TO-RIGHT"}	{{1, "GLC"}, {1, "ATP"}}	{{1, "PROTON"}, {1, "GLC-6-P"}, {1, "ADP"}}	{{1, "GLC"}, {1, "ATP"}}	{{1, "PROTON"}, {1, "GLC-6-P"}, {1, "ADP"}}	0	{-1000, 1000}	MC
RIB5PISOM-RXN	RIB5PISOM-RXN	{"ribose-5-phosphate isomerase"}	{"RIGHT-TO-LEFT"}	{{1, "RIBOSE-5P"}}	{{1, "RIBULOSE-5P"}}	{{1, "RIBOSE-5P"}}	{{1, "RIBULOSE-5P"}}	0	{-1000, 1000}	MC
RIBULP3EPIM-RXN	RIBULP3EPIM-RXN	{"ribulose-phosphate 3-epimerase"}	{"LEFT-TO-RIGHT"}	{{1, "RIBULOSE-5P"}}	{{1, "XYLULOSE-5-PHOSPHATE"}}	{{1, "RIBULOSE-5P"}}	{{1, "XYLULOSE-5-PHOSPHATE"}}	0	{-1000, 1000}	MC
1TRANSKETO-RXN	1TRANSKETO-RXN	{"transketolase"}	{"RIGHT-TO-LEFT"}	{{1, "D-SEDOHEPTULOSE-7-P"}, {1, "GAP"}}	{{1, "RIBOSE-5P"}, {1, "XYLULOSE-5-PHOSPHATE"}}	{{1, "D-SEDOHEPTULOSE-7-P"}, {1, "GAP"}}	{{1, "RIBOSE-5P"}, {1, "XYLULOSE-5-PHOSPHATE"}}	0	{-1000, 1000}	MC
2TRANSKETO-RXN	2TRANSKETO-RXN	{"D-Fructose 6-phosphate:D-glyceraldehyde-3-phosphate glycolaldehyde transferase"}	{"LEFT-TO-RIGHT"}	{{1, "ERYTHROSE-4P"}, {1, "XYLULOSE-5-PHOSPHATE"}}	{{1, "FRUCTOSE-6P"}, {1, "GAP"}}	{{1, "ERYTHROSE-4P"}, {1, "XYLULOSE-5-PHOSPHATE"}}	{{1, "FRUCTOSE-6P"}, {1, "GAP"}}	0	{-1000, 1000}	MC
TRANSALDOL-RXN	TRANSALDOL-RXN	{"transaldolase"}	{"LEFT-TO-RIGHT"}	{{1, "GAP"}, {1, "D-SEDOHEPTULOSE-7-P"}}	{{1, "FRUCTOSE-6P"}, {1, "ERYTHROSE-4P"}}	{{1, "GAP"}, {1, "D-SEDOHEPTULOSE-7-P"}}	{{1, "FRUCTOSE-6P"}, {1, "ERYTHROSE-4P"}}	0	{-1000, 1000}	MC
GLU6PDEHYDROG-RXN	GLU6PDEHYDROG-RXN	{"glucose-6-phosphate dehydrogenase"}	{"LEFT-TO-RIGHT"}	{{1, "GLC-6-P"}, {1, "NADP"}}	{{1, "D-6-P-GLUCONO-DELTA-LACTONE"}, {1, "NADPH"}, {1, "PROTON"}}	{{1, "GLC-6-P"}, {1, "NADP"}}	{{1, "D-6-P-GLUCONO-DELTA-LACTONE"}, {1, "NADPH"}, {1, "PROTON"}}	0	{0, 1000}	MC
6PGLUCONDEHYDROG-RXN	6PGLUCONDEHYDROG-RXN	{"Phosphogluconate dehydrogenase (decarboxylating)"}	{"LEFT-TO-RIGHT"}	{{1, "CPD-2961"}, {1, "NAD-P-OR-NOP"}}	{{1, "RIBULOSE-5P"}, {1, "CARBON-DIOXIDE"}, {1, "NADH-P-OR-NOP"}}	{{1, "CPD-2961"}, {1, "NADP"}}	{{1, "RIBULOSE-5P"}, {1, "CARBON-DIOXIDE"}, {1, "NADPH"}}	0	{-1000, 1000}	MC
6PGLUCONOLACT-RXN	6PGLUCONOLACT-RXN	{"6-phosphogluconolactonase"}	{"LEFT-TO-RIGHT"}	{{1, "D-6-P-GLUCONO-DELTA-LACTONE"}, {1, "WATER"}}	{{1, "PROTON"}, {1, "CPD-2961"}}	{{1, "D-6-P-GLUCONO-DELTA-LACTONE"}, {1, "WATER"}}	{{1, "PROTON"}, {1, "CPD-2961"}}	0	{-1000, 1000}	MC
RXN-6161	RXN-6161	{}	{"LEFT-TO-RIGHT"}	{{1, "PROTON"}, {1, "PYRUVATE"}}	{{1, "ACETALD"}, {1, "CARBON-DIOXIDE"}}	{{1, "PROTON"}, {1, "PYRUVATE"}}	{{1, "ACETALD"}, {1, "CARBON-DIOXIDE"}}	0	{0, 1000}	MC
ALCOHOL-DEHYDROG-RXN	ALCOHOL-DEHYDROG-RXN	{}	{"REVERSIBLE"}	{{1, "ETOH"}, {1, "NAD"}}	{{1, "ACETALD"}, {1, "NADH"}, {1, "PROTON"}}	{{1, "ETOH"}, {1, "NAD"}}	{{1, "ACETALD"}, {1, "NADH"}, {1, "PROTON"}}	0	{-1000, 1000}	MC
MALATE-DEH-RXN	MALATE-DEH-RXN	{"malate dehydrogenase"}	{"REVERSIBLE"}	{{1, "MAL"}, {1, "NAD"}}	{{1, "PROTON"}, {1, "OXALACETIC_ACID"}, {1, "NADH"}}	{{1, "MAL"}, {1, "NAD"}}	{{1, "PROTON"}, {1, "OXALACETIC_ACID"}, {1, "NADH"}}	0	{-1000, 1000}	MC
ISOCITRATE-DEHYDROGENASE-NAD+-RXN	ISOCITRATE-DEHYDROGENASE-NAD+-RXN	{"isocitrate dehydrogenase (NAD<small><sup>+</sup></small>)"}	{"LEFT-TO-RIGHT"}	{{1, "THREO-DS-ISO-CITRATE"}, {1, "NAD"}}	{{1, "2-KETOGLUTARATE"}, {1, "CARBON-DIOXIDE"}, {1, "NADH"}}	{{1, "THREO-DS-ISO-CITRATE"}, {1, "NAD"}}	{{1, "2-KETOGLUTARATE"}, {1, "CARBON-DIOXIDE"}, {1, "NADH"}}	0	{0, 1000}	MC
SUCCINATE-DEHYDROGENASE-UBIQUINONE-RXN	SUCCINATE-DEHYDROGENASE-UBIQUINONE-RXN	{"succinate dehydrogenase (ubiquinone)"}	{"LEFT-TO-RIGHT"}	{{1, "SUC"}, {1, "Ubiquinones"}}	{{1, "Ubiquinols"}, {1, "FUM"}}	{{1, "SUC"}, {1, "Ubiquinones"}}	{{1, "Ubiquinols"}, {1, "FUM"}}	0	{-1000, 1000}	MC
ACONITATEDEHYDR-RXN	ACONITATEDEHYDR-RXN	{"aconitate hydratase"}	{"LEFT-TO-RIGHT"}	{{1, "CIT"}}	{{1, "CIS-ACONITATE"}, {1, "WATER"}}	{{1, "CIT"}}	{{1, "CIS-ACONITATE"}, {1, "WATER"}}	0	{-1000, 1000}	MC
CITSYN-RXN	CITSYN-RXN	{"citrate (<em>Si</em>)-synthase"}	{"LEFT-TO-RIGHT"}	{{1, "OXALACETIC_ACID"}, {1, "ACETYL-COA"}, {1, "WATER"}}	{{1, "PROTON"}, {1, "CIT"}, {1, "CO-A"}}	{{1, "OXALACETIC_ACID"}, {1, "ACETYL-COA"}, {1, "WATER"}}	{{1, "PROTON"}, {1, "CIT"}, {1, "CO-A"}}	0	{0, 1000}	MC
ACONITATEHYDR-RXN	ACONITATEHYDR-RXN	{"aconitate hydratase"}	{"LEFT-TO-RIGHT"}	{{1, "CIS-ACONITATE"}, {1, "WATER"}}	{{1, "THREO-DS-ISO-CITRATE"}}	{{1, "CIS-ACONITATE"}, {1, "WATER"}}	{{1, "THREO-DS-ISO-CITRATE"}}	0	{-1000, 1000}	MC
2OXOGLUTARATEDEH-RXN	2OXOGLUTARATEDEH-RXN	{}	{"LEFT-TO-RIGHT"}	{{1, "2-KETOGLUTARATE"}, {1, "CO-A"}, {1, "NAD"}}	{{1, "SUC-COA"}, {1, "CARBON-DIOXIDE"}, {1, "NADH"}}	{{1, "2-KETOGLUTARATE"}, {1, "CO-A"}, {1, "NAD"}}	{{1, "SUC-COA"}, {1, "CARBON-DIOXIDE"}, {1, "NADH"}}	0	{0, 1000}	MC
SUCCCOASYN-RXN	SUCCCOASYN-RXN	{"succinate&mdash;CoA ligase (ADP-forming)"}	{"RIGHT-TO-LEFT"}	{{1, "SUC"}, {1, "CO-A"}, {1, "ATP"}}	{{1, "SUC-COA"}, {1, "ADP"}, {1, "Pi"}}	{{1, "SUC"}, {1, "CO-A"}, {1, "ATP"}}	{{1, "SUC-COA"}, {1, "ADP"}, {1, "Pi"}}	0	{-1000, 1000}	MC
FUMHYDR-RXN	FUMHYDR-RXN	{"fumarate hydratase"}	{"REVERSIBLE"}	{{1, "MAL"}}	{{1, "FUM"}, {1, "WATER"}}	{{1, "MAL"}}	{{1, "FUM"}, {1, "WATER"}}	0	{-1000, 1000}	MC
vGrowth	{}	{"Growth reaction", "Biomass formation"}	{"IRREVERSIBLE-LEFT-TO-RIGHT"}	{{9.9653, "2-KETOGLUTARATE"}, {15.854860000000002, "ACETYL-COA"}, {110.87099599999999, "ATP"}, {2.2128, "DIHYDROXY-ACETONE-PHOSPHATE"}, {2.8908, "ERYTHROSE-4P"}, {5.207820000000001, "G3P"}, {19.11, "GLC-6-P"}, {112.48628000000001, "NADPH"}, {13.31938, "OXALACETIC_ACID"}, {5.7859799999999995, "PHOSPHO-ENOL-PYRUVATE"}, {23.86326, "PYRUVATE"}, {3.50846, "RIBOSE-5P"}, {2.15414, "NAD"}}	{{1, "Biomass"}, {18.164820000000002, "CARBON-DIOXIDE"}, {2.15414, "NADH"}, {112.48628000000001, "NADP"}}	{{9.9653, "2-KETOGLUTARATE"}, {15.854860000000002, "ACETYL-COA"}, {110.87099599999999, "ATP"}, {2.2128, "DIHYDROXY-ACETONE-PHOSPHATE"}, {2.8908, "ERYTHROSE-4P"}, {5.207820000000001, "G3P"}, {19.11, "GLC-6-P"}, {112.48628000000001, "NADPH"}, {13.31938, "OXALACETIC_ACID"}, {5.7859799999999995, "PHOSPHO-ENOL-PYRUVATE"}, {23.86326, "PYRUVATE"}, {3.50846, "RIBOSE-5P"}, {2.15414, "NAD"}}	{{1, "Biomass"}, {18.164820000000002, "CARBON-DIOXIDE"}, {2.15414, "NADH"}, {112.48628000000001, "NADP"}}	-1	{0, 1000}	MAN
PEPCARBOXYKIN-RXN	PEPCARBOXYKIN-RXN	{"phospho<em>enol</em>pyruvate carboxykinase (ATP)"}	{"LEFT-TO-RIGHT"}	{{1, "OXALACETIC_ACID"}, {1, "ATP"}}	{{1, "CARBON-DIOXIDE"}, {1, "PHOSPHO-ENOL-PYRUVATE"}, {1, "ADP"}}	{{1, "OXALACETIC_ACID"}, {1, "ATP"}}	{{1, "CARBON-DIOXIDE"}, {1, "PHOSPHO-ENOL-PYRUVATE"}, {1, "ADP"}}	0	{0, 0}	MC
PEPCARBOX-RXN	PEPCARBOX-RXN	{"phospho<em>enol</em>pyruvate carboxylase"}	{"REVERSIBLE"}	{{1, "PROTON"}, {1, "Pi"}, {1, "OXALACETIC_ACID"}}	{{1, "PHOSPHO-ENOL-PYRUVATE"}, {1, "WATER"}, {1, "CARBON-DIOXIDE"}}	{{1, "PROTON"}, {1, "Pi"}, {1, "OXALACETIC_ACID"}}	{{1, "PHOSPHO-ENOL-PYRUVATE"}, {1, "WATER"}, {1, "CARBON-DIOXIDE"}}	0	{0, 0}	MC
PYRUVATE-CARBOXYLASE-RXN	PYRUVATE-CARBOXYLASE-RXN	{"pyruvate carboxylase"}	{"LEFT-TO-RIGHT"}	{{1, "PYRUVATE"}, {1, "HCO3"}, {1, "ATP"}}	{{1, "PROTON"}, {1, "OXALACETIC_ACID"}, {1, "ADP"}, {1, "Pi"}}	{{1, "PYRUVATE"}, {1, "HCO3"}, {1, "ATP"}}	{{1, "PROTON"}, {1, "OXALACETIC_ACID"}, {1, "ADP"}, {1, "Pi"}}	0	{0, 1000}	MC
1.1.1.8-RXN	1.1.1.8-RXN	{"glycerol-3-phosphate dehydrogenase (NAD<small><sup>+</sup></small>)"}	{"RIGHT-TO-LEFT"}	{{1, "GLYCEROL-3P"}, {1, "NAD"}}	{{1, "DIHYDROXY-ACETONE-PHOSPHATE"}, {1, "NADH"}, {1, "PROTON"}}	{{1, "GLYCEROL-3P"}, {1, "NAD"}}	{{1, "DIHYDROXY-ACETONE-PHOSPHATE"}, {1, "NADH"}, {1, "PROTON"}}	0	{-1000, 1000}	MC
GLYCEROL-1-PHOSPHATASE-RXN	GLYCEROL-1-PHOSPHATASE-RXN	{"glycerol-1-phosphatase"}	{"REVERSIBLE"}	{{1, "GLYCEROL-3P"}, {1, "WATER"}}	{{1, "GLYCEROL"}, {1, "Pi"}}	{{1, "GLYCEROL-3P"}, {1, "WATER"}}	{{1, "GLYCEROL"}, {1, "Pi"}}	0	{-1000, 1000}	MC
vETC	{}	{"Electron transport"}	{"REVERSIBLE"}	{{1, "NADH"}, {0.5, "OXYGEN-MOLECULE"}, {2.5, "ADP"}}	{{1, "NAD"}, {1, "WATER"}, {2.5, "ATP"}}	{{1, "NADH"}, {0.5, "OXYGEN-MOLECULE"}, {2.5, "ADP"}}	{{1, "NAD"}, {1, "WATER"}, {2.5, "ATP"}}	0	{0, 1000}	MAN
MALIC-NADP-RXN	MALIC-NADP-RXN	{"malate dehydrogenase (oxaloacetate-decarboxylating) (NADP<small><sup>+</sup></small>)"}	{"LEFT-TO-RIGHT"}	{{1, "MAL"}, {1, "NADP"}}	{{1, "NADPH"}, {1, "CARBON-DIOXIDE"}, {1, "PYRUVATE"}}	{{1, "MAL"}, {1, "NADP"}}	{{1, "NADPH"}, {1, "CARBON-DIOXIDE"}, {1, "PYRUVATE"}}	0	{0, 0}	MC
ACETATE--COA-LIGASE-RXN	ACETATE--COA-LIGASE-RXN	{"acetate&mdash;CoA ligase"}	{"REVERSIBLE"}	{{1, "CO-A"}, {1, "ACET"}, {1, "ATP"}}	{{1, "ACETYL-COA"}, {1, "PPI"}, {1, "AMP"}}	{{1, "CO-A"}, {1, "ACET"}, {1, "ATP"}}	{{1, "ACETYL-COA"}, {1, "PPI"}, {1, "AMP"}}	0	{0, 0}	MC
RXN66-3	RXN66-3	{"acetaldehyde dehydrogenase (NAD+)"}	{"LEFT-TO-RIGHT"}	{{1, "ACETALD"}, {1, "WATER"}, {1, "NAD"}}	{{1, "ACET"}, {1, "NADH"}, {2, "PROTON"}}	{{1, "ACETALD"}, {1, "WATER"}, {1, "NAD"}}	{{1, "ACET"}, {1, "NADH"}, {2, "PROTON"}}	0	{0, 1000}	MC
vEthylAcetate	{}	{"Ethyl Acetate synthesis"}	{"REVERSIBLE"}	{{1, "ACET"}, {1, "ETOH"}, {1, "PROTON"}}	{{1, "ETHYLACETATE"}, {1, "WATER"}}	{{1, "ACET"}, {1, "ETOH"}, {1, "PROTON"}}	{{1, "ETHYLACETATE"}, {1, "WATER"}}	0	{0, 1000}	MAN
ISOCITDEH-RXN	ISOCITDEH-RXN	{"isocitrate dehydrogenase (NADP<small><sup>+</sup></small>)"}	{"LEFT-TO-RIGHT"}	{{1, "THREO-DS-ISO-CITRATE"}, {1, "NADP"}}	{{1, "2-KETOGLUTARATE"}, {1, "CARBON-DIOXIDE"}, {1, "NADPH"}}	{{1, "THREO-DS-ISO-CITRATE"}, {1, "NADP"}}	{{1, "2-KETOGLUTARATE"}, {1, "CARBON-DIOXIDE"}, {1, "NADPH"}}	0	{0, 0}	MC
ISOCIT-CLEAV-RXN	ISOCIT-CLEAV-RXN	{"isocitrate lyase"}	{"REVERSIBLE"}	{{1, "THREO-DS-ISO-CITRATE"}}	{{1, "GLYOX"}, {1, "SUC"}}	{{1, "THREO-DS-ISO-CITRATE"}}	{{1, "GLYOX"}, {1, "SUC"}}	0	{0, 1000}	MC
MALSYN-RXN	MALSYN-RXN	{"malate synthase"}	{"LEFT-TO-RIGHT"}	{{1, "ACETYL-COA"}, {1, "WATER"}, {1, "GLYOX"}}	{{1, "PROTON"}, {1, "MAL"}, {1, "CO-A"}}	{{1, "ACETYL-COA"}, {1, "WATER"}, {1, "GLYOX"}}	{{1, "PROTON"}, {1, "MAL"}, {1, "CO-A"}}	0	{-1000, 1000}	MC
ACYLCOASYN-RXN	ACYLCOASYN-RXN	{"2,3,4-saturated fatty acyl-CoA synthetase"}	{"PHYSIOL-LEFT-TO-RIGHT"}	{{1, "Fatty-Acids"}, {1, "CO-A"}, {1, "ATP"}}	{{1, "Saturated-Fatty-Acyl-CoA"}, {1, "PPI"}, {1, "AMP"}}	{{1, "Fatty-Acids"}, {1, "CO-A"}, {1, "ATP"}}	{{1, "Saturated-Fatty-Acyl-CoA"}, {1, "PPI"}, {1, "AMP"}}	0	{0, 1000}	MC
XYLULOKIN-RXN	XYLULOKIN-RXN	{"xylulokinase"}	{"LEFT-TO-RIGHT"}	{{1, "D-XYLULOSE"}, {1, "ATP"}}	{{1, "PROTON"}, {1, "XYLULOSE-5-PHOSPHATE"}, {1, "ADP"}}	{{1, "D-XYLULOSE"}, {1, "ATP"}}	{{1, "PROTON"}, {1, "XYLULOSE-5-PHOSPHATE"}, {1, "ADP"}}	0	{0, 1000}	MC
RXN-8773	RXN-8773	{"NADPH-dependent D-xylose reductase"}	{"REVERSIBLE"}	{{1, "XYLITOL"}, {1, "NADP"}}	{{1, "XYLOSE"}, {1, "NADPH"}, {1, "PROTON"}}	{{1, "XYLITOL"}, {1, "NADP"}}	{{1, "XYLOSE"}, {1, "NADPH"}, {1, "PROTON"}}	0	{-1000, 1000}	MC
D-XYLULOSE-REDUCTASE-RXN	D-XYLULOSE-REDUCTASE-RXN	{"<small>D</small>-xylulose reductase"}	{"REVERSIBLE"}	{{1, "XYLITOL"}, {1, "NAD"}}	{{1, "D-XYLULOSE"}, {1, "NADH"}, {1, "PROTON"}}	{{1, "XYLITOL"}, {1, "NAD"}}	{{1, "D-XYLULOSE"}, {1, "NADH"}, {1, "PROTON"}}	0	{-1000, 1000}	MC
ENOYL-COA-HYDRAT-RXN	ENOYL-COA-HYDRAT-RXN	{"enoyl-CoA hydratase"}	{"PHYSIOL-RIGHT-TO-LEFT"}	{{1, "L-3-HYDROXYACYL-COA"}}	{{1, "TRANS-D2-ENOYL-COA"}, {1, "WATER"}}	{{1, "L-3-HYDROXYACYL-COA"}}	{{1, "TRANS-D2-ENOYL-COA"}, {1, "WATER"}}	0	{-1000, 1000}	MC
KETOACYLCOATHIOL-RXN	KETOACYLCOATHIOL-RXN	{"acetyl-CoA <em>C</em>-acyltransferase"}	{"PHYSIOL-RIGHT-TO-LEFT"}	{{1, "Saturated-Fatty-Acyl-CoA"}, {1, "ACETYL-COA"}}	{{1, "3-KETOACYL-COA"}, {1, "CO-A"}}	{{1, "Saturated-Fatty-Acyl-CoA"}, {1, "ACETYL-COA"}}	{{1, "3-KETOACYL-COA"}, {1, "CO-A"}}	0	{-1000, 1000}	MC
OHACYL-COA-DEHYDROG-RXN	OHACYL-COA-DEHYDROG-RXN	{"3-hydroxyacyl-CoA dehydrogenase"}	{"PHYSIOL-LEFT-TO-RIGHT"}	{{1, "L-3-HYDROXYACYL-COA"}, {1, "NAD"}}	{{1, "3-KETOACYL-COA"}, {1, "NADH"}, {1, "PROTON"}}	{{1, "L-3-HYDROXYACYL-COA"}, {1, "NAD"}}	{{1, "3-KETOACYL-COA"}, {1, "NADH"}, {1, "PROTON"}}	0	{-1000, 1000}	MC
RXN-11026	RXN-11026	{}	{"LEFT-TO-RIGHT"}	{{1, "Saturated-Fatty-Acyl-CoA"}, {1, "OXYGEN-MOLECULE"}}	{{1, "TRANS-D2-ENOYL-COA"}, {1, "HYDROGEN-PEROXIDE"}}	{{1, "Saturated-Fatty-Acyl-CoA"}, {1, "OXYGEN-MOLECULE"}}	{{1, "TRANS-D2-ENOYL-COA"}, {1, "HYDROGEN-PEROXIDE"}}	0	{0, 0}	MC

## Sheet: MRA
sReactUNIQUEID	Flux1(GLC)	Flux2(Xyl)	Diff	Fractional Change	Fold Change	Log2[Fold Change]	Direction	sReactUNIQUEID	val1T (Glc)	val2T(Xyl)	significant	sdirection	foldchange	log2foldchange	foldchangeExtreme	log2foldchangeExtreme	Rh(hierarchical)	Rm(kinetic)
1.1.1.8-RXN	0	0	0	0	0	0	down	1.1.1.8-RXN	785.907	379.526	no	Constitutive	1	0	1	0	{}	{}
1TRANSKETO-RXN	-1.70795	-3.20013	1.49218	0.0977023	1.87367	0.905866	up	1TRANSKETO-RXN	836.303	1809.11	no	Constitutive	1	0	1	0	0	1
2OXOGLUTARATEDEH-RXN	0	0	0	0	0	0	down	2OXOGLUTARATEDEH-RXN	411.43	445.789	no	Constitutive	1	0	1	0	{}	{}
2PGADEHYDRAT-RXN	11.9453	3.62677	-8.31854	0.544665	0.303614	-1.71969	down	2PGADEHYDRAT-RXN	10939.7	3280.75	yes	Down	0.299894	-1.73748	0.299895	-1.73747	1.01034	-0.0103434
2TRANSKETO-RXN	1.44167	3.06701	1.62534	0.106421	2.1274	1.08909	up	2TRANSKETO-RXN	836.303	1809.11	no	Constitutive	1	0	1	0	0	1
3PGAREARR-RXN	11.9453	3.62677	-8.31854	0.544665	0.303614	-1.71969	down	3PGAREARR-RXN	12873.8	2552.13	yes	Down	0.198243	-2.33466	0.184344	-2.43953	1.35761	-0.357606
6PFRUCTPHOS-RXN	5.59359	0.450745	-5.14284	0.336733	0.0805825	-3.63339	down	6PFRUCTPHOS-RXN	1856.44	395.364	yes	Down	0.212969	-2.23129	0.21297	-2.23128	0.614106	0.385894
6PGLUCONDEHYDROG-RXN	5.18075	4.93635	-0.244399	0.0160023	0.952826	-0.069716	no	6PGLUCONDEHYDROG-RXN	1078.58	1039.55	no	Constitutive	1	0	1	0	0	1
6PGLUCONOLACT-RXN	5.18075	4.93635	-0.244399	0.0160023	0.952826	-0.069716	no	6PGLUCONOLACT-RXN	110.185	90.3763	no	Constitutive	1	0	1	0	0	1
ACETATE--COA-LIGASE-RXN	0	0	0	0	0	0	down	ACETATE--COA-LIGASE-RXN	680.638	4192.03	yes	Up	6.15896	2.62269	245.293	7.93836	{}	{}
ACONITATEDEHYDR-RXN	0.917937	0.45892	-0.459018	0.0300547	0.499947	-1.00015	down	ACONITATEDEHYDR-RXN	2303.7	1669.19	yes	Down	0.724572	-0.4648	0.214403	-2.2216	0.464729	0.535271
ACONITATEHYDR-RXN	0.917937	0.45892	-0.459018	0.0300547	0.499947	-1.00015	down	ACONITATEHYDR-RXN	2303.7	1669.19	yes	Down	0.724572	-0.4648	0.214403	-2.2216	0.464729	0.535271
ACYLCOASYN-RXN	0	0	0	0	0	0	down	ACYLCOASYN-RXN	330.546	2006.79	yes	Up	6.07116	2.60197	84.1359	6.39465	{}	{}
ALCOHOL-DEHYDROG-RXN	-2.669	0	2.669	0.174756	0	-Infinity	down	ALCOHOL-DEHYDROG-RXN	20321.3	8131.82	yes	UpDown	0.400163	-1.32134	0.00437221	-7.83742	{}	{}
CITSYN-RXN	0.917937	0.45892	-0.459018	0.0300547	0.499947	-1.00015	down	CITSYN-RXN	927.85	799.546	no	Constitutive	1	0	1	0	0	1
D-XYLULOSE-REDUCTASE-RXN	0	4.6925	4.6925	0.307246	Infinity	Infinity	up	D-XYLULOSE-REDUCTASE-RXN	{}	{}	{}	{}	{}	{}	{}	{}	{}	{}
ENOYL-COA-HYDRAT-RXN	0	0	0	0	0	0	down	ENOYL-COA-HYDRAT-RXN	{}	{}	{}	{}	{}	{}	{}	{}	{}	{}
F16ALDOLASE-RXN	5.59359	0.450745	-5.14284	0.336733	0.0805825	-3.63339	down	F16ALDOLASE-RXN	13339.8	4107.16	yes	Down	0.307888	-1.69952	0.307889	-1.69952	0.467752	0.532248
F16BDEPHOS-RXN	0	0	0	0	0	0	down	F16BDEPHOS-RXN	13.7053	374.649	yes	Up	27.3361	4.77273	27.3362	4.77274	{}	{}
FUMHYDR-RXN	0	0	0	0	0	0	down	FUMHYDR-RXN	508.792	704.346	no	Constitutive	1	0	1	0	{}	{}
GAPOXNPHOSPHN-RXN	12.425	3.8666	-8.55842	0.560372	0.311194	-1.68411	down	GAPOXNPHOSPHN-RXN	29157.4	6882.74	yes	Down	0.236055	-2.08281	0.166543	-2.58603	1.23674	-0.23674
GLU6PDEHYDROG-RXN	5.18075	4.93635	-0.244399	0.0160023	0.952826	-0.069716	no	GLU6PDEHYDROG-RXN	337.5	575.72	no	Constitutive	1	0	1	0	0	1
GLUCOKIN-RXN	9.385	0	-9.385	0.614493	0	-Infinity	down	GLUCOKIN-RXN	3380.8	3916.74	yes	Up	1.15853	0.212289	4.38206	2.13161	{}	{}
GLYCEROL-1-PHOSPHATASE-RXN	0	0	0	0	0	0	down	GLYCEROL-1-PHOSPHATASE-RXN	2834.58	365.854	yes	Down	0.129068	-2.9538	0.129068	-2.9538	{}	{}
ISOCIT-CLEAV-RXN	0	0	0	0	0	0	down	ISOCIT-CLEAV-RXN	43.8535	440.218	yes	UpDown	10.0384	3.32746	28.188	4.81701	{}	{}
ISOCITDEH-RXN	0	0	0	0	0	0	down	ISOCITDEH-RXN	1647.67	2529.34	yes	Up	1.5351	0.61833	2.22416	1.15326	{}	{}
ISOCITRATE-DEHYDROGENASE-NAD+-RXN	0.917937	0.45892	-0.459018	0.0300547	0.499947	-1.00015	down	ISOCITRATE-DEHYDROGENASE-NAD+-RXN	801.126	737.448	no	Constitutive	1	0	1	0	0	1
KETOACYLCOATHIOL-RXN	0	0	0	0	0	0	down	KETOACYLCOATHIOL-RXN	11.4444	2898.34	yes	Up	253.254	7.98444	253.254	7.98444	{}	{}
MALATE-DEH-RXN	0	0	0	0	0	0	down	MALATE-DEH-RXN	1166.88	1336.77	yes	Up	1.1456	0.196099	2.9405	1.55606	{}	{}
MALIC-NADP-RXN	0	0	0	0	0	0	down	MALIC-NADP-RXN	{}	{}	{}	{}	{}	{}	{}	{}	{}	{}
MALSYN-RXN	0	0	0	0	0	0	down	MALSYN-RXN	54.6685	50.4679	no	Constitutive	1	0	1	0	{}	{}
OHACYL-COA-DEHYDROG-RXN	0	0	0	0	0	0	down	OHACYL-COA-DEHYDROG-RXN	181.043	115.262	no	Constitutive	1	0	1	0	{}	{}
PEPCARBOX-RXN	0	0	0	0	0	0	down	PEPCARBOX-RXN	{}	{}	{}	{}	{}	{}	{}	{}	{}	{}
PEPCARBOXYKIN-RXN	0	0	0	0	0	0	down	PEPCARBOXYKIN-RXN	22.6899	16.0424	no	Constitutive	1	0	1	0	{}	{}
PEPDEPHOS-RXN	-11.4123	-3.36031	-8.05203	0.527215	0.294445	-1.76393	down	PEPDEPHOS-RXN	9515.41	3615.69	no	Constitutive	1	0	1	0	0	1
PEPSYNTH-RXN	0	0	0	0	0	0	down	PEPSYNTH-RXN	{}	{}	{}	{}	{}	{}	{}	{}	{}	{}
PGLUCISOM-RXN	2.44397	-5.8164	-8.26036	0.540856	2.3799	1.2509	directionchange	PGLUCISOM-RXN	1999.65	845.922	yes	Down	0.423035	-1.24115	0.423035	-1.24115	-0.992206	1.99221
PHOSGLYPHOS-RXN	-12.425	-3.8666	-8.55842	0.560372	0.311194	-1.68411	down	PHOSGLYPHOS-RXN	7635.8	1707.02	yes	Down	0.223555	-2.1613	0.223555	-2.1613	1.28335	-0.283347
PYRUVATE-CARBOXYLASE-RXN	2.14483	1.0723	-1.07253	0.070225	0.499947	-1.00015	down	PYRUVATE-CARBOXYLASE-RXN	386.673	250.888	no	Constitutive	1	0	1	0	0	1
RIB5PISOM-RXN	-2.03113	-3.36171	1.33058	0.087121	1.65509	0.726913	up	RIB5PISOM-RXN	76.5783	199.471	yes	Up	2.6048	1.38117	2.6048	1.38117	1.90005	-0.90005
RIBULP3EPIM-RXN	3.14962	1.57464	-1.57498	0.103123	0.499947	-1.00015	down	RIBULP3EPIM-RXN	221.124	268.061	no	Constitutive	1	0	1	0	0	1
RXN0-1132	2.37838	1.18906	-1.18932	0.0778718	0.499947	-1.00015	down	RXN0-1132	610.556	638.483	no	Constitutive	1	0	1	0	0	1
RXN0-1133	-2.37838	-1.18906	-1.18932	0.0778718	0.499947	-1.00015	down	RXN0-1133	714.526	899.682	no	Constitutive	1	0	1	0	0	1
RXN0-1134	2.37838	1.18906	-1.18932	0.0778718	0.499947	-1.00015	down	RXN0-1134	1347.85	1353.05	no	Constitutive	1	0	1	0	0	1
RXN-11026	0	0	0	0	0	0	down	RXN-11026	8.15684	846.824	yes	Up	103.818	6.69791	103.818	6.69791	{}	{}
RXN-6161	4.691	0	-4.691	0.307148	0	-Infinity	down	RXN-6161	9936.5	1755.13	yes	Down	0.176635	-2.50116	0.176635	-2.50116	{}	{}
RXN66-3	2.022	0	-2.022	0.132393	0	-Infinity	down	RXN66-3	1029.51	3509.77	yes	UpDown	3.40916	1.76941	0.00600338	-7.38001	{}	{}
RXN-8773	0	-4.6925	4.6925	0.307246	Infinity	Infinity	up	RXN-8773	129.277	6324.26	yes	Up	48.9202	5.61236	48.9203	5.61236	{}	{}
SUCCCOASYN-RXN	0	0	0	0	0	0	down	SUCCCOASYN-RXN	939.56	1026.76	no	Constitutive	1	0	1	0	{}	{}
SUCCINATE-DEHYDROGENASE-UBIQUINONE-RXN	0	0	0	0	0	0	down	SUCCINATE-DEHYDROGENASE-UBIQUINONE-RXN	826.063	871.12	no	Constitutive	1	0	1	0	{}	{}
TRANSALDOL-RXN	1.70795	3.20013	1.49218	0.0977023	1.87367	0.905866	up	TRANSALDOL-RXN	764.321	3679.16	yes	Up	4.81363	2.26713	4.81365	2.26713	2.50272	-1.50272
TRIOSEPISOMERIZATION-RXN	-5.38976	-0.348842	-5.04092	0.330059	0.0647231	-3.94957	down	TRIOSEPISOMERIZATION-RXN	6806.66	1624.38	yes	Down	0.238646	-2.06706	0.238645	-2.06706	0.523362	0.476638
vETC	15.2728	10.3063	-4.96648	0.325185	0.674815	-0.567437	down	vETC	{}	{}	{}	{}	{}	{}	{}	{}	{}	{}
vEthylAcetate	0	0	0	0	0	0	down	vEthylAcetate	{}	{}	{}	{}	{}	{}	{}	{}	{}	{}
vGrowth	0.0921134	0.0460518	-0.0460616	0.00301593	0.499947	-1.00015	down	vGrowth	{}	{}	{}	{}	{}	{}	{}	{}	{}	{}
XYLULOKIN-RXN	0	4.6925	4.6925	0.307246	Infinity	Infinity	up	XYLULOKIN-RXN	49.2059	557.625	yes	Up	11.3325	3.50239	11.3325	3.50239	{}	{}
